# Supplementary material for: Pronounced Postmating Response in the Drosophila Female Reproductive Tract Fluid Proteome
Source: Mol Cell Proteomics. 2021 Sep 29;20:100156. doi: 10.1016/j.mcpro.2021.100156 (PMC9357439; doi:10.1016/j.mcpro.2021.100156)
Supplement: Supplemental Table S1 — Protein abundance data and differential abundance analysis for FRT tissue and fluid proteome [file mmc1.xlsx]

## Sheet: Search.FilteredNormalizedArea
primary_FBgn	gene_symbol	Area.FRT_U1	Area.FRT_U2	Area.FRT_PM2	Area.FRT_PM1	Area.Fluid_U2	Area.Fluid_U1	Area.Fluid_PM1	Area.Fluid_PM2
FBgn0005666	bt	7.92191	8.70211	8.34802	8.81103	15.7584	15.9585	15.7905	15.7413
FBgn0283427	FASN1	9.32123	9.61785	9.0587	8.9616	19.1501	19.5511	19.7378	20.3882
FBgn0264695	Mhc	12.0076	12.3491	11.9951	12.2182	15.5168	15.5422	15.8414	15.8917
FBgn0284408	trol	8.34032	8.75287	8.52388	8.59653	9.75566	11.1332	9.38033	10.256
FBgn0013733	shot	4.70403	5.40622	5.37831	5.63283	9.32341	10.5438	8.48588	7.75758
FBgn0033246	ACC	6.45105	6.9544	6.5693	6.35421	15.7636	16.0582	16.5054	17.1211
FBgn0250789	alpha-Spec	6.80796	7.37332	7.26767	7.45949	11.9775	13.0055	12.2512	12.4012
FBgn0000044	Act57B	9.00836	9.00778	8.63765	8.74013	11.9167	13.4647	13.7558	14.6616
FBgn0052311	zormin	5.99313	6.74704	6.48598	6.76715	11.5416	12.5466	9.55113	9.45587
FBgn0004507	GlyP	9.73306	9.49802	9.42641	9.48995	17.9521	18.1617	18.1472	19.6556
FBgn0087002	apolpp	1.85442	2.29458	2.57349	2.63898	16.0173	16.2152	16.1739	16.573
FBgn0000055	Adh	10.9793	10.5703	10.3383	9.58389	18.7066	18.1301	20.0277	21.6806
FBgn0260442	rhea	5.20928	5.60611	5.56333	5.70387	10.9054	11.3584	10.4829	9.96463
FBgn0250788	beta-Spec	5.94894	6.61625	6.43335	6.62721	9.91317	10.5233	9.72751	9.26756
FBgn0004167	kst	2.92297	4.08105	3.84052	4.00812	10.5831	10.7192	11.2221	10.8393
FBgn0000045	Act79B	0.368309	-1.87626	2.54176	0.804172	-14.7075	-12.9372	-11.1797	-10.0818
FBgn0003149	Prm	8.99384	9.33397	8.95717	9.22664	12.4302	11.7726	12.0253	13.5326
FBgn0000043	Act42A	-0.196139	-0.166829	-0.474339	0.165619	-14.7075	-12.9372	-11.1797	-10.0818
FBgn0014141	cher	5.14702	5.62199	5.59378	5.79079	14.8959	14.8263	14.4675	15.8713
FBgn0034618	CG9485	5.76707	5.8675	5.96252	6.00344	14.7025	15.3361	15.4349	15.3393
FBgn0053519	Unc-89	4.32639	5.49706	5.26975	5.58617	11.8952	12.218	11.3916	11.7566
FBgn0002526	LanA	5.39048	6.06236	5.83643	5.99687	11.4378	11.7427	11.8633	12.0939
FBgn0027580	PCB	7.52351	7.50472	7.4235	7.34135	10.9342	11.7592	11.8167	12.4782
FBgn0263598	Vha68-2	7.17304	7.35127	7.14764	7.34316	13.7487	14.1136	14.4235	14.5408
FBgn0010434	cora	4.39676	4.93099	4.89661	5.20422	11.282	12.4038	10.9199	11.6485
FBgn0020236	ATPCL	5.88945	5.79126	5.50265	5.26327	14.8514	15.5685	14.0816	15.8513
FBgn0010217	ATPsynbeta	8.98771	8.59147	8.55344	8.89748	8.71473	11.5073	10.044	10.4155
FBgn0011722	Tig	4.70298	5.31841	5.43446	5.33581	9.60331	9.71482	8.82021	9.10004
FBgn0010352	Nc73EF	6.16524	6.44487	6.2859	6.42127	8.08666	7.75273	7.43808	7.549
FBgn0000667	Actn	7.70403	7.84204	7.85948	7.97249	13.6635	13.8362	12.511	14.2066
FBgn0027560	Tps1	8.03401	7.99007	7.54173	7.27813	16.8386	17.3285	16.961	18.3188
FBgn0037607	CG8036	6.80151	7.13381	6.55538	6.39623	16.2485	16.1251	16.6499	16.8478
FBgn0266599	Hsc70-4	6.87868	7.12583	6.76166	6.63869	14.5373	15.4309	15.2608	15.7468
FBgn0003884	alphaTub84B	6.69278	6.45963	6.48562	6.86033	14.4232	15.3657	14.8666	17.0199
FBgn0012036	Aldh	7.29332	6.14427	6.62677	6.92626	9.65846	11.0172	11.7948	13.0854
FBgn0261797	Dhc64C	2.0906	3.24026	2.66511	3.0334	10.8968	11.3439	11.5658	11.4421
FBgn0036663	CG9674	1.48534	2.75354	2.32323	2.74143	12.6795	13.0369	13.3677	13.2172
FBgn0085446	CG34417	3.41141	3.55721	4.0444	4.24855	7.97058	8.68064	8.43726	9.50077
FBgn0020385	pug	5.95869	5.80025	5.22902	5.16499	15.3478	14.9819	14.6377	16.2099
FBgn0011211	blw	9.12698	8.08152	8.48285	8.64534	8.14145	11.3695	10.0158	11.0197
FBgn0250814	UQCR-C2	6.47434	6.7209	6.31992	6.25934	0.536755	5.23611	-11.1797	-10.0818
FBgn0039241	CG11089	6.18316	5.88913	5.28707	4.8079	15.0662	14.7198	15.1281	15.512
FBgn0000559	eEF2	6.62463	6.70741	6.27681	6.26674	15.5292	15.4859	15.3078	17.1226
FBgn0010100	mAcon1	7.00657	6.91056	6.82968	6.82219	9.67926	9.47701	9.69381	11.3401
FBgn0000116	Argk	7.92185	7.83057	7.27828	7.68971	16.4103	18.249	18.448	18.7308
FBgn0000052	Pfas	3.75566	3.45476	3.4736	2.83168	13.9177	13.5938	13.6387	14.5353
FBgn0005671	Vha55	7.58114	6.99295	7.38759	7.66548	13.1641	14.5969	14.0518	15.6139
FBgn0004397	Vinc	5.48562	5.28052	5.43895	5.43529	12.839	12.4095	11.1313	13.1727
FBgn0284243	betaTub56D	5.77552	5.36093	5.49447	5.67764	12.7734	13.9303	14.2864	15.7718
FBgn0265434	zip	2.42986	2.65563	2.87832	2.57125	11.056	11.4676	11.6429	11.8856
FBgn0000064	Ald1	7.95018	8.15694	7.70863	7.60058	16.3133	17.7972	18.4004	18.4729
FBgn0040064	yip2	6.05312	6.34382	5.86345	6.00466	9.14851	10.4419	11.7178	11.649
FBgn0032945	CG8665	4.31498	4.27508	4.03329	3.53682	13.42	13.3827	13.2107	15.1715
FBgn0263006	SERCA	6.85781	7.15419	6.97445	7.12922	5.94177	8.08628	-11.1797	-10.0818
FBgn0032136	Apoltp	-4.24673	-3.58699	-3.01153	-3.16222	13.4497	13.5958	13.2563	13.7846
FBgn0004363	porin	8.06407	7.69061	7.42679	7.30804	3.67948	3.87994	-11.1797	-10.0818
FBgn0028479	Mtpalpha	6.15479	6.32167	6.2193	6.06296	6.79629	7.22467	6.46171	7.15933
FBgn0001092	Gapdh2	6.17507	6.06737	5.7331	5.86081	14.3241	15.7978	16.1865	16.2745
FBgn0002719	Men	6.54139	6.35893	6.10116	6.02806	15.5083	15.4776	15.7813	16.0594
FBgn0267348	LanB2	4.05569	4.11221	4.42173	4.42221	10.0997	10.4881	10.4585	9.54439
FBgn0024957	Irp-1B	4.58929	4.47144	4.48816	4.47328	13.8954	13.6637	13.8896	15.4438
FBgn0265180	CG44245	5.52537	5.80025	5.23449	5.28705	16.1044	16.1802	16.1755	16.9683
FBgn0035121	Tudor-SN	4.93493	4.74289	4.69882	4.50992	13.6101	13.339	12.7831	14.8018
FBgn0000579	Eno	7.23754	6.57866	6.64774	6.95508	15.1429	16.6042	16.5556	18.024
FBgn0267385	PyK	6.4024	6.45085	5.97516	6.20161	14.6265	15.6701	15.4824	16.7859
FBgn0086450	su(r)	3.95642	3.90107	3.71447	3.55964	13.4394	13.7969	12.703	14.8153
FBgn0000319	Chc	2.91704	4.74979	4.76005	4.89557	12.5699	13.1541	13.0711	13.2827
FBgn0017566	ND-75	4.99993	5.36335	4.90951	4.92384	-14.7075	4.02643	-11.1797	-10.0818
FBgn0286818	Pdi	7.28742	7.11717	6.60146	6.91108	9.8381	11.4776	9.26244	10.2667
FBgn0002921	Atpalpha	5.31524	5.6315	5.59926	5.53866	0.864929	8.61032	-11.1797	-10.0818
FBgn0053138	AGBE	5.86997	6.06845	5.78425	5.60941	14.3353	14.7935	15.4236	15.4955
FBgn0003076	Pgm1	6.12122	6.1233	5.44865	5.12778	15.5275	15.2407	15.8588	16.2407
FBgn0041180	Tep4	1.35777	2.52044	1.76935	2.02461	12.7277	13.4838	12.6922	13.004
FBgn0264975	Nrg	3.95642	4.24937	4.46117	4.57663	-14.7075	1.70319	-11.1797	-10.0818
FBgn0001091	Gapdh1	5.06313	4.76024	4.12744	3.89124	12.9013	14.4451	14.2652	14.5361
FBgn0260049	flr	3.34709	3.63368	3.30715	3.31848	14.4092	14.5024	14.2288	14.701
FBgn0034432	CG7461	5.94246	6.2037	5.81517	5.749	6.47135	7.28512	7.52848	5.16375
FBgn0265262	Vha68-1	-0.111971	1.35207	1.53384	0.962704	9.17404	9.24336	9.44663	8.86625
FBgn0001114	Glt	5.75751	5.6378	5.71973	5.75962	10.4071	12.3504	11.3525	12.3516
FBgn0001248	Idh	6.57414	5.57749	5.83102	6.03219	14.0492	15.2535	16.023	16.7403
FBgn0001128	Gpdh1	6.83689	6.65979	6.29935	6.02633	15.0513	15.956	16.8351	17.4922
FBgn0265991	Zasp52	5.40485	5.51393	5.65799	5.81188	10.878	11.9153	10.4389	12.4319
FBgn0284245	eEF1alpha1	6.02037	6.3628	6.05196	6.57344	14.1029	15.01	15.983	16.6204
FBgn0001218	Hsc70-3	6.40589	6.03863	6.16455	6.0799	7.84621	12.8502	8.16723	8.27321
FBgn0003074	Pgi	4.55374	5.15178	4.43988	4.54597	14.2062	14.4762	14.654	15.2713
FBgn0015245	Hsp60A	4.59736	4.36446	3.85607	3.70281	7.63606	8.09922	8.69878	8.02508
FBgn0262559	Mdh2	7.14844	6.74531	6.35701	6.26401	10.0251	10.1848	12.0123	11.639
FBgn0022160	Gpo1	5.44712	5.74774	5.39376	5.43183	-14.7075	5.26644	-11.1797	-10.0818
FBgn0035978	UGP	6.41078	6.97104	5.97376	5.9887	15.0976	15.6122	15.1724	16.5361
FBgn0011661	Moe	5.57798	5.41251	5.30855	5.56811	13.2377	13.4614	12.7258	13.2066
FBgn0266064	GlyS	5.45996	5.45318	5.30051	5.46446	12.7834	13.6105	13.982	14.6637
FBgn0010482	l(2)01289	2.53424	2.95594	3.16938	3.62095	-14.7075	-12.9372	-11.1797	-10.0818
FBgn0261439	SdhA	5.08318	5.2592	5.03019	5.26374	-0.0790322	-12.9372	-11.1797	-10.0818
FBgn0012034	AcCoAS	4.55651	4.83727	4.20855	4.01193	13.7726	14.0643	14.4398	14.7782
FBgn0266446	CG45076	6.69612	6.31552	6.43172	6.29835	5.46856	6.76161	-11.1797	-10.0818
FBgn0002773	Mlc2	6.47363	6.23343	6.11609	6.08366	9.19957	7.24409	10.1833	10.0667
FBgn0000053	Gart	3.80727	3.73419	3.21389	2.80928	13.3144	13.3269	13.4065	13.937
FBgn0261800	LanB1	3.42946	3.20634	3.70174	3.63325	9.30333	9.60978	9.76752	9.87163
FBgn0003071	Pfk	2.76265	2.8915	2.75291	2.90244	12.6632	12.8079	12.54	13.7817
FBgn0023143	Uba1	2.56147	2.57456	2.66439	2.47762	11.8854	12.3667	11.7231	13.4241
FBgn0036824	CG3902	6.58037	6.56166	6.12422	6.02131	9.50098	10.8085	11.9032	11.1888
FBgn0001125	Got2	6.40801	6.18596	5.85282	5.9732	9.04268	10.1043	11.6809	11.5091
FBgn0250906	Pgk	5.82435	4.94687	4.9818	5.07447	13.7035	15.0407	15.1707	16.5195
FBgn0001233	Hsp83	5.20838	5.18382	4.972	4.88088	13.9861	14.2753	13.5913	15.6946
FBgn0010397	LamC	6.31527	6.37812	6.18737	6.23864	6.63291	4.4857	-11.1797	-10.0818
FBgn0039897	CG1674	3.91121	3.79301	4.17824	4.39027	12.0513	12.3263	10.8774	12.1375
FBgn0003890	betaTub97EF	2.8707	1.5845	2.65263	2.6942	11.0335	12.1526	12.5961	14.1463
FBgn0286784	TER94	3.84188	3.97111	3.76494	3.59453	11.9573	12.1639	11.038	13.4772
FBgn0001220	Hsc70-5	4.62205	4.80994	4.30539	4.12181	5.00609	4.30432	7.1657	-10.0818
FBgn0016075	vkg	5.94861	6.3493	6.16537	6.38268	4.62341	4.16443	3.81312	-10.0818
FBgn0001186	Hex-A	4.29462	4.69549	4.34333	4.53021	12.0118	12.4249	11.4282	11.739
FBgn0027835	Dp1	3.4963	3.7153	3.83237	3.59403	12.2292	12.2708	12.5346	13.5262
FBgn0002645	Map205	3.47777	4.08706	4.02054	4.04791	12.2074	12.7362	12.7706	13.3098
FBgn0050069	CG30069	1.62231	3.52865	3.50584	4.59641	8.80478	8.30183	7.65412	-10.0818
FBgn0262511	Vha44	5.21212	5.20112	5.04707	5.20979	10.9413	12.6461	12.8951	13.5442
FBgn0003721	Tm1	8.43605	7.94354	7.80922	8.01748	10.3908	11.336	11.3378	11.7689
FBgn0020653	Trxr-1	3.08637	1.99685	3.18847	3.28557	10.6106	12.148	12.1435	12.9265
FBgn0029823	Shmt	6.11788	4.71842	4.89061	5.12743	13.35	14.263	13.6057	15.9402
FBgn0265297	pAbp	3.88889	4.25836	3.87539	3.89495	8.57722	10.5632	10.6369	10.9685
FBgn0028646	aralar1	5.5639	5.60795	5.29551	5.19553	-14.7075	-12.9372	-11.1797	-10.0818
FBgn0001187	Hex-C	4.9735	3.87979	4.06026	3.99612	13.4092	14.6147	14.4286	16.0344
FBgn0010516	wal	5.68652	5.14583	4.6854	4.33642	7.21052	8.36328	9.91995	9.71517
FBgn0037146	CG7470	6.03068	6.12668	5.91495	5.79922	8.67029	8.87518	9.6319	10.9619
FBgn0029155	Men-b	4.00349	4.09457	3.96034	4.00515	-0.698493	3.61908	-11.1797	-10.0818
FBgn0037643	ScsbetaA	5.34528	4.73251	4.90491	5.20993	6.74116	8.33587	9.90465	9.47294
FBgn0033919	CG8547	3.9873	4.26024	4.14642	4.22268	5.07905	7.53715	2.56525	-10.0818
FBgn0263391	hts	3.66123	3.62685	3.53493	3.54786	5.12693	7.04954	6.14154	6.66833
FBgn0028984	Spn88Ea	4.66362	4.24322	4.13551	4.45676	14.0705	15.2203	15.1444	16.1678
FBgn0003137	Ppn	2.95206	3.28811	3.54186	3.79366	9.29202	9.55928	9.62428	9.17801
FBgn0039737	CG7920	6.86464	5.80634	6.21043	6.4692	9.35579	10.7152	11.2079	12.5168
FBgn0037138	P5CDh1	4.43993	3.30794	4.21957	4.61502	3.31468	-12.9372	2.74642	-10.0818
FBgn0027621	Pfrx	3.18043	3.36368	2.58331	2.70032	12.3548	12.5369	12.4236	13.2376
FBgn0036762	CG7430	5.20448	3.92466	4.62719	5.03837	5.78171	7.92776	6.3571	7.91014
FBgn0003279	RpL4	5.93153	5.12401	5.14279	5.58589	10.3515	12.2639	11.7271	12.2555
FBgn0016693	Past1	3.72545	3.59225	3.5545	3.86349	13.1761	13.124	13.3915	13.3546
FBgn0026418	Hsc70Cb	2.20181	3.56458	2.71137	2.47092	11.4372	11.6706	11.5374	13.5968
FBgn0020513	Paics	5.82781	5.15851	5.06793	4.99674	13.9172	15.0598	15.6274	16.4215
FBgn0029176	eEF1gamma	5.21239	4.37216	4.33699	4.62845	11.4553	13.3441	13.5288	14.4816
FBgn0033663	ERp60	5.38331	4.78541	4.77355	5.14944	4.94834	8.00991	6.99492	7.07753
FBgn0004117	Tm2	7.86723	7.75919	7.51938	7.55487	9.80249	10.8562	10.1074	10.1547
FBgn0031418	CG3609	4.29065	4.76938	3.86206	3.96179	12.5958	14.5986	14.8497	14.9653
FBgn0262782	Mdh1	5.81603	5.57921	5.06504	4.63886	14.2355	15.1554	15.7461	16.5026
FBgn0030362	regucalcin	5.03867	4.62413	4.20183	4.08064	12.9096	12.5696	14.7537	15.2039
FBgn0037447	Neurochondrin	1.40777	2.76581	2.20248	2.82518	13.4419	13.616	13.2506	14.3521
FBgn0011747	Ank	1.11833	2.19284	1.92438	2.02596	10.5347	10.5527	10.652	10.8068
FBgn0030478	CG1640	5.20971	4.33405	4.53559	4.77991	11.363	12.5115	12.0777	13.6354
FBgn0032382	Mal-B2	1.49131	1.57557	1.10951	0.691742	11.9358	11.9882	12.4371	11.5056
FBgn0263236	SP1029	1.98477	2.38374	2.00247	2.42024	11.6036	11.5529	10.9238	13.2795
FBgn0027094	AlaRS	1.56018	1.59161	1.26234	1.04716	11.3965	10.9421	10.4602	12.6721
FBgn0267408	AOX1	1.51128	1.75357	1.99573	2.22047	10.4266	12.2988	12.0055	11.6351
FBgn0001308	Khc	1.51965	1.56829	1.90555	1.9051	10.4773	11.0793	7.69968	11.0963
FBgn0037891	CG5214	4.75176	4.26755	4.61161	5.00141	5.26444	7.0416	5.09055	7.15513
FBgn0035811	Mcad	5.46976	5.62295	5.30065	5.2528	7.4362	9.22073	10.2727	10.3568
FBgn0001098	Gdh	5.62109	5.55417	5.08216	5.17567	7.2769	7.44462	5.3029	5.19501
FBgn0023213	eIF4G1	1.04983	2.04762	1.51612	1.92814	8.12508	9.02524	10.0919	9.66458
FBgn0261955	kdn	6.43697	5.51107	5.80995	6.11526	8.39598	10.1859	11.0894	11.3475
FBgn0016687	Nurf-38	4.83083	4.37695	3.86453	3.75491	12.9375	14.2152	14.4178	15.1236
FBgn0000100	RpLP0	5.20075	5.14442	4.81776	4.55673	11.7417	12.5344	13.2296	13.5085
FBgn0003360	sesB	8.10347	7.91335	7.6037	7.80274	5.43417	7.09222	-11.1797	4.2673
FBgn0286508	Had1	6.59812	6.04553	5.68652	4.91396	14.7815	15.9852	16.4213	16.8344
FBgn0002789	Mp20	7.51974	6.8291	6.6972	6.67869	15.4559	15.3266	17.1954	17.6945
FBgn0021765	scu	6.32003	5.82628	6.0408	5.61996	8.18984	7.23777	10.2365	10.0759
FBgn0029990	CG2233	5.99408	4.35125	4.5215	5.13989	13.1765	14.4222	13.5072	14.9251
FBgn0031406	Send1	3.78798	5.66305	-1.03545	-1.38987	12.2646	12.9666	1.39998	-10.0818
FBgn0032721	CG10602	1.72628	1.55993	1.20567	1.41683	10.3461	10.3803	10.3545	10.6582
FBgn0038257	smp-30	3.26495	3.41198	2.50108	2.30509	12.2663	12.4578	13.9213	14.5216
FBgn0036857	Aldh7A1	4.1228	2.40438	2.84621	2.87139	5.5	6.18737	5.05881	6.64351
FBgn0035917	Zasp66	5.99264	5.34863	5.53737	5.5429	10.4729	9.70551	12.1879	13.2436
FBgn0031908	CG5177	6.17557	5.87739	5.31299	5.20635	15.2461	15.5065	16.6773	17.2308
FBgn0008635	betaCOP	0.951222	1.72759	1.37915	1.53435	9.37516	8.4305	7.05934	10.495
FBgn0041789	Pax	3.09144	2.43342	2.89854	2.84724	9.41544	9.87307	11.6937	12.0947
FBgn0011286	RyR	-1.16521	0.949999	0.751052	0.862863	-14.7075	-12.9372	-11.1797	-10.0818
FBgn0002525	Lam	3.62287	3.55309	3.41792	3.26087	-14.7075	-12.9372	-11.1797	-10.0818
FBgn0029969	CG10932	3.32092	3.13967	2.82427	3.17207	3.34471	5.99362	7.94894	7.58605
FBgn0003748	Treh	5.18641	4.8468	4.44538	4.63221	12.7707	13.0048	12.5604	12.9093
FBgn0001089	Gal	2.89588	3.44988	2.99158	3.17411	12.608	12.8016	12.7975	13.4269
FBgn0267488	Mcr	1.2066	2.26769	2.35389	2.45829	6.13622	7.22356	7.04382	7.15709
FBgn0038349	AOX3	1.50173	1.93018	1.7537	2.15927	10.7768	11.7212	9.87866	11.8594
FBgn0038294	Mf	7.60007	7.16696	7.16442	7.06554	5.17291	-12.9372	2.79867	-10.0818
FBgn0014863	Mlp84B	3.78965	3.31345	3.69622	4.30349	10.5084	11.1671	11.4019	13.2414
FBgn0014031	Spat	3.0159	3.20189	2.48301	2.21373	11.409	12.7868	13.0162	13.7773
FBgn0037580	DppIII	2.94489	3.0471	3.26377	3.06983	12.4189	12.382	12.4232	13.3156
FBgn0020370	TppII	1.9682	1.56048	1.8848	1.96035	10.4406	10.669	10.8046	11.8842
FBgn0286222	Fum1	3.88313	2.94738	3.68654	3.9551	8.48994	9.87964	9.39528	11.0264
FBgn0039640	CG14516	2.14088	2.60868	2.78163	2.81629	-14.7075	-12.9372	-11.1797	-10.0818
FBgn0087013	Karybeta3	1.3062	1.33222	1.21094	0.848515	11.7826	12.2324	10.1529	12.8958
FBgn0028325	Pdha	4.7395	4.9366	4.45573	4.51737	6.15897	7.85368	9.18495	-10.0818
FBgn0032889	CG9331	2.82478	2.96912	2.33177	1.87624	11.3787	12.3872	13.6515	13.5718
FBgn0024958	Irp-1A	-0.762483	-0.241314	-0.432691	-0.014291	9.7336	8.90254	9.12316	10.2848
FBgn0032350	CG6287	5.51626	5.24839	4.84726	4.61542	13.4638	14.7953	14.9886	15.7554
FBgn0025352	Mtpbeta	5.30848	4.48881	4.80533	5.05545	3.38764	9.25295	10.5824	5.84947
FBgn0001124	Got1	4.52934	3.77678	3.84484	4.01942	12.649	14.1252	13.9211	14.83
FBgn0032076	Argl	4.03489	3.10991	3.01437	2.98857	11.5117	12.9278	12.3308	14.6262
FBgn0038271	UQCR-C1	6.28555	5.47065	5.79903	6.11271	1.58196	7.38038	-11.1797	-10.0818
FBgn0004169	up	7.98515	7.30857	7.50915	7.70476	9.95663	11.476	10.6587	12.2305
FBgn0023507	D2hgdh	2.83452	2.66361	2.63569	3.38529	3.8187	5.5331	6.66483	6.30377
FBgn0027779	VhaSFD	4.47466	4.52179	4.34161	4.69489	10.7081	11.111	10.8417	11.7387
FBgn0027291	Idh3a	5.3543	5.37336	5.01069	5.20183	5.06898	7.43763	7.38199	8.97763
FBgn0022355	Tsf1	-0.0444429	1.37395	0.934347	0.265388	12.7415	14.0506	12.3983	13.7966
FBgn0001942	eIF4A	5.0906	4.48009	4.76394	5.10166	13.2023	14.6719	14.1523	15.885
FBgn0000557	eEF1alpha2	-10.0925	-4.28605	-3.54279	-0.831893	8.22967	9.23685	9.64221	8.31159
FBgn0004057	Zw	1.44278	1.88814	1.18773	0.878603	10.9964	11.2329	10.86	9.84808
FBgn0028670	Vha100-2	3.08844	3.42141	3.68078	3.57154	-14.7075	5.07312	-11.1797	-10.0818
FBgn0020618	Rack1	4.64944	4.96508	4.25223	4.38892	12.5214	12.3889	13.6498	14.4574
FBgn0261989	CG42807	3.22754	4.8423	0.0597262	0.950017	13.3683	17.2104	1.84877	-10.0818
FBgn0030102	SmydA-9	3.30124	3.54332	3.23021	3.30887	13.3848	14.1007	13.7064	14.4207
FBgn0032242	CG5355	2.42903	2.19252	2.59933	2.57018	11.6377	11.7569	11.7747	12.7303
FBgn0015623	Cpr	1.9805	2.06714	2.28099	2.27577	3.83942	4.19267	-11.1797	-10.0818
FBgn0015221	Fer2LCH	5.33324	3.73997	4.55061	4.40855	9.701	8.45922	8.99884	10.904
FBgn0043783	CG32444	3.14765	3.49807	2.62971	2.58656	11.5239	12.6875	13.1739	13.1937
FBgn0037240	Cont	2.20285	2.57915	2.3328	2.25347	8.42827	9.47732	8.57387	8.9294
FBgn0283535	Vha26	6.90359	6.19115	6.34301	6.28363	12.1681	11.5836	13.07	13.752
FBgn0002031	l(2)37Cc	4.77223	4.2658	4.04631	4.17336	0.191822	1.79991	-11.1797	-10.0818
FBgn0023537	CG17896	4.71142	3.98248	4.33009	4.57396	5.51127	7.54534	6.69486	8.31118
FBgn0284256	bsf	1.37983	1.1692	1.95864	1.56282	-14.7075	-12.9372	-11.1797	-10.0818
FBgn0033194	Vps13	-1.14488	0.716892	0.0613945	0.530916	7.28096	6.79838	4.29453	3.57994
FBgn0022097	Vha36-1	3.98293	3.23882	3.09421	3.32827	8.93663	8.61615	10.6104	10.9881
FBgn0037001	ND-39	3.39312	3.76997	3.4328	3.67402	-14.7075	-12.9372	-11.1797	-10.0818
FBgn0005585	Calr	3.68037	2.88584	3.07756	3.7416	3.97703	6.20443	1.51558	3.60345
FBgn0023529	CG2918	2.15727	1.98127	2.3813	2.1607	2.96472	4.90152	-11.1797	-10.0818
FBgn0004868	Gdi	3.59414	2.92589	3.03508	3.56875	11.5996	12.7184	12.1858	14.0606
FBgn0000299	Col4a1	5.2122	5.70095	5.52726	5.70921	4.32923	3.22739	-11.1797	-10.0818
FBgn0027552	CG10863	4.07353	3.81982	3.19109	3.201	12.3987	13.8044	13.5543	14.7622
FBgn0030086	CCT2	2.33716	2.10656	1.87238	1.82865	10.7043	10.3799	10.8768	10.8302
FBgn0003423	slgA	1.80103	2.08462	2.02715	2.09444	-14.7075	-12.9372	-11.1797	-10.0818
FBgn0010225	Gel	1.31377	1.46969	1.30098	1.5169	11.7124	12.2133	11.6236	12.9949
FBgn0041712	yellow-d	1.49043	2.7659	-2.80752	-2.22611	11.6863	14.6386	-11.1797	-10.0818
FBgn0026252	msk	0.860393	1.36525	1.13963	1.12649	10.8303	11.2423	10.1773	11.4238
FBgn0030968	CG7322	4.39874	3.67366	3.72652	2.75897	12.0402	10.7075	12.28	14.0844
FBgn0086355	Tpi	6.0372	5.49562	5.35004	4.92558	13.3082	12.3095	14.2762	15.8377
FBgn0260439	Pp2A-29B	2.71455	2.76619	2.58508	2.8112	11.897	12.1096	12.1424	12.219
FBgn0033504	CAP	2.52615	2.5653	2.91478	2.94869	1.98209	3.65928	-11.1797	-10.0818
FBgn0023477	Taldo	5.08679	5.16258	4.56009	4.06974	13.4137	14.6079	15.0545	15.3321
FBgn0024289	Sodh-1	3.42006	3.73615	3.12507	3.05895	13.0177	14.4188	14.7478	14.7482
FBgn0027088	GlyRS	1.28564	1.66866	1.30455	1.19833	10.9449	11.1739	10.5125	11.7677
FBgn0052549	CG32549	2.36764	2.91712	2.20182	1.99971	11.7336	11.5559	12.4389	12.6047
FBgn0001145	Gs2	4.91375	5.0755	4.5275	4.63566	12.3527	13.6507	14.1474	14.4717
FBgn0263120	Acsl	3.93818	4.45306	4.09389	3.78667	5.78005	8.16817	-11.1797	5.77025
FBgn0025725	alphaCOP	0.773536	1.49115	1.18697	1.00927	10.2632	10.5028	10.3365	11.4396
FBgn0030731	Mfe2	1.7721	2.49781	1.55279	1.20073	3.74605	4.79244	4.2766	2.6256
FBgn0033879	Echs1	5.83798	5.09537	5.16887	4.63984	7.80916	6.34233	10.0535	9.21237
FBgn0015288	RpL22	4.27561	3.93038	3.53989	3.31615	9.89312	11.7617	11.2695	11.5654
FBgn0020389	Papss	1.15397	1.40932	1.1384	1.20928	10.3398	9.65894	9.54524	9.74813
FBgn0263594	lost	4.13639	4.27777	4.03302	4.01177	10.8719	11.0124	10.1703	11.5727
FBgn0039562	Gp93	4.19435	3.7922	3.87798	3.897	2.60282	5.96776	-11.1797	-10.0818
FBgn0032773	fon	3.12835	3.01997	3.31011	3.57699	6.53623	6.55606	5.76739	-10.0818
FBgn0036208	CG10361	2.4518	1.58417	2.01982	1.88846	2.86351	2.96418	6.60443	6.59145
FBgn0016691	ATPsynO	6.79074	5.9355	6.08259	5.99468	2.00632	4.01339	1.82977	-10.0818
FBgn0039358	CG5028	4.11524	3.75385	3.29557	3.91327	4.54673	-12.9372	8.00132	6.01512
FBgn0038467	AdSL	2.47035	0.415341	0.873446	1.4903	9.98234	11.1979	10.4322	12.4124
FBgn0039635	Pdhb	4.66862	4.70186	4.36502	4.55324	6.88761	6.14097	10.2169	7.05688
FBgn0039302	Nup358	-0.823483	0.0831524	-0.0255864	0.220576	9.25136	9.35043	9.3354	8.63746
FBgn0020503	CLIP-190	-0.572085	0.514952	0.490458	0.714313	10.2108	6.82398	7.0202	6.79397
FBgn0026403	Ndg	3.48294	3.56448	3.42957	3.15746	11.5811	12.1067	11.169	12.3625
FBgn0035383	CPT2	2.72412	2.58564	2.46163	2.32458	-14.7075	-12.9372	-11.1797	-10.0818
FBgn0027079	ValRS	1.29337	1.44512	1.16017	1.27002	11.1092	11.33	9.79551	12.0437
FBgn0259979	Cndp2	1.90217	0.527073	1.67378	2.4046	9.78163	11.318	10.6752	13.049
FBgn0005674	GluProRS	-0.288638	0.502727	-0.162614	-0.308242	8.95609	9.51195	8.99055	8.38315
FBgn0000592	Est-6	-0.21047	0.147155	-1.69203	-2.14624	10.9243	10.6759	9.70638	9.87206
FBgn0034733	CG4752	0.229789	0.607148	0.272098	0.0688651	9.68968	11.0754	9.05884	11.4129
FBgn0035612	frm	3.26228	3.63688	3.69496	3.84434	8.80695	9.28559	7.60228	9.57312
FBgn0003308	ry	-2.6602	0.0444025	-1.19862	-0.74607	11.0518	11.4202	11.3765	11.2782
FBgn0003517	sta	4.8066	4.34918	4.46865	4.42689	12.6426	13.8983	14.2303	14.5901
FBgn0039612	Nepl19	-2.97944	-2.42112	-3.47049	-3.4386	11.0717	11.1694	10.1968	11.5109
FBgn0000454	Dip-B	2.72145	2.83029	2.59397	2.73745	10.9189	10.8139	10.3056	10.4969
FBgn0003888	betaTub60D	-4.95843	-23.4691	-3.92584	-5.2726	4.11465	5.77712	4.77337	6.82788
FBgn0265935	coro	1.67873	2.45635	2.01124	2.38466	12.8116	12.8047	12.3595	12.6853
FBgn0004432	Cyp1	5.76134	5.39392	5.26806	5.19489	12.3783	12.803	15.1967	16.1743
FBgn0004047	Yp3	1.76753	1.59004	2.0622	1.63711	13.3147	14.6159	14.645	15.5434
FBgn0002069	AspRS	0.936375	1.11631	0.861047	0.898648	9.66066	9.3294	9.77514	10.2607
FBgn0038038	Sccpdh2	2.10311	-0.656631	1.66025	1.93004	-14.7075	6.68171	-11.1797	-10.0818
FBgn0262126	Sec24CD	1.11694	1.29265	1.6388	1.59159	10.1652	10.896	8.45893	10.8093
FBgn0020497	emb	0.131956	-0.316741	0.18716	0.122279	9.06369	7.80302	8.24733	10.385
FBgn0283437	PPO1	-1.02382	-0.355129	-0.749696	-0.448045	10.4899	11.0386	11.0892	11.5383
FBgn0037801	CG3999	3.11122	2.49435	2.8511	2.45635	5.6863	2.84554	6.58946	6.20556
FBgn0261243	Psa	0.696593	1.38393	0.548116	0.456376	10.9897	10.4411	9.68855	11.9171
FBgn0039175	beta-PheRS	1.29479	1.75357	1.89217	1.94274	8.91333	8.6788	8.74098	6.50643
FBgn0000261	Cat	2.61607	2.08204	2.32088	1.97755	10.0182	10.9092	10.298	11.6815
FBgn0004657	mys	1.80566	2.17897	2.33347	2.56132	-14.7075	-12.9372	-11.1797	-10.0818
FBgn0035189	CG9119	2.0097	2.05086	1.65038	0.237609	10.1448	11.2386	11.9078	12.3141
FBgn0026415	Idgf4	3.79983	3.48947	2.93767	3.55819	10.5761	12.4243	12.1995	14.0026
FBgn0004867	RpS2	4.9304	4.49686	4.32451	4.61247	9.96523	8.62442	11.0011	11.1401
FBgn0038774	CG5023	5.36109	5.02045	4.85716	4.83635	12.87	12.831	15.0533	15.8592
FBgn0266582	ND-30	3.15555	3.04908	3.24129	3.18762	-14.7075	-12.9372	-11.1797	-10.0818
FBgn0039674	CG1907	4.02854	3.67443	3.33931	2.80678	-14.7075	-12.9372	-11.1797	-10.0818
FBgn0000084	AnxB10	2.81276	2.78315	2.11637	2.76469	10.9968	12.2417	12.789	13.011
FBgn0037354	CG12171	2.53078	2.022	2.01404	1.06501	10.1464	8.7491	11.0122	12.6486
FBgn0051548	CG31548	4.15635	3.34448	3.49092	3.13324	5.97	3.42802	5.20449	8.55375
FBgn0010551	Phb2	4.32502	3.73876	3.61725	3.21373	-14.7075	0.548351	-11.1797	-10.0818
FBgn0261260	mgl	-0.366126	0.161445	-0.696794	-0.265332	-14.7075	-12.9372	-11.1797	-10.0818
FBgn0037632	CCT7	1.08486	1.42814	1.16172	0.935297	10.0882	10.2381	9.87918	9.7351
FBgn0259214	PMCA	2.48771	3.07854	3.02989	3.01608	-14.7075	4.72671	-11.1797	-10.0818
FBgn0040349	CG3699	5.55042	4.85815	4.25588	3.91774	12.8013	11.6443	13.4323	15.3055
FBgn0002565	Lsp2	1.21682	0.50106	-1.73891	-2.55053	11.6979	9.83093	-11.1797	5.63348
FBgn0020910	RpL3	4.15319	2.49285	3.05967	3.61066	9.51269	10.1389	9.15733	10.8917
FBgn0266464	Nsf2	-0.545926	-0.0333122	1.00193	0.9443	8.64155	7.85574	6.38267	9.6487
FBgn0020235	ATPsyngamma	6.5756	6.04563	5.642	5.82113	-0.248936	-2.17975	-11.1797	-10.0818
FBgn0022349	CG1910	0.259011	0.482506	-0.0999715	0.529135	9.40187	8.71716	6.57896	10.4882
FBgn0010808	Chchd3	1.8104	1.24449	1.43125	1.36361	-14.7075	-12.9372	-11.1797	-10.0818
FBgn0284252	Letm1	0.52928	0.797517	0.876707	1.26079	-14.7075	-12.9372	-11.1797	-10.0818
FBgn0086254	Akr1B	6.13608	5.9172	5.37126	5.10287	14.2245	15.4674	15.2952	15.7148
FBgn0261458	capt	2.301	1.77017	2.4057	2.96963	11.6144	12.9316	13.143	14.0987
FBgn0027590	GstE12	5.02327	4.57931	4.85918	4.32124	12.2838	11.1189	13.0438	14.6857
FBgn0005391	Yp2	1.18304	-0.389024	1.46842	1.47676	12.6012	14.2174	14.0796	15.0408
FBgn0285910	VhaAC39-1	2.58544	3.36657	3.11883	3.31369	-1.12952	-12.9372	-11.1797	-10.0818
FBgn0037249	eIF3a	2.49133	2.90279	4.21413	4.23522	10.0682	10.9719	11.1526	10.8187
FBgn0033446	CG1648	5.83174	5.06125	4.82072	4.48935	11.9683	11.1353	12.7078	14.402
FBgn0015756	RpL9	5.36018	4.44402	4.59515	4.35903	10.0737	9.26929	10.9505	12.8639
FBgn0028695	Rpn1	1.28375	1.05658	0.528121	1.31408	10.227	9.61638	9.1582	11.2651
FBgn0284253	LeuRS	-0.500938	-0.373055	-0.349481	-0.0418906	5.82411	8.44878	2.48064	7.33607
FBgn0002780	mod	2.17136	3.00189	2.57661	2.63378	9.49643	9.68568	10.3679	9.58329
FBgn0019960	Mitofilin	3.4376	3.34595	3.08373	3.11752	-14.7075	-12.9372	-11.1797	-10.0818
FBgn0035600	Cyt-c1	4.99831	4.36235	4.7134	4.78645	-14.7075	-12.9372	-11.1797	-10.0818
FBgn0284436	CCT8	1.70197	2.29958	1.47266	1.57257	10.5374	10.6324	9.26011	10.4794
FBgn0015019	CCT3	2.11124	2.26112	1.75763	1.79622	10.6062	10.2137	9.72891	9.61603
FBgn0034583	CG10527	4.70131	4.39555	4.52358	4.39342	8.09132	8.3261	10.504	9.87447
FBgn0000721	for	1.4094	1.30949	1.90413	1.83248	10.6123	10.3612	9.5659	11.7422
FBgn0027570	Nep2	2.70836	3.26942	2.68417	2.8479	11.4164	12.7107	4.32429	7.55694
FBgn0033339	Sec31	0.980173	0.544725	1.12255	0.994526	8.81559	9.68699	8.64081	10.1742
FBgn0001250	if	3.10576	3.05435	3.16017	3.20632	6.83969	4.62662	6.20539	9.87632
FBgn0038924	CG6028	2.6382	2.73288	2.19955	1.9523	10.1168	9.91977	11.5437	12.3835
FBgn0053113	Rtnl1	3.62252	3.66712	3.50871	3.67623	8.01395	8.3041	7.46223	7.46062
FBgn0004654	Pgd	4.52715	3.30102	3.65054	3.51598	12.1474	13.5072	13.1189	14.9265
FBgn0035402	Usp5	-2.12706	-0.605301	-1.27273	-0.586991	9.67115	8.9321	8.05459	8.69984
FBgn0026479	Drp1	-1.33057	-0.523142	-0.655957	-0.272519	8.8977	8.36913	7.8831	10.1662
FBgn0041194	Prat2	2.82219	1.46538	1.36761	1.78837	9.73942	11.1421	11.0586	11.6896
FBgn0027568	Cand1	0.254665	0.50894	0.711888	0.862526	9.35447	10.6971	8.77649	10.8854
FBgn0016123	Alp4	3.31768	3.31007	3.27426	3.10988	7.93802	8.18874	-11.1797	-10.0818
FBgn0010621	CCT5	0.611164	0.544385	0.569963	0.883923	10.381	9.64451	9.23525	9.57626
FBgn0014455	Ahcy	3.08178	1.99121	1.94274	2.11966	11.1287	12.5677	11.9408	13.6054
FBgn0032453	CG6180	2.32909	1.34044	1.56597	0.77455	9.60053	9.10748	11.7112	11.5465
FBgn0039697	CG7834	5.98316	5.2186	4.9257	4.96226	7.31197	6.61974	10.5812	9.06241
FBgn0039909	ND-49	3.44225	2.77212	2.61805	3.24597	-14.7075	3.36205	-11.1797	-10.0818
FBgn0034237	eIF3b	0.389826	0.913726	0.0808543	0.819105	8.86164	9.31382	7.2383	10.0441
FBgn0262125	Sec23	0.755963	1.09634	0.843762	1.55638	10.0984	10.1773	6.34903	10.2517
FBgn0002772	Mlc1	5.71453	5.75992	5.82249	5.8399	5.67979	5.0043	7.93208	9.12888
FBgn0263199	Galk	4.05664	2.98595	3.33941	3.27789	12.1212	12.9877	12.7874	14.6069
FBgn0025724	beta'COP	-1.40471	0.143336	-0.27654	-0.00320083	9.69516	8.1581	7.02875	9.67818
FBgn0036030	Prps	3.04541	2.83898	2.06022	2.06641	10.2729	11.8035	11.5335	12.2909
FBgn0011284	RpS4	5.02974	4.62736	4.20761	4.45592	11.2837	10.1423	12.484	12.8914
FBgn0038463	CG3534	0.426778	1.31614	-0.213023	0.142282	10.6503	10.8042	9.45197	10.6217
FBgn0034356	Pepck2	2.9607	1.45381	1.89053	1.79266	5.06133	-12.9372	0.930045	-10.0818
FBgn0035909	ergic53	2.19146	1.16887	1.99043	2.28568	-14.7075	5.28383	-11.1797	-10.0818
FBgn0286783	Etf-QO	3.48989	3.48593	3.46003	3.31221	-14.7075	-12.9372	-11.1797	-10.0818
FBgn0010380	AP-1-2beta	1.22831	1.18879	1.28049	1.53257	8.76542	7.57699	7.46333	7.956
FBgn0024556	mEFTu1	3.11419	2.54787	3.01437	3.30652	-14.7075	2.53806	5.51906	5.22859
FBgn0263740	eIF2gamma	2.8738	1.96853	2.24888	2.64665	9.61029	10.4992	10.4268	12.1534
FBgn0028737	eEF1beta	4.6606	3.74776	3.92004	3.63935	10.7084	9.93796	10.9227	12.759
FBgn0031497	SerRS	0.999925	2.11803	4.78389	1.68909	10.9789	11.2245	10.8172	11.4478
FBgn0261436	DhpD	1.51562	0.351046	1.37433	1.68162	10.6098	11.6519	12.2227	12.9403
FBgn0038681	Cyp12a4	2.3013	2.82555	2.28759	2.20719	3.12077	-12.9372	3.21048	-10.0818
FBgn0028371	jbug	0.314347	1.90629	1.40299	1.89572	4.22202	6.39188	-11.1797	-10.0818
FBgn0015575	alpha-Est7	2.13018	2.92403	2.17907	2.46957	6.92092	6.706	-11.1797	-10.0818
FBgn0020238	14-3-3epsilon	5.53436	4.93595	4.65891	4.23548	12.8978	12.8763	14.0709	14.6783
FBgn0035298	SCOT	1.81065	0.946264	0.923323	1.74467	1.27252	-12.9372	2.42034	-10.0818
FBgn0033679	CG8888	2.94481	4.0253	3.38218	3.75916	-14.7075	-12.9372	-11.1797	-10.0818
FBgn0027657	glob1	3.86642	3.90498	3.8075	3.30169	11.1854	11.3528	13.8368	14.494
FBgn0032820	fbp	3.99375	4.16891	3.32484	3.19218	12.5346	13.8624	14.2893	14.6683
FBgn0004045	Yp1	1.29755	0.223628	1.48095	1.71263	12.8761	14.5773	14.1362	15.3525
FBgn0038326	CG5044	2.37988	2.32686	1.63597	1.70777	1.07403	4.01487	5.67643	-10.0818
FBgn0028692	Rpn2	1.62797	1.47587	1.66482	1.46092	10.1543	11.3801	7.08545	10.7347
FBgn0001258	Ldh	3.69937	3.62323	2.98514	3.4345	11.0278	12.1012	12.5755	13.0487
FBgn0261862	whd	0.415251	1.44599	1.71527	1.89378	5.90885	7.7428	6.7888	-10.0818
FBgn0052626	AMPdeam	0.902824	1.22278	1.0513	0.814585	10.3076	10.6056	9.6426	11.4275
FBgn0283658	muc	5.24277	4.16601	4.86572	5.08277	3.86669	5.88209	4.27808	-10.0818
FBgn0004888	Scsalpha1	5.38078	4.66951	4.43657	4.38095	6.09406	6.58299	8.08867	6.5426
FBgn0263231	bel	0.945466	1.31814	1.3708	1.42903	8.04282	9.40052	6.25876	9.10178
FBgn0034405	Jheh2	0.191777	0.454492	0.606132	1.61189	-14.7075	-12.9372	-11.1797	-10.0818
FBgn0039537	CG5590	2.35252	1.51838	1.82046	2.07786	-14.7075	2.94895	-11.1797	-10.0818
FBgn0005593	RpL7	4.94297	4.31439	3.91348	4.61767	9.80671	9.19123	10.0416	11.586
FBgn0014427	CG11899	4.14449	4.01142	3.61964	3.21373	12.5755	13.9346	13.9415	14.5212
FBgn0020415	Idgf2	0.586305	-0.0800883	0.793077	1.80893	3.63368	5.18232	4.80397	-10.0818
FBgn0024238	Fim	2.0871	1.93951	2.009	1.82772	9.6114	9.50664	9.53261	10.4596
FBgn0033482	CG1371	-0.535539	0.518078	0.589751	0.928492	-14.7075	4.2596	-11.1797	-10.0818
FBgn0261848	CG42780	4.11765	3.92704	1.73353	2.40256	9.88641	11.1505	8.96725	9.58951
FBgn0086347	Myo31DF	-1.51173	-0.464811	-0.18766	0.147046	6.96518	7.62754	3.42909	5.33264
FBgn0036337	AdenoK	1.29602	2.09376	0.982251	0.0868519	10.9396	12.1022	12.741	12.9612
FBgn0034277	OstDelta	1.72976	2.0766	1.70136	2.22865	1.91676	-12.9372	-11.1797	-10.0818
FBgn0003676	CCT1	0.45704	1.37472	0.740677	0.972475	10.7161	10.4309	9.98393	10.3172
FBgn0000083	AnxB9	5.78476	4.83322	4.82057	4.034	12.9266	13.0732	14.5408	15.1493
FBgn0266451	fau	5.34496	5.04033	4.93451	4.64788	9.15676	8.74139	10.3373	10.7277
FBgn0250843	Prosalpha6	2.79483	2.53161	2.31934	2.28296	10.4589	10.502	11.0497	11.1507
FBgn0023023	CRMP	1.42962	0.79966	0.991633	1.19945	12.1528	11.8898	12.1197	12.1902
FBgn0011768	Fdh	2.86978	2.46825	2.88778	2.66022	11.0328	12.3421	13.3757	13.7357
FBgn0035498	Fit1	-0.442474	1.43555	0.811163	1.02897	10.0363	9.69296	9.52891	11.3568
FBgn0037975	CG3397	2.67234	2.87743	2.27041	1.49882	11.3454	12.5284	12.6628	13.2614
FBgn0032444	CCT4	0.954649	1.72074	1.41739	1.00847	10.2208	10.2066	8.68499	8.76052
FBgn0038181	CG9297	3.47479	3.44282	3.78212	3.85217	-14.7075	-12.9372	-11.1797	-10.0818
FBgn0051075	CG31075	2.41806	0.540034	1.65093	2.01552	10.3079	11.1845	9.75663	11.6918
FBgn0037973	CG18547	1.58885	0.253221	0.643158	0.573431	10.2815	10.9061	11.6857	12.5271
FBgn0010591	Sply	0.697571	1.73257	0.958945	0.975405	-14.7075	-12.9372	-11.1797	-10.0818
FBgn0266369	Mtp	2.62348	2.51786	2.50999	2.29092	4.04958	5.93998	-11.1797	4.78886
FBgn0283494	Adk2	3.5113	2.82914	3.17758	3.01864	5.43205	1.65809	4.3006	-10.0818
FBgn0027356	Amph	2.37753	2.43335	2.47716	2.52203	10.0525	11.2567	11.2775	10.8699
FBgn0001230	Hsp68	-0.0477788	-0.986577	-0.818218	-1.38997	8.58749	8.04174	8.41991	8.94712
FBgn0030052	CG12065	0.426027	0.913858	0.813949	0.774335	9.24347	8.50768	8.83704	9.23881
FBgn0023174	Prosbeta2	3.00227	1.63478	2.42705	1.87814	9.17879	8.06349	9.47242	10.4466
FBgn0019644	ATPsynB	6.23492	5.41958	5.54407	5.22054	-14.7075	-12.9372	-11.1797	-10.0818
FBgn0011296	l(2)efl	4.67287	4.12344	4.28216	4.55699	10.3109	9.36938	10.1317	11.8805
FBgn0035499	Chd64	4.97937	4.10681	4.28261	4.67032	11.0872	10.2631	11.935	13.0267
FBgn0028689	Rpn6	0.629648	0.913396	1.09049	1.11183	8.54942	10.4834	9.66675	10.4781
FBgn0040493	grsm	0.924645	-0.53014	0.654394	2.46374	9.41354	10.5858	9.99512	12.1057
FBgn0037513	pyd3	-0.261688	0.408899	-0.62885	0.197691	8.99835	11.1217	11.2116	11.8685
FBgn0003261	Rm62	1.3585	1.97865	1.83464	1.75701	5.12375	7.41604	6.85321	5.83229
FBgn0015282	Rpt2	-0.0943397	-1.01422	0.740873	-0.182284	8.38985	9.32616	9.94736	10.8466
FBgn0040309	Jafrac1	4.74973	3.79005	3.59672	4.23554	11.538	11.3308	11.9711	14.1969
FBgn0028684	Rpt5	0.389716	0.733426	0.17363	0.8671	7.99084	9.30553	8.56057	10.6527
FBgn0028968	gammaCOP	1.61607	1.3107	1.42826	1.72217	9.68373	9.97782	8.25148	9.03613
FBgn0000244	by	1.61818	1.92741	1.6292	2.15982	5.76565	6.81391	-11.1797	-10.0818
FBgn0035484	CG11594	2.63279	2.71876	2.05264	1.63171	11.8173	12.5584	11.8542	13.0251
FBgn0034401	MetRS	-1.38093	-1.18332	-0.353365	-0.626834	4.69111	5.26615	4.64964	3.83832
FBgn0285952	eEF5	3.6987	3.05154	2.95278	2.91392	10.152	10.2516	12.4303	13.0655
FBgn0085384	CG34355	-0.5849	0.432842	0.591412	1.09777	4.65102	5.05934	-11.1797	-10.0818
FBgn0016120	ATPsynD	6.35472	5.38271	5.48299	5.42606	-14.7075	-12.9372	-11.1797	-10.0818
FBgn0035147	Gale	2.90964	2.80062	1.78382	1.78979	11.4407	12.3177	12.6931	13.0465
FBgn0019957	ND-42	2.89163	2.59206	3.0923	3.12918	-14.7075	-12.9372	-11.1797	-10.0818
FBgn0027844	CAH1	2.45733	1.97483	1.99155	1.48554	9.4661	8.69762	10.1815	10.3716
FBgn0262509	nrm	1.63263	2.25306	2.35374	3.60524	-14.7075	-12.9372	-11.1797	-10.0818
FBgn0001149	GstD1	4.98047	3.77224	4.51047	4.5573	12.5286	11.8548	13.2946	14.5877
FBgn0031313	CG5080	-0.705156	0.320032	1.07012	0.691818	10.4524	10.1405	11.3417	11.7158
FBgn0027081	ThrRS	-0.793048	0.067706	1.48215	0.158174	9.90368	9.84698	9.54199	11.0472
FBgn0035678	CG10469	5.22518	5.09799	2.94206	2.82676	10.1568	11.07	7.62738	9.75195
FBgn0285937	Rab1	3.54728	2.70368	2.93881	2.95323	7.74179	6.05004	6.19431	-10.0818
FBgn0038535	alt	0.818396	0.244018	0.742498	0.221102	-14.7075	3.24414	-11.1797	-10.0818
FBgn0011225	jar	-0.790551	0.0171604	0.784896	1.02392	8.18083	7.86287	7.6876	10.0235
FBgn0265003	koi	-0.477814	-0.565006	-0.167857	0.221627	-14.7075	-12.9372	-11.1797	-10.0818
FBgn0032509	CG6523	1.66647	0.996448	0.673269	0.764275	7.72231	7.76225	8.61712	6.05014
FBgn0000566	Eip55E	2.14323	2.31342	2.19696	1.92007	10.4105	11.5383	11.6811	11.9319
FBgn0026409	Mpcp2	5.17535	5.3641	5.05134	4.79596	-14.7075	3.29236	-11.1797	-10.0818
FBgn0021906	RFeSP	4.73815	4.17346	4.18052	4.44055	-14.7075	-12.9372	-11.1797	-10.0818
FBgn0002593	RpLP1	3.8473	3.89056	3.64481	3.61986	9.02208	9.38137	11.5561	12.2852
FBgn0027572	CG5009	0.0946203	0.901606	0.0968049	-0.407744	-14.7075	-12.9372	-11.1797	-10.0818
FBgn0027080	TyrRS	1.00187	1.24066	0.829024	0.600987	11.1866	10.9347	9.63527	9.77466
FBgn0031143	CG1532	3.04004	2.81519	2.42356	2.3	10.3538	9.62919	10.6437	11.7929
FBgn0002622	RpS3	6.14728	5.58711	4.91712	4.7162	11.8924	11.7145	12.6189	13.6925
FBgn0031092	CG9577	2.23525	1.34509	1.85306	1.70536	1.12447	3.01326	3.52021	-10.0818
FBgn0037874	Tctp	4.22089	3.27559	2.81184	1.82001	10.9514	10.6867	11.7154	13.1345
FBgn0050371	CG30371	1.12265	2.40003	-0.171649	-0.422804	9.15392	9.57444	-11.1797	-10.0818
FBgn0004907	14-3-3zeta	6.03474	5.3131	5.14994	5.17736	13.4862	13.2385	14.4861	15.3936
FBgn0038922	Idh3b	4.51698	4.38827	3.59771	3.72178	3.84453	6.00801	5.76533	-10.0818
FBgn0039757	RpS7	5.07883	3.97949	4.05726	4.36463	10.323	10.0878	10.2704	12.2496
FBgn0264489	CG43897	3.62369	3.71076	3.55366	4.00546	2.50019	-12.9372	-11.1797	-10.0818
FBgn0031037	CG14207	5.10043	4.70195	4.78042	5.26505	12.202	11.4158	12.3908	14.692
FBgn0020369	Rpt6	0.242037	0.173062	-0.518533	-0.149446	7.7207	9.12975	10.0949	9.91984
FBgn0027348	bgm	1.4778	2.94077	1.22449	1.50711	7.99402	8.62777	8.20275	6.97692
FBgn0035266	Gk2	1.37272	1.43496	0.881614	1.17476	-14.7075	-12.9372	-11.1797	-10.0818
FBgn0034420	CG10737	0.147406	-0.151706	0.749565	1.09559	-14.7075	-12.9372	-11.1797	-10.0818
FBgn0027086	IleRS	0.0583715	0.100638	0.607774	0.832166	8.15434	8.69011	5.55469	8.42771
FBgn0004403	RpS14a	4.13459	4.09523	3.67645	3.68282	8.54173	8.58022	10.877	12.2618
FBgn0031771	ND-51	2.2847	1.16588	1.89088	2.52633	-14.7075	-12.9372	-11.1797	-10.0818
FBgn0031913	CG5958	4.44172	4.57249	3.72529	2.60779	12.8591	13.0544	14.2206	15.0489
FBgn0014868	Ost48	1.58159	1.30533	1.44545	1.74383	-14.7075	-12.9372	-11.1797	-10.0818
FBgn0028969	deltaCOP	1.47266	1.83045	1.37835	1.31107	9.26396	8.99571	8.60781	9.05312
FBgn0051352	Unc-115a	0.473444	0.729235	0.523136	0.926882	-14.7075	4.69922	-11.1797	-10.0818
FBgn0027611	LManII	-0.268152	-1.80359	-0.650502	-0.532102	4.79467	5.65686	-11.1797	3.14175
FBgn0262508	CG43078	-1.7013	-0.917082	0.277132	0.177472	4.77391	3.60447	-11.1797	-10.0818
FBgn0034688	CG11474	-1.18255	-1.44126	-1.28349	-1.14936	8.77457	9.71315	9.99305	11.5388
FBgn0031057	Ubqn	0.286472	-1.36647	-0.668692	-1.29425	4.63941	-12.9372	1.94026	-10.0818
FBgn0267975	vib	2.18154	1.89901	1.24327	1.21515	10.1097	10.1746	11.164	11.8923
FBgn0026061	Mipp1	1.80925	1.19759	2.08839	2.87008	9.11613	11.2362	9.72089	11.5404
FBgn0027329	CCT6	1.42458	1.84349	1.34732	1.35373	10.2748	10.6109	10.2195	9.60028
FBgn0086706	pix	0.020762	0.157552	-0.089752	-0.434442	10.1	9.18087	9.53093	10.4766
FBgn0033367	PPO2	-2.5185	-2.33128	-1.94345	-1.65848	10.4297	11.3515	10.1535	11.9616
FBgn0038810	Srp72	-0.938667	0.221924	0.162694	-0.176321	6.77183	6.50765	7.3459	6.8322
FBgn0027073	Ugt49B1	3.05372	3.23697	2.72685	2.91023	-14.7075	5.9639	-11.1797	-10.0818
FBgn0011770	Gip	3.16329	2.21217	1.95662	1.88389	11.3168	10.0651	11.6354	13.5481
FBgn0013763	Idgf6	0.431706	0.395738	0.161236	0.795306	8.66645	10.7212	9.52199	11.271
FBgn0086691	UK114	5.16602	4.45658	4.43441	3.9034	11.6406	11.516	13.6163	14.5494
FBgn0022382	Pka-R2	1.72584	1.58122	1.71699	2.30811	9.69079	10.2405	9.9537	11.6406
FBgn0028686	Rpt3	1.7655	0.856002	0.890323	1.21721	7.77614	9.7715	8.20732	11.0919
FBgn0250848	26-29-p	2.86222	1.72983	2.14802	1.78968	0.903432	-12.9372	-11.1797	-10.0818
FBgn0039479	CG14257	1.14558	0.883941	1.54219	1.2052	0.990844	-12.9372	-11.1797	-10.0818
FBgn0033101	CG9436	2.84875	2.46294	1.90416	1.47606	11.0791	11.0556	12.4297	12.8481
FBgn0037063	CG9391	3.31207	2.72477	2.32282	2.33761	10.3548	10.1468	11.6134	12.2143
FBgn0037723	SpdS	2.69813	1.97786	1.38303	1.2087	10.5612	10.2153	12.1341	12.7448
FBgn0286198	LKRSDH	1.22344	0.813158	1.35941	1.24083	2.76803	-12.9372	3.60939	-10.0818
FBgn0034709	Swim	3.16052	2.50143	3.06994	4.06894	2.73537	-12.9372	5.56944	-10.0818
FBgn0028342	ATPsyndelta	4.01558	4.06117	3.53211	4.07673	-14.7075	-12.9372	-11.1797	-10.0818
FBgn0031020	Naa15-16	-1.01479	-0.267082	-0.317013	-0.151893	9.289	8.79413	7.93846	10.5155
FBgn0036702	CG6512	0.915344	1.04253	1.54704	1.57602	-14.7075	-12.9372	-11.1797	-10.0818
FBgn0015777	nrv2	3.22669	3.64445	3.43401	3.20432	-14.7075	3.34206	-11.1797	-10.0818
FBgn0014869	Pglym78	5.33367	4.65128	4.53286	4.19833	12.93	12.3091	14.3824	15.4852
FBgn0031589	Naprt	-0.432298	-1.20064	0.191642	-0.34057	8.68857	8.0325	6.53745	4.3437
FBgn0262512	Vha14-1	2.12337	2.37397	2.61688	2.73933	6.32904	6.2549	9.14738	9.50185
FBgn0015834	eIF3i	0.837168	1.25056	0.613329	0.467225	6.99833	9.1642	5.80247	6.20173
FBgn0264492	CkIIalpha	-0.248896	0.349682	0.887445	0.557791	6.75055	6.73518	7.21161	-10.0818
FBgn0025628	CG4199	0.27805	0.887236	0.658808	0.379563	7.99963	8.18021	8.50882	8.63143
FBgn0034390	CG15093	1.85083	1.27515	1.18362	0.852454	2.85378	1.77616	6.23476	-10.0818
FBgn0028687	Rpt1	1.74443	1.3397	1.22203	1.3162	8.04805	10.1835	8.55117	10.6427
FBgn0022359	Sodh-2	-1.78925	0.285892	-1.59141	-1.26123	7.44588	9.3942	9.66361	9.68643
FBgn0026428	HDAC6	-1.19928	-1.64909	-2.30197	-3.89865	9.84051	8.98086	7.90662	10.9008
FBgn0261396	Rpn3	2.14994	1.73324	1.94351	1.49656	9.91272	9.57311	9.24214	8.11132
FBgn0287225	bor	1.39516	1.5514	1.52245	1.35373	-14.7075	-12.9372	-11.1797	-10.0818
FBgn0000536	eas	-0.229691	-0.219495	-0.473388	-0.913309	9.43699	9.03657	8.93788	9.14159
FBgn0038400	CG5903	2.51209	1.89273	1.89545	1.84279	-14.7075	-12.9372	-11.1797	-10.0818
FBgn0039877	Mccc1	1.06838	1.33646	0.719635	0.7042	0.896265	-12.9372	-11.1797	-10.0818
FBgn0266758	Esyt2	-1.93326	0.40918	0.128087	0.501284	-14.7075	-12.9372	-11.1797	-10.0818
FBgn0030332	CG9360	3.06349	2.90562	2.52474	2.81145	8.92868	6.82522	9.89501	10.0621
FBgn0001624	dlg1	1.5027	1.53408	1.62349	1.89018	10.262	10.0272	9.1325	10.501
FBgn0035515	CG14997	1.27734	-0.329252	1.02451	1.48663	-14.7075	-12.9372	-11.1797	-10.0818
FBgn0030612	CG5599	0.383537	-1.12031	-0.203976	-0.109257	-14.7075	-12.9372	-11.1797	-10.0818
FBgn0037912	sea	4.65328	4.20344	3.86937	3.5209	-14.7075	-12.9372	-11.1797	-10.0818
FBgn0086372	lap	-2.13262	-1.30051	-1.31907	-1.05118	6.03863	6.31063	7.56621	6.36175
FBgn0031907	CG5171	2.74787	2.43266	1.33784	1.06372	11.235	11.1455	12.7533	12.7478
FBgn0026196	nop5	-0.179398	-0.37489	-0.0594073	-0.0693859	1.734	-12.9372	-11.1797	-10.0818
FBgn0037652	CG11980	1.18589	1.32202	1.32501	1.09266	9.78872	11.206	11.9889	12.273
FBgn0052528	parvin	1.19323	0.843524	1.0283	1.6266	6.58838	6.7921	8.95163	7.34289
FBgn0003392	shi	-1.29436	-1.02788	-0.591652	-0.566296	8.68058	7.34303	6.50474	8.46122
FBgn0002284	Prosbeta6	1.28505	0.652036	1.47121	1.35075	8.62676	7.52791	7.68425	10.5653
FBgn0038194	Cyp6d5	2.35235	1.29721	1.82203	1.58809	4.18748	6.72046	-11.1797	-10.0818
FBgn0053129	CG33129	2.8408	2.07557	2.12428	2.08832	-14.7075	-0.980814	-11.1797	-10.0818
FBgn0010611	Hmgs	0.102568	-1.28617	-0.995919	-0.599	8.58636	9.71243	9.54315	11.084
FBgn0264855	AP-2alpha	0.112876	1.04681	0.778254	1.1425	5.90003	5.63811	5.47261	6.53386
FBgn0033902	eIF3m	1.59445	1.84995	1.21591	1.5592	7.70311	9.49298	9.41909	8.43238
FBgn0004574	Rop	-1.06645	-0.150189	1.6023	1.82658	7.14074	9.32636	5.11368	7.8298
FBgn0003274	RpLP2	2.93666	2.35744	2.64126	2.49415	6.77301	7.21739	8.20749	10.4644
FBgn0033886	Rpn13	-1.18787	-1.11292	-1.03015	-0.22846	4.10409	6.69725	6.15383	8.51049
FBgn0004003	wbl	2.88014	2.41243	2.45206	1.74518	-14.7075	-12.9372	0.182969	-10.0818
FBgn0034258	eIF3c	1.57313	1.73133	1.52094	1.69489	9.19618	8.85228	8.09894	9.86337
FBgn0035630	CG10576	2.48493	0.910689	1.89396	2.08878	10.5736	11.514	11.5091	12.9198
FBgn0023175	Prosalpha7	2.18586	1.72488	1.92473	1.82035	9.42363	8.44636	10.4455	10.814
FBgn0000181	bic	2.51487	2.80658	2.58964	2.47604	9.15345	8.5012	9.77066	11.3692
FBgn0029688	lva	-2.06956	-1.51373	-0.192498	-1.66954	4.78146	4.43847	6.21388	3.19791
FBgn0053303	CG33303	2.78908	1.95039	2.06787	2.80799	-14.7075	4.24774	-11.1797	-10.0818
FBgn0039827	CG1544	-0.527803	-0.620998	-0.52148	-0.506647	-14.7075	-12.9372	-11.1797	-10.0818
FBgn0039349	Ssadh	1.47157	-0.455155	1.21361	1.31978	-14.7075	-12.9372	-11.1797	-10.0818
FBgn0264078	Flo2	1.80467	1.14086	1.53019	2.16597	-14.7075	-12.9372	-11.1797	-10.0818
FBgn0034860	CG9812	2.4679	1.28472	2.26077	2.32649	6.67526	-12.9372	5.67278	8.99644
FBgn0014189	Hel25E	1.66815	1.53237	1.80582	2.08139	10.1755	11.0824	10.7617	12.5929
FBgn0036298	nst	-0.907975	-0.82533	-1.11607	-0.672486	9.57092	9.99221	7.23574	9.17163
FBgn0026761	Trap1	1.45309	1.50959	1.11308	0.569063	-14.7075	-12.9372	-11.1797	-10.0818
FBgn0013756	Mtor	-2.72614	-1.16154	-0.633279	-1.14703	3.23009	-12.9372	2.85331	-10.0818
FBgn0025885	Inos	1.12734	1.66075	1.70337	1.70612	10.1183	9.74441	9.78377	8.46315
FBgn0260003	Dys	-5.50605	-1.8376	-1.9632	-2.42118	4.31147	3.47321	6.6718	5.54267
FBgn0033717	CG8839	0.0416525	0.911019	0.70943	0.881	-14.7075	-12.9372	-11.1797	-10.0818
FBgn0086443	AsnRS	0.663736	1.08713	0.448044	0.480893	10.2197	10.6149	9.68712	10.3992
FBgn0265191	Gyg	-0.875592	-0.348296	-1.51972	-2.57989	11.1031	11.7991	11.4983	11.5464
FBgn0024183	vig	-0.211706	1.20892	0.0961947	0.418847	0.996585	1.46785	4.0614	5.40304
FBgn0287182	l(3)80Fj	-4.28249	-1.18513	-2.34602	-2.75386	7.82922	6.82382	8.54913	8.71974
FBgn0261602	RpL8	4.23214	3.90813	3.36222	3.60584	9.96377	9.28078	10.649	11.0215
FBgn0002930	nec	-3.13991	-1.85624	-2.38201	-1.26152	8.32542	9.56619	7.70714	11.1443
FBgn0035203	CG9149	-0.168852	0.475464	0.208868	-0.129748	8.96712	10.4972	11.091	10.6886
FBgn0034087	clu	-4.80899	-2.36059	-2.75872	-3.26337	8.51371	8.67345	9.50737	9.91709
FBgn0032287	CG6415	2.5301	1.92989	2.26696	2.42928	6.14059	7.54495	7.99745	-10.0818
FBgn0051195	CG31195	-0.0160447	0.827791	1.06686	1.15102	4.72421	-12.9372	3.74841	-10.0818
FBgn0003134	Pp1alpha-96A	-0.944401	-1.79926	-0.933197	-1.16777	6.96315	8.24045	8.97777	8.79381
FBgn0022774	Oat	1.76656	0.559722	0.883442	0.83807	3.08912	-12.9372	3.86159	4.27921
FBgn0052068	Adi1	2.06563	1.04525	1.05853	1.8788	10.0697	9.23408	10.7641	12.1253
FBgn0000308	chic	2.78314	2.62896	2.12005	2.53544	10.5796	10.7792	13.0728	14.1934
FBgn0029093	cathD	2.00417	1.80483	2.039	1.64973	1.77661	2.59318	4.70822	-10.0818
FBgn0033179	p47	-1.28934	-2.84477	-2.41568	-0.978471	3.07441	4.40751	4.51415	7.06436
FBgn0020414	Idgf3	-0.286226	-0.455888	-1.03996	0.610644	1.07674	3.65307	0.966563	-10.0818
FBgn0039024	Nepl15	-0.367669	0.449497	-0.105928	-0.231621	10.7541	11.7697	11.5206	12.521
FBgn0037533	CD98hc	0.87965	0.712804	0.564606	0.599694	-14.7075	-12.9372	-11.1797	-10.0818
FBgn0034215	Mtap	0.966361	1.09483	0.00475263	0.205572	9.29417	9.19601	10.3074	10.9836
FBgn0037537	CG2767	7.23141	3.73568	3.09217	2.60048	12.4503	12.2063	13.2687	13.9791
FBgn0004103	Pp1-87B	-0.65694	-0.518259	-1.09457	-0.400936	6.07739	6.49781	-11.1797	7.84708
FBgn0037057	CG10512	0.131693	0.900675	0.804454	0.477026	7.77997	10.2012	9.97629	10.7604
FBgn0004066	Prosalpha4	1.46291	1.48491	1.25242	0.843677	8.12967	7.21517	9.395	9.58721
FBgn0013997	Nrx-IV	0.593875	1.35959	0.820367	0.485886	-14.7075	-12.9372	2.98891	-10.0818
FBgn0019982	Gs1l	2.79056	1.63297	1.84848	1.38979	9.58798	8.9233	10.7379	12.1171
FBgn0036213	RpL10Ab	4.4744	3.74748	3.89196	3.98812	10.051	9.20133	11.0486	12.0745
FBgn0014075	Uggt	0.326591	0.381598	0.321491	0.142726	-14.7075	-12.9372	-11.1797	-10.0818
FBgn0010590	Prosbeta1	1.32809	1.17999	0.989334	1.46851	7.80082	5.46519	6.12791	9.51279
FBgn0033698	CG8858	-4.14871	-2.24212	-2.39368	-2.2554	7.33476	6.10278	8.06397	6.48259
FBgn0017545	RpS3A	5.73877	5.2147	4.75503	4.63773	11.2248	11.0226	12.2517	13.5314
FBgn0015268	Nap1	1.10766	0.66917	0.891027	1.54328	8.8411	10.5538	9.64757	11.9009
FBgn0027588	GCS2alpha	-0.523443	-0.269147	0.391221	0.271286	-14.7075	2.68368	-11.1797	-10.0818
FBgn0038947	Sar1	3.57284	2.29627	2.13565	2.89414	7.03551	7.25256	5.9391	7.60128
FBgn0028734	Fmr1	-1.796	-1.0158	-1.84672	-0.847588	3.34816	4.67473	3.08219	7.15551
FBgn0035947	Srp68	0.555329	0.297969	0.342997	0.308453	8.28802	7.70266	6.91193	5.15865
FBgn0038964	Nop56	-0.20682	-1.0887	0.802148	1.24129	2.814	5.3252	-11.1797	-10.0818
FBgn0038858	CG5793	2.01346	1.24643	0.548562	1.12582	8.20928	8.13963	9.1487	11.1687
FBgn0034753	CG2852	4.64541	3.96158	3.55014	3.592	7.59944	6.50654	7.17308	8.95514
FBgn0003062	Fib	2.01496	2.24239	1.83184	1.44013	4.93476	6.40618	7.42135	-10.0818
FBgn0287234	slf	3.40924	2.50073	3.20637	2.96006	7.63446	6.78104	8.81525	10.1548
FBgn0030724	Nipsnap	2.97409	2.49871	2.11775	2.27595	1.99946	-12.9372	-11.1797	-10.0818
FBgn0030038	CG1440	0.380106	-0.616324	0.556421	0.574172	9.02726	9.11655	8.70098	11.2016
FBgn0023535	arg	1.27418	2.04918	1.22263	0.846064	-14.7075	-12.9372	-11.1797	-10.0818
FBgn0029994	Ldsdh1	4.05299	3.63897	3.43792	3.38389	8.3234	9.15671	6.91239	6.23915
FBgn0027578	Nepl21	-23.2538	-4.32928	-1.39023	-1.40027	9.46351	9.92593	7.09075	9.66217
FBgn0005533	RpS17	3.59521	3.4012	2.3457	2.92169	8.2692	8.46828	10.2485	11.9642
FBgn0284248	Cyt-c-p	4.69693	4.39366	4.34964	4.43614	2.97696	-12.9372	-11.1797	-10.0818
FBgn0031428	CG9886	-1.02435	-1.73726	-1.35578	-0.746605	8.12106	9.5882	9.22749	10.5519
FBgn0036837	CG18135	-5.4534	-1.3785	-2.33935	-4.74084	9.38995	10.538	9.65823	10.342
FBgn0263396	sqd	2.31298	2.48182	2.23102	2.32859	8.78707	10.6504	10.8394	10.479
FBgn0265045	Strn-Mlck	-1.02573	0.392902	-0.0300207	0.317425	-14.7075	-12.9372	-11.1797	-10.0818
FBgn0038145	Droj2	0.976292	-0.370884	0.368659	0.528796	7.42905	9.44575	9.04018	10.3545
FBgn0053094	Synd	-0.326554	-0.270705	0.177962	0.161573	8.4141	8.10551	7.71728	5.01508
FBgn0012051	CalpA	-0.222268	-0.197986	-0.637147	0.0209015	3.06187	1.95299	-11.1797	-10.0818
FBgn0002787	Rpn8	0.259855	-0.289684	0.0644135	-0.330787	7.56272	9.31509	7.08357	8.99069
FBgn0039114	Lsd-1	1.06003	0.375673	1.55079	1.5424	-14.7075	4.16761	-11.1797	-10.0818
FBgn0014020	Rho1	2.64592	2.02606	1.72908	2.27936	6.14707	5.492	-0.611636	-10.0818
FBgn0019624	COX5A	4.56488	4.53729	4.27268	4.14124	-14.7075	-12.9372	-11.1797	-10.0818
FBgn0051549	CG31549	1.17092	0.714546	0.566002	0.534557	9.18325	7.59042	10.1995	11.153
FBgn0038738	CG4572	0.34658	-0.650708	0.347705	0.749198	-14.7075	-12.9372	-11.1797	-10.0818
FBgn0039713	RpS8	4.49118	3.30944	3.25423	3.50059	9.53095	8.28824	10.2724	11.1365
FBgn0027338	Kap-alpha3	1.54888	0.879896	0.978227	1.13633	8.68962	9.83919	9.40577	10.7895
FBgn0082582	tmod	0.850988	0.195478	0.875226	1.46323	2.99513	4.58315	6.20261	6.68265
FBgn0004401	Pep	-0.430528	-0.355383	-0.553344	-0.667984	1.47029	-12.9372	-11.1797	-10.0818
FBgn0052473	CG32473	-1.19584	-0.729001	-1.61963	-1.33085	8.85421	8.31483	5.43745	9.54112
FBgn0015222	Fer1HCH	4.18676	3.22227	2.9432	3.29845	7.85484	8.16029	7.83867	5.22115
FBgn0286213	RpS12	2.46936	2.23658	1.70417	1.46833	9.41378	9.86147	11.5221	11.8349
FBgn0025678	CaBP1	2.35083	0.484284	1.55771	1.61016	3.49436	-12.9372	-11.1797	-10.0818
FBgn0028526	CG15293	-0.439968	-0.230502	0.988019	0.850146	8.37545	8.79376	10.192	10.7712
FBgn0262536	CG43090	5.99955	6.43801	2.84546	3.15801	13.8199	14.2321	9.49009	10.7987
FBgn0027493	AdSS	1.40216	0.693267	1.28955	1.49743	10.3876	12.1202	11.7632	12.9962
FBgn0030239	CG17333	1.53078	1.41469	1.25703	0.546514	9.92125	8.94608	11.6386	12.0739
FBgn0000150	awd	6.49952	6.11501	5.55863	5.37225	13.1925	13.2983	15.2678	16.0877
FBgn0035964	Dhpr	2.62381	1.80557	1.88441	0.798056	9.76487	8.34365	10.6051	11.1618
FBgn0035513	Cpr64Ad	-1.26165	-1.23626	-1.56655	-1.68553	-14.7075	-12.9372	-11.1797	-10.0818
FBgn0032729	L2HGDH	1.84706	0.709541	1.33522	1.57141	-14.7075	-12.9372	-11.1797	-10.0818
FBgn0014010	Rab5	2.03575	1.30362	1.57296	0.999681	6.91829	2.20208	5.85252	7.79156
FBgn0036258	eIF3l	1.41113	1.40595	0.444772	0.696285	8.87192	9.39976	9.81345	9.44691
FBgn0016715	Reg-2	0.932828	0.351825	0.50087	0.284821	-14.7075	-12.9372	-11.1797	-10.0818
FBgn0265137	Spn42Da	0.0466886	0.293515	0.133847	0.287432	6.73859	8.45514	9.60795	9.34655
FBgn0022959	yps	1.56037	0.926529	1.199	1.51506	7.23288	8.45985	7.99954	8.66802
FBgn0005278	Sam-S	-0.142788	-1.42592	-1.31631	-1.24552	7.03822	8.54642	5.32089	7.89238
FBgn0035911	CG6638	0.467405	0.815913	0.154315	0.169654	-14.7075	-12.9372	2.80784	-10.0818
FBgn0001105	Gbeta13F	1.6839	1.63321	1.43796	1.54408	-14.7075	-12.9372	-11.1797	-10.0818
FBgn0001108	DCTN1-p150	-2.26231	-0.649948	-0.206734	0.222047	8.43932	7.5887	8.67146	9.11881
FBgn0267790	rump	-1.19644	-0.416801	-0.935295	-1.02332	-14.7075	-12.9372	-11.1797	-10.0818
FBgn0000239	bur	0.53924	0.80237	0.323404	0.000844282	9.76778	9.55408	9.82906	9.82902
FBgn0035679	CG10467	-0.0361071	-0.391483	-0.0710117	-0.325773	6.73742	8.30863	8.40551	9.01457
FBgn0263289	scrib	-1.725	-1.11952	-0.305007	-0.321436	5.57849	-12.9372	3.80944	-10.0818
FBgn0040234	c12.2	-1.78761	-1.28823	-1.37002	-1.46345	-14.7075	-12.9372	-11.1797	-10.0818
FBgn0032160	CG4598	3.36736	3.04142	2.62626	2.46627	2.46283	-12.9372	-11.1797	-10.0818
FBgn0032010	CG8086	-2.42072	-1.27497	-0.890681	-0.658673	5.31624	-12.9372	4.05277	-10.0818
FBgn0021825	DCTN2-p50	0.836118	-0.522232	-0.173978	0.0317253	6.55046	8.90012	8.08901	8.62474
FBgn0031689	Cyp28d1	0.438747	-0.675358	-0.195235	0.360419	-14.7075	-12.9372	-11.1797	-10.0818
FBgn0036290	CG10638	-0.10951	0.431737	0.235528	-0.110711	9.20095	10.8126	10.4563	10.2029
FBgn0261615	CG42704	8.43271	8.27101	6.57911	7.10282	13.9464	14.0688	13.3986	14.8584
FBgn0261276	Opa1	-0.200789	0.635496	0.49656	0.303797	-14.7075	-12.9372	-11.1797	-10.0818
FBgn0024352	Stip1	-1.43177	-0.289609	-0.81703	-0.486327	9.79395	9.31124	7.9039	8.36812
FBgn0051673	CG31673	-0.86807	0.254575	-0.177663	-0.0577383	7.5594	9.95439	9.66468	8.93466
FBgn0010411	RpS18	4.19048	3.83462	3.92226	3.42711	8.55258	8.60754	10.9424	11.0416
FBgn0031824	CG9547	0.951819	0.498424	0.66705	0.49217	-14.7075	-12.9372	-11.1797	-10.0818
FBgn0024733	RpL10	5.84442	4.87074	4.46334	5.32084	12.7725	10.9894	9.56795	10.4255
FBgn0028685	Rpt4	0.824924	1.63805	1.00594	1.20158	8.28654	10.0989	9.68281	10.5571
FBgn0259209	Mlp60A	5.72736	5.18184	4.95348	5.07382	12.9916	13.0421	15.2823	16.8565
FBgn0033816	CG4679	0.0159197	-0.0338209	-0.684054	-1.02689	-14.7075	-12.9372	-11.1797	-10.0818
FBgn0010213	Sod2	3.89743	2.96223	2.83385	3.10632	5.79877	-12.9372	-11.1797	-10.0818
FBgn0025582	eIF3e	0.787643	0.434682	0.340852	1.00914	8.02745	10.1894	9.18698	9.42939
FBgn0011638	La	-1.89644	-0.524446	-0.495615	0.501889	7.11522	8.13427	7.18116	10.6905
FBgn0024754	Flo1	0.424416	0.245801	0.0488347	0.838892	-14.7075	-12.9372	-11.1797	-10.0818
FBgn0030703	MSBP	1.46354	1.64192	1.57705	1.43361	-14.7075	-12.9372	-11.1797	-10.0818
FBgn0002590	RpS5a	4.22814	3.15147	3.57554	3.29908	9.58334	8.72283	10.2444	10.5527
FBgn0267912	CanA-14F	-1.04429	-0.288273	-0.0564641	-0.267719	8.05707	9.22063	9.26264	5.81042
FBgn0050410	Rpi	1.2309	-0.429579	0.0798258	-0.78277	7.3517	6.12701	7.82145	9.5627
FBgn0011726	tsr	4.56451	4.3791	4.01934	3.95272	12.034	12.2753	14.6115	15.581
FBgn0022213	Cse1	-1.87163	-1.23696	-2.34023	-1.34677	8.72726	7.09424	6.83039	9.23342
FBgn0000447	Dhod	-0.559148	-0.484127	-1.20282	-0.56481	-14.7075	-12.9372	-11.1797	-10.0818
FBgn0028327	l(1)G0320	0.506311	1.25702	0.922061	1.18093	-14.7075	3.2164	-11.1797	-10.0818
FBgn0004838	Hrb27C	1.12549	0.622078	0.0274422	1.11771	5.19346	4.99758	4.22579	5.52604
FBgn0010238	Lac	-0.425909	0.510685	-0.470356	0.30964	6.02842	8.50262	6.77876	9.13014
FBgn0010470	Fkbp14	1.12556	-0.960352	-0.161762	-0.546179	0.800755	2.27808	-11.1797	-10.0818
FBgn0262515	VhaAC45	1.97185	1.11281	0.988732	1.21984	5.43118	5.63534	7.67937	8.76197
FBgn0038745	CG4538	-0.773413	-0.404744	-0.71246	-1.18836	-14.7075	-12.9372	-11.1797	-10.0818
FBgn0035770	pst	1.03646	1.27094	0.411066	0.763049	9.05307	8.94679	7.39006	6.80115
FBgn0267828	Fatp1	0.121785	0.169421	0.505703	0.0946726	-14.7075	-12.9372	-11.1797	-10.0818
FBgn0034138	RpS15	3.01171	1.99377	2.59388	1.85797	7.45823	6.68497	9.97784	10.4698
FBgn0031417	CG3597	1.77951	1.89584	0.697342	0.712969	11.1293	12.0327	12.5189	13.006
FBgn0030329	prtp	0.949729	0.731557	0.827616	0.813331	-14.7075	4.51552	-11.1797	-10.0818
FBgn0037709	CG8199	0.0199086	-0.647474	-0.937439	-1.01818	-14.7075	-12.9372	-11.1797	-10.0818
FBgn0020443	eRF3	-3.65016	-0.812159	-1.79618	-0.913863	9.51254	9.32513	8.38588	10.191
FBgn0014026	RpL7A	4.6227	4.06696	3.40381	2.97796	9.6962	9.5429	9.74443	10.3841
FBgn0035588	CG10672	1.59397	0.540802	1.0442	0.570053	-14.7075	-12.9372	-11.1797	-10.0818
FBgn0064225	RpL5	3.64056	3.65385	3.10512	3.22176	10.863	10.8815	11.3526	12.0066
FBgn0261270	Sps1	0.698105	0.524916	0.416372	0.384075	8.42371	9.21928	10.5961	10.6685
FBgn0032482	Pect	-0.667005	-0.355081	-0.964047	-0.95563	9.05358	10.0536	9.87369	10.8855
FBgn0038742	Arc42	1.84594	2.32376	1.8993	1.98661	-14.7075	4.97067	5.89223	-10.0818
FBgn0013749	Arf102F	-0.503471	0.507804	-0.976275	0.243001	7.39418	6.27587	8.80123	9.12361
FBgn0010424	TpnC73F	5.02452	5.03287	4.73451	5.03673	7.57266	8.28447	9.84185	10.6733
FBgn0034315	CG5721	-2.39827	-2.03405	-1.71558	-1.1264	6.82264	6.94403	7.14927	9.81817
FBgn0286781	cass	-0.922911	-1.07288	-1.4113	-1.35527	7.61021	7.356	6.21948	7.97528
FBgn0260934	par-1	-0.880842	-1.58581	-0.573365	-0.339873	-0.958608	-12.9372	-11.1797	-10.0818
FBgn0028515	EndoGI	0.276027	0.560649	0.953228	1.00756	8.52559	10.6449	10.5304	11.2113
FBgn0036299	Tsf2	0.0116336	0.477607	-0.20548	0.511458	-14.7075	2.64994	2.3349	6.0842
FBgn0038570	Prx5	3.28	3.02875	2.65455	3.41763	7.92815	7.89831	10.1027	11.4919
FBgn0001987	Gli	-2.4784	-2.79081	-2.18397	-1.85391	-14.7075	-12.9372	-11.1797	-10.0818
FBgn0039849	CG11334	-0.290859	0.705356	-0.612748	-0.598239	8.37292	10.6286	10.84	7.85066
FBgn0041713	yellow-c	-2.20585	-4.52577	-2.31106	-1.80978	7.91833	9.97532	6.76006	11.2741
FBgn0261822	Bsg	3.06502	3.33121	3.03043	3.01691	-14.7075	-12.9372	-11.1797	-10.0818
FBgn0261393	alpha-Est5	-23.2538	-23.4691	-23.6614	-23.4897	6.83917	6.40153	6.8951	5.0802
FBgn0031264	CG11835	-4.61413	-4.93739	-6.04215	-4.42541	8.33837	6.93307	6.60136	-10.0818
FBgn0032833	COX4	5.21531	5.14762	4.77855	4.78556	-14.7075	-12.9372	-11.1797	-10.0818
FBgn0033883	CG16935	0.646056	1.3894	1.13072	1.07038	-0.35301	2.48402	-11.1797	-10.0818
FBgn0035632	Ppat-Dpck	-0.595301	-0.709651	-1.0247	-1.36495	8.70158	9.35431	9.41846	8.61306
FBgn0003462	Sod1	4.25566	4.03048	3.70608	3.47273	11.1148	11.5427	13.7033	14.2638
FBgn0032216	Usp14	-1.03351	-0.733064	-1.74215	-2.03214	7.99679	8.72661	8.51754	10.2177
FBgn0038972	CG7054	0.523973	0.115853	-0.398376	-0.0431521	7.46037	5.84759	8.13319	8.28657
FBgn0265267	CG18258	0.960962	0.142098	-1.27857	0.0344784	5.99896	8.38891	-11.1797	-10.0818
FBgn0001989	ND-B17	2.80184	2.62046	3.72199	2.38934	-14.7075	-12.9372	-11.1797	-10.0818
FBgn0264693	ens	-1.80283	-0.546941	-1.13498	-0.99918	6.22929	4.15114	-11.1797	-10.0818
FBgn0037024	tzn	0.89989	-0.23091	0.191547	0.507931	8.74722	7.72535	8.62439	8.95795
FBgn0037467	Ufl1	-0.555518	-1.06813	-0.75712	-2.66798	-1.07556	-12.9372	-11.1797	-10.0818
FBgn0020416	Idgf1	-0.703112	-1.6184	0.390806	1.44801	0.816395	3.57185	-11.1797	-10.0818
FBgn0259243	Pka-R1	-3.1714	-1.63235	-0.824097	-0.770579	8.84427	10.377	10.8995	11.672
FBgn0020392	Nmt	-3.03191	-2.34871	-2.85229	-3.06913	8.23496	7.73695	4.34001	6.04276
FBgn0034497	Mpcp1	3.04772	3.36585	3.08834	2.89347	-14.7075	-12.9372	-11.1797	-10.0818
FBgn0027619	eIF3j	1.14539	0.914715	0.258799	0.153227	8.64734	8.48932	7.88884	9.2519
FBgn0010348	Arf79F	2.7048	1.77591	2.16502	2.06997	9.24178	9.00562	11.0514	12.0186
FBgn0014009	Rab2	1.64601	0.701541	0.79157	1.32135	3.48414	-12.9372	4.0053	-10.0818
FBgn0010078	RpL23	3.6701	3.76458	3.57563	3.48973	8.85537	8.95881	11.11	11.8155
FBgn0030451	CG15717	1.2201	0.202297	-0.148082	-1.99783	7.53977	5.15268	6.76212	8.81708
FBgn0014028	SdhB	3.73371	3.25738	3.32766	3.28896	-14.7075	-12.9372	-11.1797	-10.0818
FBgn0262716	Arp3	-0.586567	-1.92317	-2.21005	-2.5935	6.45823	7.90638	6.77876	8.87186
FBgn0014032	Sptr	1.8627	1.91929	0.95665	0.708329	9.60884	9.04429	10.4641	10.4038
FBgn0034654	eIF3k	1.77775	0.968721	0.644758	0.923205	6.54689	4.30162	5.92985	-10.0818
FBgn0034708	Vps35	-0.566306	-0.748907	0.0543954	0.0205393	9.22665	9.74675	7.89159	9.2897
FBgn0283450	Glo1	2.09286	1.36828	1.19644	0.310628	9.47621	8.36451	10.2233	10.3181
FBgn0259785	pzg	-4.2819	-1.64516	-0.697535	-0.50696	4.7306	7.04982	4.9988	-10.0818
FBgn0035726	CG9953	-0.519923	-1.31567	-0.234355	-0.188691	-14.7075	-12.9372	-11.1797	-10.0818
FBgn0015790	Rab11	3.50178	2.85446	2.57962	2.57329	8.88373	7.3664	8.77151	8.77366
FBgn0032727	CG10623	0.70944	0.542851	-0.0285781	-0.762038	8.85082	10.6799	11.1298	11.3784
FBgn0034354	GstE11	1.26184	0.664553	0.684138	0.145718	7.76235	6.38164	7.62955	-10.0818
FBgn0037974	CG12224	-1.96467	-2.32928	-4.06485	-6.57778	7.19838	8.87213	8.24719	9.3478
FBgn0028983	Spn55B	-0.224625	-0.428742	-0.294432	-0.197653	6.31942	6.98338	8.70986	8.52495
FBgn0086712	Egm	-1.58509	-0.756989	-0.724592	-0.582546	-14.7075	-12.9372	-11.1797	-10.0818
FBgn0011832	Ser12	0.399919	2.71761	-3.33068	-1.69192	11.0425	11.7575	-11.1797	-10.0818
FBgn0019830	colt	2.79844	2.48648	1.8762	1.65888	-14.7075	-12.9372	-11.1797	-10.0818
FBgn0031879	uif	-2.96574	-2.7502	-2.37112	-2.18771	-14.7075	-12.9372	-11.1797	-10.0818
FBgn0050000	GstT1	2.39409	1.3248	1.4689	0.933118	-14.7075	-12.9372	-11.1797	-10.0818
FBgn0285926	Imp	-1.05082	-0.279062	-0.14772	-0.190368	5.24495	0.951041	-11.1797	-10.0818
FBgn0037270	eIF3f1	1.47157	0.995202	1.55716	0.746791	7.34329	6.5489	7.6218	8.57579
FBgn0011787	mRpL12	1.19348	0.695263	0.538266	0.60687	-14.7075	-12.9372	-11.1797	-10.0818
FBgn0034577	cpa	-0.0471229	0.570471	0.165508	-0.395932	5.62905	6.02563	5.12354	7.29453
FBgn0038826	Syp	1.61286	1.57944	1.47392	1.29109	7.40004	7.81605	3.84147	6.28728
FBgn0021967	ND-PDSW	2.30317	2.01698	2.04103	1.85106	-14.7075	-12.9372	-11.1797	-10.0818
FBgn0039043	CG17121	0.464795	0.645062	0.860748	0.566584	-14.7075	-12.9372	-11.1797	-10.0818
FBgn0035046	ND-19	2.11897	1.65338	1.58131	1.62155	-14.7075	-12.9372	-11.1797	-10.0818
FBgn0028693	Rpn12	0.989138	0.327477	0.498024	-0.829758	7.30861	5.25603	7.05092	4.9767
FBgn0028691	Rpn9	1.58092	1.76681	1.23797	0.674579	8.4925	8.82816	10.3891	10.4415
FBgn0013675	mt:CoII	5.58166	4.89612	4.58472	4.97162	-14.7075	-12.9372	-11.1797	-10.0818
FBgn0086134	Prosalpha2	1.78098	1.05401	1.10557	0.903436	5.74699	5.93509	8.58928	10.1262
FBgn0038519	Prx3	4.66652	3.82851	3.28121	3.39546	5.06549	3.71857	5.59976	4.52149
FBgn0035772	Sh3beta	-0.187407	-0.668568	-0.298974	-1.08786	8.84427	7.72222	6.20142	9.31149
FBgn0027786	Mtch	0.718936	0.350754	0.871961	0.452353	-14.7075	-12.9372	-11.1797	-10.0818
FBgn0086904	Nacalpha	2.13485	2.42111	1.45027	1.57129	9.69841	9.77673	11.149	12.0564
FBgn0034345	CG5174	2.63186	1.65807	2.07198	1.81806	7.90569	6.31241	7.46326	-10.0818
FBgn0037440	CRAT	0.0184853	-0.410446	-0.2722	0.0597282	0.566188	-12.9372	-11.1797	-10.0818
FBgn0036262	CG6910	-0.55082	-1.13178	-2.05321	-2.05445	8.7758	8.28512	10.5301	9.4606
FBgn0028688	Rpn7	0.78505	0.454492	0.541781	1.04917	9.01824	10.2936	10.6644	11.2146
FBgn0031717	Oscillin	1.35957	0.673461	0.852099	0.488246	9.15723	7.19748	9.37021	10.0487
FBgn0017567	ND-23	3.3095	2.09826	2.70697	2.40342	-14.7075	-12.9372	-11.1797	-10.0818
FBgn0037239	Sfxn1-3	2.81387	2.78618	2.30147	1.73179	-14.7075	-12.9372	-11.1797	-10.0818
FBgn0039213	atl	0.00905587	-1.97195	0.127092	0.209497	2.85661	5.2976	-11.1797	-10.0818
FBgn0030521	CtsB1	-0.395233	0.306935	0.520788	-0.0869705	5.35497	5.58365	-11.1797	-10.0818
FBgn0003204	ras	-3.36039	-1.18245	-2.77895	-1.9949	8.73398	8.14711	6.53255	5.6183
FBgn0030484	GstT4	1.42817	0.151748	1.21946	0.375226	-14.7075	-12.9372	-11.1797	-10.0818
FBgn0032198	eEF1delta	2.26019	1.56838	0.836473	1.13538	9.5505	8.16074	10.0824	10.6239
FBgn0039802	dj-1beta	1.85849	1.5641	1.16967	1.6291	8.89759	8.09787	10.6284	11.6029
FBgn0020255	Ran	2.75252	1.24873	1.85991	1.96757	10.2878	8.34755	10.3329	12.2545
FBgn0037749	CG9471	1.59163	1.51565	1.25114	1.50496	8.99423	7.40566	8.76495	10.501
FBgn0030749	AnxB11	0.287772	0.198945	0.0168408	-0.939379	8.47553	9.81819	9.18463	9.55216
FBgn0026079	Nsun2	-2.44675	-1.81194	-3.29513	-2.55182	7.31363	7.86145	6.50357	7.88789
FBgn0037301	Mms19	-3.9602	-2.87699	-2.87604	-2.63375	7.69889	5.51889	4.7504	7.52152
FBgn0033241	CG2915	-0.870441	-0.815041	-0.958247	-0.859939	7.84523	9.05397	6.75039	9.89489
FBgn0026372	RpL23A	4.73252	4.32564	3.7325	3.24881	10.3646	11.1043	11.3185	12.0766
FBgn0013954	Fkbp12	3.11702	3.50968	3.46368	3.18856	10.3841	10.3919	13.0733	13.6165
FBgn0261609	eIF2alpha	1.73683	2.45404	1.68917	1.80498	8.83591	10.4785	10.7895	11.3042
FBgn0030882	Gss1	-0.0488975	-0.753487	-1.09235	-0.810083	8.71268	9.79113	8.8503	8.97194
FBgn0038149	GILT1	2.10746	1.37816	1.40492	1.54601	6.86169	6.02551	7.31373	9.42661
FBgn0015808	ScpX	0.38674	0.194609	0.0636853	-0.605023	-14.7075	5.04687	4.36874	-10.0818
FBgn0013770	Cp1	2.54713	1.71693	1.36021	1.37159	3.328	3.77273	-11.1797	-10.0818
FBgn0037573	CG7483	-0.67744	-1.46058	-0.851736	-0.532208	5.51682	6.90702	5.22248	-10.0818
FBgn0010747	Srp54k	-0.58263	-2.5847	-0.813834	-0.994512	4.65351	6.52047	1.98237	3.76668
FBgn0011745	Arp1	0.684079	0.198079	0.606989	0.932733	7.61159	9.09421	9.59707	10.7628
FBgn0086346	ALiX	0.398716	0.593544	0.69694	0.338986	9.79024	10.3266	8.23337	11.3847
FBgn0003067	Pepck1	-1.90944	-2.48014	-0.620133	-4.57852	8.85793	7.52481	8.69248	9.25746
FBgn0003371	sgg	-1.06829	-0.196562	-0.683565	-0.438802	9.14927	9.67023	6.71968	-10.0818
FBgn0027610	Dic1	0.429566	1.43932	0.853183	1.56257	-14.7075	-12.9372	-11.1797	-10.0818
FBgn0036211	CG5946	2.82456	2.13778	2.2894	2.4867	2.77451	2.42215	-11.1797	-10.0818
FBgn0069242	eca	2.57085	1.82401	1.54331	1.93276	-14.7075	-12.9372	-11.1797	-10.0818
FBgn0034588	CG9394	-8.89837	-3.21435	-2.67266	-5.38147	9.42402	9.47621	6.82079	8.83333
FBgn0039348	Npl4	-1.92557	-1.39988	-1.49618	-2.15325	7.54105	6.92304	5.75581	-10.0818
FBgn0017558	Pdk	-1.29475	-1.76364	-1.15344	-0.961819	-14.7075	-12.9372	-11.1797	-10.0818
FBgn0034743	RpS16	3.69904	4.64817	3.78748	3.74936	9.73702	9.94397	11.7998	13.0788
FBgn0004926	eIF2beta	0.27555	0.90897	0.927388	0.812006	7.32084	9.86814	9.71765	10.2223
FBgn0001142	Gs1	1.07886	1.7596	1.32995	1.1078	-14.7075	-12.9372	-11.1797	4.92435
FBgn0027528	goe	-2.14794	-1.39109	-1.01002	-1.09687	-14.7075	-12.9372	-11.1797	-10.0818
FBgn0033543	CG12338	0.169377	0.244857	-1.20988	-2.9659	-14.7075	-12.9372	-11.1797	-10.0818
FBgn0036726	QIL1	1.08214	0.950064	0.625856	0.485536	-14.7075	-12.9372	-11.1797	-10.0818
FBgn0262484	CG43074	5.94293	6.3182	4.42988	4.24313	14.0149	14.8428	9.91499	10.737
FBgn0017572	Mo25	0.785134	1.64574	0.805823	-0.266584	9.43606	10.7241	10.0718	11.101
FBgn0040078	pont	-1.64753	-1.2951	-1.36797	-0.835976	4.98034	7.08303	3.99457	7.72429
FBgn0250791	alphaSnap	-0.758012	-0.562655	-1.09495	-0.699759	3.79528	4.7017	4.70753	-10.0818
FBgn0261592	RpS6	3.856	3.3794	2.60749	2.83158	9.64431	9.12748	11.223	11.692
FBgn0043456	Ndf	-1.31194	-0.645316	0.0443074	0.0986816	-14.7075	-12.9372	-11.1797	-10.0818
FBgn0011826	Pp2B-14D	-2.81552	-6.42331	-2.13052	-23.4897	7.82799	7.99622	5.68746	5.34272
FBgn0032005	Snx6	-0.380625	-1.12104	0.111575	-0.414879	8.48009	8.91875	8.52483	7.80543
FBgn0031145	Ntf-2	-1.07986	-0.118552	0.210748	-0.284433	7.23628	7.26062	10.4265	7.31097
FBgn0033989	CG7639	-0.0685326	-1.11325	-0.241151	0.559454	-14.7075	-12.9372	-11.1797	-10.0818
FBgn0000416	Sap-r	0.485548	0.145808	0.695531	0.617766	-14.7075	-12.9372	-11.1797	-10.0818
FBgn0010246	Myo61F	-3.76097	-4.19682	-2.01465	-3.57847	4.13369	2.42249	-11.1797	3.5806
FBgn0028833	Dak1	1.26976	0.320231	0.325401	0.74774	8.83662	7.87334	9.5542	8.1971
FBgn0031975	Tg	-1.53178	0.698099	0.480283	1.24466	1.62326	2.35901	-11.1797	-10.0818
FBgn0000250	cact	-0.534181	-0.399835	-0.521043	-0.34147	5.73571	-12.9372	5.20587	5.29072
FBgn0033518	Prx2540-2	3.21332	2.41392	1.58298	1.57413	10.6452	9.72392	11.092	13.2606
FBgn0051374	sals	-0.262189	-0.455581	0.148048	0.354492	7.38341	5.07732	6.25534	6.37733
FBgn0027087	HisRS	-0.749887	-0.544602	-1.80205	-1.709	7.76203	8.33576	7.87396	9.19551
FBgn0032783	CG10237	0.34215	0.524311	0.532112	0.282305	9.32089	8.98028	10.9984	11.1282
FBgn0010548	Aldh-III	1.13288	0.0684171	0.900553	1.33874	-14.7075	4.53858	-11.1797	-10.0818
FBgn0025866	CalpB	-3.86146	-5.18845	-3.89918	-3.814	7.0254	6.06756	-11.1797	7.14548
FBgn0030060	CG2004	0.626755	0.0744473	0.383656	0.482033	9.48383	11.0043	10.7816	11.4816
FBgn0038037	Cyp9f2	-1.13363	-1.97884	-0.306216	0.471913	-14.7075	-12.9372	-11.1797	-10.0818
FBgn0263121	Prosalpha1	2.10519	1.83139	1.58363	1.27716	9.44351	8.02093	9.72604	10.547
FBgn0036921	RhoGDI	2.8006	1.96306	2.20243	1.75269	9.66532	7.88506	9.48602	5.04877
FBgn0004419	me31B	-1.12864	-1.35397	-0.553599	-0.27597	5.80572	6.77126	6.36172	9.05171
FBgn0022709	Adk1	1.87301	0.904795	1.33319	0.948812	9.89153	8.12297	10.7191	11.4108
FBgn0260632	dl	-2.65011	-1.65159	-2.73833	-1.08843	5.09149	5.86946	-11.1797	3.89347
FBgn0032393	Nfs1	-0.142661	-0.838488	-0.340503	0.12991	-14.7075	-12.9372	-11.1797	-10.0818
FBgn0029975	spidey	0.679313	0.695647	0.154413	-0.123196	-14.7075	4.21056	-11.1797	-10.0818
FBgn0250746	Prosbeta7	2.4347	0.955455	1.38007	1.46536	8.23635	7.36361	8.59202	9.62765
FBgn0026150	ApepP	-0.88918	0.0293856	-0.20686	-0.764345	9.14652	8.76766	9.14486	8.5675
FBgn0031489	CG17224	-2.06316	-3.42933	-2.21081	-2.71763	8.05457	9.38038	9.96768	9.90534
FBgn0030151	CG1354	-0.394323	-0.214037	-0.795297	-0.262082	8.87618	10.3688	10.6462	11.3337
FBgn0264607	CaMKII	-0.889901	0.200352	-0.2373	-0.437358	6.26675	6.28434	-11.1797	-10.0818
FBgn0025454	Cyp6g1	1.934	1.03897	1.2042	0.977335	-0.139104	6.30754	-11.1797	-10.0818
FBgn0031801	CG9498	-1.95681	-1.74695	-2.0483	-1.557	7.11347	7.44673	8.35029	9.35214
FBgn0031703	CG12512	0.424416	1.05221	1.05612	0.315557	-14.7075	-12.9372	2.01038	-10.0818
FBgn0015218	eIF4E1	0.412002	-0.242357	0.192499	0.428162	7.8536	8.64069	9.2369	7.70712
FBgn0030366	Usp7	-2.89225	-2.22896	-3.34585	-2.05522	6.43922	9.1192	5.23823	7.78873
FBgn0027090	GlnRS	-1.32724	-0.421969	-0.749586	-0.579596	7.57744	7.88584	6.50268	8.57251
FBgn0039854	CG1635	-0.561743	-1.19409	-2.38957	-0.0362278	-14.7075	-12.9372	-11.1797	-10.0818
FBgn0063491	GstE9	3.16684	2.16153	1.87952	1.85259	10.327	9.55214	11.1719	11.3762
FBgn0001247	Ide	-3.22609	-1.30713	-1.82799	-2.16309	6.50148	2.77487	3.94947	-10.0818
FBgn0050022	CG30022	-1.31492	-1.793	-1.5982	-1.09289	-14.7075	-12.9372	-11.1797	-10.0818
FBgn0042083	Mccc2	-0.503614	-0.22919	-0.417376	-0.769765	-14.7075	-12.9372	-11.1797	-10.0818
FBgn0035943	CG5653	-3.42903	-2.11763	-2.895	-1.61409	6.81538	6.48195	5.65067	8.7912
FBgn0026777	Rad23	-2.14468	-2.46984	-1.59282	-1.27744	4.28328	-12.9372	6.1272	9.40427
FBgn0035995	CG3529	-1.14708	-0.714169	-0.974586	-1.08045	8.07063	8.02058	4.96485	8.2019
FBgn0053817	His2A:CG33817	0.551495	-0.499361	0.314162	0.676113	-14.7075	-12.9372	-11.1797	-10.0818
FBgn0036870	CG14095	-1.01672	-0.893764	0.728522	0.257315	-14.7075	-12.9372	-11.1797	-10.0818
FBgn0036279	Ncc69	-0.59541	-1.16624	0.408037	0.239789	-14.7075	-12.9372	-11.1797	-10.0818
FBgn0032217	CG4972	-0.853688	-0.789026	-1.18239	-2.03726	-14.7075	-12.9372	-11.1797	-10.0818
FBgn0261394	Prosalpha3	2.6741	2.16768	1.41013	1.06319	9.02674	7.9138	9.90036	10.7346
FBgn0264978	Slh	-0.914132	-0.649792	-0.7983	-1.46409	4.64625	4.54702	4.98465	-10.0818
FBgn0004638	drk	2.10713	1.44695	1.52567	1.47165	8.72011	6.01824	8.44147	10.4384
FBgn0035280	Cpr62Bb	3.1263	2.50711	2.55402	2.46906	-14.7075	-12.9372	-11.1797	-10.0818
FBgn0027091	CysRS	-5.25777	-2.60564	-1.30463	-1.88999	7.98776	8.553	7.94726	7.83907
FBgn0030608	Lsd-2	1.02778	1.28564	1.33328	1.19336	7.62211	9.19365	9.63065	10.8406
FBgn0034968	RpL12	4.26492	3.68133	3.35001	3.38623	9.00518	9.77141	11.5135	12.1163
FBgn0035720	CG10077	-3.07029	-2.30821	-2.22263	-2.26697	-14.7075	-12.9372	-11.1797	-10.0818
FBgn0035753	RpL18	4.15124	3.30442	3.26422	3.82598	9.21326	8.95478	9.5459	10.4931
FBgn0263351	AP-2mu	-0.207153	-1.49796	-0.715671	-0.139428	3.9383	3.59418	-11.1797	-10.0818
FBgn0261552	ps	-0.354663	0.266709	0.270656	0.136722	9.0553	9.23157	8.6122	8.90181
FBgn0036974	eRF1	-0.212374	-0.503899	-0.167125	-0.624245	7.79464	9.05878	9.06001	9.59943
FBgn0032422	atilla	3.10649	2.46657	2.66092	2.40559	6.03723	5.70674	-11.1797	-10.0818
FBgn0035044	CG3663	2.079	1.28375	1.44213	0.734476	-14.7075	-12.9372	4.71202	-10.0818
FBgn0000273	Pka-C1	0.750572	1.35061	1.43395	0.841013	8.97196	10.1131	9.78652	9.85635
FBgn0030087	CG7766	-3.63202	-2.94616	-3.69981	-2.6452	4.09714	3.37124	4.57207	6.17792
FBgn0033761	CG8778	1.38503	1.07279	0.701695	0.681011	-14.7075	-12.9372	-11.1797	-10.0818
FBgn0039252	CG11771	-0.838726	-0.313434	-0.501099	-0.376531	-14.7075	-12.9372	-11.1797	-10.0818
FBgn0033377	Pgm2a	-2.16111	-1.82052	-1.91278	-1.98818	8.49968	9.0263	8.68051	6.2183
FBgn0037305	CG12173	-1.16598	-2.34019	-1.86162	-2.08017	6.46807	-0.738874	5.16126	5.5803
FBgn0026380	Prosbeta3	1.71433	0.851809	0.937814	0.727022	7.48288	6.33277	8.14402	10.0517
FBgn0031918	CG6055	2.11167	0.500358	1.07261	1.20424	-14.7075	-12.9372	-11.1797	-10.0818
FBgn0259143	CG42258	0.625166	0.841238	0.775842	0.31536	-14.7075	-12.9372	-11.1797	-10.0818
FBgn0050122	CG30122	-4.42465	-1.35845	-0.281422	-0.801348	6.10992	6.82706	6.87372	-10.0818
FBgn0262734	eIF4H1	0.203223	0.780693	-0.149046	-0.0837219	6.61184	2.65201	7.35725	9.58875
FBgn0029709	CHOp24	2.87969	2.08356	2.10011	2.14173	3.16995	-12.9372	-11.1797	-10.0818
FBgn0003206	Ras64B	2.36764	1.78272	2.06698	1.94284	3.6573	-12.9372	-11.1797	-10.0818
FBgn0011336	Stt3B	-1.84599	-1.43328	-1.94153	-2.33498	-14.7075	-12.9372	-11.1797	-10.0818
FBgn0260745	mfas	0.370319	0.0480122	0.819012	0.443914	5.58198	5.37676	4.38303	5.17507
FBgn0035985	Cpr67B	0.559445	1.05083	0.881673	1.18191	-14.7075	-12.9372	-11.1797	-10.0818
FBgn0014877	Roe1	0.846984	0.215518	0.107644	0.232093	1.20596	-12.9372	-11.1797	-10.0818
FBgn0030976	CG7378	2.18814	1.26299	1.39978	1.34666	-14.7075	-12.9372	-11.1797	-10.0818
FBgn0016697	Prosalpha5	2.15481	1.79276	1.79896	1.38619	8.50422	7.11084	8.60054	9.51639
FBgn0024947	NTPase	-1.20632	-1.24221	-0.656454	0.192449	-14.7075	-12.9372	-11.1797	-10.0818
FBgn0025608	Faf2	-1.20565	-2.85157	-2.19548	-1.3344	-14.7075	-12.9372	-11.1797	-10.0818
FBgn0025592	Gk1	0.268742	-0.59348	0.207738	0.0808426	-14.7075	0.89081	2.2883	7.01488
FBgn0285925	Fas1	-0.873186	-1.53672	-0.00798431	0.0763191	6.21601	8.27393	2.30765	-10.0818
FBgn0037465	CG1105	0.203474	-0.808107	0.273448	0.854217	-14.7075	-12.9372	-11.1797	-10.0818
FBgn0039226	Ude	-0.492512	0.380549	0.430158	0.809772	8.6917	10.2148	10.9696	10.178
FBgn0030026	sni	1.19499	-0.569239	0.782496	-0.308986	5.97481	4.89547	6.98528	6.85066
FBgn0010198	RpS15Aa	2.80095	2.55406	2.16303	2.06977	7.62509	6.49253	10.2776	11.4198
FBgn0038115	CG7966	-2.03345	-4.52984	-4.08699	-4.40334	8.35492	9.40101	8.55894	9.16281
FBgn0040227	eIF3d1	0.397731	1.19727	0.907294	0.888297	4.90036	8.70896	8.29831	8.34272
FBgn0043535	Obp57a	2.55525	2.48836	2.00673	2.02623	12.8303	12.1496	13.5074	14.6049
FBgn0034246	Dcr-2	-5.10854	-2.41713	-3.49566	-2.9119	6.87957	6.94389	5.42926	6.18097
FBgn0028690	Rpn5	0.384864	1.25801	0.278388	0.365942	9.34836	9.55838	8.09052	6.97269
FBgn0053126	NLaz	0.293315	0.583961	-0.857694	-0.873025	7.45719	8.34795	6.44281	6.65914
FBgn0033005	CG3107	-1.06633	-0.470997	-0.275224	-0.523749	-14.7075	-12.9372	-11.1797	-10.0818
FBgn0053828	His1:CG33828	3.07955	3.15928	2.74895	2.82382	3.57349	3.53632	6.03109	-10.0818
FBgn0286506	Mpi	-0.926608	-1.66216	-1.35935	-1.4773	7.80567	9.9965	9.75304	10.7145
FBgn0015286	Rala	-0.860115	-0.386618	-1.47756	-1.6011	-14.7075	-12.9372	-11.1797	-10.0818
FBgn0015795	Rab7	0.894391	0.546088	0.470035	0.700662	3.94975	-12.9372	-11.1797	-10.0818
FBgn0010339	128up	-1.69396	-1.0156	-0.742401	-0.637083	6.59152	7.00226	9.32719	8.6452
FBgn0036300	Pmm2	0.125095	0.21402	0.611622	-0.0596518	7.32161	5.69159	-11.1797	5.12078
FBgn0031534	Snx1	-1.85051	-0.904236	-0.784973	-1.23107	7.76778	7.98297	6.33423	7.82029
FBgn0029648	CG3603	2.41314	0.783078	1.1169	1.14649	-14.7075	-12.9372	-11.1797	-10.0818
FBgn0030306	Spase25	2.72373	1.36452	1.66903	1.13656	-14.7075	-12.9372	-11.1797	-10.0818
FBgn0034936	Stoml2	-0.165273	-0.0212839	-0.19885	-0.435369	-14.7075	-12.9372	-11.1797	-10.0818
FBgn0029687	Vap33	1.59731	1.54093	1.28875	1.30017	-14.7075	1.86124	-11.1797	-10.0818
FBgn0264894	CG44085	-0.579071	-0.304292	-0.0354714	0.204829	7.36105	6.61098	6.69305	8.62636
FBgn0264253	Send2	-3.69454	-2.7129	-0.170547	0.764708	6.67299	6.11246	9.03876	9.93229
FBgn0016041	Tom40	0.209973	1.08139	0.573256	0.312897	-14.7075	-12.9372	-11.1797	-10.0818
FBgn0027084	LysRS	-0.340002	0.159889	0.285007	-0.0645106	6.01547	6.46766	5.23788	6.54031
FBgn0266448	CG45078	2.39601	0.993955	1.4118	1.76056	-14.7075	-12.9372	-11.1797	-10.0818
FBgn0250753	kra	0.644396	-0.5225	0.0201688	0.29054	7.6106	10.0123	8.8476	10.6162
FBgn0040475	SH3PX1	-3.97331	-4.92194	-5.21782	-4.9762	5.93949	3.96002	6.24143	-10.0818
FBgn0015778	rin	-1.68684	-1.0891	-1.33621	-0.73451	6.43542	3.67632	4.32429	-10.0818
FBgn0034225	veil	-2.3113	-2.32498	-1.73692	-1.81387	4.47536	3.6201	-11.1797	-10.0818
FBgn0046114	Gclm	2.72349	1.74696	1.49999	1.07806	9.64351	9.65454	9.49216	10.7933
FBgn0031305	Iris	-2.37287	-2.72058	-1.25385	-1.54202	-14.7075	-12.9372	-11.1797	-10.0818
FBgn0010235	Klc	0.537551	0.0463288	0.18343	0.00780469	8.57368	8.61437	6.63053	5.81709
FBgn0029118	ScsbetaG	-1.39599	-1.14958	-1.17028	-0.809375	-14.7075	-12.9372	-11.1797	-10.0818
FBgn0261995	CG42813	0.377998	-0.672028	-0.322714	-1.31075	6.99465	3.81634	5.54046	-10.0818
FBgn0037290	CG1124	0.701834	1.19347	0.626631	0.34324	7.9134	6.34044	7.65585	9.52071
FBgn0020279	lig	-3.02873	-2.70519	-2.49947	-2.40961	2.6729	3.13923	4.83806	-10.0818
FBgn0038017	CG4115	1.86103	0.879964	1.04847	0.672122	6.30073	5.28967	3.74749	-10.0818
FBgn0039611	Nepl18	-23.2538	-4.31658	-2.88132	-3.25973	7.66374	7.81303	6.38416	8.50046
FBgn0283469	Vps4	-0.514576	0.171077	-0.675345	-0.291476	7.9387	8.79881	7.36877	8.92089
FBgn0285947	RpS10b	2.8592	3.02585	2.79206	3.11512	8.7823	9.67851	11.2158	11.703
FBgn0004237	Hrb87F	-1.28505	-0.855787	-0.991091	-1.01664	4.54222	6.38927	6.94905	-10.0818
FBgn0052277	CG32277	0.472196	0.110339	-0.307023	0.729905	8.38842	8.51579	-11.1797	-10.0818
FBgn0039857	RpL6	4.56512	4.20027	3.32971	3.10533	8.80912	8.20411	9.67879	10.4439
FBgn0036592	CG13049	-0.733727	-0.704155	-1.30673	-0.896773	-14.7075	-12.9372	-11.1797	-10.0818
FBgn0010226	GstS1	1.18855	0.772862	-0.124537	0.176714	8.23109	7.38962	9.78631	10.5603
FBgn0000636	Fas3	1.94528	1.58884	1.86374	1.89144	-14.7075	-12.9372	-11.1797	-10.0818
FBgn0037796	CG12814	-0.400402	0.047291	0.0757044	0.706453	-14.7075	-12.9372	-11.1797	-10.0818
FBgn0250785	vari	0.472092	0.341566	-0.257437	0.269966	-14.7075	-12.9372	-11.1797	-10.0818
FBgn0028427	Ilk	1.96706	1.16677	1.68782	2.2086	5.85974	8.29488	7.64271	9.94166
FBgn0032596	Prosbeta4	1.70135	0.871093	0.501177	0.796999	7.33329	7.31858	7.38962	9.21033
FBgn0030276	Dlic	-3.60629	-2.4834	-1.7363	-1.96902	3.0337	4.45491	-11.1797	4.16155
FBgn0011570	cpb	-0.162106	-0.310103	-0.67276	-0.935368	5.64616	4.39751	4.8708	-10.0818
FBgn0027579	mino	0.461761	-0.382207	-0.610355	-0.783698	-14.7075	-12.9372	-11.1797	-10.0818
FBgn0010423	TpnC47D	2.00525	1.10243	0.815803	1.3239	2.37689	-12.9372	-11.1797	-10.0818
FBgn0030529	Clic	1.69633	1.69338	1.43157	1.45999	9.40673	9.05328	10.187	11.6089
FBgn0032456	MRP	-2.36178	-1.8119	-1.36786	-1.56691	-14.7075	-12.9372	-11.1797	-10.0818
FBgn0016126	CaMKI	-2.61452	-1.77401	-2.99245	-2.87513	8.33077	8.8054	9.59723	9.27746
FBgn0027932	Akap200	-1.34604	-0.370515	-1.7546	-0.36163	7.03094	6.52681	5.21462	6.53974
FBgn0032897	CG9336	4.67964	4.3157	4.6465	4.56177	8.81978	9.52456	11.3457	11.4198
FBgn0005777	PpD3	-2.4249	-1.99203	-2.3442	-2.6139	8.22427	8.30218	6.71181	5.53872
FBgn0039993	CG17691	-2.35063	-3.13297	-1.95622	-1.29317	-14.7075	-12.9372	-11.1797	-10.0818
FBgn0038961	CG13850	-2.18544	-3.04657	-1.79339	-0.948119	-14.7075	-12.9372	-11.1797	-10.0818
FBgn0036759	CG5577	-1.43746	-1.57023	-0.831044	-1.7106	8.09163	7.87656	8.70715	6.96482
FBgn0035371	AhcyL1	-1.76684	0.254679	-0.362843	0.0310063	8.50887	8.52266	6.62839	6.51352
FBgn0034368	zda	-0.211839	-1.39243	-0.919392	-0.285329	-14.7075	3.33708	-11.1797	-10.0818
FBgn0284257	Ttd14	-3.12725	-2.34529	-1.63087	-1.47263	5.59197	6.6648	5.42861	5.51015
FBgn0010620	CG10939	1.78965	1.34861	1.19933	0.848719	7.05193	9.08428	7.58558	-10.0818
FBgn0033448	hebe	-0.787759	-1.00053	-0.92665	-1.00947	5.55906	1.76549	-11.1797	-10.0818
FBgn0035452	CG10359	-1.08145	-0.848364	-0.906718	-1.02844	-14.7075	-12.9372	-11.1797	-10.0818
FBgn0037530	EMC1	-2.03522	-0.677323	-0.842328	-0.220019	-14.7075	-12.9372	-11.1797	-10.0818
FBgn0266417	ringer	3.8462	2.7908	2.98994	3.00625	9.90515	8.76517	9.08679	10.7461
FBgn0038243	CG8066	-0.00195135	0.248627	-1.37766	-0.273925	6.17786	5.34805	8.12339	9.34098
FBgn0036096	CG8003	-1.95995	-1.54707	-2.28137	-2.32188	6.55666	8.17092	7.96991	-10.0818
FBgn0038683	CG11779	0.0182004	-1.22686	-0.637739	0.0189687	-14.7075	-12.9372	-11.1797	-10.0818
FBgn0011509	SrpRbeta	-0.542876	-0.640931	-1.20132	-1.3019	-14.7075	-12.9372	-11.1797	-10.0818
FBgn0042627	FASN2	-23.2538	-5.59362	-23.6614	-23.4897	9.57771	9.10066	9.54007	11.118
FBgn0015622	Cnx99A	0.89873	1.49411	0.481374	0.940667	-14.7075	-12.9372	-11.1797	-10.0818
FBgn0085484	Pdxk	1.58029	1.61346	0.590474	0.140172	9.60629	9.02365	10.0197	11.1259
FBgn0030853	ND-24	3.25672	2.21533	2.41482	2.46683	-14.7075	-12.9372	-11.1797	-10.0818
FBgn0016917	Stat92E	-4.6206	-3.99554	-3.85589	-3.05736	7.68666	6.38391	9.12706	5.85185
FBgn0004435	Galphaq	-0.1287	-0.0478799	-0.180988	-0.202014	-14.7075	-12.9372	-11.1797	-10.0818
FBgn0262057	Spn77Ba	-23.2538	-5.88531	-6.97501	-7.56433	6.68719	9.46238	7.91149	9.3615
FBgn0022343	CG3760	-0.615998	0.151189	-0.219592	-0.442892	7.82478	10.1168	8.36343	6.31103
FBgn0004055	uzip	-2.23727	-0.147159	-0.0293547	0.74555	8.34472	8.79567	5.13231	7.20389
FBgn0032961	CG1416	-1.79015	-0.737283	-2.14801	-1.9502	6.58423	7.88148	8.05691	9.47888
FBgn0028990	Spn27A	-1.44644	-1.96534	-1.96023	-1.366	7.96179	10.4258	6.72168	9.67594
FBgn0042138	CG18815	2.24581	1.58558	1.48476	1.14981	9.79741	8.00096	10.1107	11.395
FBgn0029134	Prosbeta5	1.50829	0.699783	0.396931	0.937409	7.43887	7.26565	5.5896	8.29884
FBgn0051373	CG31373	0.98178	0.00520205	-1.00565	-0.911419	7.16134	4.45399	7.02889	9.7757
FBgn0010774	Ref1	1.33416	0.45295	0.370763	0.0463878	4.74356	4.89763	6.30117	5.92082
FBgn0040256	Ugt35C1	-0.33072	-2.11489	-1.65954	-1.08793	-14.7075	-12.9372	-11.1797	-10.0818
FBgn0022023	eIF3h	2.02371	2.02738	1.2821	1.34488	7.91152	8.91574	9.82021	8.87926
FBgn0023525	CG3191	-3.92481	-1.75758	-2.25098	-3.10609	7.6255	7.78353	9.6794	6.72278
FBgn0033912	RpS23	1.98423	2.29868	1.58863	2.18212	8.19592	7.82671	10.8693	11.0958
FBgn0039094	CG10184	-0.857264	-1.42448	-1.80038	-3.13851	7.7508	8.17691	9.34174	9.03717
FBgn0058045	CG40045	-0.677878	-2.50397	-0.289639	-3.06892	6.17473	-12.9372	6.6294	-10.0818
FBgn0015039	Cyp9b2	-0.51734	-1.8136	-0.571958	-0.568365	-14.7075	4.07776	-11.1797	-10.0818
FBgn0031538	CG3246	-23.2538	-23.4691	-23.6614	-23.4897	8.40418	9.36554	8.67846	8.60556
FBgn0051739	AspRS-m	-5.49144	-2.28623	-3.01513	-1.76801	-14.7075	-12.9372	7.72356	-10.0818
FBgn0086909	CG31751	-3.73997	-2.62245	-1.47983	-2.22915	6.18462	7.61108	4.49006	5.03239
FBgn0045073	Stim	-3.4213	-8.06424	-2.62271	-2.10868	-14.7075	-12.9372	-11.1797	-10.0818
FBgn0029174	Fkbp59	-0.484518	-1.13554	0.0131819	0.200572	7.7943	8.86871	8.85608	9.83754
FBgn0037728	p23	1.52663	0.806709	0.519499	0.472266	9.07543	8.69758	9.14497	11.1969
FBgn0010409	RpL18A	3.65883	3.67531	3.4325	3.29895	10.6516	9.01287	10.5933	12.223
FBgn0004636	Rap1	0.821337	0.638612	0.405658	0.660933	-14.7075	-12.9372	-11.1797	-10.0818
FBgn0051472	sgll	0.848667	0.327873	0.305829	0.0781766	7.06762	5.00062	7.35185	-10.0818
FBgn0015737	Hmu	0.282682	0.590742	0.541781	0.645043	-14.7075	4.74542	-11.1797	-10.0818
FBgn0041775	tral	-2.32013	-1.15204	-1.54218	-1.9769	-14.7075	-12.9372	-11.1797	-10.0818
FBgn0260484	HIP	-0.122987	-1.49092	-1.5766	-1.58018	7.05193	6.34891	8.88702	9.26061
FBgn0027108	Inx2	0.45683	1.27715	1.1769	0.842312	-14.7075	-12.9372	-11.1797	-10.0818
FBgn0026533	Dek	-5.42493	-23.4691	-3.57988	-4.1792	7.28629	7.63376	7.49377	8.54992
FBgn0035083	Tina-1	0.124831	-0.4069	0.0135051	-0.852689	-14.7075	-12.9372	-11.1797	-10.0818
FBgn0040087	p115	-2.9904	-3.20424	-3.49198	-3.42657	6.25776	3.96155	2.50627	6.86877
FBgn0031860	CG11236	-1.22185	-0.499607	-2.0605	-2.73392	-14.7075	-12.9372	-11.1797	-10.0818
FBgn0031174	CG1486	-1.01885	-1.42385	-1.24179	-1.3543	7.60944	6.88177	5.33883	8.42748
FBgn0038166	CG9588	-0.94041	-1.71776	-1.7505	-2.23946	5.95904	3.1986	5.08895	6.6877
FBgn0020496	CtBP	-1.77467	-0.466509	-0.367044	0.235842	6.3845	7.92413	8.18258	7.91522
FBgn0063494	GstE6	2.93045	1.82608	1.31101	1.7782	9.06942	7.64731	9.15504	10.7466
FBgn0039667	FipoQ	-4.92159	-4.51218	-4.08267	-2.98178	-14.7075	-12.9372	-11.1797	-10.0818
FBgn0031479	Prx6005	0.546862	-0.642423	-0.384256	-0.635541	6.49007	2.84193	7.18373	-10.0818
FBgn0013325	RpL11	3.51219	2.57026	2.33905	2.42513	8.7705	8.33724	9.0377	11.0515
FBgn0052654	Sec16	-4.78195	-5.46233	-3.92227	-3.75493	2.78127	4.8815	1.42538	4.01561
FBgn0004779	Ccp84Ae	-0.482159	-1.221	-1.30632	-1.46646	-14.7075	-12.9372	-11.1797	-10.0818
FBgn0087035	AGO2	-2.74333	-3.41137	-2.25679	-2.74447	1.13565	4.43217	3.60832	-10.0818
FBgn0021979	l(2)k09913	0.726104	-0.582629	-0.803567	-0.514044	-14.7075	0.435638	-11.1797	-10.0818
FBgn0260462	CG12163	-4.06927	-2.35219	-1.33959	-2.3377	0.91466	3.67401	-11.1797	-10.0818
FBgn0027093	ArgRS	-1.56093	-0.78909	-0.792488	-1.82624	5.69486	-12.9372	6.35459	6.33372
FBgn0037230	Nepl11	-23.2538	-23.4691	-6.75094	-23.4897	8.02643	7.62624	4.64979	6.91053
FBgn0030447	CG2200	0.335763	-0.471514	-0.370836	-0.0972844	7.30275	5.54513	6.69456	6.61364
FBgn0010053	Jheh1	-1.90814	-2.21205	-1.50665	-1.17599	-14.7075	-12.9372	-11.1797	-10.0818
FBgn0000455	Dip-C	0.149358	-0.810546	-1.03115	-0.211059	7.76121	8.46865	8.70201	9.60071
FBgn0030305	Uba5	-0.585766	-1.52924	-0.54133	-0.466035	5.47245	4.80473	4.64902	6.16165
FBgn0060296	pain	-2.85703	-0.878906	-0.786848	-1.02315	-14.7075	-12.9372	-11.1797	-10.0818
FBgn0025336	CG4882	-1.60413	-1.95514	-1.88016	-1.74858	-14.7075	-12.9372	-11.1797	-10.0818
FBgn0039113	udt	-1.44778	-1.49319	-1.19526	-0.642752	5.36403	6.35492	0.697175	7.38196
FBgn0021944	Coprox	-1.99287	-1.07215	-1.52938	-2.25757	-14.7075	-12.9372	-11.1797	-10.0818
FBgn0034723	CG13506	0.232124	0.72157	0.226913	0.289939	6.43891	7.00527	6.18775	6.7337
FBgn0053900	His2B:CG33900	4.96775	4.74289	4.55962	4.50626	-14.7075	-12.9372	-11.1797	-10.0818
FBgn0033235	CG8728	-1.66742	-2.17303	-2.6109	-1.21078	-14.7075	-12.9372	-11.1797	-10.0818
FBgn0037330	mRpL44	-1.64099	-2.82377	-2.15783	-3.00992	-14.7075	-12.9372	-11.1797	-10.0818
FBgn0034802	CNBP	1.50717	0.975055	0.926416	0.85503	6.43766	5.55698	7.53107	8.02942
FBgn0010341	Cdc42	1.0549	0.233489	-0.0566903	0.339082	-14.7075	-12.9372	-11.1797	-10.0818
FBgn0010412	RpS19a	4.5639	4.20641	3.86602	3.83725	9.26799	8.65262	10.8835	11.9262
FBgn0011272	RpL13	4.39758	3.24656	3.1232	3.2002	10.0292	8.61009	11.188	11.1747
FBgn0264294	Cyt-b5	2.88397	2.41974	2.32956	0.58401	3.48827	4.65945	5.1352	4.4746
FBgn0015776	nrv1	1.81725	1.29868	1.45512	1.42693	-14.7075	-12.9372	-11.1797	-10.0818
FBgn0051098	CG31098	0.313651	-1.27957	-0.245398	-0.199059	7.42328	8.48507	6.42519	8.54736
FBgn0015766	Msr-110	-2.24463	0.727285	-0.511029	-0.672252	-14.7075	-12.9372	-11.1797	-10.0818
FBgn0010387	Acbp2	2.36476	1.93948	2.28897	1.34449	9.15155	9.67701	12.1787	12.4038
FBgn0063497	GstE3	0.643565	0.208654	0.011241	0.720422	8.04385	6.49578	8.34504	8.0414
FBgn0035438	PHGPx	3.47635	2.95055	2.35949	2.33076	10.2236	9.39012	11.879	12.5494
FBgn0037312	CG11999	1.27388	-0.59699	0.390143	-0.602473	-14.7075	-12.9372	-11.1797	-10.0818
FBgn0014903	CG14630	-2.02632	-1.34596	-2.05592	-1.69295	-14.7075	-12.9372	-11.1797	-10.0818
FBgn0039735	Nph	0.596644	0.39347	0.584177	0.8808	7.44232	6.64443	8.57555	8.8073
FBgn0004687	Mlc-c	-0.226413	-0.355113	0.266956	-0.217881	3.72997	1.71427	5.71744	-10.0818
FBgn0030719	eIF5	-2.85577	-1.39992	-1.02501	-0.87215	7.72496	8.48106	7.25399	-10.0818
FBgn0262518	Rab8	-2.11539	-3.60962	-2.66133	-0.985074	-14.7075	-12.9372	-11.1797	-10.0818
FBgn0038110	CG8031	0.303402	0.073503	-0.799587	-2.53803	8.57453	7.91517	8.11179	8.88634
FBgn0000253	Cam	1.58813	1.31669	1.08491	1.3402	7.99955	7.45953	9.64198	10.2901
FBgn0000406	Cyt-b5-r	0.376221	1.94549	1.12585	1.29967	0.892872	5.95539	-11.1797	-10.0818
FBgn0050291	CG30291	-1.82944	-1.57012	-2.49676	-1.83237	-14.7075	-12.9372	-11.1797	-10.0818
FBgn0030007	alpha-PheRS	-0.0833408	-1.20648	-0.472135	0.403187	7.25624	8.42773	3.93783	8.22593
FBgn0011327	Uch-L5	0.334849	-0.121252	0.00843298	-0.206812	7.28079	6.40551	6.24521	7.33936
FBgn0003205	Ras85D	-0.101162	-0.778118	-0.795391	-0.996221	-14.7075	-12.9372	-11.1797	-10.0818
FBgn0010391	SrpRalpha	-2.55685	-1.5587	-0.976682	-1.12531	-14.7075	-12.9372	-11.1797	-10.0818
FBgn0027608	CG2082	-2.91612	-1.77435	-1.89533	-1.8115	6.61426	8.48773	9.75886	8.99649
FBgn0020765	Acp65Aa	1.02119	1.23492	1.23275	1.67151	-14.7075	-12.9372	-11.1797	4.1241
FBgn0033272	RagC-D	-3.05546	-3.47681	-3.71401	-2.39801	-14.7075	6.49208	3.66433	3.67961
FBgn0037913	fabp	2.81274	3.22825	2.69967	2.58317	10.8645	10.8457	13.12	14.4609
FBgn0034718	wdp	-0.919279	-0.712173	-0.280761	-0.734409	-14.7075	-12.9372	-11.1797	-10.0818
FBgn0024841	Pcd	-0.518331	0.327972	0.10714	-0.0128073	7.06291	5.90293	8.52055	8.87073
FBgn0263200	Galt	2.2815	1.69576	1.8014	1.77358	10.7319	11.4864	12.686	12.725
FBgn0030518	CG11134	-0.481353	-1.8526	-0.799038	-1.89992	7.06746	5.83765	4.19049	9.0285
FBgn0050045	Cpr49Aa	0.474171	0.0352172	0.377475	0.767156	-14.7075	-12.9372	1.99929	-10.0818
FBgn0285950	RpL19	3.2231	1.67898	1.98043	2.35997	7.55232	4.18551	-11.1797	5.06182
FBgn0263256	CG43394	-2.97444	-2.24565	-2.23743	-1.77416	8.1869	6.55592	5.25321	6.52264
FBgn0036892	Lon	-1.4477	-0.896977	-1.41707	-1.03322	-14.7075	-12.9372	-11.1797	-10.0818
FBgn0015797	Rab6	0.593684	-0.192723	-0.663619	0.496951	1.48793	-12.9372	-11.1797	-10.0818
FBgn0263705	Myo10A	-7.25451	-3.29791	-4.57479	-2.91255	-14.7075	-12.9372	-11.1797	-10.0818
FBgn0265356	tn	-5.91984	-7.08494	-3.41806	-4.62205	-14.7075	-12.9372	-11.1797	-10.0818
FBgn0039326	CG10562	-3.36522	-1.58824	-2.20032	-1.986	4.2819	5.01503	6.29326	-10.0818
FBgn0063485	Lasp	-0.996257	-0.861555	-0.731671	-0.825976	-14.7075	-12.9372	-11.1797	-10.0818
FBgn0030251	CG2145	-23.2538	-5.41227	-6.68961	-5.01147	5.85388	7.30165	4.7139	6.58078
FBgn0031692	TpnC25D	0.899348	0.745259	1.57803	2.50644	3.60117	3.66444	6.28667	7.4535
FBgn0029833	MCTS1	-0.475806	-1.80959	-0.64386	-0.70508	6.92789	6.6838	-11.1797	7.6373
FBgn0034858	eIF2Bdelta	-4.40368	-3.54081	-3.17555	-3.87063	3.29399	-12.9372	-11.1797	-10.0818
FBgn0283471	wupA	5.73016	5.08933	5.15166	5.27201	6.89845	6.11928	7.93386	8.20817
FBgn0000711	flw	-3.47361	-3.02143	-3.25201	-3.16947	4.96495	5.0437	-11.1797	-10.0818
FBgn0010435	emp	0.303168	-0.0606512	0.49987	0.195767	-14.7075	-12.9372	-11.1797	-10.0818
FBgn0038049	Srlp	-1.05214	-0.630161	-0.15424	0.509567	-14.7075	-12.9372	-11.1797	-10.0818
FBgn0286786	hoip	1.74154	1.01446	1.1201	0.941178	6.64179	6.61098	9.26051	9.72214
FBgn0283477	SF2	-0.523464	-0.513604	-1.05488	-1.95689	4.13836	1.94523	-11.1797	6.17326
FBgn0024293	Spn43Ab	-1.45828	-0.443231	-1.2846	-0.86359	8.08257	9.83611	9.18676	7.04594
FBgn0030828	CG5162	-3.90964	-4.69479	-5.28169	-4.61396	8.32289	9.64103	9.92149	10.7544
FBgn0031505	ND-B14.5B	0.0666589	0.629405	0.634638	0.298629	-14.7075	-12.9372	-11.1797	-10.0818
FBgn0038516	P5cr-2	0.66701	0.814854	0.0886472	0.336757	-14.7075	-12.9372	-11.1797	-10.0818
FBgn0032178	Spn31A	-23.2538	-23.4691	-23.6614	-23.4897	7.32515	8.93029	8.33831	8.81516
FBgn0037370	CG1236	-0.605228	0.576816	0.035422	0.214044	6.50766	7.85431	7.22668	8.92382
FBgn0031021	ND-18	2.5458	1.82769	2.25543	1.47465	-14.7075	-12.9372	-11.1797	-10.0818
FBgn0028546	ics	2.14591	1.67529	1.56354	1.25649	7.0486	5.02586	8.78737	7.6455
FBgn0038723	CG6195	-3.06027	-2.95798	-2.43489	-3.39466	6.18743	7.70151	6.82891	7.96317
FBgn0266268	FeCH	0.114475	0.23771	0.656327	0.662172	-14.7075	-12.9372	-11.1797	-10.0818
FBgn0034259	P32	3.1447	2.2292	2.37062	2.15916	-14.7075	-12.9372	-11.1797	-10.0818
FBgn0038020	GstD9	2.3307	1.53211	1.90064	0.209285	8.25423	8.11257	8.84152	6.90588
FBgn0035631	Txl	0.449138	0.51721	-0.19225	-0.263772	6.94938	7.56461	8.69839	8.72529
FBgn0033739	Dyb	-2.25637	-3.6385	-2.87724	-2.93766	1.86104	3.06938	-11.1797	-10.0818
FBgn0041182	Tep2	-5.71936	-7.41978	-5.80233	-4.32388	6.54694	6.19173	5.06053	8.01132
FBgn0036099	CG11811	-6.20425	-2.97654	-2.27409	-2.36874	-14.7075	-12.9372	-11.1797	-10.0818
FBgn0028697	RpL15	3.02426	2.09227	1.67943	2.23181	8.79838	7.05481	8.45278	7.54487
FBgn0029113	Uba2	-3.44874	-2.51906	-2.06777	-2.18665	6.71507	7.64106	7.91834	9.21936
FBgn0030734	CG9911	0.555132	0.509725	0.179499	0.932284	-14.7075	3.84004	-11.1797	-10.0818
FBgn0028992	sds22	-7.74003	-2.10139	-3.67474	-2.9205	5.98821	7.86626	8.01133	-10.0818
FBgn0051674	CG31674	-23.2538	-23.4691	-23.6614	-23.4897	3.27467	4.89942	5.32047	6.14446
FBgn0029828	CG6067	0.896407	0.709161	0.167252	0.218683	3.38692	1.71461	5.32868	-10.0818
FBgn0037700	CG8149	-3.23679	-5.7058	-3.86774	-3.74194	1.89276	6.219	5.29826	7.07733
FBgn0037955	Kyat	0.381103	0.161556	0.704967	1.32453	7.58254	9.80686	9.22645	8.95326
FBgn0262467	Scox	-1.49148	-2.2143	-1.13544	-1.50996	-14.7075	-12.9372	-11.1797	-10.0818
FBgn0033846	mip120	-4.4895	-4.63744	-4.43562	-3.33585	0.248705	-12.9372	-11.1797	-10.0818
FBgn0034394	CG15096	-1.37429	-1.43856	-0.788895	-0.603775	-14.7075	-12.9372	-11.1797	-10.0818
FBgn0020660	eIF4B	0.596453	0.310546	-0.668934	-0.760356	7.28332	6.87444	6.84847	8.39894
FBgn0035422	RpL28	3.80149	3.88594	3.18632	3.25614	8.71909	7.35521	10.383	11.0007
FBgn0037687	CG8132	-0.499856	-1.54536	-1.36075	-2.01763	7.03382	6.65662	6.6361	-10.0818
FBgn0040259	Ugt302C1	-0.489674	-1.90868	-0.47372	-0.465122	-14.7075	-12.9372	-11.1797	-10.0818
FBgn0038610	CG7675	-0.830417	-2.27157	-5.19517	-2.66697	-14.7075	-12.9372	-11.1797	-10.0818
FBgn0030718	ND-20	2.48413	1.63173	1.39796	1.13644	-14.7075	-12.9372	-11.1797	-10.0818
FBgn0024314	Plap	-3.27887	-2.87708	-1.82079	-1.26823	7.8498	8.09901	6.90857	7.86534
FBgn0011824	CG4038	0.4911	-0.429445	-0.51044	-1.1033	-14.7075	-12.9372	-11.1797	-10.0818
FBgn0027496	epsilonCOP	-2.62854	0.80898	-0.197727	-2.59291	6.3364	6.37724	-11.1797	-10.0818
FBgn0284220	Top2	-3.59851	-2.23357	-1.53564	-1.78953	3.28892	5.01047	2.92245	3.52987
FBgn0010333	Rac1	-0.457231	-0.180422	-1.24751	-0.789656	-14.7075	-12.9372	-11.1797	-10.0818
FBgn0035830	CG8209	-1.14858	-1.60137	-1.3289	-1.06605	7.59124	9.45033	9.71868	9.93039
FBgn0003116	pn	-2.51182	-3.28501	-4.85373	-0.0837219	6.72259	7.42666	9.30012	7.70106
FBgn0037472	CG10098	-3.4163	-0.815151	-1.16498	-1.26173	5.74035	6.03727	7.47316	7.95262
FBgn0050159	CG30159	1.44919	0.145134	-0.120867	0.324094	-14.7075	-12.9372	-11.1797	-10.0818
FBgn0001090	bnb	-23.2538	-23.4691	-6.22325	-23.4897	7.02217	6.38908	3.41008	7.75604
FBgn0036623	Agpat3	-3.71193	-0.789391	-0.701862	-1.80841	-14.7075	-12.9372	3.78506	-10.0818
FBgn0033814	Qsox1	-4.7175	-3.37883	-2.00493	-1.85577	5.88103	6.60893	4.37811	2.95973
FBgn0033728	Cpr49Ae	2.51305	2.09533	2.45534	2.31139	4.28991	4.57075	6.47701	7.8606
FBgn0010265	RpS13	3.31064	2.92058	2.37773	3.11172	8.52321	7.6669	10.0507	11.6283
FBgn0004177	mts	-2.94005	-0.293441	-0.973305	-0.610118	6.57045	9.89829	8.51996	8.76686
FBgn0036053	iPLA2-VIA	-4.08647	-2.47446	-2.90596	-2.1928	6.57747	5.40099	2.83686	5.20828
FBgn0038680	Cyp12a5	-3.3717	-3.16293	-2.90857	-4.02254	-14.7075	-12.9372	-11.1797	-10.0818
FBgn0031453	Bacc	0.848347	0.217122	0.366299	0.541979	7.4702	5.07383	7.26422	7.60108
FBgn0044324	Chro	-4.00022	-3.11263	-2.36898	-1.91024	-14.7075	-12.9372	-11.1797	-10.0818
FBgn0032494	CG5945	-2.91906	-2.5242	-1.86784	-2.95209	7.6013	6.92477	7.77405	-10.0818
FBgn0014163	fax	-8.26777	-2.26511	-4.70383	-3.38005	8.39085	8.47951	5.94991	6.47212
FBgn0086371	poly	-1.91172	-5.39188	-3.29694	-5.86052	4.98505	-12.9372	-11.1797	-10.0818
FBgn0036361	CG10154	1.73887	1.25312	-1.96095	-1.23387	6.08916	10.2657	-11.1797	-10.0818
FBgn0260855	Sec22	0.833934	-0.119361	-0.217694	0.318506	-14.7075	-12.9372	-11.1797	-10.0818
FBgn0036272	Sms	-6.1254	-2.05827	-7.20912	-5.62651	7.1888	5.93244	8.85622	8.69648
FBgn0030672	CG9281	-1.03236	-2.01364	-0.83651	-1.63893	6.10068	5.3745	7.1779	4.53941
FBgn0035904	GstO3	0.765159	0.898611	0.52427	0.551788	8.50772	7.39061	8.84571	11.1428
FBgn0053905	His4:CG33905	6.17563	6.1238	5.82151	5.86273	-1.11449	1.76943	-11.1797	-10.0818
FBgn0025640	CG13369	-1.56349	-2.33091	-3.4781	-1.9519	6.74327	8.12698	8.06111	7.76108
FBgn0033434	CG1902	-1.53174	-0.338837	-1.39926	-1.91518	6.95108	8.63413	9.26365	8.37944
FBgn0029882	CG3226	-1.34608	-1.42505	-1.29959	-1.32611	4.1419	4.69695	6.17378	6.5363
FBgn0039359	RpL27	1.62376	2.44888	2.00307	2.27336	7.93771	5.62311	10.165	10.7104
FBgn0030753	rngo	-3.37782	-4.06573	-2.54336	-1.75791	6.36069	5.80979	6.57276	7.87768
FBgn0038369	Arpc3A	-1.06391	-1.28562	-1.34859	-1.42904	5.45584	-12.9372	-11.1797	-10.0818
FBgn0000115	Arl1	-0.984052	-0.823064	-0.90287	-0.656663	5.73773	-12.9372	-11.1797	-10.0818
FBgn0005322	nmd	-2.059	-5.03924	-1.32819	-2.61645	-14.7075	-12.9372	-11.1797	-10.0818
FBgn0001215	Hrb98DE	-2.22265	-0.9379	-1.46962	-1.46886	3.08137	-12.9372	-11.1797	-10.0818
FBgn0016701	Rab4	-0.4791	-2.72116	-1.40182	-2.38113	1.69046	-12.9372	-11.1797	-10.0818
FBgn0038771	CG4390	0.0828199	-0.387642	-0.456711	0.093066	8.78792	9.93018	9.92916	9.49598
FBgn0086656	shrb	-0.848588	-1.11658	-0.646224	-1.45725	6.12042	4.12913	5.9488	-10.0818
FBgn0042187	CG17234	-0.411698	0.237078	1.09161	1.41779	8.91903	9.33721	7.83036	7.46839
FBgn0003607	Su(var)205	-0.871681	-1.58578	-1.25967	-1.86783	-14.7075	-12.9372	-11.1797	-10.0818
FBgn0261575	tobi	0.419032	1.01888	-0.573867	-1.15926	7.25557	8.68498	-11.1797	5.67903
FBgn0051288	CG31288	-0.38944	-0.852306	-1.47306	-1.20154	7.69899	9.81925	8.70623	10.3267
FBgn0032704	Jwa	-0.374815	0.0883037	0.736963	0.775552	-14.7075	-12.9372	-11.1797	-10.0818
FBgn0014011	Rac2	-1.43946	-1.30932	-0.311604	-0.966263	-14.7075	-12.9372	-11.1797	-10.0818
FBgn0266579	tau	-2.18912	-2.39566	-2.20192	-1.95884	4.88733	-12.9372	-11.1797	-10.0818
FBgn0001122	Galphao	-0.51639	0.127614	-0.51469	-1.48194	-14.7075	-12.9372	-11.1797	-10.0818
FBgn0027066	Eb1	-0.32276	-0.45075	-1.45371	-3.15173	7.35977	3.89461	5.69756	8.15602
FBgn0029857	wuho	-3.35852	-3.66607	-3.71773	-2.60418	5.5019	6.78678	6.04735	8.72592
FBgn0021760	chb	-3.06255	-1.97659	-2.85409	-2.22582	2.41065	-12.9372	-11.1797	-10.0818
FBgn0027492	wdb	-3.01701	-2.76863	-23.6614	-2.9271	6.13768	7.29148	7.92076	8.44623
FBgn0262801	twr	0.852187	0.892533	0.792073	0.25434	-14.7075	-12.9372	-11.1797	-10.0818
FBgn0261380	mRpL37	-3.78666	-2.15289	-2.73095	-2.71908	-14.7075	-12.9372	-11.1797	-10.0818
FBgn0038733	CG11407	-23.2538	-23.4691	-4.25851	-4.38395	7.30959	9.23221	6.81671	9.73131
FBgn0013269	Fkbp39	0.339986	0.764475	0.685626	0.819313	4.2206	7.19873	6.97751	5.9849
FBgn0031990	PAPLA1	0.410701	-1.95803	-2.735	-2.5955	8.90694	9.38019	7.13319	5.93318
FBgn0027054	CSN4	-2.70954	-3.36686	-3.12155	-2.28333	5.9533	7.20797	6.73809	7.79839
FBgn0287187	mRpS5	-2.8253	-3.20975	-3.75249	-4.58421	-14.7075	-12.9372	-11.1797	-10.0818
FBgn0086357	Sec61alpha	1.20616	2.4104	1.93838	1.80708	-14.7075	5.718	-11.1797	-10.0818
FBgn0261258	rgn	-1.33366	-1.34599	-0.602112	-0.52125	7.93742	8.26332	5.8689	7.58119
FBgn0031459	HINT1	2.22316	2.26099	2.02052	2.01455	8.49583	9.34158	12.0322	12.2086
FBgn0261618	larp	-4.6274	-3.36737	-2.68673	-2.3754	3.66105	-12.9372	3.01314	-10.0818
FBgn0032640	Sgt	-0.441495	-0.744842	-0.732394	-0.430261	8.11611	9.68527	9.05826	9.75891
FBgn0015582	dare	-2.09288	-3.22802	-2.53363	-3.14413	-14.7075	-12.9372	-11.1797	-10.0818
FBgn0260407	mRpS23	-3.98614	-3.28707	-3.54291	-3.87747	-14.7075	-12.9372	-11.1797	-10.0818
FBgn0040070	Trx-2	3.25948	3.03632	2.9828	2.83596	8.41973	6.81182	10.5457	9.37249
FBgn0032689	CG10413	-3.57578	-3.1258	-1.50369	-3.17987	-14.7075	-12.9372	-11.1797	-10.0818
FBgn0029888	ND-ASHI	1.43662	1.24632	0.658877	1.20329	-14.7075	-12.9372	-11.1797	-10.0818
FBgn0038461	EMC2B	-2.20532	-1.47122	-1.36862	-1.66026	-14.7075	-12.9372	-11.1797	-10.0818
FBgn0000173	ben	0.774127	0.56603	0.558195	-0.908244	6.15783	7.62921	7.72518	7.57346
FBgn0034029	eIF2Bgamma	-4.45277	-3.71043	-5.607	-4.07467	2.45842	4.94223	3.19928	2.5031
FBgn0031877	Hmgcl	-1.15233	-1.7761	-1.33501	-2.50449	-14.7075	-12.9372	-11.1797	-10.0818
FBgn0032799	CG10166	-0.815186	-1.15649	-0.986753	-1.73873	-14.7075	-12.9372	-11.1797	-10.0818
FBgn0024188	san	-2.19624	-2.78104	-3.46856	-4.05766	5.68462	-12.9372	4.32739	-10.0818
FBgn0039726	eIF2Balpha	-3.52142	-1.4792	-2.69981	-2.68419	4.04233	4.92732	-11.1797	-10.0818
FBgn0033079	Fmo-2	-1.58596	-1.96292	-2.01136	-1.39859	7.37469	8.83386	8.48889	10.0525
FBgn0042134	Capr	-2.68865	-3.02406	-2.58001	-2.1687	5.02418	2.81094	-11.1797	-10.0818
FBgn0015614	CanB2	-1.89692	-2.68124	-2.19643	-2.94039	-14.7075	1.86746	5.02146	-10.0818
FBgn0262124	uex	-4.21836	-1.00205	-1.15659	-1.29029	-14.7075	-12.9372	-11.1797	-10.0818
FBgn0032955	CG2201	-1.32587	-2.29193	-2.43754	-2.85665	7.17024	8.36768	8.17597	7.1891
FBgn0061356	CG18003	-1.30213	0.0786888	-1.29092	-2.22594	-14.7075	-12.9372	-11.1797	-10.0818
FBgn0001208	Hn	-3.54208	-4.48928	-3.97461	-3.76698	5.95339	4.36601	-11.1797	5.46984
FBgn0261285	Ppcs	-4.22925	-3.03135	-4.86313	-2.06687	6.00367	5.87696	8.3166	-10.0818
FBgn0037182	ArfGAP3	-2.84216	-3.33166	-3.3687	-3.45127	5.85332	5.41546	3.40045	-10.0818
FBgn0033206	DCTN4-p62	-5.99264	-7.82967	-4.52477	-5.29368	5.01856	5.88112	-11.1797	-10.0818
FBgn0001961	Arpc1	-2.68874	-1.71952	-1.82537	-1.60125	5.9211	6.54739	7.32192	7.19529
FBgn0026576	Pisd	-0.719929	-1.33319	-1.33374	-1.58738	-14.7075	-12.9372	-11.1797	-10.0818
FBgn0047038	ND-13B	1.23544	0.561744	1.0999	0.860841	-14.7075	-12.9372	-11.1797	-10.0818
FBgn0029512	Aos1	-2.53914	-2.13287	-1.90486	-1.78707	4.16066	6.71978	-11.1797	8.98645
FBgn0034791	EMC8-9	-1.57324	-2.73871	-1.90409	-1.10288	-14.7075	-12.9372	-11.1797	-10.0818
FBgn0003346	RanGAP	-2.73361	-3.14897	-3.2622	-1.72438	7.10441	6.949	-11.1797	-10.0818
FBgn0003965	v	-6.09541	-1.61928	-4.99857	-7.57091	6.33038	9.24045	7.552	9.1954
FBgn0283536	Vha13	0.133272	-0.660494	-0.723981	0.0337607	-14.7075	-12.9372	4.94726	-10.0818
FBgn0015791	Rab14	-1.62009	-2.21383	-2.46682	-2.13555	-14.7075	-12.9372	-11.1797	-10.0818
FBgn0040383	CG5254	0.701391	0.406089	-0.0870928	-0.595257	-14.7075	-12.9372	-11.1797	-10.0818
FBgn0032454	CG5787	-5.3013	-2.46977	-3.05118	-2.76272	-14.7075	-12.9372	-11.1797	-10.0818
FBgn0033205	CG2064	-3.37734	-3.36148	-2.75578	-4.83171	-14.7075	-12.9372	-11.1797	-10.0818
FBgn0266465	GckIII	-5.89285	-3.02943	-3.8485	-2.91255	-14.7075	-12.9372	0.271627	-10.0818
FBgn0015321	Ubc4	-0.274158	-0.907495	-1.02918	-0.826128	7.10044	5.70208	7.04726	8.79866
FBgn0086361	alph	-2.37969	-2.39815	-2.28142	-1.97175	4.70703	6.44193	5.73669	8.05257
FBgn0040206	krz	-3.9895	-3.06029	-3.55718	-2.196	7.98502	7.67656	6.24718	6.33667
FBgn0034877	levy	2.78469	3.0444	2.86686	2.7567	-14.7075	-12.9372	-11.1797	-10.0818
FBgn0004777	Ccp84Ag	-2.29832	-1.57548	-2.41608	-1.68714	-14.7075	-12.9372	-11.1797	-10.0818
FBgn0039321	CG10550	-0.485285	-0.629488	-0.856454	-0.0328408	5.73165	8.02001	8.91306	9.37966
FBgn0031148	Cbs	-3.18892	-3.49911	-3.74386	-3.15609	6.86104	7.40783	6.04331	6.04577
FBgn0262743	Fs(2)Ket	-2.94715	-3.01479	-1.06009	-1.71112	7.77634	6.87739	5.64359	7.19311
FBgn0032646	mEFTs	-2.76562	-2.4866	-2.52615	-2.45812	-14.7075	-12.9372	-11.1797	-10.0818
FBgn0032643	GCS2beta	-0.967824	-3.4304	-1.81007	-0.955701	-14.7075	-12.9372	-11.1797	-10.0818
FBgn0264491	how	-2.03996	-5.36557	-2.27578	-2.09391	6.53094	7.73531	8.89148	8.54861
FBgn0024846	p38b	-2.47438	-2.99723	-2.96519	-2.65689	5.99203	7.9211	9.00696	-10.0818
FBgn0011742	Arp2	-3.57146	-1.62425	-1.81534	-1.83067	6.16507	7.45031	7.27008	-10.0818
FBgn0033317	CG8635	-1.50956	-1.62299	-1.63742	-1.00696	6.09446	7.67916	6.12444	6.67785
FBgn0037070	CG11309	-1.68294	-0.532331	-1.66464	-1.72139	5.33025	7.03587	5.67327	5.76078
FBgn0039219	CG13630	-3.89871	-1.61452	-2.24396	-2.74669	6.81169	8.21857	8.02551	9.26066
FBgn0051092	LpR2	-2.71048	-3.19443	-2.52378	-2.47314	-14.7075	-12.9372	-11.1797	-10.0818
FBgn0000109	Aprt	0.702809	-0.899663	-1.2429	-0.304093	7.80401	6.72535	7.93379	9.53797
FBgn0003514	sqh	-0.0510627	-1.02015	-0.433924	-0.289319	3.61457	-12.9372	-11.1797	-10.0818
FBgn0029854	CG3566	1.29349	1.43712	1.07777	0.491211	-14.7075	-12.9372	-11.1797	-10.0818
FBgn0031322	CG5001	-2.59574	-0.92303	-2.40216	-1.17204	4.41522	2.05483	5.08283	-10.0818
FBgn0033903	CG8323	-2.17465	-3.72247	-2.37704	-2.43502	-14.7075	-12.9372	-11.1797	-10.0818
FBgn0032987	RpL21	2.6546	2.54509	1.75063	1.9806	7.00544	6.50502	8.86758	10.2003
FBgn0019936	RpS20	3.76577	3.45906	3.24783	3.03331	8.46507	8.55657	10.5723	11.6107
FBgn0005536	Mbs	-2.66093	-2.4306	-2.54888	-1.80541	2.04838	-12.9372	-11.1797	-10.0818
FBgn0002174	CG5504	-1.87596	-2.30348	-2.32032	-2.67728	-14.7075	-12.9372	-11.1797	-10.0818
FBgn0039555	mRpS22	-2.99741	-2.51054	-2.80904	-1.83705	-14.7075	-12.9372	-11.1797	-10.0818
FBgn0029979	mahe	-4.13775	-4.00574	-3.51169	-2.60493	2.71103	5.22268	-11.1797	-10.0818
FBgn0038088	CG10126	1.07456	0.890926	0.511054	0.439044	6.9682	6.22277	7.72914	8.56606
FBgn0028552	gammaSnap1	-5.8527	-5.2426	-4.69214	-4.43409	3.60933	4.09196	5.02714	-10.0818
FBgn0035896	CG6983	0.885595	-1.25674	0.114893	0.669583	7.46358	6.71157	-11.1797	6.51162
FBgn0261596	RpS24	2.83846	2.846	2.63742	2.22121	8.00098	7.67205	10.3437	10.6673
FBgn0036825	RpL26	3.52853	3.32391	2.6267	2.72113	8.87572	7.03993	7.44585	10.7608
FBgn0003942	RpS27A	-0.724164	-2.98911	-1.55542	-2.1714	-14.7075	-12.9372	-11.1797	-10.0818
FBgn0024996	eIF2Bbeta	-4.92623	-2.68268	-3.26638	-2.83534	2.83916	3.15332	5.14958	-10.0818
FBgn0031401	papi	-2.20992	-1.95249	-2.64287	-1.83407	-14.7075	-12.9372	-11.1797	-10.0818
FBgn0035090	CG2736	1.02792	0.0540085	0.669513	0.351807	-14.7075	-12.9372	-11.1797	-10.0818
FBgn0026316	Ubc10	-1.77073	-2.42092	-0.961885	-2.27643	5.86271	4.96036	7.82847	7.69021
FBgn0010408	RpS9	4.78495	3.81188	3.80509	4.49207	9.2206	8.04516	9.49441	-10.0818
FBgn0011573	Cdc37	-4.20041	-2.85561	-3.375	-3.03731	5.65667	4.24531	0.910425	-10.0818
FBgn0015521	RpS21	2.31272	2.11304	1.42765	1.60405	8.08896	8.10056	10.5216	11.5226
FBgn0035355	CG16985	-0.843299	-0.624135	-0.752551	-1.05031	-14.7075	-12.9372	-11.1797	-10.0818
FBgn0035348	CG16758	-2.56682	-3.54064	-3.16879	-4.83632	6.94313	8.61164	0.36547	6.88778
FBgn0285951	mRpS34	-0.19847	-0.904329	-0.837617	-2.41659	-14.7075	-12.9372	-11.1797	-10.0818
FBgn0033635	Prip	1.61968	1.59371	1.49845	1.92508	-14.7075	-12.9372	-11.1797	-10.0818
FBgn0036728	UQCR-Q	3.53651	3.24944	2.90007	2.89289	-14.7075	-12.9372	-11.1797	-10.0818
FBgn0037351	RpL13A	3.67112	3.08594	2.95881	3.29933	11.1135	7.72013	10.0729	-10.0818
FBgn0032713	Ugt36D1	-1.32887	0.170636	-0.0564641	0.848787	-14.7075	-12.9372	-11.1797	-10.0818
FBgn0035293	CG5687	-2.00602	-0.386082	-0.427695	-0.103587	-14.7075	-12.9372	-11.1797	-10.0818
FBgn0025637	SkpA	-1.03188	-2.43947	-1.83542	-1.60113	4.4482	-12.9372	-11.1797	-10.0818
FBgn0086687	Desat1	-0.00306393	-0.203412	1.36402	1.29987	-14.7075	-12.9372	-11.1797	-10.0818
FBgn0033451	Marc	-0.930259	-0.524625	-0.776734	-0.796107	-14.7075	-12.9372	-11.1797	-10.0818
FBgn0050499	Rpe	0.196567	-0.89582	-0.580356	-1.93879	7.25345	-12.9372	7.44131	-10.0818
FBgn0029629	eIF3g1	0.370766	-0.171999	-0.492766	-0.943966	6.33393	6.15167	7.0715	7.08068
FBgn0035715	Ist1	-1.74067	-0.498009	-1.76418	-1.07707	7.20884	8.81609	6.95181	7.52028
FBgn0263830	CG40486	-1.07685	-0.611969	-0.574579	-1.29771	7.39319	7.02828	8.98196	9.35249
FBgn0039790	CG2246	-6.33043	-5.32621	-2.59078	-2.90785	0.972523	3.42285	6.63979	4.81818
FBgn0034142	CG8306	-2.04322	-2.7013	-1.8806	-1.10649	-14.7075	-12.9372	-11.1797	-10.0818
FBgn0034387	Cyp12b2	-1.4393	-2.67838	-1.857	-2.11673	-14.7075	-12.9372	-11.1797	-10.0818
FBgn0037529	mRpS9	-2.10822	-1.71356	-2.06686	-1.59791	-14.7075	-12.9372	-11.1797	-10.0818
FBgn0039265	CG11790	-1.26345	-0.912842	-1.35409	-1.5381	-14.7075	-12.9372	-11.1797	-10.0818
FBgn0011640	lark	-1.84755	-2.07817	-1.89387	-1.22594	-14.7075	-12.9372	-11.1797	-10.0818
FBgn0036462	mRpL39	-3.29691	-2.83667	-3.14714	-3.23289	-14.7075	-12.9372	-11.1797	-10.0818
FBgn0030336	CG1578	-5.17832	-2.98724	-3.78684	-4.32218	7.78313	6.5489	6.43479	7.71405
FBgn0260858	Ykt6	-2.64442	-3.01529	-1.92252	-1.86846	5.04881	-12.9372	-11.1797	-10.0818
FBgn0034470	Obp56d	-0.5039	-0.968352	-0.460911	-0.985705	9.06228	9.51808	10.3056	12.5507
FBgn0000412	D1	-2.2447	-0.565428	-0.587446	-0.696203	4.05416	-12.9372	4.4885	-10.0818
FBgn0052857	CG32857	-0.314683	-1.88028	-0.535329	-0.803848	-14.7075	-12.9372	-11.1797	-10.0818
FBgn0033191	CG1598	-4.51219	-2.50877	-2.74809	-2.12964	4.46047	6.49041	7.81685	8.17843
FBgn0017579	RpL14	4.16891	4.10457	3.38915	3.0658	9.99359	9.0176	11.7964	12.2298
FBgn0032601	yellow-b	-4.59713	-5.27197	-3.54685	-2.86975	3.39171	5.6184	-11.1797	-10.0818
FBgn0030796	CG4829	-0.533847	-1.6337	-1.44626	-1.85794	-14.7075	-12.9372	-11.1797	-10.0818
FBgn0030089	AP-1gamma	-3.83062	-2.29406	-2.50181	-1.55877	6.51993	-12.9372	2.49946	-10.0818
FBgn0034793	asrij	-2.45448	-2.49435	-3.9095	-2.31565	-14.7075	-12.9372	-11.1797	-10.0818
FBgn0039341	CG5112	-4.85542	-3.15704	-3.84913	-3.64772	-14.7075	-12.9372	-11.1797	-10.0818
FBgn0031708	CG7382	-0.101936	-1.06291	-0.757285	-1.69823	-14.7075	-12.9372	-11.1797	-10.0818
FBgn0036928	Tom20	-0.386533	-0.393635	-0.598155	-0.71844	-14.7075	-12.9372	-11.1797	-10.0818
FBgn0035771	Sec63	-3.54169	-0.4695	-0.697041	-1.10169	-14.7075	-12.9372	-11.1797	-10.0818
FBgn0086710	RpL30	2.53429	2.6022	2.33399	2.43477	8.99845	9.39132	11.4871	11.8949
FBgn0030321	CG1703	-3.33535	-2.25333	-2.71387	-3.67349	5.80466	6.82753	7.20867	7.63502
FBgn0261710	nocte	-4.50052	-4.58364	-3.91888	-4.74685	-14.7075	-12.9372	-11.1797	-10.0818
FBgn0259139	glo	-1.2313	-2.13745	-0.602161	-1.1279	3.49168	4.01156	-11.1797	-10.0818
FBgn0004227	nonA	-3.20187	-4.19923	-3.30036	-3.0642	-14.7075	-12.9372	-11.1797	-10.0818
FBgn0029868	ND-B16.6	1.92594	1.69775	1.85147	1.4188	-14.7075	-12.9372	-11.1797	-10.0818
FBgn0266719	stac	-4.12254	-3.9067	-2.68121	-2.90767	6.43629	6.71754	-11.1797	7.52412
FBgn0052649	Coq8	-3.8056	-3.31536	-4.82333	-4.30419	-14.7075	-12.9372	-11.1797	-10.0818
FBgn0035587	Gdap1	-2.59095	-4.20733	-1.7524	-1.61886	5.00194	4.71142	-11.1797	-10.0818
FBgn0013987	MAPk-Ak2	-3.09263	-3.71651	-3.77418	-4.09485	4.97738	2.19032	7.12564	5.24114
FBgn0259937	Nop60B	-2.98491	-0.581383	-1.43225	-0.830521	-14.7075	-12.9372	-11.1797	-10.0818
FBgn0032518	RpL24	-0.196221	2.18718	2.02686	0.970476	8.46333	7.92481	10.5762	10.6989
FBgn0037094	CG7611	-4.5117	-5.57431	-1.7785	-2.60553	6.11351	-12.9372	3.666	-10.0818
FBgn0033250	CG14762	-1.92721	-2.45778	-3.46844	-1.64	-0.107448	-12.9372	-11.1797	-10.0818
FBgn0030799	CG4872	-2.75633	-2.75531	-3.82383	-1.91347	7.01376	8.50576	8.98245	9.17509
FBgn0266420	Ote	-3.36801	-6.66689	-2.85236	-2.76364	-14.7075	2.38103	-11.1797	-10.0818
FBgn0034914	CG5554	0.219419	0.522237	0.705701	0.874668	-14.7075	-12.9372	-11.1797	-10.0818
FBgn0038974	CG5377	-1.3237	-1.01196	-0.080064	-0.968538	-14.7075	-12.9372	-11.1797	-10.0818
FBgn0085453	Mthfs	2.74102	1.80962	1.30019	0.827756	9.75785	7.30468	9.58902	10.6025
FBgn0032397	Tom70	-1.60742	-2.03105	-1.94144	-0.89122	-14.7075	-12.9372	-11.1797	-10.0818
FBgn0262739	AGO1	-5.2967	-5.12586	-5.37085	-3.52874	0.242292	3.94002	-11.1797	3.95973
FBgn0003141	pr	0.142449	-1.04911	-0.610339	-1.34472	6.15889	3.366	6.45187	7.65451
FBgn0029996	UbcE2H	0.0561535	-0.66551	-0.543516	-1.07758	7.65558	5.29188	6.95598	8.32623
FBgn0002626	RpL32	2.54187	1.86807	1.41507	1.55083	5.33212	3.1207	-11.1797	6.46809
FBgn0036760	CG5567	-1.3271	-1.52034	-1.36435	-2.27774	8.00881	7.65024	9.28445	10.2108
FBgn0032923	Pld3	-0.455232	-1.95365	-1.17363	-0.787033	-14.7075	-12.9372	-11.1797	-10.0818
FBgn0038577	CG12321	-2.75263	-2.74753	-3.70179	-3.37064	4.69219	-12.9372	-11.1797	-10.0818
FBgn0039751	CG1983	-2.02491	-2.14331	-2.32364	-1.40679	6.23231	-12.9372	5.71956	-10.0818
FBgn0032246	Wdfy2	-5.42443	-1.50066	-1.97533	-1.5492	6.6864	6.26579	-11.1797	7.30163
FBgn0033608	CG13220	0.965327	0.802156	0.897345	0.559288	-14.7075	-12.9372	-11.1797	-10.0818
FBgn0025381	rush	-2.91285	-2.94463	-2.60441	-4.90765	5.6863	7.43008	8.45271	10.2172
FBgn0032864	CG2493	-1.83705	-0.174661	-0.791057	-0.268619	-14.7075	-12.9372	-11.1797	-10.0818
FBgn0037819	CG14688	-4.37365	-2.93281	-2.45419	-3.45047	8.3725	7.05619	8.28796	-10.0818
FBgn0035032	ATPsynF	5.1152	4.99625	4.08148	4.36154	-14.7075	-12.9372	-11.1797	-10.0818
FBgn0032899	CG9338	2.9006	1.78438	2.45188	1.27509	7.27258	5.91401	7.70978	-10.0818
FBgn0015283	Rpn10	0.0525419	-1.40771	-0.304067	-0.237327	6.54504	7.16709	5.28812	9.68764
FBgn0027584	CG4757	-23.2538	-23.4691	-5.9311	-23.4897	6.79964	8.35645	6.91544	9.21134
FBgn0004465	Su(P)	-0.840585	-1.07288	-0.755485	-0.470695	-14.7075	-12.9372	-11.1797	-10.0818
FBgn0034921	DCP1	-3.9214	-3.02386	-3.41841	-3.40241	-14.7075	-12.9372	-11.1797	-10.0818
FBgn0039008	CG6972	-2.78955	-2.23269	-2.76299	-2.97396	7.71419	7.24518	8.97716	8.51941
FBgn0034697	GM130	-1.99879	-2.82703	-6.11121	-2.15696	4.1634	-12.9372	-11.1797	-10.0818
FBgn0037719	bocks	-7.00125	-5.51994	-4.72464	-2.87029	-14.7075	-12.9372	-11.1797	-10.0818
FBgn0266580	Gp210	-4.30961	-2.71372	-2.78554	-2.82385	-14.7075	-12.9372	-11.1797	-10.0818
FBgn0037298	Sccpdh1	-0.989368	-1.38514	-0.205104	-0.277157	2.8765	6.14076	1.23806	-10.0818
FBgn0029133	REG	0.686411	0.154318	0.712685	0.731381	7.95148	6.33008	9.209	5.47685
FBgn0015031	cype	4.09656	4.17958	3.91493	3.93794	-14.7075	-12.9372	-11.1797	-10.0818
FBgn0034499	Cpr56F	-0.0665827	-0.771635	-3.36466	-1.53959	-14.7075	-12.9372	-11.1797	-10.0818
FBgn0086367	t	-3.31919	-2.15527	-2.21413	-1.78024	5.28975	-12.9372	-11.1797	-10.0818
FBgn0035165	CG13887	1.93532	1.10769	0.741198	1.10439	-14.7075	-12.9372	-11.1797	-10.0818
FBgn0013995	Calx	-3.63876	-2.14232	-1.93773	-2.51104	-14.7075	-12.9372	-11.1797	-10.0818
FBgn0033688	Prp8	-5.01784	-3.50559	-3.9984	-7.3758	-14.7075	-12.9372	-11.1797	-10.0818
FBgn0037930	CG14715	-0.269717	-1.47795	-0.836121	-2.85382	-14.7075	-12.9372	-11.1797	-10.0818
FBgn0035529	Fdx2	0.312606	-0.671613	-0.168102	0.112456	-14.7075	-12.9372	-11.1797	-10.0818
FBgn0021768	nudC	-1.45967	-2.05243	-1.89448	-1.43142	7.1026	8.42794	6.13226	7.5642
FBgn0003654	sw	-1.09377	-1.57179	-1.1511	-1.30048	6.837	5.73799	4.59072	4.77166
FBgn0032538	Vajk2	1.55979	0.3014	0.289285	0.340437	-14.7075	-12.9372	-11.1797	-10.0818
FBgn0051862	CG31862	3.21004	3.63438	3.01275	2.74581	-14.7075	7.47564	-11.1797	-10.0818
FBgn0250874	ttm50	-2.10152	-1.7237	-2.39465	-2.34739	-14.7075	-12.9372	-11.1797	-10.0818
FBgn0024811	Crk	-1.84745	-2.51437	-3.51654	-3.79524	6.07787	5.52553	-11.1797	6.7253
FBgn0027586	CG5867	-2.73284	-3.2015	-2.50421	-3.46163	7.11296	5.47411	8.52198	-10.0818
FBgn0027794	Lrpprc2	-4.54873	-4.98307	-3.68281	-3.54209	-14.7075	-12.9372	-11.1797	-10.0818
FBgn0020249	stck	-1.08044	-0.309672	-2.0722	-1.04179	4.94968	4.41184	3.67815	6.48322
FBgn0035490	CG1136	-1.32406	-0.629315	-0.812191	-0.240622	-14.7075	-12.9372	-11.1797	-10.0818
FBgn0036820	Grx1	1.62278	1.9228	1.31088	1.26079	9.07543	7.19623	10.7971	10.6263
FBgn0040529	COX7A	3.52928	3.12023	3.12644	2.63776	-14.7075	-12.9372	-11.1797	-10.0818
FBgn0001123	Galphas	-2.54772	-1.61955	-2.62754	-1.63113	-14.7075	-12.9372	-11.1797	-10.0818
FBgn0035334	CG8993	2.19852	2.29372	1.92547	1.68223	-14.7075	-12.9372	5.65425	-10.0818
FBgn0011016	SsRbeta	1.99346	1.28436	1.99597	1.25752	-14.7075	2.36777	-11.1797	-10.0818
FBgn0263260	sel	1.19984	0.230951	0.529779	0.684673	-14.7075	-12.9372	-11.1797	-10.0818
FBgn0031651	mRpL24	-2.6756	-4.94128	-2.01351	-2.86966	-14.7075	-12.9372	-11.1797	-10.0818
FBgn0027582	CG6230	-2.48557	-2.29919	-1.87516	-2.122	-14.7075	-12.9372	-11.1797	-10.0818
FBgn0085354	CG34325	-0.323735	-0.65967	-1.01986	-2.2241	4.69332	-12.9372	7.70338	8.15228
FBgn0030344	Nrd1	-4.03212	-2.77405	-2.32636	-2.3348	7.09248	7.80219	6.73529	8.65692
FBgn0033926	Arc1	-1.88361	-1.96918	-1.5292	-1.36903	3.44105	-12.9372	4.89565	-10.0818
FBgn0264743	CG44001	-0.835016	-1.56596	-1.84848	-3.5846	-14.7075	-12.9372	6.00149	6.77889
FBgn0030073	CG10962	-0.454402	-1.97395	-2.19026	-2.52627	1.87506	-12.9372	-11.1797	-10.0818
FBgn0051436	CG31436	-3.90302	-3.44968	-5.70899	-2.78121	6.07219	7.54465	5.36127	8.64719
FBgn0042186	CG17239	-1.35111	-0.773736	-1.65306	-1.30308	3.11928	7.17576	7.8896	8.5027
FBgn0019932	SamDC	-1.37684	-1.36203	-2.34624	-2.29976	6.1132	5.70049	7.04979	8.0488
FBgn0285963	CG46339	-2.20506	-1.31268	-0.952385	-0.464885	-14.7075	-12.9372	-11.1797	-10.0818
FBgn0010222	Nmdmc	-3.77518	-2.33542	-3.05082	-3.06913	4.08324	5.44244	2.99649	-10.0818
FBgn0030761	CG9784	-3.67145	-2.61909	-2.54101	-2.37578	5.51422	4.48126	-11.1797	-10.0818
FBgn0034245	UQCR-6.4	2.24048	2.06892	1.23211	1.2311	-14.7075	-12.9372	-11.1797	-10.0818
FBgn0015789	Rab10	-0.963682	-1.54783	-2.03581	-2.04654	-14.7075	-12.9372	-11.1797	-10.0818
FBgn0037551	Arl8	-1.22495	-2.20447	-0.991329	-0.0683582	-14.7075	-12.9372	-11.1797	-10.0818
FBgn0011206	bol	-3.08698	-5.2761	-4.3709	-3.57041	1.3038	-12.9372	-11.1797	-10.0818
FBgn0046214	vig2	-3.64788	-3.96293	-2.38963	-3.29885	0.0116937	-12.9372	-11.1797	-10.0818
FBgn0035473	mge	-0.451361	-1.26257	-1.58288	-1.80113	-14.7075	-12.9372	-11.1797	-10.0818
FBgn0032859	Arpc2	-1.74029	-0.146058	-1.91426	-1.4218	6.69277	6.20009	7.50747	-10.0818
FBgn0037261	CG9775	-3.01724	-5.14191	-3.82634	-3.28184	-14.7075	-12.9372	-11.1797	-10.0818
FBgn0040091	Ugt317A1	-3.37002	-1.54507	-1.66757	-1.46129	-14.7075	-12.9372	-11.1797	-10.0818
FBgn0041181	Tep3	-4.75763	-4.89349	-3.75948	-3.6248	3.84686	-12.9372	-11.1797	-10.0818
FBgn0031544	CG17593	-3.10859	-2.16315	-2.47188	-2.15298	-14.7075	-12.9372	-11.1797	-10.0818
FBgn0026250	eIF1A	-0.235419	-1.82087	-1.13948	-0.966191	6.22584	1.49916	-11.1797	7.92144
FBgn0034915	eIF6	0.027429	-0.538291	-0.454296	-0.775917	6.32891	1.71914	6.82195	7.70298
FBgn0001202	hook	-3.54276	-3.17399	-4.58064	-5.32368	6.55505	5.35602	4.98634	5.92115
FBgn0032292	EMC3	-2.97478	-1.88353	-3.52353	-2.09626	-14.7075	-12.9372	-11.1797	-10.0818
FBgn0038805	TFAM	-0.691185	-0.670663	-1.17287	-1.36146	-14.7075	-12.9372	-11.1797	-10.0818
FBgn0263133	mEFG1	-3.29733	-3.14842	-2.8124	-3.15937	-14.7075	-12.9372	-11.1797	-10.0818
FBgn0036666	TSG101	-3.55848	-5.05229	-3.09548	-2.50171	3.30358	4.88661	5.9193	-10.0818
FBgn0032774	CG17549	-2.90052	-2.9295	-1.53792	-1.57258	3.29728	-12.9372	-11.1797	-10.0818
FBgn0031066	COX6B	4.31998	4.22739	3.86259	3.9284	-14.7075	-12.9372	-11.1797	-10.0818
FBgn0032614	CG13284	-1.59783	-1.88275	-2.1917	-7.8335	-14.7075	-12.9372	-11.1797	-10.0818
FBgn0023083	fray	-7.27291	-2.29711	-2.67189	-2.75543	7.05047	6.47498	5.35724	7.44917
FBgn0031974	CG12560	-2.33155	-1.66713	-1.87209	-2.68167	5.44362	2.79104	7.27298	-10.0818
FBgn0026565	Ass	-23.2538	-5.45801	-10.3838	-4.36851	5.79139	7.77188	7.28359	7.14595
FBgn0027785	NP15.6	0.89958	0.485172	0.0986341	0.0258424	-14.7075	-12.9372	-11.1797	-10.0818
FBgn0031228	ND-15	0.717358	-0.652289	-0.784655	-0.347707	-14.7075	-12.9372	-11.1797	-10.0818
FBgn0030403	CG1824	-2.36097	-4.21638	-3.5915	-3.30247	-14.7075	-12.9372	-11.1797	-10.0818
FBgn0010288	Uch	0.242281	0.126249	-0.461869	0.210873	7.34475	-12.9372	-11.1797	-10.0818
FBgn0000565	MsrA	-6.10908	-5.79604	-3.18669	-4.50379	-14.7075	-12.9372	-11.1797	-10.0818
FBgn0040075	rept	-2.11589	-3.96546	-1.96736	-1.38929	2.54699	3.66611	4.17191	5.56677
FBgn0028671	Vha100-1	-1.58237	-1.53186	-0.816589	-1.81107	-14.7075	-12.9372	-11.1797	-10.0818
FBgn0033428	Urod	-1.20569	-0.294827	-0.902402	-0.86301	7.27565	8.64965	9.0917	7.2163
FBgn0031684	ND-13A	0.105253	1.07415	0.492315	0.856045	-14.7075	-12.9372	-11.1797	-10.0818
FBgn0013576	mtd	-7.54209	-4.14286	-5.16073	-3.41974	-14.7075	-12.9372	-11.1797	-10.0818
FBgn0267791	HnRNP-K	-2.12303	-3.10759	-2.69783	-2.08884	5.68021	-12.9372	-11.1797	6.20699
FBgn0024509	Sec13	0.545084	0.919846	0.31818	0.447242	7.35229	8.24863	7.59249	5.52488
FBgn0037372	CG2091	-5.97993	-3.70749	-6.083	-5.14482	4.63377	6.05126	4.60236	6.82764
FBgn0039207	CG5789	-3.72045	-3.6302	-3.01487	-2.65227	-14.7075	-12.9372	-11.1797	-10.0818
FBgn0033381	GstE13	-0.497492	-1.97586	-1.8906	-2.61465	6.28719	-12.9372	5.96153	-10.0818
FBgn0267823	Gmer	-2.90322	-4.20001	-3.19523	-5.08402	5.67389	-12.9372	4.75054	-10.0818
FBgn0033699	RpS11	2.39516	2.07651	1.33069	1.27711	7.52711	2.91469	6.63898	10.3238
FBgn0029959	Rab39	-0.794774	-1.46455	-1.27451	-1.70544	-14.7075	-12.9372	-11.1797	-10.0818
FBgn0036365	cmb	-5.72537	-4.43595	-3.48759	-3.39659	-14.7075	-12.9372	-11.1797	-10.0818
FBgn0037358	elm	-1.88307	-3.91638	-1.80296	-1.47883	-14.7075	-12.9372	-11.1797	-10.0818
FBgn0285949	RpL31	3.25377	2.44037	2.64232	2.49569	8.14547	7.88701	10.2233	10.4428
FBgn0030641	CG6299	-3.23082	-2.63012	-2.13281	-2.41607	4.48411	4.52929	5.87357	-10.0818
FBgn0036752	Adgf-A	-4.98742	-3.73704	-2.7013	-3.04912	-14.7075	-12.9372	-11.1797	-10.0818
FBgn0033021	CG10417	-4.1362	-3.72316	-3.63286	-3.35427	5.52562	4.42209	-11.1797	4.5366
FBgn0032229	ClpP	0.11767	-2.80715	-0.561457	-0.353595	-14.7075	-12.9372	-11.1797	-10.0818
FBgn0036888	CG9330	-4.52303	-2.33272	-2.71995	-2.49998	6.04158	6.39442	2.89604	5.7581
FBgn0034438	CG9416	-4.66273	-2.02219	-3.39946	-4.00791	-14.7075	-12.9372	-11.1797	-10.0818
FBgn0039049	CG6726	-5.66558	-3.63664	-4.68304	-3.71026	0.64878	7.11097	9.83411	7.32432
FBgn0034727	mRpS29	-3.36959	-2.6806	-3.66353	-2.53044	-14.7075	-12.9372	-11.1797	-10.0818
FBgn0037788	CAH7	1.73778	1.23961	0.326702	0.47773	2.13564	3.34978	-11.1797	-10.0818
FBgn0003256	rl	-3.52433	-23.4691	-3.7995	-3.44753	6.37141	8.02814	6.83377	8.30222
FBgn0037933	Ho	-2.92059	-4.48224	-4.23947	-3.29344	1.50741	-12.9372	-11.1797	-10.0818
FBgn0010438	mtSSB	-0.790052	-0.568023	-0.695332	-1.48773	-14.7075	-12.9372	-11.1797	-10.0818
FBgn0025683	CG3164	-2.73581	-1.73139	-1.28781	-3.16287	-14.7075	-12.9372	-11.1797	-10.0818
FBgn0261608	RpL37A	-1.08741	-0.760016	-0.776697	-0.161587	5.51623	5.03436	8.7899	7.87138
FBgn0261479	nero	-23.2538	-6.29046	-4.94029	-5.26584	5.30701	5.98247	6.25241	6.75937
FBgn0036806	Cyp12c1	-0.403738	-1.25135	-1.0007	-1.47846	-14.7075	-12.9372	-11.1797	-10.0818
FBgn0034724	babos	0.739989	0.696643	0.463425	0.253108	6.46166	4.00516	2.65547	-10.0818
FBgn0264494	CG17646	-2.61372	-2.19232	-1.98645	-2.06836	-14.7075	-12.9372	-11.1797	-10.0818
FBgn0052694	CG32694	-0.290824	-0.634224	-0.803112	-0.661886	-14.7075	-12.9372	-11.1797	-10.0818
FBgn0050147	Hil	-4.45631	-3.01008	-4.68748	-2.61435	-14.7075	-12.9372	-11.1797	-10.0818
FBgn0014092	CG4278	-3.16052	-2.90482	-4.11058	-4.14921	4.25091	5.98447	-11.1797	-10.0818
FBgn0035423	eIF1	-0.994906	-0.22903	-1.92504	-0.307894	6.20486	5.20583	8.2598	7.39531
FBgn0036975	CG5618	-2.48403	-3.48708	-3.16771	-3.36723	6.94545	8.26499	6.12221	6.82189
FBgn0002638	Rcc1	-1.82893	-1.44693	-1.63884	-1.34239	4.45217	-12.9372	6.59487	5.07024
FBgn0027070	Ugt36E1	-0.858152	-1.52066	-0.859075	-0.39932	-14.7075	-12.9372	-11.1797	-10.0818
FBgn0260743	GC1	-1.7401	-1.4445	-1.55462	-1.08848	-14.7075	-12.9372	-11.1797	-10.0818
FBgn0032006	Pvr	-9.01285	-3.15616	-4.85027	-3.55369	-14.7075	-12.9372	-11.1797	-10.0818
FBgn0040308	Jafrac2	-0.639871	-0.864085	-0.849226	-0.936962	-14.7075	-12.9372	-11.1797	-10.0818
FBgn0283666	Rap2l	-1.78751	-2.95644	-2.47629	-3.42683	-14.7075	-12.9372	-11.1797	-10.0818
FBgn0015781	P5cr	-0.75302	-0.923854	-1.44185	-1.43317	6.81207	-12.9372	5.26547	-10.0818
FBgn0029715	CG11444	-0.643156	-0.869024	-1.13716	-1.14386	7.05271	6.76383	7.09603	8.27046
FBgn0052446	Atox1	-1.32482	-0.261591	-0.717565	-0.446008	5.96828	5.51905	7.92424	6.61731
FBgn0050296	RIC-3	-1.23238	-0.824537	-1.03353	-0.688622	-14.7075	-12.9372	-11.1797	-10.0818
FBgn0034335	GstE1	1.4807	0.519466	0.434268	-1.07252	7.9233	5.94772	7.97866	9.32009
FBgn0063493	GstE7	-9.01367	-7.34977	-6.11091	-5.32923	0.233559	-12.9372	-11.1797	-10.0818
FBgn0029897	RpL17	2.60055	1.25239	1.44601	2.23818	7.57201	6.8171	7.94003	8.78897
FBgn0032986	CG3262	-4.61763	-3.55974	-3.01048	-5.42159	-14.7075	-12.9372	-11.1797	-10.0818
FBgn0029925	CG3040	-2.10896	-4.88146	-2.20688	-4.47058	4.02329	-12.9372	-11.1797	-10.0818
FBgn0035206	sturkopf	-2.56042	-1.80251	-1.84563	-3.28673	-14.7075	-12.9372	-11.1797	-10.0818
FBgn0266711	EloC	0.473236	0.36346	-0.585307	-0.661518	5.11502	5.31849	8.24344	9.11632
FBgn0283478	und	-4.59619	-2.26565	-3.7956	-4.56669	7.68095	8.18628	6.41116	8.87422
FBgn0044419	Pmi	-1.4607	-1.91635	-2.05425	-3.69781	-14.7075	-12.9372	-11.1797	-10.0818
FBgn0032261	CG6094	-1.77289	-2.72888	-2.43301	-2.51118	-14.7075	-12.9372	-11.1797	-10.0818
FBgn0030733	UQCR-14	2.01674	2.05652	1.62233	1.88601	-14.7075	-12.9372	-11.1797	-10.0818
FBgn0028988	Spn42Dd	-23.2538	-5.34149	-23.6614	-6.16612	5.15788	6.18997	6.9234	7.33161
FBgn0034646	Rae1	-4.58164	-5.24425	-3.24313	-3.21049	-14.7075	5.05099	4.99424	-10.0818
FBgn0031663	CG8891	-0.19766	-1.09562	-0.680774	-0.62087	6.68985	4.93076	6.21363	-10.0818
FBgn0050005	GstT2	-2.71313	-3.59464	-4.32419	-3.91096	-14.7075	-12.9372	-11.1797	-10.0818
FBgn0039160	CG5510	-2.60923	-4.21364	-2.54013	-3.28208	-14.7075	-12.9372	-11.1797	-10.0818
FBgn0004587	B52	0.518345	-0.82718	-0.488351	0.753127	6.59381	8.72008	6.94532	4.4924
FBgn0025814	Mgstl	2.21775	2.31792	1.91732	1.79053	-14.7075	-12.9372	-11.1797	-10.0818
FBgn0039328	CHKov2	-3.94817	-7.26241	-4.06526	-5.18293	5.44746	7.18742	5.59732	5.83126
FBgn0030668	CG8128	-0.508551	-0.862639	-0.617028	-1.23909	7.46639	6.07664	8.19045	6.93869
FBgn0036740	Vps60	-3.49161	-1.83246	-1.83698	-2.1802	5.7773	5.96879	5.74785	6.89965
FBgn0015298	Srp19	-2.21052	-2.97801	-2.82899	-3.29922	-14.7075	-12.9372	-11.1797	-10.0818
FBgn0036594	CG13047	-2.4354	-1.99539	-2.73877	-4.577	-14.7075	-12.9372	-11.1797	-10.0818
FBgn0036334	CG11267	2.87061	2.45349	2.22051	2.3995	2.32886	-12.9372	6.26402	6.29133
FBgn0034920	CG5597	-2.35771	-1.59829	-1.65937	-1.74115	3.66254	4.90275	-11.1797	-10.0818
FBgn0010531	Ccs	-4.05467	-2.54261	-2.59393	-2.50769	4.14556	-12.9372	6.00149	6.37459
FBgn0266449	Kr-h2	1.0258	0.966306	0.82289	0.285625	3.03443	2.57918	-11.1797	-10.0818
FBgn0259682	Jabba	-0.430431	-0.920864	-2.04444	-1.63307	-14.7075	-12.9372	-11.1797	-10.0818
FBgn0040077	primo-1	-1.62819	-1.60126	-1.85276	-1.69418	5.99938	5.75716	8.40894	9.77994
FBgn0035989	Tat	-4.63846	-5.78155	-5.38819	-3.8196	4.46475	2.3566	6.24291	3.29997
FBgn0015379	dod	-3.17517	-3.11134	-2.83527	-3.58012	3.86817	-12.9372	7.04354	5.49526
FBgn0003231	ref(2)P	-2.75146	-1.68591	-1.31601	-0.989347	2.08354	0.498053	-11.1797	-10.0818
FBgn0039118	CG10208	-2.67993	-4.98787	-1.83872	-2.18699	7.16326	5.69564	8.57638	9.3887
FBgn0011455	ND-SGDH	1.03611	0.989519	0.165896	0.454321	-14.7075	-12.9372	-11.1797	-10.0818
FBgn0034488	Hacl	-4.00269	-2.43987	-3.04596	-2.70616	-14.7075	-12.9372	-11.1797	-10.0818
FBgn0033961	ND-B15	2.0982	1.85435	1.59649	1.45972	-14.7075	-12.9372	-11.1797	-10.0818
FBgn0038302	CG4210	-2.82111	-2.67433	-5.31698	-3.73991	5.28228	-12.9372	4.89915	-10.0818
FBgn0020018	Ppox	-2.79846	-4.08801	-3.22461	-2.21066	-14.7075	-12.9372	-11.1797	-10.0818
FBgn0029508	Tsp42Ea	-0.259942	-1.35026	-1.01092	-0.341036	-14.7075	-12.9372	-11.1797	-10.0818
FBgn0010215	alpha-Cat	-4.7523	-4.24255	-3.01724	-3.21959	-14.7075	-12.9372	-11.1797	-10.0818
FBgn0025839	ND-B14.5A	1.38293	0.563763	0.12749	0.504309	-14.7075	-12.9372	-11.1797	-10.0818
FBgn0027945	ppl	0.187856	-1.23503	0.0506207	-0.0659202	-14.7075	-12.9372	-11.1797	4.64501
FBgn0039269	veli	-1.90684	-0.79126	-0.762866	-0.371594	-14.7075	-12.9372	-11.1797	-10.0818
FBgn0036551	CG17029	-6.16708	-3.38517	-4.37014	-4.4521	5.94781	5.50741	-11.1797	-10.0818
FBgn0032299	CG17127	-0.999282	-0.771677	-1.10834	-0.813545	-14.7075	-12.9372	-11.1797	-10.0818
FBgn0037696	GstZ1	-0.760429	-2.97234	-2.44765	-1.40377	-14.7075	-12.9372	-11.1797	-10.0818
FBgn0027583	CG7601	-4.211	-5.62878	-4.2352	-5.39697	-14.7075	-12.9372	-11.1797	-10.0818
FBgn0035601	Uev1A	0.322098	0.734323	-0.069984	-0.463077	7.18566	7.19372	9.36012	10.7439
FBgn0024558	Dph5	-5.36461	-4.14288	-3.6193	-5.19007	5.84697	5.41145	7.66737	-10.0818
FBgn0041188	Atx2	-5.67719	-4.21352	-4.45281	-3.29813	-14.7075	-12.9372	-11.1797	4.79443
FBgn0031670	SelT	-1.01838	-0.924232	-0.824809	-0.752205	-14.7075	-12.9372	-11.1797	-10.0818
FBgn0014469	Cyp4e2	-3.16712	-3.56631	-3.43913	-3.78074	-14.7075	-12.9372	-11.1797	-10.0818
FBgn0033597	Cpr47Ea	1.88083	1.65377	0.299747	1.1238	-14.7075	-12.9372	-11.1797	-10.0818
FBgn0024734	PRL-1	-0.709702	-0.600847	-0.117206	0.0216256	5.14485	-12.9372	-11.1797	-10.0818
FBgn0015024	CkIalpha	-0.515833	-0.818368	-1.3077	-1.71836	-14.7075	-12.9372	-11.1797	-10.0818
FBgn0000318	cl	-0.448701	-1.27849	-0.52849	-0.63345	5.58468	5.80074	5.95493	7.10399
FBgn0030791	CG9132	-2.96461	-2.00439	-2.03224	-2.31485	6.52193	4.80329	-11.1797	6.95198
FBgn0286785	scb	-5.5934	-5.57194	-4.02294	-3.79126	-14.7075	-12.9372	-11.1797	-10.0818
FBgn0030292	CG11752	0.0194818	0.174054	-0.434086	-0.624453	-14.7075	-12.9372	-11.1797	-10.0818
FBgn0034072	Dg	-1.82985	-3.74393	-2.93611	-2.78636	-14.7075	-12.9372	-11.1797	-10.0818
FBgn0031973	Spn28Dc	-4.77396	-4.36365	-5.30364	-5.49985	3.33106	5.25627	6.56549	6.36036
FBgn0039172	Spase22-23	2.39051	1.51095	1.42773	1.22891	-14.7075	-12.9372	-11.1797	-10.0818
FBgn0038080	CG12279	-3.33099	-3.39729	-1.48893	-2.66853	5.23596	4.22283	6.8682	6.54474
FBgn0031263	Tspo	-1.55584	-1.04055	-0.451527	-1.01409	-14.7075	-12.9372	-11.1797	-10.0818
FBgn0025456	CREG	-0.521599	-1.62862	-1.19088	-1.37489	-14.7075	-12.9372	-11.1797	-10.0818
FBgn0036515	AIMP2	-0.368153	-0.62138	-1.0039	-2.17643	3.70955	5.81251	5.3166	-10.0818
FBgn0032015	Ostgamma	-0.383369	-1.15954	-0.719695	-0.720719	-14.7075	-12.9372	-11.1797	-10.0818
FBgn0037873	SdhC	0.779851	0.610162	0.498101	0.797845	-14.7075	-12.9372	-11.1797	-10.0818
FBgn0031992	Acbp1	-0.652104	-2.18253	-1.08167	-1.43509	5.30469	4.79138	-11.1797	-10.0818
FBgn0031320	CG5126	-4.5223	-3.88585	-23.6614	-4.35291	6.09375	7.78086	7.6636	9.10427
FBgn0004132	boca	-0.516927	-2.92195	-1.99531	-2.76705	-14.7075	-12.9372	-11.1797	-10.0818
FBgn0035906	GstO2	-1.11814	-1.63783	-1.76196	-2.09318	6.30319	3.78306	6.67977	-10.0818
FBgn0031090	Rab35	-2.34278	-2.82526	-5.02924	-2.43608	-14.7075	-12.9372	-11.1797	-10.0818
FBgn0029843	Nep1	-5.90896	-5.66539	-6.39737	-4.7822	-14.7075	-12.9372	-11.1797	-10.0818
FBgn0030309	CG1572	-2.78358	-0.0296298	-4.43106	-0.23649	-14.7075	-12.9372	-11.1797	-10.0818
FBgn0037686	RpL34b	3.41574	2.71772	2.04159	2.39334	8.55488	6.97671	6.05355	9.63791
FBgn0015544	spag	-7.38424	-5.13456	-5.70275	-5.1696	-14.7075	-12.9372	-11.1797	-10.0818
FBgn0038013	CG10038	-2.50869	-2.84789	-2.79978	-2.69216	4.8471	4.85562	-11.1797	-10.0818
FBgn0261794	kcc	-5.61755	-3.1404	-3.39305	-2.40312	-14.7075	-12.9372	-11.1797	-10.0818
FBgn0032849	mRpS18B	-4.08052	-4.50757	-2.68708	-3.92041	-14.7075	-12.9372	-11.1797	-10.0818
FBgn0031639	mRpS2	-3.08735	-2.06184	-3.01927	-2.48372	-14.7075	-12.9372	-11.1797	-10.0818
FBgn0260648	Rrp40	-0.386703	-1.70507	-1.48257	-2.04816	4.51014	-12.9372	3.66766	6.8308
FBgn0037718	P58IPK	-0.858885	-2.43047	-1.91676	-1.54627	-14.7075	-12.9372	-11.1797	-10.0818
FBgn0050185	AIMP3	-0.737473	-1.34637	-1.72882	-1.99125	2.42045	-12.9372	-11.1797	-10.0818
FBgn0263863	mRpL45	-2.19037	-2.7472	-2.00283	-3.83921	-14.7075	-12.9372	-11.1797	-10.0818
FBgn0001197	His2Av	0.988848	0.349974	0.134243	0.644965	-14.7075	-12.9372	-11.1797	-10.0818
FBgn0033351	AIMP1	-2.77506	-2.27343	-2.84227	-2.73384	1.55432	-12.9372	-11.1797	-10.0818
FBgn0052190	NUCB1	-4.16259	-3.58557	-4.13437	-4.19103	1.40272	-12.9372	-11.1797	-10.0818
FBgn0026084	cib	-1.73846	-1.45986	-3.21459	-1.69604	-14.7075	-12.9372	-11.1797	-10.0818
FBgn0260747	Chchd2	0.263224	-0.302805	-0.515234	-0.52176	4.83472	-12.9372	-11.1797	-10.0818
FBgn0035511	Cpr64Ab	-2.08484	-2.37708	-2.6338	-2.51285	-14.7075	-12.9372	-11.1797	-10.0818
FBgn0039048	CG17111	-2.09343	-2.28024	-2.25772	-2.6856	-1.98934	-12.9372	-11.1797	-10.0818
FBgn0040398	CG14629	-4.42719	-4.40067	-6.37391	-4.56292	3.8572	3.99193	5.72768	-10.0818
FBgn0037137	Nopp140	-4.91322	-4.13902	-5.52445	-5.37836	-14.7075	-12.9372	-11.1797	-10.0818
FBgn0030289	GCS1	-4.00677	-4.16146	-4.1228	-4.09115	-14.7075	-12.9372	-11.1797	-10.0818
FBgn0014380	RhoL	-1.5844	-2.61216	-2.29081	-1.98536	-14.7075	-12.9372	-11.1797	-10.0818
FBgn0036813	Atg3	-4.09238	-0.777671	-3.26105	-2.93964	5.61162	6.65111	7.3405	8.85201
FBgn0029915	CG14434	-2.68308	-4.32158	-5.34512	-3.62908	-14.7075	2.17839	-11.1797	-10.0818
FBgn0030605	ND-B18	0.209973	0.862098	-0.0388187	0.574419	-14.7075	-12.9372	-11.1797	-10.0818
FBgn0031392	AIF	-5.22482	-3.29889	-3.96876	-4.51059	-14.7075	-12.9372	-11.1797	-10.0818
FBgn0036848	Naxd	-3.33113	-3.85701	-2.40228	-2.63375	5.26331	5.26338	5.12095	3.11553
FBgn0031830	COX5B	3.60497	3.64931	2.656	3.63404	-14.7075	-12.9372	-11.1797	-10.0818
FBgn0032511	ND-B22	0.344991	1.13753	0.485574	0.770678	-14.7075	-12.9372	-11.1797	-10.0818
FBgn0266720	Snap24	-1.44971	-2.11963	-1.81968	-1.93326	-14.7075	-12.9372	-11.1797	-10.0818
FBgn0037715	CG9399	0.289307	0.296857	-0.188651	-0.347535	-14.7075	-12.9372	-11.1797	-10.0818
FBgn0021795	Tapdelta	3.10371	2.22355	2.09808	2.00087	3.1168	4.72344	-11.1797	-10.0818
FBgn0037288	CG14661	-23.2538	-23.4691	-23.6614	-23.4897	6.83724	4.75055	6.26176	9.70882
FBgn0032162	CG4592	-0.89065	-1.61383	-1.52153	-1.57671	-14.7075	-12.9372	-11.1797	-10.0818
FBgn0264922	smt3	0.690796	0.505181	0.404098	0.26834	7.94392	7.37008	8.0856	10.7667
FBgn0033570	ND-B14	2.27778	2.28321	1.24945	0.941752	-14.7075	-12.9372	-11.1797	-10.0818
FBgn0040660	CG13551	1.54953	1.04663	0.599473	0.912899	-14.7075	-12.9372	-11.1797	-10.0818
FBgn0033529	CG17765	-1.7929	-1.07718	-1.22289	-0.790757	6.38431	5.8858	5.15628	5.93353
FBgn0039698	CG7789	-2.39326	-1.57719	-2.67453	-2.46778	6.91838	7.88156	8.57687	9.34272
FBgn0034893	mRpL43	-2.20207	-4.80151	-1.85268	-4.21792	-14.7075	-12.9372	-11.1797	-10.0818
FBgn0038234	mRpL11	-2.97546	-3.55376	-2.49683	-3.00273	-14.7075	-12.9372	-11.1797	-10.0818
FBgn0004910	Eip63F-1	-4.94615	-3.97176	-2.98934	-3.20089	5.08493	2.33741	6.0613	-10.0818
FBgn0024992	Spg7	-3.28434	-2.80628	-3.06987	-3.64456	-14.7075	-12.9372	-11.1797	-10.0818
FBgn0027601	pdgy	-3.39864	-2.1151	-2.71308	-2.35521	-14.7075	-12.9372	-11.1797	-10.0818
FBgn0016685	Nlp	2.49908	1.8207	1.41246	1.78937	9.19526	8.4183	9.68175	9.94329
FBgn0011217	eff	-0.483328	-0.101256	-1.55076	-1.88347	6.94768	6.92122	10.0999	-10.0818
FBgn0004087	Dhfr	-5.7783	-5.28945	-3.9122	-3.00136	1.01461	-12.9372	-11.1797	-10.0818
FBgn0028648	mRpL50	-1.06346	-1.52105	-1.54609	-2.86038	-14.7075	-12.9372	-11.1797	-10.0818
FBgn0035122	mRpL17	-1.81095	-2.96088	-3.19832	-3.93061	-14.7075	-12.9372	-11.1797	-10.0818
FBgn0036908	TORIP	-4.04561	-2.78155	-3.01065	-2.42505	-14.7075	-12.9372	-11.1797	-10.0818
FBgn0030944	CG6617	-3.64797	-4.05689	-4.14158	-3.35189	-14.7075	-12.9372	-11.1797	-10.0818
FBgn0036364	CG14109	-1.78607	-2.85633	-0.935108	-0.992829	7.74719	9.05106	9.17852	8.95135
FBgn0036553	CG17027	-1.66806	-0.987241	-3.37884	-2.33628	5.48947	4.46436	-11.1797	-10.0818
FBgn0033528	trsn	-1.81531	-2.815	-1.25523	-1.36928	3.247	-12.9372	4.96891	-10.0818
FBgn0086472	RpS25	3.31377	3.95053	3.40473	3.84434	7.95659	7.89398	10.2397	11.5245
FBgn0010638	Sec61beta	2.42957	1.92695	1.73265	1.55717	-14.7075	-12.9372	-11.1797	-10.0818
FBgn0028622	qsm	-1.04293	-1.21438	-0.888043	-1.18384	-14.7075	-12.9372	-11.1797	-10.0818
FBgn0052280	CG32280	-4.79723	-2.73879	-1.77675	-1.90597	-14.7075	-12.9372	-11.1797	-10.0818
FBgn0051248	CG31248	-2.54241	-1.4662	-1.82256	-2.41157	6.92447	-12.9372	-11.1797	8.31557
FBgn0086674	Tpst	-2.79896	-2.46895	-2.56939	-3.60805	-14.7075	-12.9372	-11.1797	-10.0818
FBgn0014391	sun	1.89799	1.41054	1.59278	1.94735	-14.7075	-12.9372	-11.1797	-10.0818
FBgn0029092	ced-6	-4.36982	-3.14798	-2.99237	-3.2089	5.57894	4.94522	6.55911	5.22532
FBgn0004646	ogre	-0.157594	-0.480066	-0.478	-0.473787	-14.7075	-12.9372	-11.1797	-10.0818
FBgn0037329	POLDIP2	-3.82176	-4.68974	-3.88578	-4.03805	-14.7075	-12.9372	-11.1797	-10.0818
FBgn0039300	RpS27	2.5857	2.12656	1.84733	2.06656	7.13092	-12.9372	8.56181	10.0305
FBgn0027615	OXA1L	-2.62107	-2.63181	-2.42266	-2.16474	-14.7075	-12.9372	-11.1797	-10.0818
FBgn0034191	CG6984	-3.7095	-1.24571	-1.86736	-2.04963	-14.7075	-12.9372	-11.1797	-10.0818
FBgn0042094	Adk3	0.215574	-0.972661	-0.810187	-0.79749	-14.7075	-12.9372	-11.1797	-10.0818
FBgn0033204	CG2065	-4.72054	-5.63692	-5.44371	-5.55136	-14.7075	-12.9372	-11.1797	-10.0818
FBgn0039682	Obp99c	-0.959497	-1.30901	-1.72364	-2.06584	6.44052	6.12417	9.10927	10.6272
FBgn0026741	mRpL18	-3.39426	-4.71334	-4.24713	-3.21333	-14.7075	-12.9372	-11.1797	-10.0818
FBgn0262601	SmB	-0.527367	-0.9223	-1.09355	-1.59339	3.67395	-12.9372	-11.1797	-10.0818
FBgn0013750	Arf51F	-2.3678	-2.87352	-2.13558	-2.95456	-14.7075	-12.9372	-11.1797	-10.0818
FBgn0261565	Lmpt	-4.45511	-3.22222	-2.21	-2.85621	-14.7075	-12.9372	-11.1797	-10.0818
FBgn0050021	metro	-5.71488	-3.36827	-3.25336	-2.76164	4.4671	-12.9372	-11.1797	-10.0818
FBgn0030519	CG11151	1.96905	1.95987	1.42235	1.27595	-14.7075	-12.9372	-11.1797	-10.0818
FBgn0029095	aru	-4.68597	-3.55029	-2.91701	-4.52572	-14.7075	-12.9372	-11.1797	-10.0818
FBgn0263979	Caf1-55	-3.50347	-3.42065	-3.05741	-2.55895	-14.7075	4.29676	1.39097	3.91622
FBgn0031310	Vps29	-0.822896	-1.69691	-1.4593	-1.54917	6.82378	4.95705	6.70729	7.87774
FBgn0024833	AP-1mu	-4.45574	-4.33634	-2.54057	-2.13259	2.18212	4.78452	1.78068	-10.0818
FBgn0261789	SmD2	-0.105144	-0.188328	-0.293899	-0.37218	2.65828	-12.9372	-11.1797	-10.0818
FBgn0039111	PTPMT1	-1.78428	-3.40333	-2.47792	-1.65204	-14.7075	-12.9372	-11.1797	-10.0818
FBgn0031437	Arpc5	-2.84206	-3.54084	-2.38946	-3.61054	-14.7075	-12.9372	-11.1797	-10.0818
FBgn0010741	Pfdn2	1.71288	2.50562	1.36469	1.26824	2.48794	3.11439	6.00208	7.62925
FBgn0034282	Mapmodulin	-3.21065	-5.19022	-4.21192	-3.82506	5.53379	6.56255	-11.1797	-10.0818
FBgn0039130	CG5854	-6.06786	-3.45117	-4.11624	-4.73196	-14.7075	-12.9372	-11.1797	-10.0818
FBgn0261597	RpS26	3.06095	3.01788	2.47628	2.49769	7.74121	7.64391	9.84693	10.2877
FBgn0040512	zetaCOP	-3.87552	-3.66297	-2.96358	-3.37407	-14.7075	-12.9372	-11.1797	-10.0818
FBgn0035965	Use1	-5.30051	-4.88443	-7.19102	-6.39702	-14.7075	-12.9372	-11.1797	-10.0818
FBgn0037433	CG17919	-4.59256	-3.15206	-4.54387	-3.89515	8.07727	5.0801	7.25928	8.99922
FBgn0052230	ND-MLRQ	3.26402	3.78176	3.38759	3.41614	-14.7075	-12.9372	-11.1797	-10.0818
FBgn0014930	CG2846	-2.0265	-2.79365	-2.50767	-2.71908	4.1825	-12.9372	6.98612	-10.0818
FBgn0263398	Uck	-3.18747	-3.79957	-4.1657	-6.17264	2.01061	-12.9372	5.37671	-10.0818
FBgn0038331	Ccm3	-2.83844	-6.87697	-3.7193	-5.51478	-14.7075	-12.9372	-11.1797	-10.0818
FBgn0262732	mbf1	-1.34417	-2.02038	-1.66116	-1.84918	5.36756	-12.9372	-11.1797	-10.0818
FBgn0038065	Snx3	-1.4731	-1.33789	-2.42604	-1.95746	2.73893	-12.9372	-11.1797	-10.0818
FBgn0035251	Vta1	-2.08215	-1.41349	-1.72152	-1.67528	5.61822	5.43506	4.02633	-10.0818
FBgn0035272	mRpL46	-1.5738	-1.79572	-2.7108	-1.70688	-14.7075	-12.9372	-11.1797	-10.0818
FBgn0029958	Pdp	-2.80459	-1.97488	-2.31788	-1.536	-14.7075	-12.9372	-11.1797	-10.0818
FBgn0284255	Arpc4	-1.32424	-2.03864	-2.30713	-3.24282	6.17226	-12.9372	-11.1797	-10.0818
FBgn0039789	CG9717	-0.402403	-5.09874	-2.54532	-2.10947	-14.7075	-12.9372	-11.1797	-10.0818
FBgn0051676	CG31676	0.662279	0.337737	0.418977	0.367272	5.05978	-12.9372	-11.1797	4.72818
FBgn0028577	hfp	-3.70944	-4.4997	-4.60285	-4.03873	-14.7075	-12.9372	-11.1797	-10.0818
FBgn0038206	twf	-2.81369	-2.95992	-1.67675	-2.53952	4.33437	6.56828	-11.1797	8.11929
FBgn0043806	CG32032	-1.74096	-2.10807	-2.78749	-1.90427	5.86881	5.34778	6.16678	-10.0818
FBgn0033089	CG17266	-4.00154	-3.78852	-3.16011	-3.98868	1.21235	-12.9372	-11.1797	-10.0818
FBgn0035064	TyrRS-m	-6.05937	-4.93507	-4.81832	-4.53191	-14.7075	-12.9372	-11.1797	-10.0818
FBgn0266186	Vamp7	-4.90953	-4.54925	-4.61954	-3.63572	-14.7075	-12.9372	-11.1797	-10.0818
FBgn0062442	Cisd2	1.34499	1.75703	0.652389	1.54924	-14.7075	-12.9372	-11.1797	-10.0818
FBgn0038072	CG6225	-2.64767	-2.38459	-2.06227	-2.46136	5.38173	3.88007	-11.1797	-10.0818
FBgn0024432	Dlc90F	-1.32753	-1.40461	-2.60547	-1.72244	-14.7075	-12.9372	-11.1797	-10.0818
FBgn0001977	CIAPIN1	-2.86289	-2.44149	-2.23185	-2.6053	6.05761	6.06129	-11.1797	-10.0818
FBgn0036887	CG9231	-0.377642	-0.998988	-1.19456	-1.31272	-14.7075	-12.9372	-11.1797	-10.0818
FBgn0030575	CG5321	-2.77595	-4.66086	-6.92091	-4.47445	-14.7075	-12.9372	-11.1797	-10.0818
FBgn0033998	row	-3.68828	-3.10587	-3.50439	-3.87609	-14.7075	-12.9372	-11.1797	-10.0818
FBgn0264815	Pde1c	-1.98046	-2.46874	-1.66667	-2.36622	-14.7075	-12.9372	3.92151	5.15073
FBgn0015527	peng	-4.68497	-3.33404	-3.56321	-2.57105	-14.7075	-12.9372	-11.1797	-10.0818
FBgn0031436	ND-B17.2	1.56662	1.21306	0.924068	0.954132	-14.7075	-12.9372	-11.1797	-10.0818
FBgn0031987	CG12375	-5.84671	1.20014	-3.58849	-1.84737	5.55952	5.18247	-11.1797	-10.0818
FBgn0035356	CG16986	-0.702313	-1.45277	-2.09325	-2.29194	-14.7075	-12.9372	-11.1797	-10.0818
FBgn0011695	EbpIII	0.00719128	-1.1363	-0.275882	-0.598499	10.0942	10.1292	12.2232	13.128
FBgn0023212	EloB	0.258288	-0.580027	-1.03717	-1.1082	6.30312	6.65218	8.87343	-10.0818
FBgn0028694	Rpn11	0.467718	-0.915417	-0.323802	-1.83805	7.10299	8.79488	8.94269	7.73451
FBgn0035281	Cpr62Bc	-0.368619	-1.12585	-0.628934	-0.67663	-14.7075	-12.9372	-11.1797	-10.0818
FBgn0037176	CG14456	1.93509	0.0682986	-1.24059	-0.726402	8.09452	6.21319	5.34421	-10.0818
FBgn0011760	ctp	-0.236132	-0.494977	0.58229	0.893581	-14.7075	4.64129	-11.1797	5.77427
FBgn0034066	EMC7	-1.1934	-3.4524	-2.15487	-2.12429	-14.7075	-12.9372	-11.1797	-10.0818
FBgn0041191	Rheb	-0.995308	-1.06278	-2.306	-1.54434	5.70285	-12.9372	-11.1797	8.36566
FBgn0038387	blp	-1.17729	-2.34479	-1.77403	-1.99056	-14.7075	-12.9372	-11.1797	-10.0818
FBgn0263251	vnc	-3.15178	-2.41614	-3.46724	-2.88768	4.65334	-12.9372	3.21632	-10.0818
FBgn0001995	mRpL4	-5.79662	-3.87872	-4.04968	-5.31361	-14.7075	-12.9372	-11.1797	-10.0818
FBgn0003046	Pcp	0.753228	-0.0906334	-0.130477	-0.0494758	2.74207	-12.9372	-11.1797	-10.0818
FBgn0262900	CG43255	0.543996	0.982619	-1.91168	-2.76007	4.34024	6.88366	-11.1797	5.30412
FBgn0039303	CG11857	2.651	-1.03848	-1.29825	-1.12702	-14.7075	-12.9372	-11.1797	-10.0818
FBgn0027607	CG8230	-4.81763	-3.05181	-2.64941	-2.70049	5.82049	5.15134	5.94517	-10.0818
FBgn0015794	Rab18	-1.53328	-2.36891	-3.36175	-2.73286	-14.7075	-12.9372	-11.1797	-10.0818
FBgn0035853	UbcE2M	-0.996286	-2.3508	-2.13644	-2.50026	5.89687	-12.9372	-11.1797	-10.0818
FBgn0045866	bai	1.40194	0.521285	0.797776	0.252696	-14.7075	-12.9372	-11.1797	-10.0818
FBgn0286898	Tango1	-3.20466	-2.49687	-1.93852	-1.79262	-14.7075	-12.9372	-11.1797	-10.0818
FBgn0033062	Ars2	-2.88531	-3.73039	-3.04659	-3.48365	3.91128	-12.9372	-11.1797	-10.0818
FBgn0030990	CG7556	-2.81338	-6.74737	-4.60981	-3.73273	-14.7075	-12.9372	-11.1797	-10.0818
FBgn0010039	GstD3	-1.90225	-2.3937	-3.71758	-2.40623	5.92607	5.07765	-11.1797	-10.0818
FBgn0266723	Trs31	-3.73624	-3.65817	-3.97686	-3.39003	3.09834	-12.9372	-11.1797	-10.0818
FBgn0024814	Clc	0.604444	-0.461796	-0.781436	-1.72717	6.30217	5.56954	-11.1797	-10.0818
FBgn0039690	Gnpnat	-0.893327	-2.8364	-3.55974	-2.54716	-14.7075	-12.9372	-11.1797	-10.0818
FBgn0036919	Grasp65	-4.45063	-2.77729	-1.7226	-1.27955	4.69804	5.02523	2.92171	-10.0818
FBgn0030932	Ggt-1	-4.20282	-2.94214	-2.28937	-3.01853	-14.7075	-12.9372	-11.1797	-10.0818
FBgn0028836	CSN7	-6.51756	-1.586	-4.46018	-3.81164	5.20935	6.23076	-11.1797	6.25531
FBgn0086768	Pcmt	-1.42184	-2.35575	-2.90499	-2.53782	1.83657	-12.9372	-11.1797	7.17296
FBgn0035589	CHMP2B	-2.65992	-3.33166	-3.41179	-1.83714	1.47492	-12.9372	-11.1797	-10.0818
FBgn0002579	RpL36	2.58534	-0.171859	2.17959	1.62286	7.33386	8.01468	9.97487	11.22
FBgn0041629	Hexo2	-3.20492	-4.6523	-2.968	-3.68638	-14.7075	-12.9372	-11.1797	-10.0818
FBgn0263930	dally	-5.07451	-5.68571	-4.72334	-4.74836	2.12245	3.22572	-11.1797	-10.0818
FBgn0029506	Tsp42Ee	1.22542	0.623288	0.230068	0.102451	-14.7075	-12.9372	-11.1797	-10.0818
FBgn0033247	Nup44A	-7.73914	-4.23115	-5.18422	-3.33387	-14.7075	4.43141	-11.1797	-10.0818
FBgn0010612	ATPsynG	4.06631	4.21754	3.91421	3.71945	-14.7075	-12.9372	-11.1797	-10.0818
FBgn0036985	zye	-3.85104	-5.20853	-4.86123	-3.07737	-14.7075	-12.9372	-11.1797	-10.0818
FBgn0029870	Marf	-4.1747	-6.43358	-2.90019	-2.56539	-14.7075	-12.9372	-11.1797	-10.0818
FBgn0026261	bonsai	-2.27957	-2.90668	-2.96443	-2.97204	-14.7075	-12.9372	-11.1797	-10.0818
FBgn0267378	sau	-3.3907	-3.44982	-3.03371	-3.71902	4.08991	4.0236	-11.1797	-10.0818
FBgn0029942	CG2059	-3.1666	-1.62245	-2.06759	-2.22565	-14.7075	-12.9372	-11.1797	-10.0818
FBgn0053054	CG33054	-2.53688	-3.21274	-3.21489	-2.08219	3.77127	2.05013	5.48002	-10.0818
FBgn0030544	CG13403	-2.17687	-1.94956	-3.27499	-4.13369	-14.7075	-12.9372	-11.1797	-10.0818
FBgn0037566	mRpL1	-4.1599	-2.9739	-2.94697	-2.53199	-14.7075	-12.9372	-11.1797	-10.0818
FBgn0266053	Patr-1	-5.44383	-4.54342	-4.30795	-3.84026	-14.7075	-12.9372	-11.1797	-10.0818
FBgn0051974	CG31974	-2.54216	-2.38005	-3.44067	-2.99637	6.35074	6.96554	7.71896	7.61751
FBgn0285954	caz	-3.17621	-4.33659	-4.4084	-3.71398	-14.7075	-12.9372	-11.1797	-10.0818
FBgn0034035	CG8207	-3.00793	-3.30329	-3.14397	-1.80871	4.56132	6.32582	1.63373	-10.0818
FBgn0038806	CG5412	-3.5913	-3.46771	-4.02018	-7.67184	4.53793	1.28012	5.81291	-10.0818
FBgn0038842	hdly	-2.85046	-3.17298	-4.80243	-4.90706	5.22476	-12.9372	-11.1797	-10.0818
FBgn0027524	CG3909	-4.49316	-4.94334	-4.2843	-3.85813	2.91575	6.30468	-11.1797	-10.0818
FBgn0039765	mRpS18C	-3.62872	-5.2747	-4.42106	-5.67563	-14.7075	-12.9372	-11.1797	-10.0818
FBgn0034885	Eglp4	0.990663	0.934546	0.626279	0.73918	-14.7075	-12.9372	-11.1797	-10.0818
FBgn0036286	CG10616	-2.59356	-5.37405	-3.0205	-3.83825	-14.7075	-12.9372	-11.1797	-10.0818
FBgn0039464	CG6330	-5.24207	-3.89539	-6.74312	-6.41102	-1.58793	-12.9372	-11.1797	-10.0818
FBgn0028544	Vajk3	-1.27597	-0.970736	-1.64774	-1.82329	-14.7075	-12.9372	-11.1797	-10.0818
FBgn0051713	Apf	-3.66835	-3.71393	-2.80607	-2.8171	4.20027	2.81743	7.55683	6.6261
FBgn0259685	crb	-5.37146	-4.30518	-3.8352	-3.33079	-14.7075	-12.9372	-11.1797	-10.0818
FBgn0030686	mRpL3	-2.5828	-3.47281	-3.64152	-3.11328	-14.7075	-12.9372	-11.1797	-10.0818
FBgn0038319	mRpL9	-5.31531	-6.80802	-4.49686	-4.52591	-14.7075	-12.9372	-11.1797	-10.0818
FBgn0025700	CG5885	0.544491	-0.532582	-0.971619	-0.991927	-14.7075	-12.9372	-11.1797	-10.0818
FBgn0085220	Ufm1	-2.47286	-5.46134	-3.01258	-3.03972	3.15755	-12.9372	5.93036	-10.0818
FBgn0036316	CG10960	0.591101	1.39096	1.35729	1.06102	-14.7075	3.88879	-11.1797	-10.0818
FBgn0052485	CG32485	-2.75331	-2.52706	-2.29358	-2.40604	5.32595	-12.9372	-11.1797	-10.0818
FBgn0039743	Jasper	-2.91405	-3.87125	-3.44161	-4.12082	-14.7075	-12.9372	-11.1797	-10.0818
FBgn0035798	frac	-2.22879	-2.31629	-1.6711	-1.36625	-1.08308	-12.9372	-11.1797	-10.0818
FBgn0031231	mRpL10	-2.14284	-3.57696	-3.26533	-3.66186	-14.7075	-12.9372	-11.1797	-10.0818
FBgn0034372	Gint3	-3.22259	-2.94291	-4.57453	-2.39363	5.35365	4.69063	4.47975	7.74863
FBgn0037671	ATP6AP2	-4.48681	-4.21207	-4.3476	-3.03009	5.72718	2.44266	-11.1797	6.7601
FBgn0003660	Syb	-0.572449	-1.43258	-1.40524	-1.74156	-14.7075	-12.9372	-11.1797	-10.0818
FBgn0031857	LUBEL	-3.33548	-4.45147	-3.22634	-3.7395	-14.7075	-12.9372	-11.1797	-10.0818
FBgn0035710	SP1173	-2.96867	-3.59515	-3.90376	-3.32906	-14.7075	-12.9372	-11.1797	-10.0818
FBgn0032200	CG5676	1.78187	1.74366	1.50244	1.51313	-14.7075	-12.9372	-11.1797	-10.0818
FBgn0039407	CG14544	-5.43662	-4.40228	-3.23953	-3.09025	4.22741	2.19101	-11.1797	-10.0818
FBgn0032536	Ance-3	-6.4719	-4.66744	-3.11985	-5.1424	-14.7075	-12.9372	-11.1797	-10.0818
FBgn0267976	Tim23	-3.335	-2.85579	-4.24404	-5.53576	-14.7075	-12.9372	-11.1797	-10.0818
FBgn0037328	RpL35A	1.16424	0.742291	0.215532	-0.326265	8.16835	5.40963	-11.1797	8.91811
FBgn0032949	Lamp1	-2.64532	-0.731722	-0.704464	-0.269061	-14.7075	-12.9372	-11.1797	-10.0818
FBgn0030261	CG15203	-2.25672	-3.12114	-2.78254	-3.20032	1.83309	1.97884	4.53855	-10.0818
FBgn0038950	CG5382	-2.45503	-1.85817	-1.84547	-2.1082	-14.7075	-12.9372	-11.1797	-10.0818
FBgn0086446	DCTN6-p27	-5.15939	-6.45402	-4.45722	-4.0495	1.11963	1.50286	-11.1797	-10.0818
FBgn0086378	Alg-2	-1.54599	-2.39337	-8.13453	-5.65715	-14.7075	3.86146	-11.1797	-10.0818
FBgn0264694	mgr	-1.95116	-1.86716	-2.21959	-2.15981	-14.7075	-12.9372	-11.1797	-10.0818
FBgn0013343	Syx1A	-2.83803	-2.80125	-2.97662	-3.02749	-14.7075	-12.9372	-11.1797	-10.0818
FBgn0038976	Pfdn5	-2.99419	-3.12201	-4.13	-3.78124	-14.7075	-12.9372	-11.1797	-10.0818
FBgn0036843	Sfxn2	-0.465313	-1.80937	-1.28478	-1.19101	-14.7075	-12.9372	-11.1797	-10.0818
FBgn0010497	dmGlut	-4.61625	-2.86526	-2.35273	-2.57747	-14.7075	-12.9372	-11.1797	-10.0818
FBgn0010622	DCTN3-p24	-2.25527	-2.71445	-3.12582	-2.48365	-14.7075	-12.9372	-11.1797	-10.0818
FBgn0036454	CG17839	-5.27058	-5.82878	-5.02485	-4.10112	-14.7075	-12.9372	-11.1797	-10.0818
FBgn0037383	Sec20	-4.17929	-3.75724	-4.41611	-4.05599	-14.7075	-12.9372	-11.1797	-10.0818
FBgn0083953	CG34117	-3.87853	-4.58355	-3.83733	-5.27625	-14.7075	-12.9372	-11.1797	-10.0818
FBgn0038307	mRpS10	-4.85613	-3.54047	-5.827	-4.93729	-14.7075	-12.9372	-11.1797	-10.0818
FBgn0034027	CG8187	-7.15257	-4.07136	-3.54101	-4.74981	-14.7075	-12.9372	-11.1797	-10.0818
FBgn0030740	CG9917	-3.73864	-4.38126	-3.61983	-3.82291	2.9975	-12.9372	-11.1797	-10.0818
FBgn0027527	Osi6	-4.38144	-5.44837	-2.16045	-3.44846	-14.7075	-12.9372	-11.1797	-10.0818
FBgn0016119	ATPsynCF6	-1.52392	-4.0061	-2.29395	-2.84297	-14.7075	-12.9372	-11.1797	-10.0818
FBgn0037756	CG8507	-4.63093	-1.65424	-1.99883	-2.51867	-14.7075	-12.9372	-11.1797	-10.0818
FBgn0022027	Vps25	-7.34197	-4.57106	-4.52445	-4.48324	-14.7075	-12.9372	-11.1797	-10.0818
FBgn0031360	CG31937	-2.24033	-1.62828	-2.10387	-4.01829	-14.7075	-12.9372	-11.1797	-10.0818
FBgn0031977	baf	-0.682015	-2.1108	-3.11607	-1.24285	-14.7075	-12.9372	-11.1797	-10.0818
FBgn0036597	CG4962	-2.61726	-1.57334	-1.60762	-1.48441	-14.7075	-12.9372	-11.1797	-10.0818
FBgn0037199	EMC4	-1.39542	-1.43077	-1.89934	-2.18376	-14.7075	-12.9372	-11.1797	-10.0818
FBgn0016726	RpL29	1.10693	0.49904	0.393458	0.147046	-14.7075	-12.9372	-11.1797	-10.0818
FBgn0033548	CG7637	-3.62774	-3.90961	-2.13029	-4.07075	-14.7075	-12.9372	-11.1797	-10.0818
FBgn0067864	Patj	-4.82198	-5.93522	-4.83309	-3.582	-0.257677	3.27255	-11.1797	-10.0818
FBgn0039229	Saf-B	-5.60683	-3.71973	-4.7494	-4.70067	1.69373	-12.9372	-11.1797	-10.0818
FBgn0036920	CG8004	-2.9707	-3.33316	-4.86744	-3.18877	-14.7075	-12.9372	-11.1797	-10.0818
FBgn0085229	CG34200	-6.68776	-2.18265	-7.60079	-2.66472	-14.7075	-12.9372	-11.1797	-10.0818
FBgn0027554	CG8042	-4.14663	-4.27439	-4.49365	-3.30756	-14.7075	-12.9372	-11.1797	-10.0818
FBgn0027095	Manf	-0.489633	-1.98956	-1.44285	-1.99232	-14.7075	-12.9372	-11.1797	-10.0818
FBgn0261790	SmE	-1.83417	-2.99594	-3.18669	-2.4775	-14.7075	-12.9372	-11.1797	-10.0818
FBgn0250838	roh	3.20877	2.77252	2.20967	2.27154	-14.7075	-12.9372	-11.1797	-10.0818
FBgn0030692	mRpS30	-3.81944	-3.62861	-3.72835	-3.91408	-14.7075	-12.9372	-11.1797	-10.0818
FBgn0039145	CG6000	-1.08655	-2.8961	-2.38963	-2.58671	-14.7075	-12.9372	-11.1797	-10.0818
FBgn0260859	Bet3	-0.595846	-2.19034	-1.64281	-1.63136	-14.7075	-12.9372	-11.1797	-10.0818
FBgn0035088	CG3776	-1.60063	-2.33191	-2.2811	-2.2595	-14.7075	-12.9372	-11.1797	-10.0818
FBgn0050489	Cyp12d1-p	-5.58582	-5.47443	-6.87462	-5.20698	-14.7075	-12.9372	-11.1797	-10.0818
FBgn0013674	mt:CoI	-0.303763	0.101218	0.0756012	-3.71926	-14.7075	-12.9372	-11.1797	-10.0818
FBgn0003008	or	-2.85306	-3.63015	-3.95929	-3.64881	2.20569	-12.9372	-11.1797	-10.0818
FBgn0030136	RpS28b	2.44501	2.0183	1.48604	1.13276	7.46288	7.99037	10.4865	11.4716
FBgn0011227	ox	0.77303	1.03145	-0.0575954	-0.88311	-14.7075	-12.9372	-11.1797	-10.0818
FBgn0263852	Dad1	-1.03215	-0.510769	-0.863203	-0.90386	-14.7075	-12.9372	-11.1797	-10.0818
FBgn0031229	CG3436	-4.4476	-3.51664	-5.15328	-4.90805	-14.7075	-12.9372	-11.1797	-10.0818
FBgn0063495	GstE5	-4.80741	-5.00508	-5.5824	-5.99045	-14.7075	-12.9372	-11.1797	-10.0818
FBgn0050392	CG30392	-2.80772	-4.28661	-3.03033	-4.88102	2.09646	-12.9372	-11.1797	-10.0818
FBgn0034538	CG16799	-3.6213	-3.30109	-3.26147	-4.60719	6.61426	-12.9372	5.80592	9.20303
FBgn0260008	UQCR-11	-0.0500469	-0.449427	-0.320268	-0.370454	-14.7075	-12.9372	-11.1797	-10.0818
FBgn0031265	CG2794	-4.14398	-4.47673	-4.48617	-4.4267	-14.7075	-12.9372	-11.1797	-10.0818
FBgn0028527	CG18507	-2.84734	-1.44731	-2.49315	-1.68431	-14.7075	-12.9372	-11.1797	-10.0818
FBgn0000259	CkIIbeta	-0.993153	-5.31119	-2.10925	-1.87973	-14.7075	-12.9372	-11.1797	-10.0818
FBgn0039678	Obp99a	0.435124	-2.48493	-1.25889	-0.655042	6.58176	5.84083	8.2703	10.8959
FBgn0031381	Npc2a	-2.18787	-0.901356	-1.00853	-2.00504	-14.7075	-12.9372	-11.1797	-10.0818
FBgn0030616	RpL37a	0.766261	0.834565	0.183813	0.338114	5.91967	5.50511	7.48675	7.97776
FBgn0051040	Cog7	-4.31531	-3.37728	-3.74303	-3.74173	3.79768	3.96709	-11.1797	-10.0818
FBgn0036745	CG7484	-2.40254	-2.5364	-1.98964	-2.62006	-14.7075	-12.9372	-11.1797	-10.0818
FBgn0250837	dUTPase	-4.8182	-6.7263	-6.66976	-7.38341	-14.7075	-12.9372	-11.1797	-10.0818
FBgn0030786	mRpL22	-2.50198	-3.68848	-3.79825	-4.30863	-14.7075	-12.9372	-11.1797	-10.0818
FBgn0263106	DnaJ-1	-4.4739	-5.46694	-3.51567	-3.35301	4.13652	4.27535	5.51906	-10.0818
FBgn0037102	CRIF	-2.12984	-2.79926	-2.28778	-3.61219	-14.7075	-12.9372	-11.1797	-10.0818
FBgn0033309	Lnpk	-3.72121	-3.13854	-2.63245	-2.35721	-14.7075	-12.9372	-11.1797	-10.0818
FBgn0039776	PH4alphaEFB	-3.84369	-3.82921	-2.31009	-3.07521	-14.7075	-12.9372	-11.1797	-10.0818
FBgn0035586	Fitm	-3.37253	-2.82817	-2.5161	-3.21993	-14.7075	-12.9372	-11.1797	-10.0818
FBgn0287585	l(3)77CDf	-4.0484	-3.07717	-3.30058	-2.9617	-14.7075	-12.9372	-11.1797	-10.0818
FBgn0036488	CG6878	-5.71125	-5.46123	-1.82471	-1.82112	-14.7075	-12.9372	-11.1797	-10.0818
FBgn0032642	CG5110	-3.49546	-3.40307	-3.18759	-3.43092	-14.7075	-12.9372	-11.1797	-10.0818
FBgn0040007	RpL38	2.75677	2.02966	1.38236	1.51133	5.16106	5.24759	8.12256	-10.0818
FBgn0034512	CG18067	-0.928913	-3.79749	-1.66854	-0.480266	5.83907	-12.9372	4.95672	-10.0818
FBgn0019925	Surf4	-0.257802	0.325098	0.257163	0.300818	1.11187	-12.9372	-11.1797	-10.0818
FBgn0260960	Baldspot	-3.54312	-2.40504	-3.1726	-2.70776	-14.7075	-12.9372	-11.1797	-10.0818
FBgn0029507	Tsp42Ed	-1.25303	-2.03481	-2.65412	-1.89851	-14.7075	-12.9372	-11.1797	-10.0818
FBgn0036918	Pfdn6	-1.46201	-1.69004	-1.71112	-2.13975	4.43355	-12.9372	-11.1797	5.9633
FBgn0039969	Fis1	-4.7015	-2.94855	-3.29363	-3.28936	4.44751	-12.9372	6.98548	-10.0818
FBgn0027359	Tim8	-0.345214	-1.36775	-2.28592	-1.49369	-14.7075	-12.9372	-11.1797	-10.0818
FBgn0052441	EMC10	-1.45286	-1.92025	-1.9175	-1.7678	-14.7075	-12.9372	-11.1797	-10.0818
FBgn0034468	Obp56a	-23.2538	-4.86606	-5.04549	-23.4897	7.17252	7.67314	7.82565	10.691
FBgn0039305	CG11858	-3.52232	-3.86426	-4.35717	-5.69682	-14.7075	2.33872	-11.1797	-10.0818
FBgn0034247	CG6484	-3.52086	-1.56913	-2.25419	-1.91647	-14.7075	-12.9372	-11.1797	-10.0818
FBgn0035805	CG7506	-2.77971	-3.09883	-2.86198	-7.55063	-14.7075	-12.9372	-11.1797	-10.0818
FBgn0033378	tsu	-2.8899	-3.38816	-2.60348	-3.64212	-14.7075	-12.9372	-11.1797	-10.0818
FBgn0285948	RpL27A	1.14649	-0.665491	1.81722	2.12276	6.35107	5.78688	8.5335	9.0395
FBgn0034564	CG9344	-3.20359	-4.29473	-3.12203	-2.74611	-14.7075	-12.9372	3.75156	-10.0818
FBgn0037387	CG1213	-0.658579	-0.63272	-0.60459	-3.50393	-14.7075	-12.9372	-11.1797	-10.0818
FBgn0013432	bcn92	-1.31916	-1.703	-1.43231	-1.19468	-14.7075	-12.9372	-11.1797	-10.0818
FBgn0024986	CG3719	-4.17736	-4.52654	-4.19072	-4.27407	-14.7075	-12.9372	-11.1797	-10.0818
FBgn0035793	CG7546	-4.76522	-5.2656	-3.53142	-4.23012	1.85897	-12.9372	3.18424	-10.0818
FBgn0034919	CG5569	-3.49894	-5.28722	-6.52454	-4.61885	-14.7075	-12.9372	-11.1797	-10.0818
FBgn0032394	Hacd1	-2.29861	-1.97278	-2.01645	-1.85107	-14.7075	-12.9372	-11.1797	-10.0818
FBgn0050481	mRpL53	-3.44733	-3.71517	-2.70342	-4.52512	-14.7075	-12.9372	-11.1797	-10.0818
FBgn0011361	ND-ACP	-2.22474	-2.60194	0.621693	0.63955	-14.7075	-12.9372	-11.1797	-10.0818
FBgn0029785	RpL35	-1.07739	0.189389	0.323578	0.124191	1.83886	-12.9372	7.26645	7.58529
FBgn0037627	CG13318	-3.11395	-3.14931	-0.920874	-4.99373	-14.7075	-12.9372	-11.1797	-10.0818
FBgn0035390	scramb2	0.640422	-1.29812	-0.227846	-3.7669	-14.7075	-12.9372	-11.1797	-10.0818
FBgn0034061	Ufc1	0.232124	-0.424251	-0.766986	-1.0596	6.75665	-12.9372	-11.1797	-10.0818
FBgn0263051	CG43346	-4.36604	-3.2376	-5.92951	-6.06861	-14.7075	-12.9372	-11.1797	-10.0818
FBgn0032916	CG9257	-4.31542	-7.28556	-3.54914	-4.20641	-14.7075	-12.9372	-11.1797	-10.0818
FBgn0038808	Srp14	-1.06663	-1.29824	-2.33013	-2.39022	3.61202	-12.9372	-11.1797	-10.0818
FBgn0004921	Ggamma1	-1.39664	-1.81622	-4.41573	-1.57784	-14.7075	-12.9372	-11.1797	-10.0818
FBgn0051126	CG31126	-2.27908	-2.65659	-2.21651	-4.14212	-14.7075	-12.9372	4.7178	-10.0818
FBgn0033188	Drat	-23.2538	-23.4691	-5.78095	-5.17057	3.29366	3.84964	5.59912	6.60792
FBgn0017429	CG5989	-3.52192	-3.17074	-3.64914	-3.37369	-14.7075	-12.9372	-11.1797	-10.0818
FBgn0052638	CG32638	-7.38234	-0.736123	3.08206	-1.56691	-14.7075	-12.9372	-11.1797	-10.0818
FBgn0037842	CG6567	-2.60773	-3.88205	-6.04718	-4.35354	-14.7075	-12.9372	-11.1797	-10.0818
FBgn0027865	Tsp96F	-0.325053	-3.29278	-3.83066	-1.7673	-14.7075	-12.9372	-11.1797	-10.0818
FBgn0265298	SC35	-1.73433	-2.8287	-2.6111	-2.87316	4.53809	-12.9372	-11.1797	-10.0818
FBgn0031562	CG3604	-3.08514	-3.98003	-7.21188	-3.70306	7.50425	6.14875	-11.1797	8.89145
FBgn0034176	ste24a	-4.19369	-2.86128	-2.35851	-2.22645	-14.7075	-12.9372	-11.1797	-10.0818
FBgn0250833	CG34461	-2.59678	-2.72353	-3.02033	-3.90185	-14.7075	-12.9372	-11.1797	-10.0818
FBgn0261616	CG42705	-0.931304	-1.52928	-3.45359	-4.20997	-14.7075	-12.9372	-11.1797	-10.0818
FBgn0261599	RpS29	-0.257181	1.47917	0.689475	1.05661	5.33052	6.00776	6.84782	-10.0818
FBgn0004643	Zw10	-5.1916	-6.34659	-6.05873	-6.43266	-14.7075	-12.9372	-11.1797	-10.0818
FBgn0069923	CG41128	-1.74425	-1.97205	-2.57664	-1.15817	-14.7075	-12.9372	-11.1797	-10.0818
FBgn0036769	Tsp74F	-2.27782	-2.58888	-2.54336	-2.31485	-14.7075	-12.9372	-11.1797	-10.0818
FBgn0031980	RpL36A	-0.064002	-0.0103558	-0.96936	-1.93382	4.19763	-12.9372	-11.1797	-10.0818
FBgn0083968	CG34132	-4.10365	-2.84906	-4.7993	-2.91006	-14.7075	-12.9372	-11.1797	-10.0818
FBgn0040666	CG12848	-3.74284	-3.97299	-3.38644	-3.89548	-14.7075	-12.9372	-11.1797	-10.0818
FBgn0013678	mt:Cyt-b	-2.12813	-0.253985	-0.655923	-0.521848	-14.7075	-12.9372	-11.1797	-10.0818
FBgn0029148	NHP2	-0.581637	-1.6407	-3.07087	-3.88966	-14.7075	-12.9372	-11.1797	-10.0818
FBgn0034645	ND-B12	1.09347	0.647046	0.394285	-0.0189992	-14.7075	-12.9372	-11.1797	-10.0818
FBgn0052423	shep	-3.49131	-3.98909	-5.0938	-3.46446	-14.7075	4.02755	-11.1797	-10.0818
FBgn0031940	CG7214	0.191145	-0.532403	-1.53716	-0.606179	-14.7075	-12.9372	-11.1797	-10.0818
FBgn0030638	CG11655	-3.36993	-4.52197	-2.6972	-3.59065	-14.7075	-12.9372	-11.1797	-10.0818
FBgn0262736	Vha16-1	2.6961	3.4012	3.20106	3.47372	-14.7075	-12.9372	-11.1797	-10.0818
FBgn0062412	Ctr1B	-0.399394	-1.96757	-2.16444	-2.30145	-14.7075	-12.9372	-11.1797	-10.0818
FBgn0028663	VhaM9.7-b	0.631325	1.14086	0.277042	0.614969	-14.7075	-12.9372	-11.1797	-10.0818
FBgn0030234	CG15211	-0.196932	0.533954	-0.125011	0.220156	-14.7075	-12.9372	-11.1797	-10.0818
FBgn0031260	Spp	-0.763193	-0.454525	-0.64505	-0.242201	-14.7075	-12.9372	-11.1797	-10.0818
FBgn0033127	Tsp42Ef	-0.965033	-1.85457	-1.25921	-2.36054	-14.7075	-12.9372	-11.1797	-10.0818
FBgn0033906	ReepB	1.14284	0.97417	0.435716	0.459675	4.4081	-12.9372	-11.1797	-10.0818
FBgn0036318	Wbp2	-3.97233	-3.10866	-2.95656	-3.41685	3.56085	4.35625	6.40874	-10.0818

## Sheet: Search.RawOutputArea
Protein Group	Protein ID	Accession	-10lgP	Coverage (%)	Coverage (%) FRT_U1	Coverage (%) FRT_U2	Coverage (%) FRT_PM2	Coverage (%) FRT_PM1	Coverage (%) Fluid_U2	Coverage (%) Fluid_U1	Coverage (%) Fluid_PM1	Coverage (%) Fluid_PM2	Area FRT_U1	Area FRT_U2	Area FRT_PM2	Area FRT_PM1	Area Fluid_U2	Area Fluid_U1	Area Fluid_PM1	Area Fluid_PM2	Peptides	Unique	Spec FRT_U1	Spec FRT_U2	Spec FRT_PM2	Spec FRT_PM1	Spec Fluid_U2	Spec Fluid_U1	Spec Fluid_PM1	Spec Fluid_PM2	PTM	Avg. Mass	Description
6	82	FBgn0005666	571.86	68	49	58	59	63	58	50	38	28	2425600000	4836200000	4323000000	5290500000	1483100000	499430000	131470000	59368000	533	533	1569	1970	1975	2029	1084	570	371	243	Carbamidomethylation; Oxidation (M); Deamidation (NQ)	1000102	FBpp0290554
3	64	FBgn0283427	522.53	75	67	70	68	68	73	70	67	66	6398200000	9123700000	7074900000	5872500000	15565000000	6024900000	2028100000	1487300000	261	254	2070	2011	1742	1547	2628	1475	1286	933	Carbamidomethylation; Oxidation (M); Deamidation (NQ)	277997	FBpp0307371
2	72	FBgn0264695	514.26	73	71	70	70	68	56	50	51	44	41185000000	60583000000	54160000000	56126000000	1254400000	374250000	136190000	65889000	269	268	3665	3527	3406	3385	491	222	210	157	Carbamidomethylation; Oxidation (M); Deamidation (NQ)	224267	FBpp0298828
14	172	FBgn0284408	477.51	46	37	43	44	44	10	8	5	4	3241700000	5009400000	4883400000	4559600000	23129000	17616000	1545900	1325300	175	174	1204	1366	1263	1139	54	43	23	15	Carbamidomethylation; Oxidation (M); Deamidation (NQ)	496948	FBpp0309655
47	129	FBgn0013733	475.58	47	26	36	37	39	11	10	3	1	260700000	492430000	551840000	584470000	17141000	11708000	831620	234530	335	333	358	504	560	516	91	71	19	11	Carbamidomethylation; Oxidation (M); Deamidation (NQ)	989566	FBpp0086747
16	122	FBgn0033246	466.66	68	52	58	60	59	65	60	60	57	875080000	1440100000	1259900000	963650000	1488400000	535180000	215790000	154490000	144	144	618	691	654	554	762	432	391	310	Carbamidomethylation; Oxidation (M); Deamidation (NQ)	278594	FBpp0087947
31	43	FBgn0250789	466.28	74	63	71	72	70	46	43	30	25	1120700000	1925300000	2044400000	2073200000	107890000	64498000	11308000	5862500	173	173	702	753	832	787	156	104	65	50	Carbamidomethylation; Oxidation (M); Deamidation (NQ)	282565	FBpp0305100
4	8	FBgn0000044	454.48	94	89	89	91	91	69	69	61	69	5150800000	5977500000	5284100000	5036800000	103440000	88667000	32086000	28088000	152	11	2386	2772	2493	2480	420	294	204	160	Carbamidomethylation; Oxidation (M); Deamidation (NQ)	41835	FBpp0071448
43	92	FBgn0052311	451.6	60	44	50	52	56	22	20	5	4	637090000	1247300000	1189200000	1283000000	79757000	46924000	1740200	761090	189	189	465	558	560	566	129	99	14	14	Carbamidomethylation; Oxidation (M); Deamidation (NQ)	412845	FBpp0304429
5	9	FBgn0000046	449.17	93	89	88	90	90	69	69	61	69	0	210910	1338800	1243500					145	3	2293	2660	2373	2375	410	287	203	158	Carbamidomethylation; Oxidation (M); Deamidation (NQ)	41802	FBpp0082253
7	11	FBgn0004507	444.1	82	71	67	73	70	81	71	68	70	8512000000	8396500000	9128800000	8469800000	6784500000	2299900000	673420000	895050000	124	124	1623	1408	1422	1317	1478	928	899	517	Carbamidomethylation; Oxidation (M); Deamidation (NQ)	96997	FBpp0077501
45	55	FBgn0087002	437.78	62	15	17	21	22	61	50	47	40	36168000	56970000	78973000	73371000	1774600000	596710000	171490000	105660000	191	191	77	73	113	103	890	468	337	258	Carbamidomethylation; Oxidation (M); Deamidation (NQ)	372678	FBpp0088252
10	368	FBgn0000055	436.19	95	88	95	95	88	95	87	91	88	20192000000	17656000000	17176000000	9039600000	11446000000	2250000000	2479500000	3642900000	114	114	1064	1223	1010	684	1132	1140	976	557	Carbamidomethylation; Deamidation (NQ)	27734	FBpp0100045
66	84	FBgn0260442	434.39	63	43	49	54	59	31	22	14	6	370030000	565610000	627350000	613970000	51316000	20592000	3319700	1082900	135	134	347	375	429	418	109	63	32	17	Carbamidomethylation; Oxidation (M); Deamidation (NQ)	306993	FBpp0293740
49	85	FBgn0250788	429.26	67	53	63	61	61	26	21	12	7	617870000	1139200000	1146600000	1164400000	25797000	11543000	1966500	667960	138	137	441	514	554	532	62	42	24	13	Carbamidomethylation; Oxidation (M); Deamidation (NQ)	267625	FBpp0306507
108	137	FBgn0004167	425.24	44	23	34	33	35	22	16	15	10	75856000	196530000	190060000	189530000	41042000	13222000	5541200	1985600	154	153	140	222	226	206	101	59	55	37	Carbamidomethylation; Oxidation (M); Deamidation (NQ)	497560	FBpp0289294
11	25	FBgn0000045	424.09	83	78	78	80	80	55	53	52	49	12911000	3163000	77255000	20568000	0				111	3	1823	1978	1701	1704	353	245	177	138	Carbamidomethylation; Oxidation (M); Deamidation (NQ)	41787	FBpp0078131
19	116	FBgn0003149	422.35	71	71	70	69	70	59	48	50	51	5099200000	7494000000	6594100000	7056800000	147660000	27441000	9669500	12843000	88	87	1099	1122	964	972	158	76	98	63	Carbamidomethylation; Oxidation (M); Deamidation (NQ)	102338	FBpp0076321
9	10	FBgn0000043	421.31	91	79	78	89	83	55	55	55	55	8730600	10344000	9549700	13212000					110	2	1840	2049	1772	1737	400	279	193	151	Carbamidomethylation; Oxidation (M); Deamidation (NQ)	41824	FBpp0085365
38	39	FBgn0014141	419.55	61	41	43	50	52	54	45	36	32	354400000	571870000	640730000	652100000	815710000	227860000	52549000	64962000	126	126	365	391	443	423	528	280	239	134	Carbamidomethylation; Oxidation (M); Deamidation (NQ)	278816	FBpp0428261
42	132	FBgn0034618	418.3	67	48	49	52	55	64	53	54	46	544690000	677960000	827330000	755660000	713360000	324430000	102750000	44928000	95	94	417	403	439	415	390	225	209	119	Carbamidomethylation; Oxidation (M); Deamidation (NQ)	183218	FBpp0071526
69	145	FBgn0053519	414.22	44	25	37	38	38	27	22	14	11	200660000	524430000	511840000	565870000	101910000	37366000	6232100	3749900	139	138	244	375	364	367	160	95	54	41	Carbamidomethylation; Oxidation (M); Deamidation (NQ)	475660	FBpp0112375
77	169	FBgn0002526	413.99	41	33	36	37	37	24	18	17	13	419550000	776000000	758090000	752230000	74219000	26878000	8642300	4737800	128	126	299	358	374	348	104	63	60	43	Carbamidomethylation; Oxidation (M); Deamidation (NQ)	411132	FBpp0076722
30	61	FBgn0027580	406.11	67	65	65	64	64	53	44	37	36	1840300000	2108900000	2277600000	1910200000	52351000	27188000	8367400	6183500	80	80	875	860	842	721	101	55	96	40	Carbamidomethylation; Oxidation (M); Deamidation (NQ)	132674	FBpp0087539
23	22	FBgn0263598	398.06	89	89	83	87	86	79	77	77	69	1443400000	1896100000	1881200000	1912600000	368290000	139030000	50970000	25832000	62	36	836	862	828	768	311	264	126	95	Carbamidomethylation; Oxidation (M); Deamidation (NQ)	68302	FBpp0079999
73	96	FBgn0010434	396.29	57	48	52	53	54	39	38	25	22	210690000	354230000	395190000	434250000	66623000	42502000	4494100	3479300	76	76	290	340	368	349	128	112	61	34	Carbamidomethylation; Oxidation (M); Deamidation (NQ)	184167	FBpp0085697
51	35	FBgn0020236	396.25	70	59	60	62	59	69	63	55	49	592910000	643060000	601510000	452390000	790900000	381140000	40217000	64069000	72	72	306	300	301	236	390	230	209	144	Carbamidomethylation; Oxidation (M); Deamidation (NQ)	121405	FBpp0289823
21	86	FBgn0010217	396.09	83	82	83	81	83	50	64	55	28	5077600000	4479200000	4984500000	5617200000	11241000	22832000	2448800	1480200	60	55	1121	1301	1039	973	45	51	48	15	Oxidation (M); Deamidation (NQ)	54683	FBpp0305828
113	110	FBgn0011722	395.19	57	39	48	51	51	21	18	8	6	260510000	463350000	573740000	475720000	20811000	6590900	1048500	594730	109	108	196	231	278	255	51	43	18	15	Oxidation (M); Deamidation (NQ)	257443	FBpp0078905
55	128	FBgn0010352	394.25	66	55	62	64	63	17	15	7	10	717810000	1011600000	1035200000	1009500000	7273400	1691600	402260	202960	69	68	500	560	556	515	22	15	9	8	Carbamidomethylation; Oxidation (M); Deamidation (NQ)	122896	FBpp0111773
26	28	FBgn0000667	392.71	80	75	75	75	79	70	62	50	49	2085600000	2664400000	3081200000	2958500000	347160000	114710000	13540000	20491000	82	82	821	806	844	766	249	169	123	59	Carbamidomethylation; Oxidation (M); Deamidation (NQ)	106373	FBpp0070331
15	100	FBgn0027560	390	78	65	66	66	66	74	68	68	72	2621600000	2952300000	2472100000	1828300000	3135700000	1290900000	295940000	354350000	78	78	672	671	554	474	814	488	531	279	Carbamidomethylation; Oxidation (M); Deamidation (NQ)	91135	FBpp0077121
33	36	FBgn0037607	385.76	84	74	77	76	77	84	81	73	75	1115700000	1630800000	1247800000	992130000	2083000000	560570000	238530000	127830000	57	54	500	476	432	342	574	362	269	186	Carbamidomethylation; Oxidation (M); Deamidation (NQ)	68032	FBpp0081370
35	56	FBgn0266599	385.01	83	78	79	80	80	83	78	68	61	1177000000	1621800000	1439600000	1173700000	636170000	346470000	91071000	59595000	61	43	536	487	522	453	399	317	157	133	Carbamidomethylation; Oxidation (M); Deamidation (NQ)	71132	FBpp0082514
25	2	FBgn0003884	383.1	84	80	80	80	83	75	72	74	72	1034700000	1022000000	1188900000	1368600000	587780000	331160000	69298000	144020000	66	34	627	648	569	502	581	383	313	198	Carbamidomethylation; Oxidation (M); Deamidation (NQ)	49908	FBpp0081153
84	26	FBgn0012036	377.64	82	81	75	75	75	56	47	51	37	1568900000	821330000	1311100000	1432600000	21622000	16255000	8241800	9419500	60	59	364	339	355	300	45	26	49	27	Carbamidomethylation; Oxidation (M); Deamidation (NQ)	57019	FBpp0079406
150	212	FBgn0261797	376.86	39	13	23	24	24	22	19	14	9	42601000	109730000	84151000	96440000	51012000	20387000	7031800	3015400	145	145	86	134	134	134	111	77	56	37	Carbamidomethylation; Oxidation (M); Deamidation (NQ)	532605	FBpp0304991
146	123	FBgn0036663	376.73	52	22	30	30	36	48	39	36	26	28004000	78308000	66396000	78771000	175520000	65917000	24518000	10321000	88	88	74	102	116	126	192	106	86	60	Carbamidomethylation; Oxidation (M); Deamidation (NQ)	232203	FBpp0297083
172	151	FBgn0085446	375.25	19	11	14	15	16	3	4	1	3	106420000	136690000	218910000	223900000	6711100	3218300	804060	785150	77	77	117	153	177	164	31	16	7	10	Carbamidomethylation; Oxidation (M); Deamidation (NQ)	580209	FBpp0307656
57	65	FBgn0020385	373.68	76	62	60	63	64	74	72	70	61	622060000	647080000	497590000	422600000	1115700000	253810000	59130000	82151000	76	76	290	259	227	212	417	224	224	122	Carbamidomethylation; Oxidation (M); Deamidation (NQ)	103504	FBpp0081741
44	40	FBgn0011211	372.75	74	73	71	70	72	31	32	26	26	5592200000	3145500000	4746500000	4716500000	7554900	20751000	2401400	2250100	61	60	629	650	636	542	28	36	29	14	Carbamidomethylation; Oxidation (M); Deamidation (NQ)	59422	FBpp0071794
91	95	FBgn0250814	372.37	82	80	80	80	82	7	16	0	0	889320000	1224900000	1059900000	902320000	38813	295610			46	46	359	370	373	344	2	6	0	0	Carbamidomethylation; Deamidation (NQ)	45415	FBpp0075069
61	5	FBgn0039241	372.08	81	70	68	70	67	79	73	69	65	726780000	688200000	518020000	329940000	917910000	211640000	83066000	50642000	53	53	355	292	252	192	394	219	140	107	Carbamidomethylation; Oxidation (M); Deamidation (NQ)	63324	FBpp0084087
28	13	FBgn0000559	371.62	72	64	60	66	66	70	57	62	58	986960000	1213500000	1028700000	906960000	1265200000	359920000	94084000	154650000	63	63	511	524	530	453	564	339	306	191	Carbamidomethylation; Oxidation (M); Deamidation (NQ)	94459	FBpp0085265
53	48	FBgn0010100	371.38	69	64	66	66	68	43	31	25	22	1286100000	1397000000	1509100000	1332900000	21936000	5589300	1921100	2809700	56	48	544	518	513	406	42	26	22	18	Carbamidomethylation; Oxidation (M); Deamidation (NQ)	85398	FBpp0081002
24	168	FBgn0000116	370.65	65	57	59	62	60	53	51	51	43	2425500000	2643300000	2059500000	2431900000	2330200000	2443400000	829530000	471490000	78	72	554	518	546	468	620	552	307	202	Carbamidomethylation; Oxidation (M); Deamidation (NQ)	61264	FBpp0076270
127	83	FBgn0000052	368.63	67	38	36	43	40	66	53	50	45	135100000	127320000	147380000	83856000	414060000	96967000	29585000	25733000	68	67	124	118	113	84	267	106	105	92	Carbamidomethylation; Oxidation (M); Deamidation (NQ)	148085	FBpp0078850
34	6	FBgn0005671	368.44	82	82	82	82	82	82	80	73	70	1915300000	1479100000	2221600000	2391400000	245580000	194350000	39394000	54347000	43	43	568	624	631	554	256	171	178	87	Carbamidomethylation; Oxidation (M); Deamidation (NQ)	54549	FBpp0082139
86	19	FBgn0004397	367.88	72	69	66	67	69	67	50	42	36	448150000	451340000	575530000	509680000	196040000	42670000	5203400	10007000	59	59	267	248	264	254	177	89	93	41	Carbamidomethylation; Oxidation (M); Deamidation (NQ)	106302	FBpp0070404
22	160	FBgn0284243	367.4	77	71	77	77	77	77	77	75	75	547890000	477210000	598110000	602910000	187320000	122440000	46350000	60635000	56	18	651	638	646	546	594	454	378	260	Carbamidomethylation; Oxidation (M); Deamidation (NQ)	51297	FBpp0085721
203	139	FBgn0265434	365.92	45	21	28	31	28	34	23	23	15	53895000	73170000	97553000	70006000	56963000	22212000	7418100	4100700	86	84	76	88	105	90	96	54	46	27	Carbamidomethylation; Oxidation (M); Deamidation (NQ)	236627	FBpp0072306
20	15	FBgn0000064	365.79	80	78	78	78	75	77	75	77	77	2473600000	3314300000	2775300000	2286200000	2178700000	1786400000	802590000	394300000	53	51	658	647	653	539	654	498	337	209	Carbamidomethylation; Oxidation (M); Deamidation (NQ)	39561	FBpp0084373
117	57	FBgn0040064	365	84	84	84	84	84	52	45	61	27	664140000	943170000	772420000	756300000	15184000	10910000	7813100	3480400	40	40	270	258	280	251	34	34	33	10	Carbamidomethylation; Oxidation (M); Deamidation (NQ)	41610	FBpp0079472
87	68	FBgn0032945	364.73	72	60	64	63	58	69	61	54	63	199080000	224820000	217230000	136710000	293240000	83772000	21990000	39995000	61	60	184	186	177	141	259	157	162	114	Carbamidomethylation; Oxidation (M); Deamidation (NQ)	100298	FBpp0081045
79	170	FBgn0263006	362.9	53	49	51	51	53	13	14	0	0	1160100000	1654000000	1668400000	1649000000	1644600	2131600			58	58	385	425	421	424	10	14	0	0	Carbamidomethylation; Oxidation (M); Deamidation (NQ)	111701	FBpp0072121
189	284	FBgn0032136	362.7	34	1	2	3	2	31	24	19	15	526860	966310	1645200	1315800	299350000	97104000	22697000	15294000	129	129	4	6	13	8	259	155	93	69	Carbamidomethylation; Oxidation (M); Deamidation (NQ)	494325	FBpp0292877
59	245	FBgn0004363	362.67	89	89	87	86	83	7	14	0	0	2676800000	2398900000	2282800000	1866600000	342800	115470			49	49	466	598	556	466	2	7	0	0	Deamidation (NQ)	30550	FBpp0079771
99	94	FBgn0028479	360.37	62	60	59	60	60	18	13	6	5	712630000	928800000	988500000	787490000	2973700	1173100	204450	154920	48	48	321	329	316	266	13	10	3	3	Carbamidomethylation; Oxidation (M); Deamidation (NQ)	84075	FBpp0079454
18	253	FBgn0001092	359.46	84	84	82	84	82	82	82	82	82	722720000	778700000	705690000	684530000	548780000	446800000	173000000	85914000	52	21	644	611	567	482	616	526	278	218	Carbamidomethylation; Oxidation (M); Deamidation (NQ)	35369	FBpp0073922
48	51	FBgn0002719	357.77	54	53	50	52	51	50	47	48	45	931630000	953100000	910780000	768670000	1247000000	357850000	130640000	74011000	48	44	429	347	354	264	335	229	173	125	Carbamidomethylation; Oxidation (M); Deamidation (NQ)	84626	FBpp0082129
154	167	FBgn0267348	357.76	43	32	35	38	42	23	16	11	11	166330000	200820000	284350000	252540000	29357000	11265000	3263900	809250	58	58	178	169	213	198	50	23	16	14	Carbamidomethylation; Oxidation (M); Deamidation (NQ)	182339	FBpp0076111
72	27	FBgn0024957	356.63	75	67	63	65	64	65	61	67	66	240770000	257600000	297750000	261640000	407710000	101780000	35206000	48304000	54	42	245	232	238	224	294	177	244	135	Carbamidomethylation; Oxidation (M); Deamidation (NQ)	98578	FBpp0081736
58	78	FBgn0265180	356.16	72	64	64	64	64	70	65	62	59	460670000	647080000	499480000	459910000	1885000000	582380000	171690000	138960000	40	40	277	244	227	214	466	308	200	140	Deamidation (NQ)	49703	FBpp0308240
97	73	FBgn0035121	355.8	67	52	56	57	54	63	54	49	50	305950000	310930000	344560000	268370000	334550000	81269000	16350000	30954000	56	56	181	176	163	147	206	117	137	80	Carbamidomethylation; Oxidation (M); Deamidation (NQ)	103100	FBpp0072419
37	106	FBgn0000579	354.11	67	65	63	63	62	64	59	59	60	1509400000	1109900000	1330300000	1461500000	967970000	781360000	223440000	288870000	47	47	417	421	365	311	503	351	314	188	Carbamidomethylation; Oxidation (M); Deamidation (NQ)	54310	FBpp0077571
40	77	FBgn0267385	354.09	84	74	74	72	74	84	77	71	71	846060000	1015800000	834610000	866930000	676730000	408930000	106190000	122460000	47	47	388	431	379	349	521	317	321	188	Carbamidomethylation; Oxidation (M); Deamidation (NQ)	57440	FBpp0083611
96	126	FBgn0086450	353.23	62	46	45	49	50	62	56	45	47	155270000	173480000	174160000	138890000	297220000	111630000	15467000	31246000	54	54	142	132	128	115	272	163	139	108	Carbamidomethylation; Oxidation (M); Deamidation (NQ)	111225	FBpp0071273
125	148	FBgn0000319	352.52	54	29	39	39	37	46	40	36	33	75545000	312420000	359500000	350610000	162680000	71493000	19963000	10800000	75	75	119	167	151	141	157	95	71	61	Carbamidomethylation; Oxidation (M); Deamidation (NQ)	191176	FBpp0073966
187	50	FBgn0017566	351.99	70	65	64	68	69	0	2	0	0	320050000	478010000	398740000	357550000		127810			43	43	191	192	192	166	0	1	0	0	Carbamidomethylation; Oxidation (M); Deamidation (NQ)	78630	FBpp0071128
63	49	FBgn0286818	351.75	84	84	81	80	80	52	58	34	24	1562500000	1612100000	1288300000	1417600000	24489000	22366000	1424600	1335100	49	49	528	461	479	427	52	41	36	13	Carbamidomethylation; Oxidation (M); Deamidation (NQ)	55781	FBpp0075401
162	163	FBgn0002921	348.94	54	52	53	54	54	2	16	0	0	398230000	575650000	643170000	547540000	48727	3065200			52	47	194	193	216	195	1	14	0	0	Carbamidomethylation; Oxidation (M); Deamidation (NQ)	115605	FBpp0088502
65	32	FBgn0053138	347.97	70	62	62	66	67	64	61	65	64	584960000	779280000	731160000	575060000	553060000	222730000	101950000	50065000	50	50	260	235	244	199	305	284	169	132	Carbamidomethylation; Oxidation (M); Deamidation (NQ)	79109	FBpp0086845
60	20	FBgn0003076	347.92	77	64	62	63	64	70	59	57	61	696240000	809480000	579410000	411840000	1263700000	303680000	137850000	83922000	43	42	290	272	243	162	375	214	179	136	Carbamidomethylation; Oxidation (M); Deamidation (NQ)	60766	FBpp0075247
147	108	FBgn0041180	346.12	52	17	26	29	28	46	48	33	22	25634000	66625000	45228000	47927000	181480000	89852000	15352000	8903000	66	66	45	85	66	74	216	181	103	60	Carbamidomethylation; Oxidation (M); Deamidation (NQ)	168757	FBpp0303747
228	147	FBgn0264975	346.06	51	31	39	42	49	0	1	0	0	155270000	220850000	292230000	281070000		25538			51	51	138	133	157	158	0	1	0	0	Carbamidomethylation; Oxidation (M); Deamidation (NQ)	145520	FBpp0297081
29	340	FBgn0001091	345.8	76	76	71	73	71	71	71	71	71	334380000	314690000	231880000	174780000	204680000	174940000	45673000	25747000	44	14	538	505	449	381	518	454	236	183	Carbamidomethylation; Oxidation (M); Deamidation (NQ)	35350	FBpp0087977
135	3	FBgn0260049	345.64	74	59	66	62	68	74	71	69	50	101780000	144130000	131320000	117510000	582120000	182030000	44537000	28866000	42	41	72	88	92	89	242	168	78	64	Carbamidomethylation; Oxidation (M); Deamidation (NQ)	66550	FBpp0075581
140	42	FBgn0034432	344.91	71	71	71	63	71	26	17	8	3	615100000	855870000	747000000	633480000	2374000	1223300	428270	38848	42	41	270	242	243	213	14	8	5	2	Carbamidomethylation; Oxidation (M); Deamidation (NQ)	68368	FBpp0289511
76	29	FBgn0265262	344.58	82	62	61	65	64	65	62	54	36	9255100	29643000	38416000	22957000	15455000	4753600	1618600	505760	44	19	347	358	351	326	151	128	67	46	Carbamidomethylation; Oxidation (M); Deamidation (NQ)	68376	FBpp0080010
136	158	FBgn0001114	343.61	54	44	41	51	48	27	26	18	15	541090000	578170000	699180000	638160000	36330000	40958000	6065300	5664200	44	44	191	203	222	185	69	44	24	15	Carbamidomethylation; Deamidation (NQ)	118750	FBpp0079331
52	46	FBgn0001248	342.98	70	70	70	70	70	68	62	67	65	953020000	554500000	755250000	770870000	453560000	306380000	154460000	118650000	42	42	360	322	317	269	273	188	137	90	Carbamidomethylation; Oxidation (M); Deamidation (NQ)	53643	FBpp0305272
39	31	FBgn0001128	342.72	89	80	79	88	89	89	84	83	84	1143400000	1174100000	1044900000	767750000	908440000	498580000	271210000	199810000	37	37	474	440	387	318	436	340	215	161	Carbamidomethylation; Oxidation (M); Deamidation (NQ)	39329	FBpp0078777
83	166	FBgn0265991	342.52	20	19	20	20	20	14	13	6	7	423750000	530600000	669890000	661700000	50350000	30294000	3219800	5988500	38	38	258	314	280	265	128	123	39	27	Carbamidomethylation; Deamidation (NQ)	238061	FBpp0099801
27	104	FBgn0284245	340.21	71	55	64	57	63	69	64	65	60	649230000	955660000	880240000	1121800000	470770000	258790000	150240000	109190000	44	22	593	684	534	482	527	412	292	180	Carbamidomethylation; Oxidation (M); Deamidation (NQ)	50307	FBpp0087142
80	112	FBgn0001218	339.87	68	55	60	60	65	27	32	15	10	848110000	763340000	951690000	796790000	6156800	57914000	666810	335290	47	40	378	346	337	305	88	75	26	26	Carbamidomethylation; Oxidation (M); Deamidation (NQ)	72261	FBpp0073445
107	90	FBgn0003074	338.99	75	62	70	68	66	75	67	66	55	234910000	412810000	287950000	275160000	505700000	178760000	59803000	42861000	35	35	158	154	128	117	241	159	130	84	Carbamidomethylation; Oxidation (M); Deamidation (NQ)	62339	FBpp0087760
202	23	FBgn0015245	338.72	69	64	65	65	63	42	27	22	19	242120000	239190000	192120000	153380000	5322200	2150800	963860	282310	42	32	200	143	148	122	24	15	10	8	Carbamidomethylation; Oxidation (M); Deamidation (NQ)	60809	FBpp0073290
90	246	FBgn0262559	337.75	77	77	77	77	73	58	46	46	32	1419000000	1245800000	1087500000	905250000	27878000	9129000	9582700	3456400	45	45	368	317	299	273	38	46	24	9	Carbamidomethylation; Oxidation (M); Deamidation (NQ)	35318	FBpp0082985
128	66	FBgn0022160	337.54	67	62	66	58	66	0	4	0	0	436350000	623950000	557780000	508460000		301890			45	45	265	269	266	234	0	3	0	0	Carbamidomethylation; Oxidation (M); Deamidation (NQ)	80422	FBpp0086442
46	47	FBgn0035978	337.45	77	73	70	68	71	73	70	67	70	850990000	1456800000	833800000	747980000	938080000	392870000	85661000	102990000	41	41	387	395	343	277	388	229	247	162	Carbamidomethylation; Oxidation (M); Deamidation (NQ)	58753	FBpp0099884
102	119	FBgn0011661	337.07	56	52	49	47	51	54	49	40	43	477780000	494580000	525790000	558830000	258440000	88466000	15713000	10245000	45	45	200	177	191	178	135	96	39	46	Carbamidomethylation; Oxidation (M); Deamidation (NQ)	76171	FBpp0071213
75	153	FBgn0266064	335.63	65	63	59	62	64	61	50	46	42	440250000	508720000	522870000	520090000	188630000	98100000	37534000	28129000	40	40	309	281	281	241	240	150	117	88	Carbamidomethylation; Oxidation (M); Deamidation (NQ)	81754	FBpp0082496
267	164	FBgn0010482	335.61	40	21	30	32	35	0	0	0	0	57939000	90102000	119360000	144920000					50	50	80	126	115	145	0	0	0	0	Carbamidomethylation; Oxidation (M); Deamidation (NQ)	204725	FBpp0290637
181	121	FBgn0261439	335.43	60	49	56	60	60	2	4	0	0	339060000	444720000	433530000	452540000	25328	0			34	34	180	202	182	193	1	2	0	0	Carbamidomethylation; Oxidation (M); Deamidation (NQ)	72343	FBpp0085736
126	114	FBgn0012034	335.2	68	55	62	60	59	62	62	51	47	235360000	331950000	245290000	190030000	374430000	134360000	51549000	30452000	44	44	136	130	123	101	201	140	89	86	Carbamidomethylation; Oxidation (M); Deamidation (NQ)	75946	FBpp0078067
114	142	FBgn0266446	335.05	62	50	57	56	54	13	7	1	0	1037100000	924850000	1145300000	927050000	1184700	851020			44	42	289	252	265	273	10	7	1	0	Carbamidomethylation; Deamidation (NQ)	68642	FBpp0310812
101	739	FBgn0002773	335.04	84	84	80	84	80	48	46	33	19	888880000	873690000	920250000	798870000	15731000	1189000	2697100	1162300	28	28	321	298	303	260	31	29	9	5	Oxidation (M); Deamidation (NQ)	23714	FBpp0088688
157	211	FBgn0000053	334.83	54	32	29	31	36	49	31	35	26	140020000	154530000	123100000	82564000	272540000	80592000	25188000	16998000	60	60	95	93	84	82	209	110	80	52	Carbamidomethylation; Oxidation (M); Deamidation (NQ)	144525	FBpp0079059
182	174	FBgn0261800	333.51	29	21	23	25	22	19	15	13	7	107760000	107180000	172630000	146160000	16904000	6128100	2021800	1015300	50	50	143	135	146	144	41	30	20	11	Carbamidomethylation; Oxidation (M); Deamidation (NQ)	198333	FBpp0079113
163	157	FBgn0003071	332.85	47	37	35	39	42	45	42	34	34	67878000	86166000	89431000	88071000	173540000	56240000	13815000	15263000	34	34	92	108	93	82	159	105	97	48	Carbamidomethylation; Oxidation (M); Deamidation (NQ)	105187	FBpp0087506
151	103	FBgn0023143	331.68	56	31	31	34	36	52	40	29	30	59043000	69172000	84109000	65607000	101220000	41424000	7842100	11912000	51	51	103	94	101	87	170	87	89	62	Carbamidomethylation; Oxidation (M); Deamidation (NQ)	130758	FBpp0087583
116	45	FBgn0036824	331.62	75	73	75	74	71	49	38	44	20	957140000	1096900000	925450000	765080000	19386000	14066000	8884500	2529800	32	31	302	243	269	222	42	34	18	12	Carbamidomethylation; Oxidation (M); Deamidation (NQ)	45366	FBpp0074843
103	89	FBgn0001125	331.25	76	68	74	74	76	45	37	48	33	849360000	845410000	766750000	739990000	14110000	8633600	7615900	3158900	40	39	327	239	271	274	32	23	22	15	Carbamidomethylation; Oxidation (M); Deamidation (NQ)	48172	FBpp0077537
88	63	FBgn0250906	330.28	84	83	80	79	79	80	84	75	78	566750000	358150000	419230000	396900000	356920000	264360000	85558000	101810000	34	34	219	189	178	158	223	156	205	105	Carbamidomethylation; Oxidation (M); Deamidation (NQ)	43862	FBpp0077419
82	102	FBgn0001233	329.11	67	49	51	52	57	59	51	42	40	369800000	422080000	416390000	347060000	434160000	155520000	28629000	57476000	46	43	229	245	227	171	246	149	148	78	Carbamidomethylation; Oxidation (M); Deamidation (NQ)	81865	FBpp0072904
120	44	FBgn0010397	327.89	75	72	66	69	67	16	10	0	0	796480000	965860000	966860000	889470000	2655300	175720			54	52	269	255	260	226	15	6	0	0	Carbamidomethylation; Oxidation (M); Deamidation (NQ)	72102	FBpp0305369
183	125	FBgn0039897	327.44	50	36	37	41	45	34	25	22	20	150480000	160960000	240190000	247010000	113560000	40280000	4363500	4883100	38	38	104	92	118	113	111	62	37	19	Carbamidomethylation; Oxidation (M); Deamidation (NQ)	101617	FBpp0300430
56	146	FBgn0003890	326.71	80	56	67	67	67	80	74	70	58	73157000	34825000	83426000	76234000	56083000	35710000	14362000	19651000	39	18	275	276	285	263	311	264	229	159	Carbamidomethylation; Oxidation (M); Deamidation (NQ)	51253	FBpp0289838
130	118	FBgn0286784	326.66	57	38	41	41	45	54	42	45	37	143420000	182110000	180360000	142290000	106390000	35991000	4877300	12359000	40	40	159	161	156	142	121	73	77	45	Carbamidomethylation; Oxidation (M); Deamidation (NQ)	92055	FBpp0111818
199	21	FBgn0001220	326.01	60	53	55	57	59	9	7	9	0	246300000	325720000	262320000	205070000	859790	154960	333050		45	41	155	142	136	129	12	7	6	0	Carbamidomethylation; Oxidation (M); Deamidation (NQ)	74066	FBpp0086694
194	152	FBgn0016075	325.92	20	15	19	18	18	3	1	1	0	617730000	946760000	952230000	982860000	659470	140640	32604		41	41	153	167	192	188	6	2	2	0	Carbamidomethylation; Oxidation (M); Deamidation (NQ)	193776	FBpp0078672
138	17	FBgn0001186	324.53	74	71	72	74	72	74	67	46	30	196290000	300880000	269310000	272170000	110490000	43127000	6392400	3704600	29	29	181	197	178	178	123	83	43	20	Carbamidomethylation; Oxidation (M); Deamidation (NQ)	59229	FBpp0071296
160	156	FBgn0027835	324.37	48	32	40	47	43	42	35	32	28	112870000	152520000	188990000	142240000	128460000	38758000	13763000	12786000	57	57	111	119	131	102	127	63	50	38	Carbamidomethylation; Oxidation (M); Deamidation (NQ)	144276	FBpp0085860
165	143	FBgn0002645	324.35	55	27	33	36	37	48	38	32	32	111430000	197350000	215320000	194830000	126530000	53515000	16209000	11005000	46	46	114	114	131	124	116	54	46	31	Carbamidomethylation; Oxidation (M); Deamidation (NQ)	126669	FBpp0085235
307	176	FBgn0050069	323.23	20	9	16	15	15	5	2	1	0	30793000	134010000	150710000	284950000	11965000	2475100	467240		62	62	50	98	105	113	18	6	2	0	Oxidation (M); Deamidation (NQ)	460964	FBpp0086659
156	175	FBgn0262511	322.74	38	31	32	38	37	27	29	25	22	370760000	427170000	438630000	435930000	52611000	50275000	17670000	12946000	35	35	161	157	189	169	60	64	40	29	Carbamidomethylation; Oxidation (M); Deamidation (NQ)	92390	FBpp0288470
68	287	FBgn0003721	322.72	26	26	26	26	26	18	18	17	12	3464100000	2858600000	2975700000	3052200000	35922000	20276000	6003900	3782100	36	34	518	321	444	414	45	39	22	14	Carbamidomethylation; Oxidation (M); Deamidation (NQ)	80053	FBpp0088904
237	79	FBgn0020653	322.08	61	48	51	51	53	61	45	51	37	84953000	46347000	120950000	114860000	41832000	35596000	10495000	8437500	32	32	69	76	93	79	78	49	72	23	Carbamidomethylation; Oxidation (M); Deamidation (NQ)	64323	FBpp0071116
111	30	FBgn0029823	320.1	64	58	58	58	51	60	61	56	56	694630000	305700000	393550000	411740000	279360000	154200000	28917000	68140000	39	39	190	139	150	112	168	147	110	67	Carbamidomethylation; Oxidation (M); Deamidation (NQ)	58801	FBpp0070792
231	97	FBgn0265297	319.95	60	57	54	55	59	35	21	35	18	148170000	222230000	194710000	175230000	10219000	11867000	3693700	2171600	33	33	115	114	113	100	37	31	19	17	Carbamidomethylation; Oxidation (M); Deamidation (NQ)	69925	FBpp0085915
175	124	FBgn0028646	318.71	58	55	53	57	55	0	0	0	0	473140000	566330000	521060000	431640000					39	38	205	197	202	177	0	0	0	0	Carbamidomethylation; Oxidation (M); Deamidation (NQ)	78333	FBpp0297541
93	80	FBgn0001187	318.09	73	63	70	73	73	73	70	66	69	314240000	170940000	221330000	187960000	291060000	196770000	51152000	72740000	28	28	140	141	136	101	215	136	196	90	Carbamidomethylation; Oxidation (M); Deamidation (NQ)	50738	FBpp0086530
221	533	FBgn0010516	316.53	74	74	74	74	74	43	28	41	13	515110000	411110000	341370000	237960000	3962700	2582800	2247100	910950	25	25	143	167	157	101	17	30	14	5	Carbamidomethylation; Deamidation (NQ)	34181	FBpp0087186
115	133	FBgn0037146	316.12	53	47	45	50	50	23	19	22	20	653890000	811380000	800490000	655920000	10900000	3682900	1840400	2161700	32	32	285	279	278	223	24	16	29	14	Carbamidomethylation; Oxidation (M); Deamidation (NQ)	84092	FBpp0078130
287	154	FBgn0029155	316.12	55	46	44	52	51	9	7	2	0	160420000	198380000	206520000	189140000	16486	96370			33	30	118	116	117	105	6	5	1	0	Carbamidomethylation; Oxidation (M); Deamidation (NQ)	69489	FBpp0290922
161	202	FBgn0037643	316.01	51	51	49	49	49	23	21	16	9	406610000	308700000	397470000	435970000	2862200	2534200	2223400	770150	29	29	222	193	220	186	11	11	10	5	Carbamidomethylation; Oxidation (M); Deamidation (NQ)	54911	FBpp0291000
247	69	FBgn0033919	315.9	73	60	64	70	66	11	17	7	0	158630000	222520000	234950000	219920000	904390	1456800	13728		34	34	132	127	136	113	10	7	1	0	Oxidation (M); Deamidation (NQ)	68024	FBpp0308989
259	171	FBgn0263391	315.26	23	21	21	21	21	4	4	3	3	126540000	143450000	153780000	137760000	934910	1039000	163760	110230	35	35	105	118	121	114	9	8	12	6	Carbamidomethylation; Oxidation (M); Deamidation (NQ)	205201	FBpp0301121
89	191	FBgn0028984	314.05	75	71	71	71	62	75	71	74	57	253500000	219910000	233180000	258660000	460310000	299400000	84013000	79785000	38	37	114	131	120	111	305	240	178	123	Carbamidomethylation; Oxidation (M); Deamidation (NQ)	48476	FBpp0082595
225	244	FBgn0003137	313.99	23	13	15	19	19	9	8	6	3	77401000	113430000	154520000	163350000	16772000	5917300	1830700	627760	51	51	102	119	136	127	37	23	16	8	Carbamidomethylation; Oxidation (M); Deamidation (NQ)	313034	FBpp0291051
81	38	FBgn0039737	313.13	66	60	58	64	64	36	35	46	37	1165600000	649820000	982440000	1043600000	17530000	13185000	5487100	6351200	26	26	395	395	385	300	32	28	53	21	Carbamidomethylation; Oxidation (M); Deamidation (NQ)	51855	FBpp0084968
223	76	FBgn0037138	312.79	66	59	58	64	61	6	3	3	0	217090000	115000000	247170000	288650000	266210	0	15565		38	37	131	141	150	157	3	1	1	0	Carbamidomethylation; Oxidation (M); Deamidation (NQ)	63667	FBpp0078099
208	135	FBgn0027621	312.31	61	41	42	44	38	59	50	45	36	90676000	119530000	79512000	76558000	140140000	46609000	12744000	10468000	35	35	86	85	63	57	131	84	54	39	Carbamidomethylation; Oxidation (M); Deamidation (NQ)	79161	FBpp0074485
198	93	FBgn0036762	312.2	75	51	64	64	68	28	21	17	22	368800000	176340000	327870000	387090000	1471900	1909800	190150	260690	28	28	163	167	170	159	13	10	8	9	Carbamidomethylation; Oxidation (M); Deamidation (NQ)	53085	FBpp0074906
119	221	FBgn0003279	311.65	61	56	56	58	58	53	57	44	37	610460000	404940000	468720000	565760000	34956000	38575000	7863800	5299300	35	35	210	195	180	180	76	88	48	27	Carbamidomethylation; Oxidation (M); Deamidation (NQ)	45026	FBpp0084617
177	52	FBgn0016693	310.99	76	62	63	58	63	76	65	54	49	132300000	140050000	155880000	171450000	247630000	70019000	24926000	11352000	42	42	94	82	88	95	136	77	57	44	Carbamidomethylation; Oxidation (M); Deamidation (NQ)	61581	FBpp0082123
238	70	FBgn0026418	309.64	59	38	43	47	44	58	39	36	35	46015000	137390000	86893000	65303000	74191000	25568000	6894900	13427000	38	37	69	80	83	77	101	66	67	38	Carbamidomethylation; Oxidation (M); Deamidation (NQ)	91903	FBpp0292999
71	12	FBgn0020513	309.62	72	62	62	64	64	66	62	59	60	568110000	414740000	445020000	376080000	413900000	267890000	117420000	95124000	37	37	259	269	223	189	307	197	123	92	Carbamidomethylation; Oxidation (M); Deamidation (NQ)	47282	FBpp0073538
155	120	FBgn0029176	309.29	65	60	54	55	60	59	55	51	51	370830000	240470000	268130000	291350000	75126000	81559000	27415000	24793000	32	32	158	158	149	139	93	84	46	37	Carbamidomethylation; Oxidation (M); Deamidation (NQ)	48968	FBpp0084761
149	54	FBgn0033663	309.27	65	62	57	62	62	18	26	14	5	417470000	320230000	362880000	418070000	826050	2021700	295870	146380	30	30	232	215	230	220	10	10	10	2	Carbamidomethylation; Oxidation (M); Deamidation (NQ)	55371	FBpp0087164
62	341	FBgn0004117	309.03	71	71	69	69	69	42	54	29	18	2335400000	2515700000	2434100000	2214900000	23892000	14539000	2558900	1235400	40	38	513	445	524	480	33	21	8	4	Carbamidomethylation; Oxidation (M); Deamidation (NQ)	32807	FBpp0082535
170	62	FBgn0031418	309.02	81	73	81	81	81	81	77	80	66	195750000	316690000	192920000	183540000	165620000	194590000	68491000	34668000	28	28	107	95	108	87	143	96	73	44	Carbamidomethylation; Oxidation (M); Deamidation (NQ)	37286	FBpp0077468
92	299	FBgn0262782	308.85	90	64	68	64	77	61	58	53	62	563490000	555160000	444130000	293460000	516090000	286230000	127490000	100630000	37	37	237	185	183	137	203	140	85	66	Carbamidomethylation; Oxidation (M); Deamidation (NQ)	36059	FBpp0079640
142	250	FBgn0030362	308.69	80	77	76	74	74	80	77	80	65	328760000	286360000	244150000	199300000	205870000	47678000	64080000	40903000	26	26	185	141	132	117	135	113	68	39	Carbamidomethylation; Oxidation (M); Deamidation (NQ)	35360	FBpp0073422
169	162	FBgn0037447	308.42	52	30	36	36	41	51	44	42	41	26538000	78977000	61065000	83479000	297740000	98470000	22607000	22664000	38	38	50	81	73	76	171	104	99	51	Carbamidomethylation; Oxidation (M)	81629	FBpp0081226
314	187	FBgn0011747	308.39	42	15	25	27	31	32	27	18	11	21714000	53091000	50359000	47972000	39690000	11781000	3732500	1941300	48	48	44	64	66	77	64	37	26	15	Carbamidomethylation; Oxidation (M); Deamidation (NQ)	170167	FBpp0088240
148	37	FBgn0030478	308.14	69	61	62	67	63	54	56	50	45	370140000	234200000	307700000	323600000	70471000	45795000	10027000	13791000	32	32	169	152	182	147	102	75	72	36	Carbamidomethylation; Oxidation (M); Deamidation (NQ)	64047	FBpp0073600
373	134	FBgn0032382	308.09	64	32	34	27	33	57	57	40	23	28120000	34610000	28627000	19026000	104820000	31863000	12864000	3151200	30	30	39	37	26	26	84	53	28	16	Oxidation (M); Deamidation (NQ)	67014	FBpp0423050
248	203	FBgn0263236	307.41	56	29	36	37	40	54	38	35	38	39588000	60602000	53160000	63049000	83259000	23565000	4506200	10776000	47	42	40	55	51	54	112	57	76	48	Carbamidomethylation; Oxidation (M); Deamidation (NQ)	108023	FBpp0084769
292	209	FBgn0027094	306.85	52	26	25	28	29	51	33	24	26	29495000	34997000	31826000	24341000	72128000	15431000	3267800	7073300	39	39	50	41	46	41	114	53	51	35	Carbamidomethylation; Oxidation (M); Deamidation (NQ)	107741	FBpp0089366
341	131	FBgn0267408	306.32	46	27	21	28	32	37	31	19	20	28512000	39155000	52912000	54896000	36823000	39518000	9537700	3447100	45	40	46	44	48	47	68	42	24	23	Carbamidomethylation; Oxidation (M); Deamidation (NQ)	139125	FBpp0082608
299	101	FBgn0001308	306.24	55	34	37	42	44	44	35	14	23	28678000	34436000	49706000	44117000	38140000	16970000	482230	2372700	47	47	47	60	64	65	78	41	18	21	Carbamidomethylation; Oxidation (M); Deamidation (NQ)	110399	FBpp0086328
213	224	FBgn0037891	305.95	56	48	51	48	55	7	7	5	2	269470000	223650000	324350000	377300000	1028400	1033300	79036	154470	24	24	135	159	177	147	6	3	3	1	Carbamidomethylation; Oxidation (M)	49924	FBpp0081834
192	99	FBgn0035811	305.23	68	67	67	68	68	33	38	33	21	443250000	572250000	522920000	449120000	4633700	4679600	2869600	1421200	36	36	163	167	176	159	16	18	15	9	Carbamidomethylation; Oxidation (M); Deamidation (NQ)	45872	FBpp0076520
164	59	FBgn0001098	304.65	67	64	67	67	67	14	15	5	1	492270000	545610000	449430000	425740000	4149300	1366300	91569	39699	37	37	226	203	196	172	10	8	3	1	Carbamidomethylation; Oxidation (M); Deamidation (NQ)	62536	FBpp0088988
260	231	FBgn0023213	304.51	34	17	22	26	20	17	15	12	8	20707000	48007000	37947000	44827000	7469700	4086600	2531500	879560	51	50	60	81	91	77	51	36	21	10	Carbamidomethylation; Oxidation (M); Deamidation (NQ)	211122	FBpp0111817
139	41	FBgn0261955	304.22	61	59	52	59	56	30	24	27	19	866580000	529550000	744300000	816560000	9012600	9136200	5054400	2824000	34	33	234	216	230	201	19	15	19	10	Carbamidomethylation; Oxidation (M); Deamidation (NQ)	58217	FBpp0070871
121	351	FBgn0016687	303.9	77	66	59	71	71	74	71	57	54	284650000	241270000	193250000	159020000	209880000	149170000	50770000	38689000	26	26	186	168	144	130	171	136	70	56	Carbamidomethylation; Oxidation (M); Deamidation (NQ)	37939	FBpp0072250
145	397	FBgn0000100	303.81	75	71	68	66	68	53	51	55	36	367850000	410710000	374170000	277220000	91625000	46528000	22281000	12630000	31	31	236	187	182	155	69	97	27	31	Carbamidomethylation; Oxidation (M); Deamidation (NQ)	34202	FBpp0078134
67	248	FBgn0003360	303.73	72	72	63	68	63	19	23	0	4	2750900000	2799400000	2580600000	2630100000	1156800	1070200		20869	39	39	441	489	440	406	9	22	0	1	Carbamidomethylation; Oxidation (M); Deamidation (NQ)	34215	FBpp0073278
95	177	FBgn0286508	303.4	86	78	84	78	78	78	79	78	58	968990000	767000000	683270000	355110000	753480000	508770000	203570000	126650000	31	31	218	194	145	114	209	202	93	91	Carbamidomethylation; Oxidation (M); Deamidation (NQ)	34786	FBpp0074019
64	503	FBgn0002789	303.4	85	82	82	82	82	85	81	84	84	1835500000	1320300000	1376700000	1206700000	1202500000	322290000	348150000	229880000	43	43	277	260	251	307	350	179	126	100	Carbamidomethylation; Oxidation (M); Deamidation (NQ)	20702	FBpp0311634
196	593	FBgn0021765	302.62	78	76	76	76	77	53	38	55	26	799110000	658860000	873460000	579280000	7812600	1183800	2798400	1169700	24	24	133	187	168	143	14	20	24	7	Carbamidomethylation; Oxidation (M); Deamidation (NQ)	26905	FBpp0074285
105	4	FBgn0029990	302.36	75	75	63	71	74	61	69	45	50	637510000	237010000	304710000	415310000	247710000	172190000	27009000	33716000	34	34	196	141	132	119	207	123	93	60	Carbamidomethylation; Oxidation (M); Deamidation (NQ)	46509	FBpp0071075
174	900	FBgn0031406	302.28	83	83	83	51	47	83	70	10	0	138160000	588380000	6472600	4494900	131650000	62782000	6120.5		32	32	111	317	14	18	82	171	1	0	Carbamidomethylation; Oxidation (M); Deamidation (NQ)	27446	FBpp0077481
516	111	FBgn0032721	302.23	61	31	32	35	39	51	38	27	16	33094000	34237000	30600000	31450000	34825000	10454000	3037000	1751300	29	29	29	30	29	32	51	27	16	10	Carbamidomethylation; Oxidation (M); Deamidation (NQ)	76882	FBpp0312552
209	631	FBgn0038257	302.04	81	76	80	81	80	81	81	79	62	96147000	123600000	75107000	58212000	131810000	44124000	35987000	25491000	22	22	85	95	75	64	108	137	52	31	Carbamidomethylation; Oxidation (M); Deamidation (NQ)	33737	FBpp0307825
398	34	FBgn0036857	301.32	64	59	55	59	59	17	11	5	7	174250000	61475000	95406000	86196000	1210800	571580	77316	108350	26	26	87	57	59	61	7	5	3	3	Carbamidomethylation; Oxidation (M); Deamidation (NQ)	58314	FBpp0074784
110	1	FBgn0035917	300.94	68	53	67	67	65	38	16	25	17	636870000	473160000	616160000	549150000	38026000	6548500	10823000	10511000	30	30	218	238	236	225	61	33	31	17	Oxidation (M)	47597	FBpp0088529
78	384	FBgn0031908	300.91	79	75	72	72	72	79	79	70	66	722970000	682620000	527410000	434890000	1039800000	365110000	243110000	166700000	32	32	221	180	164	148	276	332	109	87	Carbamidomethylation; Oxidation (M); Deamidation (NQ)	31253	FBpp0079069
394	130	FBgn0008635	300.91	42	37	37	37	34	26	21	13	16	19339000	38456000	34510000	34119000	17767000	2706000	309380	1564000	31	31	60	59	56	48	29	19	12	10	Carbamidomethylation; Oxidation (M); Deamidation (NQ)	107407	FBpp0074348
279	136	FBgn0041789	300.69	67	43	50	55	60	41	26	19	12	85252000	62725000	98930000	84765000	18270000	7355000	7683800	4740200	25	25	91	84	104	84	40	19	16	14	Carbamidomethylation; Oxidation (M); Deamidation (NQ)	64687	FBpp0080754
518	333	FBgn0011286	300.44	16	4	10	11	12	0	0	0	0	4459900	22433000	22329000	21422000					62	62	22	52	59	56	0	0	0	0	Carbamidomethylation; Oxidation (M); Deamidation (NQ)	581422	FBpp0293114
362	74	FBgn0002525	300.36	67	59	49	47	59	3	0	0	0	123220000	136300000	141800000	112910000	0				39	37	93	78	72	78	1	0	0	0	Carbamidomethylation; Oxidation (M); Deamidation (NQ)	71300	FBpp0078733
382	254	FBgn0029969	300.34	68	68	68	68	60	5	7	16	5	99950000	102340000	93966000	106170000	271810	499750	573180	208240	22	22	77	73	94	80	2	4	4	2	Carbamidomethylation; Oxidation (M); Deamidation (NQ)	43470	FBpp0071095
179	117	FBgn0003748	299.95	62	54	57	59	59	55	47	44	32	364210000	334150000	289050000	292110000	186970000	64465000	14011000	8337400	34	34	126	110	110	103	108	101	38	31	Carbamidomethylation; Oxidation (M); Deamidation (NQ)	67689	FBpp0071468
201	105	FBgn0001089	299.36	71	44	49	45	52	67	54	33	27	74445000	126890000	105520000	106320000	167030000	55995000	16514000	11935000	35	34	90	99	79	74	118	76	35	40	Carbamidomethylation; Oxidation (M); Deamidation (NQ)	75362	FBpp0078861
407	234	FBgn0267488	299.1	39	15	25	24	31	5	6	2	2	23084000	55918000	67822000	64734000	1881900	1172200	306070	154680	49	49	38	61	66	69	9	9	5	4	Carbamidomethylation; Oxidation (M); Deamidation (NQ)	202782	FBpp0079165
273	199	FBgn0038349	298.84	47	25	30	31	35	39	34	14	21	28324000	44254000	44740000	52616000	46941000	26480000	2183700	4026800	47	41	52	68	72	74	95	47	35	26	Carbamidomethylation; Oxidation (M); Deamidation (NQ)	137887	FBpp0082605
70	223	FBgn0038294	298.73	72	72	72	72	72	22	0	7	0	1940600000	1668700000	1903200000	1577800000	965180		16139		37	37	438	371	391	394	8	0	2	0	Oxidation (M); Deamidation (NQ)	41667	FBpp0082490
122	138	FBgn0014863	298.71	64	52	54	60	60	50	45	47	40	138320000	115440000	171970000	232590000	38971000	18035000	6276600	10495000	25	24	168	183	195	179	100	77	53	30	Carbamidomethylation; Oxidation (M); Deamidation (NQ)	53526	FBpp0081133
266	184	FBgn0014031	298.62	62	52	54	56	58	62	60	58	45	80903000	106850000	74172000	54640000	72753000	55426000	19217000	15217000	26	26	64	93	70	62	86	74	34	28	Carbamidomethylation; Oxidation (M); Deamidation (NQ)	43800	FBpp0070875
197	193	FBgn0037580	298.39	62	36	43	54	48	59	52	44	31	77017000	95979000	127430000	98906000	146510000	41864000	12740000	11049000	44	44	87	74	91	72	128	62	34	30	Carbamidomethylation; Oxidation (M); Deamidation (NQ)	89194	FBpp0081331
281	277	FBgn0020370	297.91	46	24	25	33	30	34	25	20	19	39136000	34250000	48996000	45839000	37182000	12770000	4149000	4096600	55	55	55	67	69	57	73	34	27	27	Carbamidomethylation; Oxidation (M); Deamidation (NQ)	158737	FBpp0086887
311	81	FBgn0286222	297.85	65	48	57	59	61	40	45	29	25	147580000	89569000	170820000	182690000	9619100	7388600	1562000	2260500	31	30	68	80	82	94	28	22	22	10	Carbamidomethylation; Oxidation (M); Deamidation (NQ)	53576	FBpp0070914
478	165	FBgn0039640	297.8	42	32	31	38	31	0	2	0	0	44112000	70827000	91229000	82966000		0			32	31	49	71	69	67	0	1	0	0	Carbamidomethylation; Oxidation (M); Deamidation (NQ)	115271	FBpp0084751
217	194	FBgn0087013	297.73	48	26	26	29	26	46	36	24	27	24734000	29238000	30712000	21210000	94260000	37740000	2640800	8259600	39	39	67	68	66	53	131	72	53	41	Carbamidomethylation; Oxidation (M); Deamidation (NQ)	123561	FBpp0078500
205	180	FBgn0028325	297.55	67	55	60	64	66	18	11	10	5	267190000	355610000	291130000	269760000	1911800	1814200	1350100	0	27	27	153	146	157	148	10	6	5	2	Carbamidomethylation; Oxidation (M); Deamidation (NQ)	48876	FBpp0070679
275	304	FBgn0032889	297.5	70	63	58	63	57	64	68	64	69	70865000	90929000	66790000	43243000	71241000	42016000	29849000	13196000	25	23	71	71	62	51	106	79	55	29	Carbamidomethylation; Oxidation (M); Deamidation (NQ)	39788	FBpp0080949
232	113	FBgn0024958	297.5	51	29	32	35	38	44	31	31	30	5896000	9823500	9829400	11663000	22778000	3753400	1293500	1352000	35	23	66	73	80	76	106	58	71	42	Carbamidomethylation; Oxidation (M); Deamidation (NQ)	98804	FBpp0083720
112	183	FBgn0032350	296.33	68	68	68	68	68	68	63	66	63	457770000	441400000	381900000	288730000	302280000	223010000	75414000	59950000	23	23	193	158	153	120	198	150	90	61	Carbamidomethylation; Oxidation (M); Deamidation (NQ)	35235	FBpp0079809
212	58	FBgn0025352	296.13	60	60	56	60	56	2	23	13	3	396370000	260720000	370960000	391700000	280020	4785300	3556600	62488	26	26	141	174	176	146	1	12	6	1	Carbamidomethylation; Oxidation (M); Deamidation (NQ)	50641	FBpp0072135
137	192	FBgn0001124	296.09	77	65	68	64	65	69	66	47	44	230970000	159160000	190630000	191020000	171840000	140150000	35983000	31566000	31	31	122	133	121	106	192	106	100	50	Carbamidomethylation; Oxidation (M); Deamidation (NQ)	48579	FBpp0086370
236	33	FBgn0032076	295.99	75	68	59	59	59	69	60	58	57	163950000	100250000	107200000	93489000	78120000	61117000	11950000	27407000	31	31	83	77	76	48	96	79	76	44	Carbamidomethylation; Oxidation (M); Deamidation (NQ)	52206	FBpp0099918
129	115	FBgn0038271	295.95	67	64	64	64	67	2	11	0	0	780240000	514920000	738690000	815120000	80098	1306800			29	29	239	243	252	239	1	6	0	0	Carbamidomethylation; Oxidation (M); Deamidation (NQ)	51874	FBpp0082459
85	239	FBgn0004169	295.56	44	44	43	44	44	35	28	24	24	2534300000	1840800000	2416900000	2457400000	26586000	22341000	3749800	5208300	35	35	383	327	317	305	49	29	28	17	Oxidation (M); Deamidation (NQ)	47448	FBpp0073682
328	141	FBgn0023507	295.53	73	58	68	61	69	16	4	26	8	71345000	73576000	82452000	123080000	377530	363180	235360	85616	31	31	88	87	104	101	6	2	13	3	Carbamidomethylation; Oxidation (M); Deamidation (NQ)	58364	FBpp0070365
131	67	FBgn0027779	295.28	66	64	63	63	63	50	36	25	23	222380000	266750000	268990000	305080000	44759000	17348000	4257000	3703600	30	30	182	202	208	198	94	59	48	23	Carbamidomethylation; Oxidation (M); Deamidation (NQ)	62072	FBpp0080495
233	14	FBgn0027291	294.76	76	63	73	65	67	14	14	7	15	409160000	481340000	427710000	433530000	898100	1359700	386920	546350	27	27	166	134	150	141	7	4	4	7	Carbamidomethylation; Oxidation (M); Deamidation (NQ)	40844	FBpp0307649
249	98	FBgn0022355	294.52	66	16	30	31	27	64	61	43	38	9698600	30096000	25354000	14158000	183230000	133090000	12522000	15422000	41	41	19	29	31	22	150	148	54	52	Carbamidomethylation; Oxidation (M); Deamidation (NQ)	71812	FBpp0074331
94	18	FBgn0001942	293.43	71	63	68	67	63	59	66	59	65	340810000	259150000	360470000	404450000	252180000	204730000	42237000	65586000	33	30	179	167	183	151	195	133	143	92	Carbamidomethylation; Oxidation (M); Deamidation (NQ)	45879	FBpp0078806
54	338	FBgn0000557	293.19	63	37	40	44	54	57	54	53	44	9159.8	595220	1138400	6617400	8031300	4732200	1853600	344330	28	6	273	346	292	289	341	273	200	130	Carbamidomethylation; Oxidation (M); Deamidation (NQ)	50663	FBpp0085193
434	60	FBgn0004057	292.18	66	46	50	50	37	57	48	50	31	27190000	42983000	30222000	21657000	54660000	18877000	4311200	998860	30	29	37	39	32	23	51	41	28	14	Carbamidomethylation; Oxidation (M); Deamidation (NQ)	60415	FBpp0074517
315	216	FBgn0028670	292.08	35	29	29	32	35	0	2	0	0	85075000	124410000	170140000	140040000		264030			25	24	86	109	111	110	0	3	0	0	Carbamidomethylation; Oxidation (M); Deamidation (NQ)	94849	FBpp0083071
109	247	FBgn0020618	291.47	79	70	70	78	76	79	70	69	56	251020000	362700000	252830000	246780000	157300000	42066000	29815000	24381000	28	27	198	176	177	157	173	160	71	48	Carbamidomethylation; Deamidation (NQ)	35618	FBpp0079187
152	615	FBgn0261989	291.15	66	52	52	35	49	64	62	4	0	93686000	333110000	13828000	22756000	282930000	1189400000	8354.2		28	28	109	173	31	35	238	367	1	0	Carbamidomethylation; Oxidation (M); Deamidation (NQ)	31007	FBpp0292826
104	140	FBgn0030102	291.12	67	50	53	54	54	61	62	49	47	98596000	135380000	124500000	116730000	286170000	137790000	31007000	23769000	32	31	107	109	122	103	221	132	108	60	Carbamidomethylation; Oxidation (M); Deamidation (NQ)	56068	FBpp0071271
282	87	FBgn0032242	290.89	54	30	32	35	39	49	38	26	33	53864000	53079000	80400000	69954000	85252000	27144000	8127300	7364300	34	34	62	59	59	57	94	54	31	36	Carbamidomethylation; Oxidation (M); Deamidation (NQ)	86312	FBpp0079637
573	150	FBgn0015623	290.47	57	42	40	47	45	4	9	0	0	39471000	48661000	64480000	57041000	382990	143420			31	31	45	45	50	41	3	4	0	0	Carbamidomethylation; Oxidation (M); Deamidation (NQ)	76347	FBpp0078880
185	751	FBgn0015221	290.2	69	67	67	69	67	59	53	39	39	403230000	155150000	310920000	250160000	22269000	2760400	1186700	2076600	20	20	173	147	154	138	34	25	12	10	Oxidation (M); Deamidation (NQ)	26195	FBpp0304478
253	257	FBgn0043783	290	69	48	58	58	55	55	56	53	41	88639000	131200000	82111000	70753000	78785000	51740000	21437000	10154000	24	24	62	81	77	56	97	65	46	32	Carbamidomethylation; Oxidation (M); Deamidation (NQ)	41600	FBpp0078078
323	275	FBgn0037240	289.91	40	21	35	34	34	17	18	7	7	46048000	69392000	66838000	56166000	9216600	5590500	883920	528390	43	42	60	80	90	73	20	20	10	9	Carbamidomethylation; Oxidation (M); Deamidation (NQ)	158239	FBpp0078557
124	451	FBgn0283535	289.34	77	77	68	68	71	68	62	68	48	1197500000	848460000	1077000000	917640000	123130000	24072000	19947000	14952000	25	25	205	219	212	167	83	98	25	22	Carbamidomethylation; Oxidation (M); Deamidation (NQ)	26082	FBpp0078349
317	336	FBgn0002031	288.92	84	84	76	68	79	4	7	0	0	273320000	223380000	219200000	212530000	30559	27309			24	24	107	114	101	83	1	3	0	0	Oxidation (M); Deamidation (NQ)	30384	FBpp0080707
304	107	FBgn0023537	288.21	70	57	53	58	67	16	10	9	6	262040000	183550000	266850000	280550000	1220300	1465100	240310	344230	24	24	111	109	104	95	7	3	8	2	Carbamidomethylation; Oxidation (M); Deamidation (NQ)	55972	FBpp0070087
479	274	FBgn0284256	288.2	44	25	25	34	36	0	0	0	0	26029000	26114000	51569000	34799000					49	49	41	52	52	48	0	0	0	0	Carbamidomethylation; Oxidation (M); Deamidation (NQ)	157263	FBpp0080637
458	285	FBgn0033194	288.08	17	6	12	11	11	6	3	1	1	4523200	19086000	13844000	17019000	4161000	872990	45519	12959	46	46	21	43	40	40	18	9	2	2	Carbamidomethylation; Oxidation (M)	374546	FBpp0087984
272	693	FBgn0022097	287.95	67	67	61	67	67	50	38	36	24	158150000	109620000	113300000	118310000	13110000	3077600	3626300	2201300	21	15	98	101	94	89	31	33	16	8	Oxidation (M); Deamidation (NQ)	27627	FBpp0086468
329	208	FBgn0037001	287.8	66	52	64	62	57	0	0	0	0	105080000	158410000	143270000	150350000					27	27	97	97	105	80	0	0	0	0	Carbamidomethylation; Oxidation (M); Deamidation (NQ)	46822	FBpp0077859
245	410	FBgn0005585	287.75	62	47	59	49	62	14	15	5	4	128230000	85829000	112000000	157560000	421320	578380	6631.2	13172	27	27	126	130	147	142	5	7	2	1	Carbamidomethylation; Oxidation (M); Deamidation (NQ)	46809	FBpp0081581
436	109	FBgn0023529	287.26	44	27	31	37	36	2	8	0	0	44616000	45849000	69123000	52668000	208870	234420			30	30	62	67	75	63	2	5	0	0	Carbamidomethylation; Oxidation (M); Deamidation (NQ)	103445	FBpp0070395
168	161	FBgn0004868	286.22	66	59	63	63	63	57	60	63	53	120790000	88245000	108750000	139770000	83030000	52860000	10807000	18518000	28	28	107	110	107	91	93	104	80	34	Carbamidomethylation; Oxidation (M); Deamidation (NQ)	49903	FBpp0079458
268	255	FBgn0000299	285.89	16	11	15	16	14	1	1	0	0	370780000	604040000	611860000	616250000	537820	73456			27	27	94	128	138	138	2	2	0	0	Carbamidomethylation; Oxidation (M); Deamidation (NQ)	174300	FBpp0078640
188	249	FBgn0027552	285.84	78	69	64	61	61	75	69	61	57	168400000	163980000	121170000	108320000	144470000	112210000	27905000	30117000	26	25	91	90	76	67	126	100	69	47	Carbamidomethylation; Oxidation (M); Deamidation (NQ)	36312	FBpp0073028
344	91	FBgn0030086	285.51	67	39	55	43	54	64	48	42	36	50541000	50009000	48576000	41840000	44641000	10451000	4361800	1973100	28	28	53	53	49	51	59	40	26	17	Carbamidomethylation; Oxidation (M); Deamidation (NQ)	58064	FBpp0071226
444	198	FBgn0003423	285	49	38	30	40	43	0	0	0	0	34854000	49254000	54077000	50304000					33	33	59	50	58	54	0	0	0	0	Carbamidomethylation; Oxidation (M); Deamidation (NQ)	77153	FBpp0076903
293	278	FBgn0010225	284.82	52	19	19	26	31	47	34	31	27	24864000	32161000	32690000	33709000	89783000	37244000	7319500	8847000	34	34	42	39	38	41	84	62	55	31	Carbamidomethylation; Oxidation (M); Deamidation (NQ)	88375	FBpp0078607
296	301	FBgn0041712	284.74	62	25	48	10	13	61	61	0	0	28103000	78982000	1895100	2517600	88175000	200060000			29	29	32	111	6	7	98	139	0	0	Carbamidomethylation; Oxidation (M); Deamidation (NQ)	48719	FBpp0071920
349	237	FBgn0026252	284.59	42	18	26	25	25	39	33	13	20	18159000	29915000	29231000	25717000	48715000	19001000	2686000	2977500	35	35	30	41	34	34	73	40	33	26	Carbamidomethylation; Oxidation (M); Deamidation (NQ)	119310	FBpp0076408
230	547	FBgn0030968	284.41	82	82	82	82	82	82	69	82	69	210980000	148180000	175620000	79734000	112690000	13115000	11536000	18826000	20	20	93	94	88	69	72	84	70	25	Carbamidomethylation; Oxidation (M); Deamidation (NQ)	25615	FBpp0074425
143	425	FBgn0086355	284.22	61	59	61	59	61	49	45	40	43	656850000	523910000	541130000	357980000	271370000	39814000	46023000	63469000	25	24	140	162	125	143	104	107	92	38	Carbamidomethylation; Oxidation (M); Deamidation (NQ)	37939	FBpp0084948
310	127	FBgn0260439	284.08	46	37	33	32	35	46	36	28	27	65652000	78998000	79610000	82674000	102040000	34661000	10487000	5166800	26	26	61	62	58	55	70	49	24	22	Carbamidomethylation; Oxidation (M)	71862	FBpp0308836
353	364	FBgn0033504	283.74	24	12	17	20	20	2	1	0	0	57615000	68729000	100050000	90940000	105700	99093			47	47	51	67	91	88	3	3	0	0	Carbamidomethylation; Oxidation (M); Deamidation (NQ)	288800	FBpp0428212
171	401	FBgn0023477	283.42	66	64	60	63	63	64	54	60	60	339910000	415910000	312970000	197800000	291970000	195850000	78936000	44704000	26	26	108	101	125	91	119	79	62	42	Carbamidomethylation; Oxidation (M); Deamidation (NQ)	36734	FBpp0072050
100	347	FBgn0024289	283.41	75	47	59	65	63	66	66	63	60	107060000	154740000	115750000	98163000	221880000	171790000	63819000	29825000	25	15	123	135	124	92	199	149	90	63	Carbamidomethylation; Oxidation (M); Deamidation (NQ)	38659	FBpp0081141
385	173	FBgn0027088	283.41	43	29	31	30	34	43	36	25	23	24384000	36917000	32771000	27030000	52740000	18120000	3388500	3778900	29	29	41	37	34	33	62	37	21	19	Carbamidomethylation; Oxidation (M); Deamidation (NQ)	85192	FBpp0075386
316	230	FBgn0052549	282.91	44	28	40	33	41	44	40	39	28	51620000	87710000	61037000	47107000	91112000	23614000	12880000	6750500	26	26	43	52	44	41	76	70	44	34	Carbamidomethylation; Oxidation (M); Deamidation (NQ)	80871	FBpp0309367
141	337	FBgn0001145	282.89	75	55	67	65	65	72	56	63	40	301490000	391550000	305980000	292810000	139940000	100870000	42092000	24624000	23	23	141	142	138	132	107	113	46	39	Carbamidomethylation; Oxidation (M); Deamidation (NQ)	41731	FBpp0310162
280	159	FBgn0263120	282.71	54	47	44	44	46	18	14	0	5	153320000	254340000	226550000	162560000	1470200	2256100		59149	34	34	125	133	97	85	10	11	0	3	Carbamidomethylation; Oxidation (M); Deamidation (NQ)	81815	FBpp0305216
325	331	FBgn0025725	282.49	45	14	21	23	20	36	22	21	19	17098000	32643000	30206000	23710000	32881000	11380000	2999200	3010200	45	45	43	54	59	40	50	26	20	21	Carbamidomethylation; Oxidation (M); Deamidation (NQ)	139329	FBpp0072693
541	53	FBgn0030731	282.1	69	49	58	54	51	4	10	3	2	34162000	65588000	38924000	27075000	358990	217350	44957	6687.4	29	29	56	64	44	37	2	5	1	1	Carbamidomethylation; Oxidation (M); Deamidation (NQ)	64073	FBpp0073988
216	393	FBgn0033879	281.86	78	78	76	76	76	43	15	26	18	572130000	396980000	477270000	293660000	6000700	636390	2465100	642890	25	25	175	159	147	107	22	10	9	6	Carbamidomethylation; Oxidation (M); Deamidation (NQ)	31582	FBpp0086770
306	708	FBgn0015288	281.68	52	50	46	46	43	42	48	28	22	193720000	177040000	154310000	117320000	25441000	27235000	5726300	3284500	21	21	111	82	79	71	32	44	12	10	Carbamidomethylation; Oxidation (M); Deamidation (NQ)	30611	FBpp0070143
546	155	FBgn0020389	281.38	62	32	41	39	38	58	39	26	15	22257000	30843000	29206000	27236000	34674000	6340500	1733100	932000	29	29	28	28	24	23	42	36	15	8	Carbamidomethylation; Oxidation (M); Deamidation (NQ)	74053	FBpp0074657
206	149	FBgn0263594	281.35	57	53	55	57	57	48	38	29	23	175900000	225240000	217190000	190010000	50139000	16201000	2672900	3301100	28	28	127	111	111	96	68	48	25	20	Carbamidomethylation; Oxidation (M); Deamidation (NQ)	59743	FBpp0078561
235	204	FBgn0039562	281.18	61	33	50	51	54	6	8	2	2	183110000	160870000	195060000	175480000	162530	490870			41	39	115	119	135	114	16	13	8	4	Oxidation (M); Deamidation (NQ)	90239	FBpp0084623
363	482	FBgn0032773	281.04	37	28	31	35	37	15	15	9	0	87461000	94191000	131590000	140570000	2483200	738010	126350		18	18	85	61	95	86	11	7	3	0	Deamidation (NQ)	58032	FBpp0080763
596	229	FBgn0036208	280.52	65	55	48	59	60	6	3	10	9	54721000	34817000	53803000	43611000	194720	61206	225710	104510	20	20	51	45	47	38	2	1	3	3	Carbamidomethylation; Oxidation (M); Deamidation (NQ)	45541	FBpp0075815
229	588	FBgn0016691	280.47	73	73	70	70	68	5	10	5	0	1107400000	710680000	899130000	751090000	107490	126660	8244.9		25	25	154	146	152	149	1	2	3	0	Carbamidomethylation; Oxidation (M); Deamidation (NQ)	22422	FBpp0082522
361	323	FBgn0039358	280.22	62	45	49	60	60	9	2	7	2	173340000	156650000	130270000	177470000	625330	0	594370	70091	20	20	83	80	94	85	5	1	4	1	Carbamidomethylation; Oxidation (M); Deamidation (NQ)	44432	FBpp0084275
408	348	FBgn0038467	280.11	58	35	40	33	47	58	42	53	40	55429000	15486000	24306000	33093000	27064000	18424000	3205000	5907900	22	22	38	29	31	30	60	38	32	19	Carbamidomethylation; Oxidation (M); Deamidation (NQ)	53798	FBpp0082816
195	373	FBgn0039635	279.64	65	57	61	64	61	31	32	38	7	254380000	302210000	273390000	276550000	3168000	553490	2760700	144300	24	24	172	148	157	151	11	11	11	4	Carbamidomethylation; Oxidation (M); Deamidation (NQ)	39351	FBpp0084735
352	389	FBgn0039302	279.64	27	7	11	11	12	15	13	9	3	5651900	12301000	13034000	13725000	16306000	5119800	1498500	431590	53	52	28	33	43	40	40	24	22	8	Carbamidomethylation	298930	FBpp0293235
469	313	FBgn0020503	279.2	25	7	11	17	16	13	6	5	2	6727800	16593000	18639000	19326000	31707000	888620	301100	120260	37	37	23	34	40	41	25	17	8	4	Carbamidomethylation; Oxidation (M); Deamidation (NQ)	200858	FBpp0428168
263	243	FBgn0026403	279.16	30	16	23	19	21	27	25	15	15	111830000	137380000	142950000	105100000	81974000	34592000	5341100	5707300	35	35	79	78	87	79	82	50	29	24	Carbamidomethylation; Oxidation (M); Deamidation (NQ)	149081	FBpp0087438
561	235	FBgn0035383	278.51	51	41	48	40	44	0	0	0	0	66089000	69705000	73081000	59004000					25	24	59	52	50	42	0	0	0	0	Carbamidomethylation; Oxidation (M)	75107	FBpp0072848
313	366	FBgn0027079	278.05	41	23	24	27	24	38	26	18	24	24515000	31618000	29650000	28407000	59105000	20191000	2061400	4575700	40	40	57	55	47	39	76	45	34	26	Carbamidomethylation; Oxidation (M)	118793	FBpp0305353
331	182	FBgn0259979	277.95	67	46	52	54	46	63	55	52	43	37385000	16733000	42329000	62369000	23549000	20024000	3793000	9184800	28	28	43	37	41	45	54	42	53	26	Carbamidomethylation; Oxidation (M); Deamidation (NQ)	53164	FBpp0085374
449	411	FBgn0005674	277.8	35	11	17	15	18	22	20	7	4	8188400	16453000	11853000	9513100	13288000	5726300	1179900	361840	49	49	22	37	36	35	36	24	12	7	Carbamidomethylation; Oxidation (M); Deamidation (NQ)	189410	FBpp0083898
626	75	FBgn0000592	277.38	56	34	32	17	18	56	42	30	27	8644300	12859000	4106100	2660900	51992000	12831000	1937900	1015600	25	25	20	18	10	9	55	30	14	13	Carbamidomethylation; Oxidation (M); Deamidation (NQ)	61125	FBpp0075735
412	283	FBgn0034733	277.27	39	11	20	17	19	24	27	11	24	11729000	17688000	16021000	12355000	22095000	16925000	1237100	2955100	37	37	20	29	24	23	46	32	23	23	Carbamidomethylation; Oxidation (M); Deamidation (NQ)	139612	FBpp0071743
261	232	FBgn0035612	277.2	36	19	21	24	30	22	15	5	5	95969000	144450000	171820000	169190000	11983000	4894800	450750	825530	28	28	94	103	109	100	40	24	8	7	Carbamidomethylation; Oxidation (M); Deamidation (NQ)	121056	FBpp0271739
502	279	FBgn0003308	276.74	37	5	14	12	13	35	29	20	10	1582300	11975000	5780400	7023000	56798000	21494000	6167200	2691700	35	35	8	23	17	17	65	37	27	12	Carbamidomethylation; Oxidation (M); Deamidation (NQ)	146927	FBpp0082172
123	797	FBgn0003517	276.3	80	59	63	77	71	73	80	71	71	279910000	236670000	293750000	253360000	171090000	119760000	44584000	26730000	24	24	175	192	181	166	121	98	64	53	Carbamidomethylation; Oxidation (M); Deamidation (NQ)	30228	FBpp0070277
486	258	FBgn0039612	276.27	52	4	10	10	7	45	41	25	30	1268200	2168100	1196900	1086400	57585000	18064000	2722500	3162800	33	33	3	8	7	3	64	47	34	22	Carbamidomethylation; Oxidation (M); Deamidation (NQ)	77435	FBpp0084718
319	71	FBgn0000454	276.17	68	58	50	58	49	51	41	29	27	65967000	82587000	80102000	78554000	51798000	14119000	2935700	1566100	30	30	69	56	79	67	54	42	18	17	Carbamidomethylation; Oxidation (M); Deamidation (NQ)	55534	FBpp0082299
74	355	FBgn0003888	276.02	54	32	36	34	46	52	43	30	31	321700	0	872940	304720	463490	430110	63437	123120	28	8	253	244	260	216	234	191	165	120	Carbamidomethylation; Oxidation (M); Deamidation (NQ)	50849	FBpp0072177
241	190	FBgn0265935	275.91	60	35	47	49	54	59	47	31	34	32021000	63730000	53484000	61513000	192350000	56117000	12190000	7138300	28	28	49	70	61	67	111	64	40	23	Carbamidomethylation; Oxidation (M); Deamidation (NQ)	58066	FBpp0307638
173	1251	FBgn0004432	275.9	53	53	53	53	53	53	53	53	53	542530000	488250000	511240000	431450000	142450000	56050000	87112000	80146000	19	19	132	133	109	135	92	52	50	49	Carbamidomethylation; Oxidation (M); Deamidation (NQ)	24666	FBpp0074017
252	181	FBgn0004047	275.68	72	28	45	52	43	72	72	67	60	34054000	34959000	55407000	36638000	272600000	196930000	59428000	51756000	27	25	31	27	38	29	130	117	47	40	Carbamidomethylation; Oxidation (M); Deamidation (NQ)	46101	FBpp0073652
638	196	FBgn0002069	275.37	69	38	50	44	53	50	26	27	14	19141000	25174000	24098000	21960000	21655000	5045700	2032500	1329600	27	27	25	24	23	25	27	15	12	7	Carbamidomethylation; Oxidation (M); Deamidation (NQ)	59059	FBpp0086897
777	345	FBgn0038038	275.21	55	49	44	52	55	0	8	0	0	42972000	7366200	41934000	44886000		805170			20	20	36	25	32	32	0	4	0	0	Carbamidomethylation; Oxidation (M)	47250	FBpp0082055
374	242	FBgn0262126	274.87	34	17	19	25	29	25	27	10	15	21693000	28447000	41315000	35500000	30721000	14946000	816230	1944700	27	27	31	39	49	47	56	32	19	14	Carbamidomethylation; Oxidation (M); Deamidation (NQ)	133760	FBpp0303000
523	291	FBgn0020497	274.7	34	15	17	21	18	30	12	17	14	10960000	9323100	15105000	12821000	14317000	1751600	704880	1449200	28	28	24	23	25	28	45	14	25	13	Carbamidomethylation; Oxidation (M); Deamidation (NQ)	122799	FBpp0079278
443	210	FBgn0283437	274.54	57	22	26	18	24	54	50	39	35	4919100	9078300	7890400	8634500	38475000	16499000	5053700	3223400	31	31	17	21	15	17	57	54	22	26	Carbamidomethylation; Oxidation (M); Deamidation (NQ)	79091	FBpp0291497
503	236	FBgn0037801	274.37	38	28	29	32	29	9	1	5	2	86429000	65431000	95730000	64647000	1377700	56374	223380	79982	32	32	62	47	57	50	6	1	8	2	Carbamidomethylation; Oxidation (M); Deamidation (NQ)	109714	FBpp0081703
390	362	FBgn0261243	274.27	45	14	25	14	21	42	21	21	22	16210000	30305000	19399000	16162000	54404000	10904000	1914100	4191100	43	43	26	33	23	26	76	39	35	27	Carbamidomethylation; Oxidation (M); Deamidation (NQ)	122758	FBpp0072583
501	189	FBgn0039175	274.11	57	35	45	42	44	42	30	18	11	24539000	39155000	49247000	45283000	12900000	3214200	992470	98529	28	28	37	42	46	36	29	22	10	7	Carbamidomethylation; Oxidation (M); Deamidation (NQ)	65778	FBpp0084021
318	214	FBgn0000261	273.88	54	44	46	49	47	45	36	34	28	61320000	49166000	66288000	46389000	27745000	15083000	2920400	3559800	23	23	59	74	73	59	54	34	35	18	Carbamidomethylation; Oxidation (M); Deamidation (NQ)	57150	FBpp0074825
554	241	FBgn0004657	273.82	40	31	30	32	36	0	0	0	0	34966000	52583000	66869000	69526000					26	26	48	42	52	58	0	0	0	0	Carbamidomethylation; Oxidation (M); Deamidation (NQ)	92657	FBpp0071061
364	424	FBgn0035189	273.33	62	57	52	57	45	62	48	51	41	40278000	48115000	41648000	13888000	30289000	18952000	8913100	5518800	24	22	61	44	46	27	53	38	28	20	Carbamidomethylation; Oxidation (M); Deamidation (NQ)	35604	FBpp0072531
244	215	FBgn0026415	273.32	68	52	59	52	54	40	52	33	33	139300000	130420000	101650000	138750000	40845000	43109000	10910000	17789000	24	23	82	105	75	72	65	70	58	27	Carbamidomethylation; Deamidation (NQ)	48604	FBpp0071328
264	646	FBgn0004867	272.77	60	60	60	60	57	50	43	43	36	304990000	262180000	265820000	288140000	26745000	3095300	4754300	2445900	19	19	100	106	110	83	38	30	12	10	Carbamidomethylation; Oxidation (M); Deamidation (NQ)	28900	FBpp0079500
158	829	FBgn0038774	272.58	77	77	77	77	77	73	73	76	64	411090000	376890000	384530000	336510000	200290000	57148000	78871000	64423000	21	21	165	131	136	135	136	60	63	39	Carbamidomethylation; Oxidation (M); Deamidation (NQ)	19116	FBpp0083275
487	452	FBgn0266582	272.43	74	70	74	73	63	0	0	0	0	89126000	96111000	125460000	107320000					20	20	68	66	73	54	0	0	0	0	Carbamidomethylation; Oxidation (M)	29971	FBpp0072975
391	270	FBgn0039674	272.33	79	79	79	79	64	0	0	0	0	163230000	148260000	134280000	82421000					25	25	91	81	74	52	0	0	0	0	Carbamidomethylation; Oxidation (M); Deamidation (NQ)	34619	FBpp0084813
255	179	FBgn0000084	272.26	80	67	72	80	77	77	69	74	64	70277000	79932000	57527000	80051000	54675000	37984000	16417000	8946400	21	21	92	85	73	65	84	70	43	31	Carbamidomethylation; Oxidation (M); Deamidation (NQ)	35706	FBpp0291143
358	585	FBgn0037354	272.19	84	68	75	75	42	52	46	63	46	57800000	47162000	53588000	24644000	30323000	3374700	4791100	6959100	16	14	47	67	62	34	31	55	52	18	Carbamidomethylation; Deamidation (NQ)	26918	FBpp0078357
347	423	FBgn0051548	272.18	86	80	82	79	79	25	16	23	32	178350000	117950000	149160000	103350000	1677100	84416	85531	407260	19	17	77	101	92	69	11	15	10	8	Carbamidomethylation; Oxidation (M); Deamidation (NQ)	27157	FBpp0078385
332	264	FBgn0010551	271.81	70	70	70	67	70	0	4	0	0	200470000	155020000	162810000	109280000		11469			23	23	117	98	97	69	0	1	0	0	Carbamidomethylation; Oxidation (M); Deamidation (NQ)	37280	FBpp0111775
675	383	FBgn0261260	271.63	10	4	6	7	7	0	0	0	0	7760200	12987000	8185100	9800300					38	38	19	32	37	33	0	0	0	0	Carbamidomethylation; Oxidation (M); Deamidation (NQ)	530170	FBpp0291363
485	88	FBgn0037632	271.54	53	39	37	41	34	44	35	28	18	21216000	31248000	29682000	22525000	29125000	9472600	2184500	923620	22	22	30	28	35	21	36	32	13	12	Carbamidomethylation; Oxidation (M); Deamidation (NQ)	59387	FBpp0081401
496	328	FBgn0259214	271.46	33	23	30	31	30	0	2	0	0	56100000	98094000	108360000	95289000		207670			35	35	50	54	66	53	0	2	0	0	Carbamidomethylation; Oxidation (M); Deamidation (NQ)	138672	FBpp0293013
215	417	FBgn0040349	271.46	86	86	78	86	72	78	71	68	64	468740000	336790000	253470000	178020000	190980000	25106000	25641000	43890000	20	20	97	113	87	60	75	112	78	34	Carbamidomethylation; Oxidation (M); Deamidation (NQ)	26063	FBpp0070179
593	293	FBgn0002565	271.45	43	26	19	12	13	43	24	0	12	23248000	16434000	3974800	2010600	88885000	7143300		53799	26	26	32	16	10	6	88	30	0	5	Carbamidomethylation; Oxidation (M); Deamidation (NQ)	83349	FBpp0088363
250	391	FBgn0020910	271.28	60	50	48	55	57	48	37	26	25	177960000	65363000	110620000	143890000	19544000	8843300	1324500	2059100	26	24	91	96	80	76	39	22	16	9	Carbamidomethylation; Oxidation (M); Deamidation (NQ)	46916	FBpp0081822
584	218	FBgn0266464	271.06	53	20	32	40	38	37	17	9	18	6850900	11347000	26570000	22666000	10685000	1816800	193550	869930	29	29	18	33	37	28	24	13	4	9	Carbamidomethylation; Oxidation (M); Deamidation (NQ)	83434	FBpp0082346
176	556	FBgn0020235	270.61	59	59	56	56	56	5	10	0	0	953980000	767050000	662510000	665960000	22514	1730.1			22	22	203	234	180	156	1	3	0	0	Carbamidomethylation; Oxidation (M); Deamidation (NQ)	32871	FBpp0084905
643	267	FBgn0022349	270.51	61	33	33	33	33	53	25	21	28	11969000	16224000	12379000	16998000	18099000	3300800	221760	1556700	21	21	18	21	23	24	43	12	10	8	Carbamidomethylation; Oxidation (M); Deamidation (NQ)	51587	FBpp0085198
750	686	FBgn0010808	270.47	64	56	58	57	60	0	0	0	0	35081000	27513000	35779000	30311000					16	16	26	29	34	32	0	0	0	0	Carbamidomethylation; Oxidation (M); Deamidation (NQ)	24183	FBpp0085107
636	219	FBgn0284252	270.24	35	19	29	29	32	0	0	0	0	14435000	20183000	24361000	28226000					26	26	28	36	45	43	0	0	0	0	Carbamidomethylation; Oxidation (M); Deamidation (NQ)	113580	FBpp0072254
133	306	FBgn0086254	270.18	67	50	56	56	55	67	58	63	47	703450000	701720000	549150000	404790000	512170000	355340000	93266000	58284000	27	27	150	136	154	105	141	92	52	36	Carbamidomethylation; Oxidation (M); Deamidation (NQ)	40110	FBpp0075869
276	322	FBgn0261458	270.01	34	25	27	32	32	34	33	28	25	49290000	39608000	70302000	92270000	83889000	61277000	20983000	19014000	21	21	50	57	70	57	88	75	42	32	Carbamidomethylation; Oxidation (M); Deamidation (NQ)	84486	FBpp0099391
166	975	FBgn0027590	269.89	75	65	65	65	75	60	48	60	46	325270000	277600000	385070000	235470000	133410000	17443000	19588000	28560000	21	21	129	122	112	130	83	95	87	28	Carbamidomethylation; Deamidation (NQ)	25177	FBpp0072341
270	251	FBgn0005391	269.88	64	28	48	39	35	62	64	59	59	22710000	8867500	36713000	32784000	166250000	149400000	40161000	36532000	26	24	29	27	37	33	114	112	45	35	Oxidation (M); Deamidation (NQ)	49660	FBpp0071359
348	590	FBgn0285910	269.73	53	45	45	47	51	8	0	0	0	60032000	119770000	115250000	117120000	12228				19	19	68	82	87	87	1	0	0	0	Carbamidomethylation; Oxidation (M); Deamidation (NQ)	39852	FBpp0070584
251	335	FBgn0037249	269.73	38	29	32	33	35	25	23	18	12	56241000	86843000	246240000	221840000	28723000	15753000	5280500	1957400	41	41	83	97	90	77	62	38	26	13	Carbamidomethylation; Oxidation (M); Deamidation (NQ)	133880	FBpp0078584
204	494	FBgn0033446	269.32	71	70	66	63	60	63	59	59	49	569660000	387700000	374940000	264570000	107210000	17642000	15518000	23462000	19	19	127	140	131	89	63	63	44	21	Deamidation (NQ)	24220	FBpp0087578
257	906	FBgn0015756	269.32	70	70	66	66	66	62	62	56	50	410830000	252750000	320670000	241720000	28834000	4839800	4590300	8079200	16	16	108	115	101	89	31	35	31	10	Carbamidomethylation; Oxidation (M); Deamidation (NQ)	21392	FBpp0079752
418	361	FBgn0028695	268.89	37	15	18	19	19	34	14	17	14	24352000	24153000	19132000	29288000	32066000	6156200	1325300	2667300	28	28	23	31	34	32	45	28	31	16	Carbamidomethylation; Oxidation (M)	102278	FBpp0074662
736	222	FBgn0284253	268.7	30	15	19	18	21	12	15	5	4	7067900	8966200	10413000	11442000	1515800	2740500	12946	175110	28	28	21	23	21	24	14	16	5	4	Oxidation (M); Deamidation (NQ)	134873	FBpp0077251
355	227	FBgn0002780	268.7	47	41	42	42	45	39	30	21	20	45054000	93018000	79144000	73107000	19325000	6459100	3065200	831370	24	24	59	59	67	59	35	27	16	18	Carbamidomethylation; Oxidation (M); Deamidation (NQ)	60310	FBpp0085233
533	286	FBgn0019960	268.41	46	40	31	34	38	0	0	0	0	108370000	118070000	112480000	102230000					32	32	61	38	43	45	0	0	0	0	Carbamidomethylation; Oxidation (M); Deamidation (NQ)	82905	FBpp0307187
184	687	FBgn0035600	268.29	61	48	48	48	61	0	0	0	0	319690000	238840000	348060000	325070000					15	15	177	196	175	144	0	0	0	0	Oxidation (M); Deamidation (NQ)	33764	FBpp0076848
468	206	FBgn0284436	268.15	61	45	51	45	44	50	32	26	20	32541000	57168000	36821000	35035000	39763000	12450000	1422300	1547200	28	28	46	41	30	28	43	27	14	10	Carbamidomethylation; Oxidation (M)	59433	FBpp0087764
403	188	FBgn0015019	267.94	55	43	34	41	35	44	42	28	18	43215000	55664000	44862000	40910000	41705000	9313900	1968400	850450	29	29	43	36	41	37	47	33	16	9	Carbamidomethylation; Oxidation (M); Deamidation (NQ)	59395	FBpp0082787
219	932	FBgn0034583	267.73	65	51	51	51	65	32	22	22	10	260210000	244400000	305150000	247550000	7296900	2517100	3368500	1017300	19	19	143	129	133	141	19	19	6	3	Carbamidomethylation; Deamidation (NQ)	31556	FBpp0071470
342	314	FBgn0000721	267.73	38	17	25	19	22	34	23	14	17	26568000	28781000	49657000	41951000	41883000	10316000	1758100	3712600	34	32	36	43	41	37	54	39	33	21	Carbamidomethylation; Oxidation (M); Deamidation (NQ)	121341	FBpp0088922
387	226	FBgn0027570	267.18	52	30	33	33	36	34	41	5	7	65371000	111970000	85270000	84804000	73130000	52578000	46468	204080	29	29	46	57	52	52	53	61	5	4	Carbamidomethylation; Oxidation (M); Deamidation (NQ)	88125	FBpp0293663
441	324	FBgn0033339	267.08	31	13	16	20	23	19	14	8	12	19731000	16939000	28887000	23469000	12055000	6465000	925900	1252200	29	29	30	36	43	41	38	21	22	17	Carbamidomethylation; Oxidation (M); Deamidation (NQ)	138190	FBpp0311417
326	365	FBgn0001250	267.04	33	21	24	28	30	3	1	1	2	86102000	96463000	118600000	108720000	3064500	193750	171170	1018600	38	37	74	72	89	89	7	4	3	3	Carbamidomethylation; Oxidation (M); Deamidation (NQ)	154321	FBpp0074131
277	407	FBgn0038924	266.88	75	75	74	75	72	67	68	68	51	62268000	77195000	60941000	45584000	29707000	7597000	6925200	5790900	17	17	84	80	70	63	66	67	31	19	Carbamidomethylation; Oxidation (M); Deamidation (NQ)	32293	FBpp0083584
265	292	FBgn0053113	266.83	63	40	47	63	61	26	17	12	12	123190000	147510000	151010000	150580000	6915900	2479000	409050	190900	29	29	96	107	113	114	20	11	7	7	Carbamidomethylation; Oxidation (M); Deamidation (NQ)	65444	FBpp0290753
214	302	FBgn0004654	266.75	60	39	37	31	48	56	37	40	30	230620000	114450000	166610000	134750000	121380000	91323000	20635000	33750000	23	23	84	61	66	49	80	74	68	37	Carbamidomethylation; Oxidation (M); Deamidation (NQ)	52491	FBpp0070368
595	312	FBgn0035402	266.57	48	5	18	18	23	44	23	13	18	2289700	7633000	5491000	7841700	21813000	3831100	616730	450660	31	31	7	16	17	18	52	19	16	11	Carbamidomethylation; Oxidation (M); Deamidation (NQ)	92092	FBpp0072976
623	272	FBgn0026479	266.43	47	9	17	18	27	41	25	12	15	3976900	8080300	8420100	9751600	12761000	2593300	547610	1245300	27	27	10	15	17	17	37	28	16	11	Carbamidomethylation; Oxidation (M); Deamidation (NQ)	82566	FBpp0077424
346	309	FBgn0041194	266.37	45	36	35	26	33	36	31	36	34	70738000	32065000	34235000	40688000	22870000	17725000	4947700	3579800	21	15	44	43	32	29	67	37	48	24	Carbamidomethylation; Oxidation (M); Deamidation (NQ)	59480	FBpp0076654
386	334	FBgn0027568	266.19	35	16	19	22	22	26	23	12	12	11933000	16524000	21731000	21417000	17514000	13021000	1017200	2050000	36	36	20	30	35	28	54	33	27	16	Carbamidomethylation; Oxidation (M); Deamidation (NQ)	139355	FBpp0079643
370	144	FBgn0016123	265.96	50	47	50	45	44	25	17	0	0	99726000	115170000	128360000	101690000	6561300	2288500			24	23	84	73	76	62	17	12	0	0	Carbamidomethylation; Oxidation (M); Deamidation (NQ)	65262	FBpp0085095
476	195	FBgn0010621	265.93	60	33	42	39	39	55	36	26	13	15278000	16935000	19695000	21737000	35679000	6277400	1398000	827330	27	26	26	38	35	33	43	23	13	7	Carbamidomethylation; Oxidation (M); Deamidation (NQ)	59279	FBpp0087095
333	473	FBgn0014455	265.8	47	39	41	38	39	47	44	39	34	84683000	46166000	51004000	51191000	59908000	47617000	9119200	13507000	18	18	42	38	32	31	73	58	57	29	Carbamidomethylation; Oxidation (M); Deamidation (NQ)	47367	FBpp0073847
428	1011	FBgn0032453	265.63	59	56	51	53	56	40	38	38	17	50259000	29405000	39281000	20150000	20771000	4326300	7777500	3241700	16	16	67	54	60	56	26	11	14	7	Carbamidomethylation; Oxidation (M); Deamidation (NQ)	28706	FBpp0079979
256	516	FBgn0039697	265.57	80	79	77	77	77	40	34	48	17	632700000	432380000	403240000	367200000	4251400	771320	3553700	579420	19	19	152	130	142	96	13	14	14	6	Carbamidomethylation; Oxidation (M); Deamidation (NQ)	27218	FBpp0084901
401	260	FBgn0039909	265.47	58	44	53	50	57	0	2	0	0	108720000	79323000	81450000	111750000		80643			18	18	77	65	79	73	0	1	0	0	Carbamidomethylation; Oxidation (M); Deamidation (NQ)	52921	FBpp0088174
490	295	FBgn0034237	265.45	43	19	28	27	31	39	33	18	20	13105000	21876000	14032000	20782000	12446000	4991500	350240	1144200	24	24	19	27	26	29	29	22	15	11	Carbamidomethylation; Oxidation (M); Deamidation (NQ)	80442	FBpp0086097
419	185	FBgn0262125	265.44	52	26	29	33	43	42	33	12	16	16891000	24828000	23811000	34644000	29332000	9081900	189090	1321300	25	25	28	38	49	47	45	39	11	11	Carbamidomethylation; Oxidation (M); Deamidation (NQ)	87568	FBpp0301099
286	2101	FBgn0002772	265.36	52	52	52	52	52	16	17	27	8	525210000	629240000	750800000	674680000	1371500	251730	566520	606740	16	16	103	124	103	128	7	3	3	1	Carbamidomethylation; Oxidation (M); Deamidation (NQ)	17524	FBpp0084566
210	252	FBgn0263199	265.27	72	46	52	57	39	66	50	41	36	166440000	91996000	134290000	114250000	119190000	63707000	16399000	27043000	27	27	84	67	74	45	126	69	62	39	Carbamidomethylation; Oxidation (M); Deamidation (NQ)	54127	FBpp0076282
610	321	FBgn0025724	264.83	40	14	15	18	23	36	19	11	12	3777700	12825000	10953000	11753000	22179000	2240400	302890	887890	28	28	13	20	23	31	39	15	14	10	Carbamidomethylation; Oxidation (M); Deamidation (NQ)	102713	FBpp0080048
322	339	FBgn0036030	264.63	72	54	42	41	50	43	46	45	36	82575000	83086000	55331000	49336000	33103000	28035000	6876400	5430700	23	23	76	63	47	44	51	35	27	16	Carbamidomethylation; Oxidation (M); Deamidation (NQ)	42696	FBpp0076145
178	763	FBgn0011284	264.4	56	51	54	54	54	47	40	41	34	326730000	287000000	245130000	258510000	66704000	8863900	13289000	8234200	18	18	133	153	127	120	74	79	24	19	Carbamidomethylation; Oxidation (M); Deamidation (NQ)	29134	FBpp0075618
414	228	FBgn0038463	264.36	62	28	41	28	39	62	40	29	18	13445000	28914000	11446000	13000000	42999000	14024000	1624600	1707600	27	26	31	39	25	23	57	37	27	13	Carbamidomethylation; Oxidation (M); Deamidation (NQ)	61155	FBpp0082813
425	271	FBgn0034356	264.36	52	48	34	40	48	12	3	3	0	77866000	31809000	49191000	40809000	893350	0	4418.7		29	26	91	42	58	54	8	2	1	0	Carbamidomethylation; Oxidation (M); Deamidation (NQ)	70672	FBpp0085878
591	201	FBgn0035909	264.33	49	45	46	45	46	2	7	0	0	45686000	26108000	52718000	57434000	0	305550			18	18	42	45	51	46	1	4	0	0	Carbamidomethylation; Oxidation (M)	57568	FBpp0290843
413	213	FBgn0286783	264.28	54	41	40	51	37	0	0	0	0	112370000	130100000	146000000	117000000					27	25	68	67	77	60	0	0	0	0	Carbamidomethylation; Oxidation (M); Deamidation (NQ)	65988	FBpp0087472
521	220	FBgn0010380	264.04	37	22	28	30	25	26	16	12	7	23434000	26471000	32229000	34077000	11643000	1497600	409360	269110	28	28	35	37	37	34	29	12	12	6	Carbamidomethylation; Oxidation (M); Deamidation (NQ)	101180	FBpp0074558
381	197	FBgn0024556	263.86	58	54	52	44	47	0	4	10	7	86607000	67904000	107200000	116540000		45553	106370	40634	22	22	71	77	80	75	0	3	5	3	Carbamidomethylation; Oxidation (M); Deamidation (NQ)	53993	FBpp0086790
345	307	FBgn0263740	263.81	56	48	48	49	52	50	36	42	27	73314000	45446000	63061000	73762000	20912000	11352000	3193000	4937300	24	24	59	44	64	50	34	26	32	13	Carbamidomethylation; Deamidation (NQ)	51485	FBpp0302537
300	800	FBgn0028737	263.75	77	74	77	77	77	77	54	49	42	252970000	155990000	200830000	146780000	44768000	7693400	4502700	7512200	18	18	78	98	87	67	34	32	29	12	Carbamidomethylation; Oxidation (M); Deamidation (NQ)	24247	FBpp0305165
421	200	FBgn0031497	263.72	60	43	39	46	35	57	49	30	28	20003000	50408000	365490000	37982000	54001000	18768000	4185300	3027300	27	27	36	35	40	26	54	35	16	12	Carbamidomethylation; Oxidation (M); Deamidation (NQ)	56456	FBpp0077351
475	456	FBgn0261436	263.22	49	25	43	39	39	49	49	41	39	28598000	14811000	34395000	37786000	41809000	25239000	11087000	8518500	19	19	25	25	23	25	61	44	26	23	Carbamidomethylation; Oxidation (M); Deamidation (NQ)	48885	FBpp0078625
430	207	FBgn0038681	262.73	47	38	47	46	45	4	2	6	2	49300000	82316000	64776000	54393000	232730		21471		23	17	82	67	67	55	2	1	2	1	Oxidation (M); Deamidation (NQ)	61777	FBpp0083145
508	457	FBgn0028371	262.71	23	8	11	15	18	1	3	0	0	12437000	43527000	35085000	43831000	499300	658630			52	52	32	41	51	53	3	6	0	0	Carbamidomethylation; Oxidation (M); Deamidation (NQ)	322807	FBpp0303267
409	205	FBgn0015575	262.67	62	49	57	39	52	28	17	0	2	43786000	88131000	60082000	65242000	3242000	818840		0	27	27	62	73	59	57	15	9	0	1	Carbamidomethylation; Oxidation (M); Deamidation (NQ)	65436	FBpp0081074
98	448	FBgn0020238	262.44	73	73	73	73	73	70	66	52	56	463550000	355450000	335160000	221880000	204190000	58972000	39920000	28414000	22	20	173	192	196	146	140	190	55	44	Carbamidomethylation; Oxidation (M); Deamidation (NQ)	29799	FBpp0082987
620	178	FBgn0035298	262.4	59	46	45	48	49	3	3	6	0	35087000	22375000	25161000	39474000	64635	0	12416		18	18	47	44	42	36	1	1	1	0	Carbamidomethylation; Oxidation (M); Deamidation (NQ)	54905	FBpp0072723
522	429	FBgn0033679	262.36	53	44	53	53	52	0	0	0	0	77013000	189080000	138330000	159490000					18	18	47	59	60	58	0	0	0	0	Carbamidomethylation; Oxidation (M); Deamidation (NQ)	43479	FBpp0087129
366	1116	FBgn0027657	262.21	76	74	68	74	74	68	63	63	50	145880000	173950000	185760000	116150000	62308000	20513000	33939000	25007000	17	16	53	47	52	55	50	31	37	26	Carbamidomethylation; Deamidation (NQ)	17088	FBpp0082699
159	682	FBgn0032820	262.19	48	42	48	48	48	41	42	38	41	159340000	208870000	132940000	107660000	158750000	116810000	46443000	28218000	17	17	143	127	136	125	121	71	61	41	Carbamidomethylation; Oxidation (M); Deamidation (NQ)	37031	FBpp0312559
226	300	FBgn0004045	262.15	65	36	38	50	47	62	64	52	51	24586000	13559000	37033000	38607000	201140000	191740000	41768000	45342000	25	23	31	25	42	33	134	120	39	38	Oxidation (M); Deamidation (NQ)	48712	FBpp0071354
534	256	FBgn0038326	261.92	72	64	60	62	60	10	5	15	0	52060000	58259000	41234000	38477000	56327	126790	118630		21	21	56	40	49	46	4	2	4	0	Carbamidomethylation; Oxidation (M); Deamidation (NQ)	42875	FBpp0082547
384	350	FBgn0028692	261.9	42	24	26	29	27	28	31	10	11	30914000	32299000	42067000	32426000	30490000	20905000	315030	1846700	37	37	37	33	44	42	49	37	12	14	Carbamidomethylation; Oxidation (M)	114223	FBpp0303405
305	515	FBgn0001258	261.79	79	64	61	76	68	64	68	52	42	129930000	143090000	105050000	127350000	55861000	34461000	14159000	9183200	21	21	74	71	61	73	47	37	19	16	Carbamidomethylation; Oxidation (M); Deamidation (NQ)	35537	FBpp0076716
563	280	FBgn0261862	261.5	39	21	26	24	35	8	8	8	0	13338000	31637000	43564000	43772000	1607500	1680000	256480		23	23	27	39	35	48	6	8	6	0	Carbamidomethylation; Oxidation (M); Deamidation (NQ)	89521	FBpp0290497
424	266	FBgn0052626	261.23	41	19	20	23	26	37	27	13	20	18701000	27102000	27495000	20717000	33909000	12221000	1854100	2985000	29	29	31	34	35	35	52	33	27	19	Carbamidomethylation; Oxidation (M); Deamidation (NQ)	91522	FBpp0309386
298	376	FBgn0283658	261.1	43	41	35	39	37	5	5	2	0	378720000	208450000	386820000	399190000	390300	462570	45003		24	24	91	98	93	95	4	4	2	0	Carbamidomethylation; Oxidation (M); Deamidation (NQ)	54252	FBpp0079072
180	734	FBgn0004888	260.92	43	41	42	42	40	29	18	17	6	416740000	295510000	287290000	245420000	1827700	751920	631470	101030	16	14	189	191	176	153	15	12	4	2	Carbamidomethylation; Oxidation (M); Deamidation (NQ)	34389	FBpp0073010
489	311	FBgn0263231	260.85	43	22	33	31	32	18	24	4	6	19262000	28954000	34311000	31717000	7055700	5300700	177620	595450	27	24	35	45	45	38	20	22	5	4	Carbamidomethylation; Oxidation (M); Deamidation (NQ)	85414	FBpp0306433
945	426	FBgn0034405	260.8	55	35	39	46	52	0	3	0	0	11424000	15912000	20195000	36003000		0			16	15	21	24	28	33	0	1	0	0	Oxidation (M); Deamidation (NQ)	52006	FBpp0088908
748	349	FBgn0039537	260.63	52	52	36	49	49	0	4	0	0	51082000	33265000	46859000	49729000		60563			18	18	34	26	36	33	0	2	0	0	Carbamidomethylation; Oxidation (M); Deamidation (NQ)	44354	FBpp0084585
271	553	FBgn0005593	260.54	52	49	52	49	52	46	37	40	33	307660000	231030000	199920000	289180000	23962000	4584900	2444800	3331700	16	16	100	97	78	84	32	41	12	12	Carbamidomethylation; Oxidation (M); Deamidation (NQ)	29552	FBpp0079536
227	388	FBgn0014427	260.23	68	54	55	66	62	52	60	41	37	176890000	187270000	163080000	109280000	163310000	122810000	36496000	25483000	22	22	89	62	78	66	118	71	51	28	Carbamidomethylation; Oxidation (M); Deamidation (NQ)	39540	FBpp0084759
873	318	FBgn0020415	260.16	62	25	38	33	56	7	15	11	0	15017000	10985000	22989000	41272000	332090	284790	64797		18	17	18	22	22	31	4	7	6	0	Carbamidomethylation; Oxidation (M); Deamidation (NQ)	49159	FBpp0080418
505	259	FBgn0024238	259.8	46	29	30	35	28	30	24	16	11	42498000	44541000	53401000	41813000	20928000	5705300	1718000	1526100	26	26	42	33	36	30	29	22	10	6	Carbamidomethylation; Oxidation (M); Deamidation (NQ)	72067	FBpp0074217
697	363	FBgn0033482	259.5	26	13	20	24	23	0	2	0	0	6900400	16629000	19967000	22419000		150230			26	26	17	37	39	41	0	2	0	0	Oxidation (M); Deamidation (NQ)	130891	FBpp0087514
312	741	FBgn0261848	259.38	54	54	46	36	46	34	37	26	20	173630000	176630000	44119000	62281000	25323000	17829000	1161000	834960	19	19	98	113	50	53	44	56	8	6	Carbamidomethylation; Oxidation (M); Deamidation (NQ)	28273	FBpp0308850
793	294	FBgn0086347	259.19	40	9	20	23	31	22	16	5	1	3507600	8413700	11649000	13043000	3343000	1551000	24984	43673	32	32	9	17	21	31	18	12	4	1	Carbamidomethylation; Oxidation (M)	117095	FBpp0079625
389	724	FBgn0036337	259	58	41	47	44	49	58	52	54	54	24560000	49567000	26210000	12510000	52547000	34483000	15880000	8642400	14	14	45	35	45	39	48	36	32	17	Carbamidomethylation; Oxidation (M); Deamidation (NQ)	37675	FBpp0075629
608	330	FBgn0034277	258.92	36	29	35	34	34	2	2	0	0	33174000	48981000	43146000	55208000	101020	0			19	19	41	53	46	46	1	1	0	0	Oxidation (M); Deamidation (NQ)	69230	FBpp0088527
571	265	FBgn0003676	258.91	67	30	27	27	30	62	46	29	16	13730000	30112000	22169000	23113000	45006000	10827000	2349000	1382700	27	27	21	24	22	22	43	26	15	9	Carbamidomethylation; Oxidation (M); Deamidation (NQ)	59557	FBpp0083683
134	605	FBgn0000083	258.7	60	60	56	54	52	54	54	48	50	551410000	331020000	374900000	192960000	208310000	67596000	55289000	39386000	24	24	158	135	133	92	107	97	41	30	Carbamidomethylation	36074	FBpp0088985
378	1376	FBgn0266451	258.7	85	85	85	85	85	73	40	34	27	406520000	382120000	405710000	295300000	15271000	3356700	3000900	1837800	15	13	76	65	64	77	23	7	5	3	Carbamidomethylation; Deamidation (NQ)	14371	FBpp0310816
320	447	FBgn0250843	258.55	71	63	67	71	71	71	59	55	36	69409000	67143000	66217000	57326000	37657000	11374000	4917300	2464000	21	21	63	57	61	55	48	76	17	12	Carbamidomethylation; Oxidation (M); Deamidation (NQ)	31059	FBpp0310201
375	233	FBgn0023023	258.51	69	34	34	32	27	66	58	47	36	26943000	20213000	26381000	27051000	121830000	29764000	10323000	5064600	29	29	33	28	24	22	83	53	27	23	Carbamidomethylation; Oxidation (M); Deamidation (NQ)	65101	FBpp0112945
354	596	FBgn0011768	258.37	54	39	39	54	53	51	49	51	42	73110000	64258000	98195000	74459000	56055000	40723000	24656000	14784000	16	16	50	57	61	54	50	33	25	17	Carbamidomethylation; Oxidation (M); Deamidation (NQ)	40390	FBpp0081767
440	320	FBgn0035498	258.1	42	13	25	22	23	39	22	20	21	7360200	31409000	23279000	24036000	28095000	6491800	1713600	2842400	24	21	20	40	37	38	52	30	14	15	Carbamidomethylation; Oxidation (M)	80497	FBpp0073065
284	303	FBgn0037975	257.98	71	55	48	53	50	63	57	48	42	63759000	85330000	64009000	33289000	69618000	46336000	15042000	10642000	20	13	62	67	58	40	73	40	38	28	Carbamidomethylation; Oxidation (M)	38086	FBpp0081978
568	186	FBgn0032444	257.89	62	29	47	48	33	56	41	21	14	19385000	38274000	35437000	23697000	31928000	9268000	954690	470020	24	23	27	30	38	21	38	19	10	6	Carbamidomethylation; Oxidation (M)	57116	FBpp0079992
379	240	FBgn0038181	257.77	24	24	22	24	22	0	0	0	0	111200000	126270000	182520000	170110000					19	19	87	82	93	80	0	0	0	0	Carbamidomethylation; Oxidation (M); Deamidation (NQ)	106090	FBpp0082296
452	353	FBgn0051075	257.23	52	42	40	48	44	46	43	23	27	53456000	16884000	41664000	47626000	33916000	18254000	2006600	3585300	21	21	38	33	35	37	54	30	21	16	Carbamidomethylation; Oxidation (M); Deamidation (NQ)	55455	FBpp0300161
599	396	FBgn0037973	257.15	72	51	29	45	34	59	43	53	29	30087000	13840000	20720000	17528000	33301000	15051000	7641200	6397000	19	19	33	19	27	21	35	20	19	9	Carbamidomethylation; Oxidation (M); Deamidation (NQ)	38869	FBpp0081980
685	319	FBgn0010591	257.04	49	28	39	35	39	0	0	0	0	16221000	38589000	25790000	23160000					25	24	32	39	38	25	0	0	0	0	Carbamidomethylation; Oxidation (M); Deamidation (NQ)	60305	FBpp0086159
454	358	FBgn0266369	256.92	51	33	36	46	38	6	10	1	4	61636000	66506000	75572000	57643000	443050	481510	0	29958	33	33	56	57	60	52	5	8	1	3	Carbamidomethylation; Oxidation (M); Deamidation (NQ)	98776	FBpp0080968
343	459	FBgn0283494	256.57	74	74	68	74	71	32	8	3	0	114050000	82521000	120040000	95458000	1155100	24752	45711		20	19	71	81	84	70	11	2	1	0	Carbamidomethylation; Oxidation (M); Deamidation (NQ)	26543	FBpp0072072
302	395	FBgn0027356	256.19	33	26	29	30	30	30	29	25	19	51975000	62722000	73872000	67658000	28413000	19191000	5758100	2028200	20	19	73	59	64	69	54	45	23	12	Oxidation (M); Deamidation (NQ)	65902	FBpp0086941
242	290	FBgn0001230	255.86	44	21	25	30	27	38	25	17	20	9676200	5860300	7524400	4494600	10292000	2066800	794450	534920	25	14	94	89	100	90	78	61	25	25	Carbamidomethylation; Oxidation (M); Deamidation (NQ)	69744	FBpp0083974
539	276	FBgn0030052	255.55	51	29	35	31	31	29	22	19	9	13438000	21878000	23324000	20147000	16217000	2854700	1060800	654780	28	28	23	30	26	25	29	14	16	9	Carbamidomethylation; Oxidation (M); Deamidation (NQ)	78869	FBpp0428081
471	548	FBgn0023174	255.45	67	67	49	66	61	60	32	29	15	80142000	36060000	71350000	43300000	15506000	2098200	1647800	1512400	20	20	36	36	40	26	25	20	18	4	Carbamidomethylation; Oxidation (M)	29827	FBpp0075382
191	581	FBgn0019644	255.4	63	56	62	62	43	0	0	0	0	753330000	497010000	619030000	439190000					27	27	168	174	170	133	0	0	0	0	Carbamidomethylation; Oxidation (M)	27358	FBpp0076134
295	775	FBgn0011296	255.03	81	75	79	80	81	75	32	42	33	255130000	202390000	258130000	277270000	33986000	5187500	2602300	4086300	18	18	73	88	87	114	33	14	19	6	Oxidation (M); Deamidation (NQ)	21309	FBpp0072009
258	636	FBgn0035499	254.84	83	83	83	83	83	75	68	66	58	315520000	200070000	258210000	299930000	58210000	9638100	9082400	9044200	16	16	124	103	100	110	55	18	17	15	Carbamidomethylation; Oxidation (M); Deamidation (NQ)	20644	FBpp0073126
470	386	FBgn0028689	254.84	56	31	34	48	41	41	49	33	18	15475000	21871000	28252000	25457000	10024000	11228000	1885400	1545800	23	22	28	28	32	36	27	31	18	8	Carbamidomethylation; Oxidation (M); Deamidation (NQ)	49377	FBpp0086603
420	316	FBgn0040493	254.8	40	24	19	30	27	40	35	29	22	18986000	8041200	20882000	64979000	18246000	12054000	2367300	4776400	20	20	30	22	33	30	61	35	46	23	Carbamidomethylation; Oxidation (M); Deamidation (NQ)	71180	FBpp0310520
480	408	FBgn0037513	254.72	53	35	48	43	48	50	53	41	33	8342800	15417000	8579800	13509000	13683000	17477000	5501000	4052500	15	15	30	32	26	32	39	35	26	13	Carbamidomethylation; Oxidation (M); Deamidation (NQ)	43800	FBpp0081276
567	217	FBgn0003261	254.57	42	29	38	39	36	14	13	8	8	25647000	45766000	47322000	39813000	932850	1339500	268190	61748	23	20	35	41	43	40	9	10	5	6	Carbamidomethylation; Oxidation (M)	78548	FBpp0078301
509	370	FBgn0015282	254.42	52	38	34	36	40	37	32	28	30	9368900	5749100	22172000	10381000	8974400	5034400	2290200	1995700	20	18	26	24	30	25	31	21	18	18	Carbamidomethylation; Oxidation (M)	49324	FBpp0083906
222	661	FBgn0040309	254.4	75	75	75	75	75	75	61	73	59	269090000	160630000	160510000	221890000	79562000	20203000	9312600	20353000	15	15	94	106	105	102	74	40	58	29	Carbamidomethylation; Oxidation (M); Deamidation (NQ)	21738	FBpp0073594
459	261	FBgn0028684	254.16	61	33	54	43	47	45	36	27	29	13104000	19306000	14964000	21485000	6806000	4962900	875810	1744700	20	19	36	41	39	34	31	29	20	18	Carbamidomethylation; Oxidation (M); Deamidation (NQ)	47807	FBpp0083843
457	296	FBgn0028968	253.85	39	23	25	23	22	29	23	12	9	30660000	28805000	35705000	38863000	22004000	7908900	706910	568960	28	28	40	36	41	41	38	27	15	10	Carbamidomethylation; Oxidation (M); Deamidation (NQ)	99452	FBpp0303129
543	282	FBgn0000244	253.78	49	29	32	38	44	4	7	1	1	30705000	44169000	41041000	52636000	1455600	882440	0	0	25	25	36	42	45	44	7	7	2	1	Carbamidomethylation; Oxidation (M); Deamidation (NQ)	79468	FBpp0081597
274	262	FBgn0035484	253.42	62	36	28	43	28	52	48	49	37	62035000	76443000	55041000	36501000	96551000	47311000	8588000	9033800	26	26	55	42	45	29	100	59	66	34	Carbamidomethylation; Oxidation (M); Deamidation (NQ)	59641	FBpp0073140
918	310	FBgn0034401	253.37	35	16	21	27	26	10	4	3	1	3840500	5113200	10385000	7628100	691150	301830	58223	15501	23	23	13	17	25	23	6	3	4	1	Carbamidomethylation; Oxidation (M); Deamidation (NQ)	112484	FBpp0085809
330	1037	FBgn0285952	253.3	74	70	70	70	70	69	60	64	49	129870000	96275000	102720000	88775000	30441000	9561700	12803000	9290700	19	19	65	69	58	70	37	19	27	17	Carbamidomethylation; Oxidation (M); Deamidation (NQ)	17591	FBpp0072081
942	327	FBgn0085384	253.3	32	15	23	25	28	5	5	0	1	6668300	15675000	19990000	25210000	672210	261520		0	17	17	17	24	23	24	3	4	0	1	Oxidation (M); Deamidation (NQ)	84611	FBpp0297661
289	1020	FBgn0016120	253.09	80	77	76	72	76	0	0	0	0	818560000	484470000	593370000	506430000					16	16	117	119	122	133	0	0	0	0	Carbamidomethylation; Oxidation (M); Deamidation (NQ)	20201	FBpp0083141
297	325	FBgn0035147	252.97	71	63	59	71	55	69	57	51	38	75158000	80906000	45684000	40728000	74373000	40039000	15361000	9168800	21	21	84	58	68	40	64	41	26	17	Carbamidomethylation; Oxidation (M); Deamidation (NQ)	38697	FBpp0072455
416	440	FBgn0019957	252.63	49	46	44	47	46	0	0	0	0	74226000	70016000	113150000	103060000					18	18	85	65	84	80	0	0	0	0	Carbamidomethylation; Oxidation (M); Deamidation (NQ)	46898	FBpp0083570
400	517	FBgn0027844	252.49	69	47	47	63	61	46	41	27	15	54931000	45645000	52759000	32984000	18923000	3256400	2693800	1435800	15	15	43	59	54	45	33	31	8	7	Carbamidomethylation; Oxidation (M); Deamidation (NQ)	29953	FBpp0080116
658	390	FBgn0262509	252.43	12	6	9	10	10	0	0	0	0	31014000	55354000	67815000	143350000					20	20	30	36	46	48	0	0	0	0	Carbamidomethylation; Oxidation (M); Deamidation (NQ)	244591	FBpp0293373
220	640	FBgn0001149	252.29	72	67	64	54	65	59	48	48	48	315760000	158660000	302390000	277330000	158090000	29050000	23307000	26686000	24	17	111	80	85	83	75	30	47	23	Carbamidomethylation; Oxidation (M); Deamidation (NQ)	23866	FBpp0082077
547	263	FBgn0031313	252.22	56	16	27	39	42	51	42	40	29	6135000	14496000	27856000	19027000	37489000	8852900	6020200	3645400	29	28	10	15	28	22	42	34	28	20	Oxidation (M); Deamidation (NQ)	61234	FBpp0077646
520	298	FBgn0027081	251.99	43	16	21	27	30	35	33	18	21	5772400	12170000	37064000	13144000	25628000	7223200	1729200	2293400	29	29	19	18	27	25	49	28	13	14	Carbamidomethylation; Oxidation (M); Deamidation (NQ)	85978	FBpp0079914
246	546	FBgn0035678	251.86	55	55	55	52	52	52	52	4	23	374130000	397700000	101960000	83570000	30543000	16862000	458660	934470	19	19	113	129	62	63	55	68	1	5	Carbamidomethylation; Oxidation (M); Deamidation (NQ)	29775	FBpp0076772
334	774	FBgn0285937	251.52	78	78	78	78	78	56	17	22	0	116930000	75648000	101730000	91227000	5726900	519680	169860		13	11	74	90	86	87	15	6	10	0	Carbamidomethylation; Oxidation (M); Deamidation (NQ)	22763	FBpp0083503
774	268	FBgn0038535	251.36	38	25	23	30	25	0	2	0	0	17638000	13752000	22197000	13730000		74314			23	23	29	23	32	26	0	1	0	0	Oxidation (M); Deamidation (NQ)	98593	FBpp0088433
600	377	FBgn0011225	251.15	28	12	17	18	19	16	12	7	4	5782400	11751000	22859000	23952000	7764000	1825800	478210	1128000	31	31	17	30	27	29	23	11	8	4	Carbamidomethylation; Oxidation (M)	144937	FBpp0290582
1009	225	FBgn0265003	250.51	28	13	15	24	23	0	0	0	0	7182100	7849200	11810000	13735000					19	19	16	20	31	32	0	0	0	0	Oxidation (M)	109725	FBpp0307480
668	722	FBgn0032509	250.46	85	85	85	85	81	75	41	41	21	31750000	23167000	21157000	20007000	5650100	1702800	910820	71813	15	15	28	25	28	31	22	10	13	4	Carbamidomethylation; Oxidation (M)	23631	FBpp0080044
445	495	FBgn0000566	250.37	55	40	45	43	46	50	51	35	28	44184000	57719000	60832000	44577000	36414000	23327000	7617100	4234300	18	18	45	38	37	34	40	43	21	16	Carbamidomethylation; Oxidation (M); Deamidation (NQ)	42988	FBpp0085889
186	400	FBgn0026409	249.92	61	54	57	61	53	0	6	0	0	361430000	478260000	439930000	327220000		76840			21	18	162	160	164	129	0	2	0	0	Carbamidomethylation; Oxidation (M); Deamidation (NQ)	38850	FBpp0075461
426	934	FBgn0021906	249.74	49	49	49	49	49	0	0	0	0	266940000	209530000	240570000	255770000					16	16	66	59	67	69	0	0	0	0	Oxidation (M)	24872	FBpp0077581
749	2373	FBgn0002593	249.37	71	71	71	71	71	71	71	71	71	143960000	172220000	165950000	144810000	13910000	5230800	6985000	5409300	12	12	34	29	32	30	13	6	12	5	Carbamidomethylation; Deamidation (NQ)	11513	FBpp0077716
1001	281	FBgn0027572	249.31	39	18	29	32	30	0	0	0	0	10680000	21693000	14188000	8879100					20	20	17	21	21	19	0	0	0	0	Carbamidomethylation; Oxidation (M); Deamidation (NQ)	74287	FBpp0088517
559	398	FBgn0027080	249.17	65	28	28	34	34	58	31	21	11	20030000	27440000	23569000	17866000	62362000	15352000	1844700	949300	31	31	20	20	21	20	50	27	12	6	Carbamidomethylation; Oxidation (M)	58159	FBpp0075168
218	528	FBgn0001216	249.14	36	11	18	13	15	29	28	16	12		190160			367220	88056	5121300	0	24	8	108	94	101	86	79	60	28	21	Carbamidomethylation; Oxidation (M); Deamidation (NQ)	70686	FBpp0075504
367	752	FBgn0031143	249.13	59	48	59	59	53	52	49	42	45	82268000	81727000	71178000	58007000	35012000	6211100	3711100	3845400	15	15	56	66	70	47	35	40	10	9	Carbamidomethylation; Oxidation (M); Deamidation (NQ)	31642	FBpp0076960
132	438	FBgn0002622	248.84	75	74	74	74	71	72	71	58	54	708930000	558210000	400850000	309620000	101710000	26358000	14591000	14348000	24	24	192	176	167	122	90	80	27	27	Carbamidomethylation; Oxidation (M); Deamidation (NQ)	27471	FBpp0083802
703	449	FBgn0031092	248.83	69	66	66	62	54	2	3	3	0	47094000	29500000	47930000	38413000	58331	63324	26613		15	15	36	49	41	36	1	2	1	0	Carbamidomethylation; Oxidation (M)	33818	FBpp0070006
359	1068	FBgn0037874	248.54	81	77	77	77	80	77	70	69	50	186510000	112450000	93160000	41590000	52978000	12927000	7800500	9745900	15	15	65	56	62	58	57	19	25	17	Carbamidomethylation; Oxidation (M); Deamidation (NQ)	19637	FBpp0081820
529	557	FBgn0050371	248.43	55	37	54	29	32	32	38	0	0	21779000	61290000	11779000	8786900	15241000	5979800			16	15	35	66	20	21	37	40	0	0	Carbamidomethylation; Oxidation (M); Deamidation (NQ)	43616	FBpp0087874
118	620	FBgn0004907	248.3	65	62	62	60	60	59	57	49	44	655730000	461650000	471050000	426240000	307010000	75801000	53233000	46651000	16	14	140	157	143	113	146	173	46	40	Carbamidomethylation; Oxidation (M); Deamidation (NQ)	28228	FBpp0087502
453	488	FBgn0038922	248.17	57	57	49	57	49	6	6	2	0	229000000	243170000	160620000	155410000	384350	504760	126170		18	18	68	67	67	60	2	2	1	0	Carbamidomethylation; Oxidation (M); Deamidation (NQ)	40382	FBpp0083588
294	846	FBgn0039757	248.11	67	67	64	64	64	64	55	48	47	338040000	183170000	220870000	242660000	34273000	8535600	2865000	5277400	15	15	65	67	87	79	33	15	23	12	Deamidation (NQ)	22170	FBpp0088970
340	754	FBgn0264489	248.1	10	10	10	10	10	2	0	0	0	123290000	152040000	155790000	189180000	151370				15	15	87	80	90	87	3	0	0	0	Carbamidomethylation; Oxidation (M)	154598	FBpp0305053
291	1190	FBgn0031037	248.02	58	58	58	57	52	44	43	43	40	343140000	302230000	364610000	452950000	126060000	21428000	12457000	28686000	11	11	65	71	81	97	47	41	27	15	Deamidation (NQ)	21778	FBpp0074503
365	372	FBgn0020369	247.87	66	41	44	49	58	30	51	39	22	11829000	13092000	9261600	10620000	5643800	4393600	2536900	1049800	25	14	42	36	42	38	21	25	19	16	Carbamidomethylation; Oxidation (M); Deamidation (NQ)	45857	FBpp0076890
484	289	FBgn0027348	247.59	43	27	37	26	31	23	19	9	8	27858000	89160000	31002000	33481000	6821000	3102500	683430	136520	23	23	48	52	46	39	21	13	5	6	Carbamidomethylation; Oxidation (M); Deamidation (NQ)	73611	FBpp0080167
762	273	FBgn0035266	247.55	51	40	47	44	45	0	0	0	0	25901000	31396000	24444000	26592000					21	19	38	40	33	24	0	0	0	0	Carbamidomethylation; Oxidation (M); Deamidation (NQ)	64588	FBpp0072650
706	238	FBgn0034420	247.48	32	14	20	25	31	0	0	0	0	11078000	10453000	22306000	25172000					21	21	24	27	36	41	0	0	0	0	Carbamidomethylation; Oxidation (M); Deamidation (NQ)	103829	FBpp0288751
530	392	FBgn0027086	247.25	35	14	19	20	25	19	16	4	8	10415000	12451000	20218000	20971000	7622700	3239500	109030	373190	37	37	20	33	30	35	25	18	4	9	Carbamidomethylation; Oxidation (M); Deamidation (NQ)	141099	FBpp0078150
556	1796	FBgn0004403	247.11	68	66	68	67	66	48	46	46	40	175680000	198470000	169630000	151270000	9970700	3001900	4362500	5322400	17	17	47	41	45	50	15	9	10	8	Oxidation (M); Deamidation (NQ)	16265	FBpp0071050
556	1797	FBgn0004404	247.11	68	66	68	67	66	48	46	46	40	175680000	198470000	169630000	151270000	9970700	3001900	4362500	5322400	17	17	47	41	45	50	15	9	10	8	Oxidation (M); Deamidation (NQ)	16265	FBpp0071052
544	269	FBgn0031771	246.94	61	47	44	56	58	0	0	0	0	48736000	26054000	49203000	67860000					19	16	52	39	47	47	0	0	0	0	Carbamidomethylation; Oxidation (M); Deamidation (NQ)	51831	FBpp0078847
224	544	FBgn0031913	246.91	57	52	50	50	50	54	56	56	56	217360000	276290000	175470000	71802000	198790000	66722000	44284000	36737000	21	21	72	82	68	47	94	93	41	34	Carbamidomethylation; Oxidation (M); Deamidation (NQ)	33936	FBpp0079090
646	462	FBgn0014868	246.54	44	36	37	44	40	0	2	0	0	29936000	28698000	36133000	39451000		0			15	15	33	38	49	39	0	1	0	0	Deamidation (NQ)	49981	FBpp0071279
528	371	FBgn0028969	246.29	48	38	32	40	30	39	24	18	9	27759000	41298000	34491000	29227000	16449000	4003800	904960	575700	20	20	34	35	38	38	30	20	10	3	Carbamidomethylation; Oxidation (M); Deamidation (NQ)	57905	FBpp0070355
711	332	FBgn0051352	246.24	34	12	27	24	30	2	1	0	0	13887000	19250000	19066000	22394000	0	203750			22	22	19	32	30	39	1	1	0	0	Carbamidomethylation; Oxidation (M); Deamidation (NQ)	93910	FBpp0289791
857	412	FBgn0027611	246.01	27	16	16	20	20	4	4	0	1	8305500	3326400	8452000	8145800	742590	395710		9564.3	23	22	24	21	31	21	5	4	0	1	Oxidation (M); Deamidation (NQ)	122685	FBpp0079620
629	446	FBgn0262508	246	21	3	10	14	14	3	2	0	0	3075700	6149500	16077000	13321000	731980	95399			39	38	14	26	41	33	11	7	0	0	Oxidation (M); Deamidation (NQ)	285795	FBpp0293353
656	443	FBgn0034688	245.92	50	24	30	36	25	49	38	40	42	4406600	4276100	5450200	5310300	11717000	6583300	2363900	3224600	17	17	9	12	11	10	38	21	36	15	Carbamidomethylation; Oxidation (M); Deamidation (NQ)	49411	FBpp0071715
916	385	FBgn0031057	244.83	47	42	30	45	40	15	0	3	0	12199000	4503600	8346100	4802900	666820		8901.2		16	16	23	20	21	17	5	0	1	0	Oxidation (M); Deamidation (NQ)	58836	FBpp0074519
500	619	FBgn0267975	244.81	64	61	58	58	58	61	64	46	43	45373000	43308000	31408000	27347000	29562000	9064700	5322500	4119900	16	16	36	30	36	34	30	36	15	10	Carbamidomethylation; Oxidation (M); Deamidation (NQ)	31552	FBpp0301765
437	413	FBgn0026061	244.63	47	34	40	39	35	37	35	25	18	35053000	26633000	56422000	86118000	14847000	18920000	1957500	3228000	20	20	39	36	41	36	33	29	22	11	Carbamidomethylation	53571	FBpp0075156
455	308	FBgn0027329	244.5	57	30	43	31	40	46	36	33	13	26849000	41673000	33757000	30104000	33147000	12266000	2765700	841220	25	25	31	37	31	25	35	20	14	7	Carbamidomethylation; Oxidation (M); Deamidation (NQ)	58246	FBpp0073902
699	356	FBgn0086706	244.48	54	18	20	21	17	50	26	21	12	10147000	12952000	12467000	8716300	29363000	4552100	1716000	1544200	26	26	13	11	14	11	40	13	11	6	Carbamidomethylation; Oxidation (M); Deamidation (NQ)	69298	FBpp0076284
537	470	FBgn0033367	244.33	47	9	6	13	10	41	38	25	25	1745600	2307400	3449400	3731300	36902000	20494000	2641900	4322600	31	29	5	5	7	6	49	44	20	23	Carbamidomethylation; Oxidation (M); Deamidation (NQ)	79285	FBpp0087744
814	297	FBgn0038810	244.03	41	11	25	34	24	21	10	12	9	5218200	13543000	14851000	10424000	2923700	713660	377360	123490	24	24	20	28	26	22	18	7	6	5	Carbamidomethylation; Oxidation (M)	72851	FBpp0083319
517	359	FBgn0027073	243.75	46	39	38	42	36	0	6	0	0	83052000	109480000	87830000	88548000		489560			21	21	48	60	64	64	0	3	0	0	Oxidation (M); Deamidation (NQ)	60100	FBpp0071551
321	460	FBgn0011770	243.68	78	66	63	63	55	63	60	56	56	89605000	53807000	51497000	43473000	68250000	8401900	7379500	12981000	15	15	70	52	70	36	48	49	47	21	Carbamidomethylation; Oxidation (M); Deamidation (NQ)	29093	FBpp0071406
450	476	FBgn0013763	243.63	38	30	32	32	32	32	36	27	28	13491000	15277000	14836000	20442000	10871000	13240000	1705400	2678200	17	15	41	40	26	28	30	36	35	16	Deamidation (NQ)	50354	FBpp0086257
435	1182	FBgn0086691	243.33	75	75	75	75	69	75	67	67	67	359100000	254960000	286860000	176260000	85423000	22969000	29130000	25986000	13	13	48	48	39	44	37	16	20	18	Carbamidomethylation; Oxidation (M); Deamidation (NQ)	14876	FBpp0080305
406	343	FBgn0022382	243.25	67	40	59	53	65	44	28	30	32	33084000	34746000	43616000	58334000	22112000	9488600	2300300	3460200	19	19	35	39	36	40	38	23	28	13	Carbamidomethylation; Oxidation (M); Deamidation (NQ)	42748	FBpp0087523
491	305	FBgn0028686	243.06	68	39	62	44	49	39	43	14	27	34006000	21018000	24592000	27386000	5864900	6855000	685600	2365600	21	20	31	31	30	31	22	21	9	9	Carbamidomethylation; Oxidation (M)	46999	FBpp0073292
609	531	FBgn0250848	242.86	35	29	32	32	35	3	0	0	0	72728000	38516000	58803000	40725000	50045				15	15	46	44	52	38	1	0	0	0	Carbamidomethylation; Oxidation (M)	62130	FBpp0075508
692	1086	FBgn0039479	242.71	26	19	24	24	26	2	0	0	0	22128000	21429000	38639000	27159000	53171				13	13	24	38	51	41	1	0	0	0	Deamidation (NQ)	57629	FBpp0288839
308	344	FBgn0033101	242.57	79	51	70	70	61	79	67	68	47	72052000	64022000	49658000	32768000	57884000	16694000	12798000	7991100	18	17	49	58	46	41	67	90	32	21	Carbamidomethylation; Oxidation (M)	35418	FBpp0085467
371	764	FBgn0037063	242.41	54	48	53	44	47	50	41	41	34	99339000	76762000	66377000	59539000	35037000	8891500	7267800	5149900	17	17	66	57	71	62	40	34	11	9	Carbamidomethylation; Oxidation (M); Deamidation (NQ)	30626	FBpp0078071
442	589	FBgn0037723	242.27	67	49	46	51	46	48	43	53	32	64909000	45741000	34603000	27225000	40425000	9324200	10427000	7438900	17	17	36	35	32	22	39	37	21	16	Carbamidomethylation; Oxidation (M); Deamidation (NQ)	32335	FBpp0081556
564	329	FBgn0286198	242.26	34	19	18	30	26	1	0	1	0	23355000	20403000	34041000	27838000	182250		28310		21	21	48	36	48	42	1	0	1	0	Carbamidomethylation; Oxidation (M)	103125	FBpp0079118
422	431	FBgn0034709	242.25	52	34	39	34	45	6	4	6	0	89433000	65753000	111410000	197690000	178170	0	110150		20	20	70	71	68	72	3	1	2	0	Carbamidomethylation; Oxidation (M); Deamidation (NQ)	48787	FBpp0071697
439	1526	FBgn0028342	242.09	75	75	75	75	75	0	0	0	0	161770000	193840000	153480000	198760000					11	11	91	73	71	77	0	0	0	0		16728	FBpp0071373
586	422	FBgn0031020	241.69	36	11	17	14	23	29	17	12	15	4950000	9649600	10650000	10602000	16737000	3481700	569030	1586400	30	30	12	16	15	20	35	16	17	14	Oxidation (M); Deamidation (NQ)	103092	FBpp0074480
771	375	FBgn0036702	241.44	43	21	32	31	36	0	0	0	0	18864000	23919000	38769000	35119000					26	26	27	37	32	33	0	0	0	0	Carbamidomethylation; Oxidation (M)	89701	FBpp0075012
438	580	FBgn0015777	241.12	60	48	57	52	54	0	2	0	0	93631000	145210000	143390000	108570000		79533			18	18	73	55	72	62	0	1	0	0	Carbamidomethylation; Oxidation (M); Deamidation (NQ)	37283	FBpp0079009
190	653	FBgn0014869	240.84	61	60	61	60	61	61	60	61	57	403350000	291800000	307120000	216240000	208800000	39801000	49541000	49712000	14	14	115	85	86	67	88	106	47	44	Carbamidomethylation; Oxidation (M); Deamidation (NQ)	28573	FBpp0084753
765	315	FBgn0031589	240.78	38	16	21	28	22	32	16	8	1	7412300	5052200	15152000	9302300	11039000	2053600	215470	22004	21	21	14	19	19	17	21	8	3	1	Carbamidomethylation; Deamidation (NQ)	73971	FBpp0077168
634	1633	FBgn0262512	240.7	83	77	83	83	81	44	53	48	32	43580000	60193000	81384000	78656000	2151000	598970	1315400	785740	10	10	41	46	39	41	6	4	4	3	Carbamidomethylation; Oxidation (M); Deamidation (NQ)	13850	FBpp0086474
549	406	FBgn0015834	239.85	75	52	68	68	67	59	54	17	23	17869000	27629000	20296000	16284000	3420700	4499800	129460	79770	18	18	42	33	42	40	20	20	5	6	Carbamidomethylation; Oxidation (M); Deamidation (NQ)	36160	FBpp0078689
823	696	FBgn0264492	239.7	63	31	38	47	55	24	21	17	0	8417100	14797000	24543000	17339000	2880900	835570	343820		15	15	22	19	33	29	9	5	4	0	Oxidation (M); Deamidation (NQ)	39960	FBpp0311359
717	414	FBgn0025628	239.34	51	23	29	27	35	30	16	15	8	12128000	21478000	20946000	15324000	6847600	2275000	844950	429790	23	23	23	24	20	19	21	13	8	4	Carbamidomethylation; Oxidation (M); Deamidation (NQ)	65006	FBpp0070320
718	824	FBgn0034390	239.23	57	42	46	53	53	9	4	9	0	36078000	28104000	30136000	21268000	193410	26863	174690		14	14	43	35	41	34	3	1	3	0	Carbamidomethylation; Oxidation (M)	33883	FBpp0085821
399	416	FBgn0028687	238.87	65	45	53	45	48	44	47	21	30	33513000	29390000	30949000	29331000	7081300	9120700	870120	1732600	25	24	45	47	38	37	36	30	19	13	Carbamidomethylation; Oxidation (M); Deamidation (NQ)	48542	FBpp0088021
262	465	FBgn0022359	238.61	58	21	29	39	40	55	48	49	22	2893800	14157000	4402700	4914100	4664900	5277500	1881300	892980	17	7	45	47	52	44	76	44	29	19	Carbamidomethylation; Oxidation (M); Deamidation (NQ)	38662	FBpp0081800
744	404	FBgn0026428	238.55	23	5	6	8	6	20	11	8	10	4355800	3702400	2690400	789770	24530000	3962800	556610	2072100	20	20	8	12	9	7	37	19	16	13	Carbamidomethylation; Oxidation (M)	130904	FBpp0303431
473	430	FBgn0261396	238.34	59	42	36	43	37	44	31	24	14	44390000	38607000	51031000	33237000	25789000	5974300	1404700	299700	31	31	39	32	38	35	35	22	11	7	Carbamidomethylation; Oxidation (M)	56004	FBpp0307804
866	352	FBgn0287225	238.13	37	31	34	36	29	0	0	0	0	26307000	34035000	38114000	30104000					21	21	30	26	28	24	0	0	0	0	Carbamidomethylation; Oxidation (M)	68361	FBpp0082728
696	552	FBgn0000536	237.99	36	18	24	16	20	36	29	23	18	8529900	9973200	9556000	6254300	18545000	4118800	1137600	612110	16	16	16	18	14	15	31	18	10	8		56842	FBpp0073993
633	753	FBgn0038400	237.97	68	48	45	63	67	0	0	0	0	57056000	43120000	49359000	42252000					13	13	38	38	44	49	0	0	0	0	Carbamidomethylation; Oxidation (M); Deamidation (NQ)	24481	FBpp0082733
855	379	FBgn0039877	237.93	37	24	26	28	24	2	0	0	0	20975000	29324000	21848000	19191000	49797				20	20	24	26	21	21	1	0	0	0	Carbamidomethylation; Oxidation (M)	76515	FBpp0085215
825	288	FBgn0266758	237.93	37	13	27	30	26	0	0	0	0	2618900	15420000	14499000	16673000					23	23	14	37	39	38	0	0	0	0	Oxidation (M)	94852	FBpp0297166
456	860	FBgn0030332	237.68	68	49	68	62	68	49	14	51	21	83616000	87014000	76349000	82688000	13038000	889380	2208600	1158600	12	12	44	62	53	45	27	12	11	6	Carbamidomethylation; Oxidation (M); Deamidation (NQ)	27080	FBpp0073450
410	380	FBgn0001624	237.46	26	16	19	19	22	22	19	13	7	28343000	33629000	40879000	43663000	32854000	8184100	1301900	1570600	22	22	33	38	44	43	48	30	14	8	Oxidation (M)	112503	FBpp0290503
941	450	FBgn0035515	237.44	41	33	37	35	39	0	0	0	0	24244000	9242600	26989000	33009000					17	17	28	22	30	25	0	0	0	0	Carbamidomethylation; Oxidation (M); Deamidation (NQ)	51162	FBpp0073081
977	512	FBgn0030612	237.38	44	35	34	36	41	0	0	0	0	13048000	5341500	11518000	10920000					16	16	29	17	21	19	0	0	0	0	Oxidation (M); Deamidation (NQ)	50073	FBpp0073781
351	510	FBgn0037912	237.34	60	57	55	48	44	0	0	0	0	251690000	213930000	193900000	135210000					22	22	82	98	73	50	0	0	0	0	Carbamidomethylation; Oxidation (M); Deamidation (NQ)	34094	FBpp0099888
912	601	FBgn0086372	237.31	29	12	26	15	21	26	10	9	2	2280900	4714300	5317400	5684300	1758800	622560	439620	89127	15	15	10	19	18	17	17	7	2	1	Carbamidomethylation; Oxidation (M)	84219	FBpp0291394
339	472	FBgn0031907	237.13	61	49	58	55	54	59	59	50	31	67186000	62692000	33536000	24622000	64490000	17767000	16016000	7454400	18	18	42	51	39	38	64	74	30	16	Carbamidomethylation; Oxidation (M); Deamidation (NQ)	33278	FBpp0291743
1131	381	FBgn0026196	237.08	46	24	31	36	40	3	0	0	0	8832500	8954800	12732000	11226000	89000				17	17	13	15	16	17	1	0	0	0	Oxidation (M)	57171	FBpp0078997
483	346	FBgn0037652	237.07	64	51	38	50	58	57	53	59	27	22755000	29032000	33239000	25121000	23665000	18528000	9428500	5364000	18	18	30	24	30	32	38	33	28	9	Carbamidomethylation; Oxidation (M); Deamidation (NQ)	40876	FBpp0081443
588	645	FBgn0052528	236.96	46	33	33	38	40	21	20	14	8	22871000	20837000	27060000	36372000	2574600	869200	1148500	175940	13	13	39	31	48	42	10	7	4	3	Carbamidomethylation; Oxidation (M); Deamidation (NQ)	41863	FBpp0074562
737	387	FBgn0003392	236.93	32	8	16	21	22	25	11	9	7	4078000	5694900	8803900	7955000	10978000	1273400	210640	381960	23	23	8	14	24	20	26	10	9	5	Oxidation (M); Deamidation (NQ)	99883	FBpp0305866
650	864	FBgn0002284	236.87	78	57	66	66	78	44	27	21	29	24374000	18247000	36784000	30042000	10576000	1447500	477100	1642100	13	13	30	32	36	32	15	10	7	4	Carbamidomethylation; Oxidation (M); Deamidation (NQ)	25842	FBpp0075119
614	405	FBgn0038194	236.81	47	38	32	43	37	11	8	0	0	51076000	28537000	46910000	35414000	487490	827090			23	21	42	41	46	30	5	4	0	0	Carbamidomethylation; Oxidation (M); Deamidation (NQ)	57385	FBpp0088707
498	534	FBgn0053129	236.77	23	18	20	17	22	0	3	0	0	71656000	48946000	57843000	50091000		3973.1			15	15	62	62	60	41	0	1	0	0	Carbamidomethylation; Oxidation (M)	75681	FBpp0079758
826	535	FBgn0010611	236.56	44	22	27	23	27	34	30	34	26	10739000	4761400	6652400	7776700	10284000	6580000	1730600	2352600	15	15	11	11	8	8	24	21	28	12	Carbamidomethylation; Oxidation (M); Deamidation (NQ)	51177	FBpp0086289
637	374	FBgn0264855	236.52	28	17	22	23	25	10	7	3	3	10816000	23990000	22754000	26004000	1597700	390600	103000	100420	23	23	23	34	31	31	9	7	4	2	Carbamidomethylation; Oxidation (M)	106935	FBpp0088945
577	342	FBgn0033902	236.34	62	38	52	60	58	29	28	35	21	30204000	41860000	30818000	34712000	5575400	5651500	1588000	374400	20	20	32	29	32	34	18	17	13	8	Carbamidomethylation; Oxidation (M); Deamidation (NQ)	44087	FBpp0086705
835	317	FBgn0004574	236.23	46	18	20	32	26	35	11	5	1	4775900	10464000	40283000	41780000	3775600	5035100	80313	246570	19	19	15	11	19	16	20	7	2	1	Carbamidomethylation; Oxidation (M)	67851	FBpp0073119
617	1964	FBgn0003274	236.14	65	65	47	53	65	42	42	42	12	76579000	59507000	82771000	66363000	2926100	1167200	685680	1531200	9	8	34	29	33	29	8	6	5	3	Oxidation (M)	11757	FBpp0086252
992	1006	FBgn0033886	235.94	35	25	27	21	31	18	24	11	9	4390400	5368900	6496400	10054000	460110	813890	165160	395230	10	10	13	18	14	21	5	11	2	4		45555	FBpp0308980
695	521	FBgn0004003	235.77	67	66	57	63	63	0	0	5	0	73637000	61819000	72598000	39488000			2632.3		19	19	39	34	42	31	0	0	1	0	Carbamidomethylation; Oxidation (M); Deamidation (NQ)	29444	FBpp0085698
376	415	FBgn0034258	235.68	30	22	22	24	24	22	14	8	7	29761000	38556000	38074000	38135000	15694000	3624900	635980	1009500	27	27	45	53	57	56	37	20	18	8	Carbamidomethylation; Oxidation (M); Deamidation (NQ)	105654	FBpp0086013
392	461	FBgn0035630	235.66	51	35	49	37	44	46	46	38	37	55992000	21830000	49308000	50107000	40775000	22938000	6760800	8398000	18	18	43	39	37	42	55	36	18	18	Carbamidomethylation; Oxidation (M)	42773	FBpp0076827
527	702	FBgn0023175	235.48	60	48	56	49	53	49	38	38	34	45509000	38384000	50371000	41600000	18374000	2735900	3234700	1951100	14	14	30	39	41	28	22	31	10	9	Carbamidomethylation; Oxidation (M); Deamidation (NQ)	27675	FBpp0089041
431	998	FBgn0000181	235.42	75	75	75	75	75	74	57	52	44	57166000	81241000	79862000	65535000	15236000	2841900	2026200	2866800	13	12	68	58	58	60	18	6	6	4	Oxidation (M)	17738	FBpp0086895
878	522	FBgn0029688	235.22	13	4	5	6	6	4	2	2	0	2382800	4066600	11610000	3702800	735820	170060	172180	9944	27	27	11	14	17	17	10	5	4	1	Oxidation (M)	315898	FBpp0070596
725	409	FBgn0053303	234.54	51	26	47	43	43	0	2	0	0	69133000	44878000	55625000	82490000		149000			21	21	30	33	37	34	0	1	0	0	Oxidation (M); Deamidation (NQ)	51710	FBpp0079642
997	378	FBgn0039827	234.52	32	15	17	23	25	0	0	0	0	6937500	7550400	9242700	8290800					22	22	19	17	24	27	0	0	0	0	Carbamidomethylation; Oxidation (M); Deamidation (NQ)	103635	FBpp0085117
963	399	FBgn0039349	234.42	48	28	33	41	43	0	0	0	0	27738000	8470200	30769000	29404000					20	20	23	22	35	28	0	0	0	0	Carbamidomethylation; Oxidation (M); Deamidation (NQ)	54974	FBpp0084265
701	394	FBgn0264078	234	49	46	39	45	44	0	0	0	0	34942000	25606000	38319000	52861000					20	20	36	36	44	40	0	0	0	0		49510	FBpp0303248
758	1554	FBgn0034860	233.98	39	35	35	35	39	7	0	4	4	55335000	28291000	63583000	59082000	2734400		118330	553520	10	10	25	25	52	35	5	0	1	1	Deamidation (NQ)	34482	FBpp0297280
397	455	FBgn0014189	233.48	48	28	37	30	30	43	27	34	24	31787000	33589000	46386000	49851000	30942000	17007000	4027200	6695600	17	17	34	35	32	31	38	29	33	13	Carbamidomethylation; Oxidation (M); Deamidation (NQ)	48652	FBpp0078754
817	367	FBgn0036298	233.3	48	17	19	26	24	41	21	5	9	5330400	6553300	6120800	7390500	20349000	7988200	349620	624990	21	21	14	12	15	12	27	12	2	4	Carbamidomethylation; Oxidation (M); Deamidation (NQ)	60581	FBpp0075699
661	402	FBgn0026761	233.23	28	26	27	26	20	2	2	2	2	27385000	33063000	28698000	17475000					16	15	42	36	29	27	11	3	7	5	Oxidation (M); Deamidation (NQ)	77963	FBpp0085482
881	471	FBgn0013756	233.23	14	5	9	9	8	2	0	0	0	1511600	5191000	8553500	5318900	251050		16762		28	28	14	25	23	17	4	0	1	0	Carbamidomethylation; Oxidation (M); Deamidation (NQ)	262351	FBpp0087140
585	357	FBgn0025885	233.15	47	32	34	38	36	40	36	22	6	21850000	36715000	43206000	38433000	29738000	6727500	2044700	382470	19	19	23	27	26	25	34	19	10	3	Carbamidomethylation; Oxidation (M); Deamidation (NQ)	62250	FBpp0088368
824	549	FBgn0260003	233	11	1	4	6	6	4	1	2	0	220090	3248900	3402500	2199200	531240	87102	236500	50517	32	31	6	12	24	18	12	2	7	2	Oxidation (M); Deamidation (NQ)	410416	FBpp0110219
909	403	FBgn0033717	232.98	47	24	36	40	47	2	0	0	0	10295000	21835000	21694000	21693000	0				18	17	18	23	33	28	1	0	0	0	Carbamidomethylation; Oxidation (M); Deamidation (NQ)	58264	FBpp0087070
689	354	FBgn0086443	232.77	45	24	28	26	27	45	35	15	15	15845000	24670000	18099000	16439000	31905000	12300000	1912200	1463500	21	21	15	22	19	15	33	16	8	7	Carbamidomethylation; Oxidation (M)	63932	FBpp0080705
680	806	FBgn0265191	232.38	26	6	11	11	9	26	18	16	12	5451400	9121400	4627000	1970100	58853000	27950000	6710400	3241500	16	16	9	16	10	7	53	27	19	7	Carbamidomethylation; Oxidation (M)	78062	FBpp0308234
580	369	FBgn0024183	232.3	41	33	38	41	34	5	2	2	2	8636900	26843000	14182000	15747000	53383	21694	38727	45857	19	19	31	35	37	30	5	3	3	1	Oxidation (M)	52708	FBpp0080277
642	578	FBgn0287182	232.28	14	1	6	7	5	7	3	7	3	513960	5106800	2609500	1746300	6084700	888520	868890	456920	32	32	5	19	17	12	19	6	15	8	Carbamidomethylation; Oxidation (M); Deamidation (NQ)	293908	FBpp0112471
356	823	FBgn0261602	232.12	52	39	45	38	43	38	20	25	13	187970000	174330000	136430000	143410000	26718000	4878500	3724600	2252900	13	13	62	60	50	39	26	23	7	3	Carbamidomethylation; Oxidation (M)	27893	FBpp0072801
757	496	FBgn0002930	232.05	49	19	27	27	32	41	41	18	25	1134700	3207200	2545200	4913100	8582400	5945700	484730	2453000	16	16	7	8	12	11	34	21	14	10	Oxidation (M); Deamidation (NQ)	53727	FBpp0088123
647	489	FBgn0035203	231.98	52	34	26	30	36	46	47	39	28	8897300	16145000	15334000	10766000	13390000	11336000	5059800	1788700	14	14	17	17	18	16	34	34	15	12	Carbamidomethylation; Oxidation (M); Deamidation (NQ)	41162	FBpp0072560
886	483	FBgn0034087	231.72	21	3	7	7	6	11	10	10	6	356810	2261000	1960300	1226700	9778900	3202300	1688200	1047800	25	25	4	11	12	8	17	13	13	8	Oxidation (M)	160851	FBpp0086380
535	574	FBgn0032287	231.67	47	42	40	36	36	12	18	9	0	57773000	44245000	63856000	63445000	1887600	1464700	592780		14	14	60	46	53	52	8	7	4	0	Carbamidomethylation; Oxidation (M)	43421	FBpp0079697
788	436	FBgn0051195	231.52	30	15	21	27	25	8	0	2	0	9891400	20611000	27793000	26158000	707190		31174		19	19	17	26	34	32	4	0	3	0	Carbamidomethylation; Oxidation (M); Deamidation (NQ)	94366	FBpp0291398
393	594	FBgn0003134	231.5	57	47	45	47	54	47	42	38	26	5197500	3336400	6948000	5243000	3338300	2372000	1169500	480990	14	3	52	38	49	44	41	38	17	8	Carbamidomethylation; Oxidation (M); Deamidation (NQ)	37370	FBpp0084026
796	453	FBgn0022774	231.07	41	30	38	36	32	6	0	3	3	34031000	17116000	24475000	21057000	227680		33718	21042	14	14	31	31	31	22	2	0	1	1	Carbamidomethylation; Oxidation (M)	47312	FBpp0074729
357	673	FBgn0052068	230.92	78	74	73	77	78	78	49	58	63	41870000	23964000	27633000	43320000	28754000	4723100	4034100	4842000	15	15	61	49	47	43	51	15	18	14	Carbamidomethylation; Oxidation (M)	22255	FBpp0112333
583	1784	FBgn0000308	230.8	73	73	73	73	73	73	73	73	73	68849000	71830000	57674000	68290000	40945000	13783000	19986000	20304000	9	9	31	32	30	36	34	13	19	14	Carbamidomethylation	13723	FBpp0078864
525	952	FBgn0029093	230.74	50	42	49	49	49	7	7	7	0	40124000	40571000	54523000	36960000	91668	47327	60636		12	12	61	41	60	59	2	3	2	0	Carbamidomethylation; Oxidation (M); Deamidation (NQ)	42473	FBpp0087972
1231	524	FBgn0033179	230.71	47	26	28	24	41	16	9	16	14	4092200	1616400	2486500	5978100	225370	166450	53004	145050	14	14	7	7	7	10	6	4	5	3	Oxidation (M)	43380	FBpp0088069
988	568	FBgn0020414	230.68	41	29	39	30	35	2	11	4	0	8202100	8465900	6452400	17986000	56433	98667	4532		14	14	19	22	17	24	1	4	1	0	Carbamidomethylation; Oxidation (M); Deamidation (NQ)	49255	FBpp0080419
463	444	FBgn0039024	230.63	41	14	14	14	15	37	32	27	26	7751900	15857000	12328000	10032000	46207000	27386000	6815000	6369700	25	25	19	14	14	12	68	47	30	24	Carbamidomethylation; Oxidation (M); Deamidation (NQ)	80596	FBpp0083710
944	479	FBgn0037533	230.54	33	24	24	29	31	0	0	0	0	18403000	19032000	19622000	17850000					13	13	25	20	26	21	0	0	0	0	Carbamidomethylation; Oxidation (M); Deamidation (NQ)	69321	FBpp0428086
511	490	FBgn0034215	230.53	57	44	44	34	34	49	47	40	29	19543000	24802000	13311000	13583000	16797000	4600100	2939300	2194500	18	18	28	27	21	20	43	47	18	7	Carbamidomethylation; Oxidation (M); Deamidation (NQ)	40354	FBpp0303028
369	427	FBgn0037537	230.3	68	47	47	53	39	67	49	59	50	1503000000	154690000	113140000	71439000	149730000	37064000	22892000	17501000	21	21	43	36	45	33	48	41	25	23	Carbamidomethylation; Oxidation (M)	36862	FBpp0081312
402	665	FBgn0004103	230.28	65	54	54	54	65	54	45	34	24	6343500	8107700	6212700	8921100	1806700	708810	0	249540	14	3	51	43	44	45	42	40	14	7	Carbamidomethylation; Oxidation (M); Deamidation (NQ)	34542	FBpp0082067
603	657	FBgn0037057	229.52	40	23	27	34	34	40	30	27	18	10958000	21679000	23171000	16395000	5880500	9233100	2336600	1879900	15	15	19	20	25	17	27	21	11	7	Carbamidomethylation; Oxidation (M)	47074	FBpp0077954
667	891	FBgn0004066	229.4	51	47	51	47	47	42	37	33	22	27572000	32502000	31608000	21139000	7493500	1165400	1561700	833630	12	12	29	33	30	20	16	19	6	6	Carbamidomethylation; Oxidation (M); Deamidation (NQ)	27973	FBpp0073989
705	466	FBgn0013997	229.01	24	12	19	16	17	0	0	1	0	15096000	29798000	23428000	16496000			18414		26	25	24	38	31	39	0	0	1	0	Carbamidomethylation; Oxidation (M); Deamidation (NQ)	145467	FBpp0075730
451	672	FBgn0019982	228.88	77	64	52	60	74	64	42	52	49	69204000	36015000	47778000	30866000	20591000	3807800	3961500	4814300	16	16	44	45	43	36	25	29	24	13	Carbamidomethylation; Oxidation (M); Deamidation (NQ)	25785	FBpp0077143
278	935	FBgn0036213	228.79	56	49	46	53	46	42	36	36	32	222340000	155960000	196960000	186920000	28384000	4617100	4913300	4674300	12	12	120	96	105	80	27	32	24	12	Carbamidomethylation; Oxidation (M); Deamidation (NQ)	24274	FBpp0075764
799	498	FBgn0014075	228.73	20	5	15	18	14	0	0	0	0	12543000	15128000	16579000	13004000					25	25	12	32	35	35	0	0	0	0	Oxidation (M); Deamidation (NQ)	174353	FBpp0074831
565	872	FBgn0010590	228.71	72	54	72	72	72	50	12	27	27	25112000	26310000	26339000	32597000	5966100	346480	162220	791720	12	12	34	39	36	48	15	5	6	5	Carbamidomethylation; Oxidation (M); Deamidation (NQ)	24264	FBpp0086400
841	501	FBgn0033698	228.28	21	4	4	6	6	12	9	9	1	563900	2454500	2524700	2467000	4319100	539030	620750	96914	31	31	9	10	13	10	20	11	13	2	Carbamidomethylation; Oxidation (M)	212085	FBpp0087116
144	530	FBgn0017545	228.17	67	66	67	67	66	66	63	52	51	534110000	431210000	358250000	293230000	64033000	16316000	11312000	12832000	21	21	195	172	182	142	75	76	22	19	Carbamidomethylation; Oxidation (M); Deamidation (NQ)	30340	FBpp0088242
557	765	FBgn0015268	228.11	36	28	30	33	33	36	30	27	26	21554000	18465000	24604000	34331000	12270000	11790000	1860500	4144500	12	12	23	25	31	24	24	16	20	12	Carbamidomethylation; Oxidation (M); Deamidation (NQ)	42768	FBpp0072128
879	382	FBgn0027588	228.04	28	13	18	25	20	2	1	0	0	6958500	9635800	17400000	14216000	0	50391			20	20	16	29	35	29	1	1	0	0	Carbamidomethylation; Oxidation (M); Deamidation (NQ)	105731	FBpp0070057
512	877	FBgn0038947	228.01	78	78	78	78	78	30	30	12	13	119020000	57037000	58301000	87566000	3510000	1196000	142320	210450	11	11	52	40	64	49	12	5	4	2	Carbamidomethylation; Oxidation (M); Deamidation (NQ)	21811	FBpp0083604
981	518	FBgn0028734	227.86	30	7	16	16	22	5	8	4	6	2880300	5742800	3688600	6545800	272460	200320	19644	154510	16	16	9	18	20	19	6	4	3	4	Carbamidomethylation; Oxidation (M); Deamidation (NQ)	81029	FBpp0300445
726	419	FBgn0035947	227.65	38	27	22	26	22	32	17	8	3	14698000	14276000	16828000	14587000	8362800	1633900	279330	38711	20	20	25	17	20	17	24	12	4	2	Carbamidomethylation; Oxidation (M); Deamidation (NQ)	69009	FBpp0076244
1135	570	FBgn0038964	227.49	35	12	24	31	32	2	5	0	0	8666200	5459800	23134000	27847000	188150	314440			14	14	11	11	18	21	1	2	0	0	Oxidation (M)	54837	FBpp0083625
631	1018	FBgn0038858	227.38	63	63	59	59	59	54	37	52	27	40383000	27550000	19405000	25705000	7918600	2211900	1316600	2494900	10	10	32	36	28	32	21	8	14	5	Carbamidomethylation; Oxidation (M); Deamidation (NQ)	23619	FBpp0306057
336	858	FBgn0034753	227.15	62	62	62	62	62	45	20	7	17	250320000	180910000	155410000	142040000	5188800	713110	334760	537900	15	15	87	82	81	95	19	5	2	3	Oxidation (M); Deamidation (NQ)	22199	FBpp0071844
722	626	FBgn0003062	227	54	42	42	39	44	19	15	15	0	40425000	54946000	47230000	31962000	818310	665190	397620		13	13	30	31	34	23	4	4	5	0	Carbamidomethylation; Oxidation (M)	34637	FBpp0071892
540	769	FBgn0287234	226.67	61	43	54	56	54	29	13	21	14	106260000	65721000	122460000	91660000	5316300	862560	1044900	1235500	13	13	43	43	47	51	8	9	10	3	Carbamidomethylation; Oxidation (M)	26347	FBpp0077108
746	789	FBgn0030724	226.66	52	38	45	44	43	3	0	0	0	78592000	65629000	57582000	57048000	106980				14	14	25	36	38	24	1	0	0	0	Carbamidomethylation; Oxidation (M); Deamidation (NQ)	31965	FBpp0074036
624	434	FBgn0030038	226.61	35	20	25	28	28	27	23	17	19	13017000	7574900	19511000	17537000	13960000	4353600	965330	2552500	17	17	21	22	22	28	25	14	15	12	Carbamidomethylation; Oxidation (M)	62529	FBpp0308525
766	542	FBgn0023535	226.21	54	48	45	49	46	3	0	0	0	24191000	48059000	30962000	21174000	0				14	14	43	33	27	27	1	0	0	0	Carbamidomethylation; Oxidation (M); Deamidation (NQ)	39086	FBpp0070083
423	740	FBgn0029994	226.01	45	45	45	45	45	34	31	10	3	166020000	144660000	143780000	122960000	8570400	4476500	279420	81866	13	13	68	58	61	54	21	39	2	1	Carbamidomethylation; Oxidation (M); Deamidation (NQ)	35575	FBpp0071071
920	420	FBgn0027578	225.88	31	7	10	16	17	29	17	8	10	0	577650	5061500	4462600	18889000	7629500	316190	878090	19	19	4	7	11	10	29	18	5	6	Carbamidomethylation; Oxidation (M); Deamidation (NQ)	81674	FBpp0307566
514	1689	FBgn0005533	225.52	56	56	56	56	56	47	50	47	56	120880000	122680000	67438000	89254000	8254400	2777800	2821800	4330400	9	9	53	46	43	46	15	9	11	10	Carbamidomethylation; Oxidation (M); Deamidation (NQ)	15285	FBpp0076207
335	1365	FBgn0284248	225.32	72	62	62	72	66	14	0	0	0	259420000	244080000	270490000	254990000	210650				11	11	76	66	81	86	2	0	0	0	Carbamidomethylation; Deamidation (NQ)	11735	FBpp0080446
955	559	FBgn0031428	225.28	46	16	27	19	27	34	29	24	18	4917300	3482900	5183800	7020400	7448900	6037100	1390500	1627000	16	16	6	11	8	11	13	12	21	7	Carbamidomethylation; Oxidation (M)	52792	FBpp0077450
821	432	FBgn0036837	224.96	45	5	6	9	8	38	26	19	12	228270	4466200	2621600	440530	17950000	11661000	1874300	1406700	25	25	3	5	6	6	33	23	13	10	Carbamidomethylation; Oxidation (M); Deamidation (NQ)	86748	FBpp0074812
429	1003	FBgn0263396	224.76	36	34	31	34	36	34	34	34	19	49701000	64865000	62285000	59168000	11819000	12606000	4250100	1546800	9	9	60	46	66	56	30	25	11	6	Carbamidomethylation; Oxidation (M); Deamidation (NQ)	36184	FBpp0082320
976	695	FBgn0265045	224.74	4	1	2	2	2	0	0	0	0	4912600	15247000	12994000	14678000	0			0	25	25	10	17	19	18	1	0	0	1	Oxidation (M); Deamidation (NQ)	923820	FBpp0307635
720	464	FBgn0038145	224.44	55	24	33	28	40	22	24	16	23	19678000	8979700	17130000	16994000	4610800	5469500	1221200	1418900	18	18	19	20	16	17	19	18	13	7	Carbamidomethylation; Oxidation (M); Deamidation (NQ)	45230	FBpp0082219
919	819	FBgn0053094	224.43	27	17	17	25	19	26	19	11	8	7976000	9625400	15009000	13175000	9126500	2160200	488150	35044	10	10	11	16	17	17	17	9	4	2		56038	FBpp0306774
644	421	FBgn0012051	224.42	29	16	23	23	22	10	5	3	3	8573900	10123000	8530600	11951000	223420	30366			20	17	27	33	30	38	8	3	1	1	Carbamidomethylation; Oxidation (M); Deamidation (NQ)	95644	FBpp0309435
983	710	FBgn0002787	224.38	48	24	18	36	39	40	27	10	19	11976000	9499600	13873000	9365600	5058400	4995900	314620	551320	14	14	9	11	19	16	14	13	2	6	Carbamidomethylation; Oxidation (M); Deamidation (NQ)	40711	FBpp0303270
693	504	FBgn0039114	224.35	40	29	27	36	36	0	4	0	0	20854000	15066000	38870000	34310000		140950			16	16	27	28	43	37	0	2	0	0	Carbamidomethylation; Oxidation (M)	48833	FBpp0083846
566	981	FBgn0014020	223.97	78	76	46	72	72	36	10	6	0	62602000	47295000	43983000	57183000	1896100	352980	1517.1		14	14	51	40	45	50	11	2	1	0	Carbamidomethylation; Oxidation (M); Deamidation (NQ)	21723	FBpp0086354
404	1563	FBgn0019624	223.44	57	57	57	57	57	0	0	0	0	236730000	269630000	256440000	207850000					11	11	78	78	70	84	0	0	0	0	Oxidation (M); Deamidation (NQ)	16622	FBpp0081947
618	784	FBgn0051549	223.36	69	56	50	47	40	41	26	35	32	22520000	19055000	19641000	17062000	15554000	1511600	2727600	2467900	13	13	28	27	24	19	22	17	31	7	Carbamidomethylation; Oxidation (M)	26933	FBpp0078356
1093	930	FBgn0038738	223.32	33	26	23	31	33	0	0	0	0	12718000	7396500	16883000	19799000					10	10	15	16	24	21	0	0	0	0	Oxidation (M)	54386	FBpp0083269
327	1013	FBgn0039713	223.28	60	57	47	50	47	47	37	31	37	224940000	115120000	126590000	133320000	19793000	2451900	2868900	2439800	15	15	66	56	63	69	42	27	20	17	Carbamidomethylation; Deamidation (NQ)	23759	FBpp0099686
605	611	FBgn0027338	223.11	33	19	20	25	20	26	16	19	14	29265000	21369000	26137000	25893000	11047000	7184300	1573400	1918200	13	12	25	26	32	30	22	11	18	6	Carbamidomethylation; Deamidation (NQ)	56990	FBpp0081584
579	458	FBgn0082582	222.91	36	24	34	29	31	6	10	5	5	18041000	13297000	24336000	32478000	213320	188000	170840	111330	17	17	35	38	41	39	3	5	2	2	Oxidation (M)	63447	FBpp0297625
1103	675	FBgn0004401	222.89	22	15	17	19	16	6	0	0	0	7421400	9076700	9040800	7413600	74132				13	13	17	18	20	15	3	0	0	0	Carbamidomethylation; Oxidation (M)	78048	FBpp0074963
842	437	FBgn0052473	222.69	29	13	15	16	14	21	12	3	9	4366200	7005800	4317400	4682600	12382000	2497500	100520	807420	26	24	14	15	18	14	26	11	3	8	Carbamidomethylation; Oxidation (M); Deamidation (NQ)	116385	FBpp0082211
464	1459	FBgn0015222	222.59	53	53	39	40	52	31	25	22	8	182150000	108370000	102040000	115890000	6193700	2243800	531000	40425	8	8	61	49	62	46	11	6	11	1	Carbamidomethylation; Oxidation (M); Deamidation (NQ)	27896	FBpp0304479
613	1583	FBgn0286213	222.46	63	63	55	55	55	55	52	44	37	55391000	54725000	43230000	32593000	18249000	7296100	6822300	3959200	10	10	37	38	34	36	24	10	12	8	Carbamidomethylation	15169	FBpp0075612
853	726	FBgn0025678	222.35	30	30	27	27	26	5	3	0	0	51022000	16244000	39057000	35960000	301520	0			11	11	36	28	34	28	2	1	0	0	Deamidation (NQ)	46752	FBpp0080395
627	474	FBgn0028526	222.19	69	42	53	48	50	40	34	34	21	7373000	9897400	26315000	21234000	8885300	3480800	2713500	1894000	19	19	19	21	29	30	16	12	12	7	Deamidation (NQ)	36698	FBpp0080177
106	1299	FBgn0262536	221.85	64	62	62	53	53	64	53	31	24	639930000	1006800000	95356000	105140000	386910000	150930000	1668100	1930500	13	13	228	331	80	91	209	203	18	7	Carbamidomethylation; Deamidation (NQ)	19795	FBpp0293416
368	433	FBgn0027493	221.79	53	28	41	32	34	51	30	33	24	26435000	18776000	32432000	33257000	35841000	34916000	8063100	8855100	19	19	31	30	35	29	59	41	49	27	Carbamidomethylation; Oxidation (M); Deamidation (NQ)	48935	FBpp0083395
482	683	FBgn0030239	221.78	74	55	56	59	56	67	38	54	26	28900000	30958000	31709000	17204000	25942000	3868400	7396100	4672300	15	15	34	40	40	26	34	33	19	17	Carbamidomethylation; Oxidation (M); Deamidation (NQ)	26672	FBpp0073235
243	1332	FBgn0000150	221.54	63	63	63	63	63	47	47	47	47	904980000	804840000	625310000	487890000	250470000	79011000	91512000	75475000	14	14	87	89	85	85	87	43	39	32	Carbamidomethylation; Oxidation (M); Deamidation (NQ)	18723	FBpp0308291
597	598	FBgn0035964	221.45	72	62	68	69	58	59	44	51	33	61650000	40592000	48983000	20481000	23277000	2547900	3613100	2482900	13	13	25	30	28	31	24	21	23	6	Carbamidomethylation; Oxidation (M); Deamidation (NQ)	24528	FBpp0099973
1349	1346	FBgn0035513	221.3	66	33	46	53	60	0	0	0	0	4171500	4929000	4479200	3662000					10	10	10	13	14	13	0	0	0	0		24279	FBpp0073079
874	582	FBgn0032729	221.27	35	30	32	31	33	0	0	0	0	35984000	18989000	33475000	35007000					14	14	30	26	35	31	0	0	0	0	Carbamidomethylation; Oxidation (M)	50128	FBpp0080728
783	876	FBgn0014010	221.23	65	60	58	58	58	32	15	23	19	41012000	28664000	39472000	23553000	3236100	36089	134030	240120	13	13	23	20	23	26	9	2	5	4	Oxidation (M); Deamidation (NQ)	23959	FBpp0077475
760	563	FBgn0036258	221.18	29	24	22	15	20	27	19	14	16	26600000	30771000	18058000	19086000	12535000	5297900	2087200	756380	14	14	23	25	19	21	22	19	10	8	Carbamidomethylation; Oxidation (M); Deamidation (NQ)	63223	FBpp0075754
908	730	FBgn0016715	221.11	62	39	49	50	50	0	0	0	0	19094000	14819000	18774000	14350000					12	12	29	31	31	25	0	0	0	0	Carbamidomethylation; Oxidation (M)	30113	FBpp0072460
772	475	FBgn0265137	221.05	59	21	36	37	38	31	30	37	21	10331000	14232000	14557000	14376000	2857100	2752600	1810100	705550	19	19	14	18	20	21	14	12	12	5	Carbamidomethylation; Oxidation (M); Deamidation (NQ)	47666	FBpp0085523
654	550	FBgn0022959	220.97	59	29	52	36	38	24	18	21	10	29499000	22071000	30459000	33666000	4024600	2761600	593640	440830	17	17	30	30	28	28	15	10	10	3	Deamidation (NQ)	38181	FBpp0075759
707	569	FBgn0005278	220.92	48	19	25	27	19	33	29	14	10	9059500	4321800	5327600	4967900	3516600	2932400	92718	257500	15	14	14	13	13	9	22	15	6	4	Carbamidomethylation; Oxidation (M)	44697	FBpp0088446
1048	716	FBgn0035911	220.76	36	29	34	34	33	4	0	3	0	13829000	20442000	14765000	13249000	0		16242		14	14	21	21	22	21	1	0	1	0	Carbamidomethylation; Oxidation (M); Deamidation (NQ)	46196	FBpp0076375
828	689	FBgn0001105	220.56	60	40	31	47	56	0	3	0	0	32136000	36021000	35946000	34350000		0			14	14	34	24	32	32	0	1	0	0	Carbamidomethylation; Oxidation (M); Deamidation (NQ)	37133	FBpp0073921
660	566	FBgn0001108	220.54	33	4	15	12	18	16	9	8	6	2084800	7400400	11496000	13739000	9287500	1509800	945780	602520	31	31	9	18	20	22	16	8	9	7	Oxidation (M); Deamidation (NQ)	141217	FBpp0075498
1208	713	FBgn0267790	220.44	22	12	21	16	18	0	0	0	0	4364400	8698400	6937900	5795100					11	11	10	20	18	15	0	0	0	0	Carbamidomethylation; Oxidation (M); Deamidation (NQ)	66731	FBpp0081601
630	500	FBgn0000239	220.26	41	24	22	17	14	30	17	18	9	14535000	20251000	16601000	11786000	23324000	5896000	2109900	985750	20	20	25	18	16	12	29	15	13	6	Carbamidomethylation; Oxidation (M); Deamidation (NQ)	76790	FBpp0290556
973	632	FBgn0035679	219.82	49	30	40	49	45	19	29	21	19	9754800	8852400	12630000	9398200	2854800	2486800	786560	560520	12	12	9	15	23	17	7	11	5	6	Oxidation (M); Deamidation (NQ)	39627	FBpp0076771
923	572	FBgn0263289	219.69	17	4	5	10	10	1	0	1	0	3025600	5344400	10739000	9426500	1278500		32521		30	30	10	14	26	25	3	0	1	0	Oxidation (M); Deamidation (NQ)	280873	FBpp0300852
1125	435	FBgn0040234	219.67	20	7	6	12	12	0	0	0	0	2897100	4754600	5132900	4271400					20	20	9	10	13	14	0	0	0	0	Carbamidomethylation; Oxidation (M); Deamidation (NQ)	157714	FBpp0306949
719	976	FBgn0032160	219.63	51	51	41	41	41	4	0	4	0	103220000	95602000	81915000	65093000	147500		0		15	15	37	44	45	33	1	0	1	0	Carbamidomethylation; Oxidation (M); Deamidation (NQ)	30994	FBpp0079473
778	564	FBgn0032010	219.59	23	5	16	17	21	2	0	1	0	1868000	4798500	7155800	7461600	1066000		38496		27	27	9	25	37	34	4	0	1	0	Oxidation (M); Deamidation (NQ)	175283	FBpp0304636
787	497	FBgn0021825	219.31	52	28	35	36	28	22	25	35	13	17856000	8085400	11760000	12041000	2507800	3747100	631620	427800	17	16	15	13	19	16	14	10	13	4	Oxidation (M)	41998	FBpp0087722
950	418	FBgn0031689	219.3	40	28	31	37	37	0	3	0	0	13557000	7271200	11588000	15122000		0			19	19	25	21	25	20	0	1	0	0	Carbamidomethylation; Oxidation (M)	57271	FBpp0078698
510	545	FBgn0036290	219.2	67	45	40	56	51	56	48	43	30	9270900	15663000	15620000	10909000	15746000	14106000	3258900	1277400	16	15	31	25	26	24	32	32	12	12	Carbamidomethylation; Oxidation (M)	35796	FBpp0088362
193	2246	FBgn0261615	219.2	48	48	46	46	39	29	29	19	8	3456100000	3587000000	1268500000	1619100000	422360000	134780000	25050000	32194000	16	16	168	152	72	107	54	45	16	15	Carbamidomethylation	13017	FBpp0292080
859	618	FBgn0261276	219.09	31	10	22	20	21	0	0	0	0	8702500	18039000	18718000	14540000					28	28	13	26	29	22	0	0	0	0	Oxidation (M)	111794	FBpp0086700
733	467	FBgn0024352	218.9	49	14	21	23	22	42	28	7	8	3707500	9500100	7530600	8408400	23751000	4982600	555560	358090	22	22	13	13	14	16	30	16	3	3	Carbamidomethylation; Oxidation (M)	55698	FBpp0077790
951	988	FBgn0051673	218.73	48	29	34	38	41	29	32	31	8	5479900	13853000	11730000	11317000	5046800	7781500	1882700	530320	11	11	11	13	14	13	15	14	13	2	Carbamidomethylation; Oxidation (M); Deamidation (NQ)	35658	FBpp0080951
465	1132	FBgn0010411	218.71	57	51	51	56	51	45	45	39	36	182620000	165670000	201140000	126700000	10046000	3059300	4564600	2284500	15	15	50	52	48	60	17	14	9	9	Carbamidomethylation; Oxidation (M)	17612	FBpp0085585
961	463	FBgn0031824	218.62	54	43	40	48	52	0	0	0	0	19347000	16404000	21066000	16568000					15	15	30	18	26	25	0	0	0	0	Carbamidomethylation; Oxidation (M); Deamidation (NQ)	45757	FBpp0078893
388	1145	FBgn0024733	218.6	46	46	43	45	46	17	13	27	19	574690000	339740000	292670000	470810000	187210000	15945000	1760600	1490500	13	13	52	52	52	54	18	10	11	2	Carbamidomethylation; Oxidation (M); Deamidation (NQ)	25528	FBpp0289147
531	499	FBgn0028685	218.49	61	37	32	39	45	43	52	31	18	17718000	36142000	26644000	27091000	8354200	8601600	1906500	1632800	19	19	26	27	24	24	21	25	10	7	Carbamidomethylation; Oxidation (M)	44911	FBpp0293948
303	1568	FBgn0259209	218.42	12	12	12	12	10	12	12	12	8	529900000	421500000	411080000	396720000	217900000	66152000	92437000	128600000	10	9	59	56	61	58	61	30	29	27	Carbamidomethylation; Deamidation (NQ)	52986	FBpp0288975
1166	469	FBgn0033816	218.33	31	29	26	22	18	0	0	0	0	10113000	11343000	8257700	5780800					15	15	23	19	15	13	0	0	0	0	Oxidation (M); Deamidation (NQ)	74207	FBpp0086872
548	1021	FBgn0010213	218.32	68	62	50	50	50	11	0	0	0	149050000	90496000	94592000	101440000	1489400				12	12	50	33	37	40	2	0	0	0	Carbamidomethylation; Oxidation (M)	24659	FBpp0086226
789	509	FBgn0025582	218.3	39	30	34	31	32	19	32	17	10	17266000	15695000	16803000	23708000	6980900	9158000	1352000	747250	17	17	21	20	23	23	10	17	5	4	Carbamidomethylation; Oxidation (M)	51162	FBpp0075104
816	543	FBgn0011638	218.18	45	23	36	33	37	30	21	21	24	2686600	8073000	9409900	16680000	3709400	2203700	336640	1791000	17	17	12	19	17	19	14	9	12	8	Oxidation (M); Deamidation (NQ)	44885	FBpp0080906
931	441	FBgn0024754	218.07	58	31	46	29	43	0	0	0	0	13423000	13769000	13724000	21069000					19	19	16	30	24	29	0	0	0	0	Carbamidomethylation; Oxidation (M)	47523	FBpp0086485
688	912	FBgn0030703	217.6	62	40	62	52	61	0	0	0	0	27584000	36239000	39584000	31818000					15	15	32	35	44	29	0	0	0	0	Oxidation (M); Deamidation (NQ)	27921	FBpp0073959
350	916	FBgn0002590	217.6	46	43	40	45	36	28	32	29	25	187450000	103180000	158170000	115940000	20525000	3313800	2813800	1627800	15	15	72	58	64	45	21	30	19	8	Carbamidomethylation; Oxidation (M); Deamidation (NQ)	25434	FBpp0074180
495	506	FBgn0267912	217.34	51	29	42	40	40	48	28	18	13	4849800	9508900	12758000	9784100	7125700	4679300	1424800	60819	23	7	19	35	32	26	43	30	13	8	Carbamidomethylation; Oxidation (M)	64285	FBpp0074067
677	660	FBgn0050410	217.3	70	64	59	65	53	56	43	38	35	23476000	8621700	14022000	6846600	4370100	548160	524700	819590	13	13	30	32	25	16	19	15	17	6	Carbamidomethylation; Oxidation (M); Deamidation (NQ)	26535	FBpp0296955
290	922	FBgn0011726	217.27	71	70	71	69	64	71	59	60	70	236670000	241630000	215140000	182390000	112200000	38880000	58066000	53123000	14	14	60	62	47	63	72	51	34	42	Carbamidomethylation; Oxidation (M); Deamidation (NQ)	17153	FBpp0072097
806	603	FBgn0022213	217.17	31	7	11	11	16	28	9	5	5	2733200	4926600	2620000	4631200	11339000	1071700	263980	652340	22	22	8	13	11	15	27	8	10	5	Carbamidomethylation; Oxidation (M)	110141	FBpp0080484
1288	591	FBgn0000447	216.89	48	22	48	28	34	0	0	0	0	6788400	8301800	5763600	7963200					13	13	10	15	11	12	0	0	0	0	Oxidation (M)	44342	FBpp0081376
784	1641	FBgn0028327	216.72	37	32	28	33	33	0	5	0	0	14207000	27753000	25139000	26706000		72899			10	10	37	35	34	34	0	2	0	0	Deamidation (NQ)	33030	FBpp0071307
560	963	FBgn0004838	216.59	36	29	27	27	33	13	10	10	5	21822000	17872000	13522000	25561000	979030	250560	43401	49938	10	10	49	33	42	43	9	9	3	2	Carbamidomethylation; Oxidation (M)	44770	FBpp0078974
775	999	FBgn0010238	216.43	37	32	35	33	33	26	21	22	24	7445200	16544000	9576100	14599000	1746400	2844700	254700	607270	12	12	19	22	25	25	12	10	6	7	Carbamidomethylation; Deamidation (NQ)	39939	FBpp0087044
870	1025	FBgn0010470	216.18	71	70	64	65	70	3	3	0	0	21823000	5967800	11860000	8066700	46607	38041			14	14	35	25	31	17	1	1	0	0	Carbamidomethylation; Oxidation (M); Deamidation (NQ)	24435	FBpp0297155
804	1074	FBgn0262515	216.06	38	26	28	34	29	12	8	12	8	39235000	25113000	26328000	27436000	1154400	389850	475490	470490	14	14	29	22	29	30	7	3	5	2	Oxidation (M); Deamidation (NQ)	41124	FBpp0087668
1353	477	FBgn0038745	215.84	29	20	21	21	21	0	0	0	0	5851500	8771400	8096700	5168700					14	14	13	12	13	11	0	0	0	0	Oxidation (M)	71652	FBpp0310666
759	480	FBgn0035770	215.78	30	23	20	18	22	20	15	3	1	20516000	28022000	17641000	19990000	14212000	3870300	389090	120860	17	17	23	20	18	17	17	10	2	1	Oxidation (M)	77442	FBpp0271907
769	485	FBgn0267828	215.78	30	18	24	29	22	0	0	0	0	10883000	13059000	18837000	12578000					18	18	25	26	29	22	0	0	0	0	Carbamidomethylation; Oxidation (M)	84491	FBpp0312556
606	1578	FBgn0034138	215.68	64	64	61	55	61	36	23	41	36	80668000	46248000	80097000	42699000	4705000	806990	2339100	1536900	9	9	41	29	36	38	10	2	3	6	Oxidation (M); Deamidation (NQ)	17037	FBpp0086269
477	597	FBgn0031417	215.62	47	43	31	29	41	45	42	38	35	34338000	43213000	21513000	19308000	59934000	32863000	13614000	8915300	15	15	35	25	28	24	47	31	25	19	Carbamidomethylation; Oxidation (M); Deamidation (NQ)	38014	FBpp0303517
1003	606	FBgn0030329	215.59	38	29	34	31	29	0	3	0	0	19319000	19281000	23546000	20699000		179390			14	14	21	22	19	19	0	1	0	0	Carbamidomethylation; Oxidation (M)	46650	FBpp0073396
1339	587	FBgn0037709	215.52	46	24	35	20	31	0	0	0	0	10141000	7413100	6927600	5815800					13	13	10	17	10	9	0	0	0	0	Carbamidomethylation; Oxidation (M)	49744	FBpp0081545
921	486	FBgn0020443	215.45	32	5	7	11	13	30	18	12	14	796670	6613400	3820100	6251900	19542000	5030800	775930	1266900	16	16	6	10	8	10	31	15	7	8	Carbamidomethylation; Oxidation (M); Deamidation (NQ)	66452	FBpp0079951
309	970	FBgn0014026	215.35	39	38	39	38	38	38	27	19	11	246410000	194620000	140420000	92804000	22195000	5850500	1989700	1448300	17	17	82	76	60	52	31	25	5	4	Carbamidomethylation; Oxidation (M); Deamidation (NQ)	30732	FBpp0070877
1035	748	FBgn0035588	215.15	43	42	38	38	38	0	0	0	0	30194000	16893000	27360000	17487000					13	13	18	20	22	18	0	0	0	0	Carbamidomethylation; Oxidation (M)	33618	FBpp0076882
301	612	FBgn0064225	215	54	40	52	47	44	46	34	36	25	124740000	146160000	114160000	109890000	49830000	14796000	6066000	4459400	18	18	74	71	71	51	52	58	19	12	Carbamidomethylation; Oxidation (M); Deamidation (NQ)	34037	FBpp0110421
891	897	FBgn0261270	214.85	34	21	23	27	33	25	29	25	24	16227000	16708000	17706000	15372000	9187500	4674900	3590500	1763900	10	10	12	12	13	14	14	10	10	7	Carbamidomethylation; Oxidation (M); Deamidation (NQ)	43446	FBpp0086690
731	584	FBgn0032482	214.62	46	17	23	23	26	38	42	22	24	6299400	9078600	6801000	6073500	14217000	8335500	2176200	2050200	16	16	10	13	12	12	30	27	17	11	Carbamidomethylation; Oxidation (M); Deamidation (NQ)	44085	FBpp0080020
721	507	FBgn0038742	214.62	44	26	44	37	34	3	2	5	0	35956000	58134000	49491000	46681000	0	245930	137770		14	14	33	34	36	33	1	1	2	0	Carbamidomethylation; Oxidation (M); Deamidation (NQ)	43654	FBpp0083227
411	1581	FBgn0013749	214.44	57	57	57	57	56	56	33	48	40	7055500	16511000	6743600	13940000	4500700	607740	1034800	604530	10	6	59	63	54	57	35	9	11	6	Carbamidomethylation; Oxidation (M); Deamidation (NQ)	20617	FBpp0088256
269	1334	FBgn0010424	214.42	65	65	65	65	65	40	40	33	30	325550000	380150000	353190000	386650000	5093400	2445500	2128700	1769800	14	10	108	121	103	145	12	8	6	8	Carbamidomethylation; Oxidation (M); Deamidation (NQ)	17696	FBpp0088546
895	442	FBgn0034315	214.23	63	15	19	29	26	32	28	26	21	1897300	2835300	4039600	5395500	3028500	965730	329280	978360	21	20	6	7	12	12	19	14	10	9	Carbamidomethylation; Oxidation (M); Deamidation (NQ)	51378	FBpp0085950
1074	439	FBgn0286781	214.02	49	20	25	26	26	27	11	7	7	5275500	5520000	4988100	4604000	5227700	1284900	172850	272730	19	19	9	13	12	11	13	6	3	3	Carbamidomethylation; Oxidation (M); Deamidation (NQ)	59930	FBpp0080554
1261	725	FBgn0260934	213.8	11	8	8	10	10	1	0	0	0	5431600	3868400	8916200	9306800	13766				10	10	12	10	12	12	1	0	0	0	Oxidation (M)	126436	FBpp0303278
538	644	FBgn0028515	213.73	49	31	36	36	37	39	36	42	33	12111000	17127000	25688000	23682000	9859800	12558000	3430700	2569700	16	16	28	29	27	22	23	24	16	18	Carbamidomethylation; Oxidation (M); Deamidation (NQ)	40614	FBpp0080382
815	520	FBgn0036299	213.62	21	14	18	19	18	0	2	3	2	10083000	16169000	11506000	16791000		49226	11702	73529	17	17	16	26	28	22	0	1	2	2	Carbamidomethylation; Oxidation (M); Deamidation (NQ)	92325	FBpp0075698
555	1268	FBgn0038570	213.22	64	53	64	53	52	40	31	39	31	97155000	94766000	83537000	125870000	6516600	1871200	2550600	3121300	11	11	37	44	32	42	19	10	14	8	Carbamidomethylation; Oxidation (M); Deamidation (NQ)	19896	FBpp0100079
1492	592	FBgn0001987	212.96	20	7	10	7	15	0	0	0	0	1794800	1678000	2919700	3258600					13	13	5	8	8	9	0	0	0	0	Oxidation (M)	109239	FBpp0080324
890	785	FBgn0039849	212.82	45	23	30	30	32	31	38	24	7	8175800	18934000	8676100	7780800	8869700	12417000	4251800	250160	13	13	9	12	11	14	17	14	12	3	Carbamidomethylation; Oxidation (M)	39108	FBpp0085169
802	513	FBgn0041713	212.68	52	11	20	13	21	43	48	18	35	2168000	504100	2673500	3359800	6472400	7895200	251420	2683900	19	18	5	7	7	9	17	26	10	13	Carbamidomethylation; Oxidation (M)	49246	FBpp0080260
574	974	FBgn0261822	212.65	19	16	16	19	19	0	0	0	0	83705000	116870000	108400000	95344000					11	11	52	37	55	57	0	0	0	0	Carbamidomethylation; Oxidation (M); Deamidation (NQ)	70531	FBpp0079196
1224	609	FBgn0261393	212.43	31	2	3	0	0	25	14	11	7	0	0			3063400	663050	276090	36662	12	12	1	1	0	0	12	7	5	3	Carbamidomethylation; Oxidation (M); Deamidation (NQ)	61488	FBpp0298275
1046	491	FBgn0031264	212.36	35	8	6	5	6	31	17	10	0	408410	378970	201330	548190	8659800	958420	225230		21	20	9	5	4	7	23	9	4	0	Oxidation (M); Deamidation (NQ)	82633	FBpp0077736
513	1302	FBgn0032833	212.25	47	47	47	47	43	0	0	0	0	371580000	411620000	364140000	324870000					13	13	51	52	50	57	0	0	0	0	Carbamidomethylation; Deamidation (NQ)	20520	FBpp0080835
869	565	FBgn0033883	212.13	55	40	34	37	45	8	8	5	0	15652000	30420000	29051000	24736000	20947	43878	0		15	15	32	21	28	27	2	2	1	0	Carbamidomethylation; Oxidation (M); Deamidation (NQ)	39111	FBpp0086748
846	514	FBgn0035632	212.09	39	18	20	20	22	29	24	21	7	6620400	7100400	6521000	4573200	11139000	5133600	1587300	424350	14	14	19	15	11	11	22	12	8	3	Carbamidomethylation; Oxidation (M); Deamidation (NQ)	57641	FBpp0076826
395	1165	FBgn0003462	211.86	73	73	66	73	73	66	66	66	66	191060000	189760000	173150000	130770000	59335000	23399000	30941000	21319000	10	10	45	44	40	43	46	30	25	20	Carbamidomethylation; Deamidation (NQ)	15699	FBpp0075958
734	492	FBgn0032216	211.79	40	22	31	30	25	40	37	23	21	4886200	6986100	3965900	2879900	6834100	3322500	850070	1290500	14	14	14	19	14	12	31	17	17	13	Oxidation (M); Deamidation (NQ)	53707	FBpp0079650
779	1273	FBgn0038972	211.69	72	54	54	54	72	72	26	22	6	14382000	12583000	10066000	11432000	4712000	451640	651260	338410	9	9	27	32	27	24	23	3	2	1	Oxidation (M)	19822	FBpp0083647
900	481	FBgn0265267	211.68	41	23	38	27	27	19	17	0	0	19470000	12814000	5468800	12064000	1711100	2629100			14	14	23	26	15	14	10	11	0	0	Carbamidomethylation; Oxidation (M)	51168	FBpp0074166
649	1016	FBgn0001989	211.49	69	56	56	69	56	0	0	0	0	69747000	71408000	175070000	61713000					15	15	42	53	37	46	0	0	0	0	Carbamidomethylation; Oxidation (M)	18995	FBpp0080329
1000	551	FBgn0264693	211.45	20	7	13	11	13	5	1	0	0	2866700	7948100	6041100	5892900	2007300	139350			17	17	9	16	14	12	5	1	0	0	Oxidation (M)	135769	FBpp0112048
713	813	FBgn0037024	211.45	41	34	34	36	34	41	30	20	13	18663000	9894600	15151000	16750000	11497000	1659800	915420	538950	12	12	24	24	21	21	29	23	5	4	Carbamidomethylation; Oxidation (M)	38857	FBpp0077912
1296	484	FBgn0037467	211	24	13	20	18	18	2	1	0	0	6805500	5538200	7849900	1853400	12694				15	14	11	13	13	14	2	1	0	0	Carbamidomethylation	87482	FBpp0081157
956	756	FBgn0020416	210.82	41	13	23	35	35	3	4	0	0	6143700	3782000	17395000	32137000	47115	93266			14	14	12	14	28	30	1	2	0	0	Carbamidomethylation; Oxidation (M); Deamidation (NQ)	49376	FBpp0080417
773	771	FBgn0259243	210.81	38	16	13	16	13	31	32	22	15	1110200	3745600	7493800	6904700	12297000	10430000	4431100	3536400	16	16	11	11	12	11	28	33	14	11	Carbamidomethylation; Oxidation (M); Deamidation (NQ)	51813	FBpp0291777
1084	445	FBgn0020392	210.8	42	11	18	12	12	37	24	5	5	1222900	2279700	1837200	1403500	8060800	1673200	46977	71447	16	16	6	7	5	5	16	10	4	2	Carbamidomethylation; Oxidation (M); Deamidation (NQ)	53833	FBpp0076451
337	627	FBgn0034497	210.74	40	30	40	40	32	0	0	0	0	82707000	119710000	112840000	87525000					17	14	77	80	76	56	0	0	0	0	Carbamidomethylation; Oxidation (M); Deamidation (NQ)	40553	FBpp0085615
684	853	FBgn0027619	210.69	58	33	44	44	43	54	39	22	17	22125000	21891000	15874000	13099000	10728000	2818600	549790	660750	13	13	21	21	25	15	20	29	5	3	Carbamidomethylation; Oxidation (M); Deamidation (NQ)	26568	FBpp0087475
324	1532	FBgn0010348	210.67	58	57	58	57	57	57	53	53	57	65210000	39766000	59500000	49458000	16198000	4031400	4923100	4496600	11	7	74	78	64	72	51	19	17	12	Oxidation (M); Deamidation (NQ)	20688	FBpp0078222
829	788	FBgn0014009	210.51	67	54	50	57	67	13	0	13	0	31303000	18884000	22965000	29436000	299390		37250		12	12	23	27	28	35	3	0	4	0	Carbamidomethylation; Oxidation (M)	23561	FBpp0085458
551	1252	FBgn0010078	210.4	66	65	65	66	65	51	37	51	51	127320000	157820000	158180000	132320000	12392000	3902700	5126900	3906300	10	10	47	39	41	40	13	8	11	7	Carbamidomethylation; Oxidation (M); Deamidation (NQ)	14937	FBpp0071808
962	987	FBgn0030451	210.4	58	42	40	53	32	42	21	17	15	23301000	13360000	11973000	2949200	4978600	279000	251780	488810	12	12	21	20	17	11	10	8	6	3	Carbamidomethylation; Oxidation (M); Deamidation (NQ)	27767	FBpp0073554
466	536	FBgn0014028	210.27	58	58	58	56	58	0	0	0	0	133060000	111040000	133200000	115130000					16	16	59	57	54	46	0	0	0	0	Carbamidomethylation; Oxidation (M)	33741	FBpp0085489
1225	616	FBgn0262716	210.18	46	16	25	26	17	29	15	12	11	6660600	3061800	2867400	1951600	2352500	1881700	254700	507730	15	15	6	8	8	6	12	7	4	4	Carbamidomethylation; Oxidation (M)	47033	FBpp0076460
612	803	FBgn0014032	209.93	57	43	42	49	42	46	45	38	21	36376000	43921000	25749000	19246000	20891000	4140900	3276600	1468200	13	13	23	26	30	21	23	27	9	6	Carbamidomethylation; Oxidation (M); Deamidation (NQ)	29231	FBpp0071184
708	709	FBgn0034654	209.81	68	68	55	58	59	44	16	27	0	34296000	22726000	20743000	22337000	2501600	154670	141410		15	15	31	25	27	33	12	3	8	0	Carbamidomethylation; Oxidation (M)	25666	FBpp0071587
724	558	FBgn0034708	209.5	24	9	11	15	14	16	14	12	6	6754800	6909800	13777000	11948000	16029000	6738400	550840	678290	17	17	11	16	17	13	18	15	9	4	Carbamidomethylation; Oxidation (M); Deamidation (NQ)	93140	FBpp0071685
640	1196	FBgn0283450	209.49	73	69	73	69	65	61	39	39	18	42668000	29978000	30405000	14609000	19056000	2585000	2772900	1383500	12	12	34	31	26	30	24	8	5	5	Carbamidomethylation; Oxidation (M)	20046	FBpp0088085
1116	818	FBgn0259785	209.41	17	3	8	13	11	6	6	3	1	514170	3712500	8180900	8289000	710330	1039200	74166	0	10	10	5	12	19	17	5	5	2	1	Carbamidomethylation; Oxidation (M); Deamidation (NQ)	105081	FBpp0077992
1352	733	FBgn0035726	209.37	31	13	21	26	30	0	0	0	0	6975500	4665000	11278000	10335000					12	12	10	11	16	18	0	0	0	0	Carbamidomethylation; Oxidation (M)	56862	FBpp0076608
433	719	FBgn0015790	209.34	75	75	63	71	71	45	47	30	19	113300000	83982000	79309000	70105000	12638000	1294200	1013700	474320	15	15	51	50	48	64	17	17	12	2	Oxidation (M)	24245	FBpp0083414
622	607	FBgn0032727	209.32	60	32	32	29	29	41	41	48	21	16355000	16917000	13007000	6945700	12353000	12867000	5197900	2885200	14	14	22	25	22	18	30	26	14	8	Carbamidomethylation; Oxidation (M); Deamidation (NQ)	36682	FBpp0080731
856	1036	FBgn0034354	209.31	68	36	36	55	49	36	16	17	8	23985000	18406000	21317000	13031000	5809100	653970	459350	0	11	11	18	20	23	23	13	7	8	1	Carbamidomethylation; Oxidation (M)	25094	FBpp0085876
447	688	FBgn0037974	209.16	52	35	24	30	28	44	48	28	21	2562500	2310600	792750	123310	3929500	3675100	704810	706160	13	6	27	40	36	21	39	30	18	14	Carbamidomethylation; Oxidation (M)	37785	FBpp0423282
1065	624	FBgn0028983	209.13	53	20	29	32	37	30	20	27	9	8559900	8626700	10818000	10271000	2136700	992430	971290	399210	15	15	9	11	14	18	13	8	8	3	Oxidation (M)	42148	FBpp0085912
1301	468	FBgn0086712	208.99	40	20	22	25	28	0	0	0	0	3333700	6871200	8028900	7865900					18	18	12	13	12	13	0	0	0	0	Carbamidomethylation; Oxidation (M)	70808	FBpp0087192
552	1041	FBgn0011832	208.9	51	31	45	6	18	43	51	0	0	13197000	76382000	1318700	3645800	56432000	27156000			16	16	13	74	3	6	59	41	0	0	Carbamidomethylation; Oxidation (M); Deamidation (NQ)	26420	FBpp0077483
739	648	FBgn0019830	208.79	51	41	51	35	35	0	0	0	0	69583000	65075000	48705000	37195000					13	13	38	36	35	24	0	0	0	0	Carbamidomethylation; Oxidation (M); Deamidation (NQ)	32952	FBpp0077414
1185	555	FBgn0031879	208.72	7	2	3	3	5	0	0	0	0	1280300	1725900	2564500	2585500					17	17	6	18	15	17	0	0	0	0	Carbamidomethylation; Oxidation (M)	390574	FBpp0297915
822	579	FBgn0050000	208.68	64	64	58	64	61	0	0	0	0	52575000	29088000	36725000	22491000					16	16	34	28	32	25	0	0	0	0	Carbamidomethylation; Oxidation (M)	26572	FBpp0087548
1117	508	FBgn0285926	208.51	27	19	19	24	27	13	5	0	0	4827900	9569800	11976000	10323000	1014600	15162			14	14	12	12	16	14	6	2	0	0	Carbamidomethylation; Oxidation (M); Deamidation (NQ)	69912	FBpp0293680
671	656	FBgn0037270	208.44	64	42	32	42	49	33	24	12	12	27738000	23147000	39042000	19766000	4344700	734360	456890	413530	13	13	31	35	31	21	15	18	4	4	Carbamidomethylation; Oxidation (M); Deamidation (NQ)	31105	FBpp0078532
910	1329	FBgn0011787	208.35	57	55	51	46	46	0	0	0	0	22875000	18802000	19267000	17939000					12	12	28	31	18	25	0	0	0	0	Oxidation (M)	19658	FBpp0076238
972	842	FBgn0034577	208.33	49	26	43	40	49	31	28	8	12	9680600	17244000	14880000	8952100	1324100	510960	80864	170140	9	9	15	15	16	22	11	9	2	3	Oxidation (M)	32759	FBpp0071461
686	493	FBgn0038826	208.29	27	20	22	19	17	11	6	3	2	30592000	34703000	36853000	28825000	4519000	1767500	33251	84643	17	17	35	26	32	30	10	5	2	1	Carbamidomethylation; Oxidation (M)	83261	FBpp0306764
894	1079	FBgn0021967	207.98	74	60	60	74	58	0	0	0	0	49364000	46998000	54600000	42495000					11	11	30	30	25	28	0	0	0	0	Carbamidomethylation; Oxidation (M); Deamidation (NQ)	18918	FBpp0077209
1076	562	FBgn0039043	207.96	55	33	40	50	41	0	0	0	0	13804000	18159000	24093000	17445000					15	15	17	13	22	18	0	0	0	0	Carbamidomethylation; Oxidation (M)	39458	FBpp0083754
709	1026	FBgn0035046	207.96	77	77	77	77	77	0	0	0	0	43447000	36528000	39701000	36245000					13	12	42	33	36	41	0	0	0	0	Carbamidomethylation; Oxidation (M)	19845	FBpp0072231
745	807	FBgn0028693	207.81	53	36	50	47	39	31	14	9	3	19854000	14571000	18737000	6627200	4241500	299720	307580	34124	12	12	28	32	30	18	18	16	3	1	Carbamidomethylation; Oxidation (M)	30225	FBpp0075068
662	575	FBgn0028691	207.76	57	36	47	37	48	30	19	24	15	29922000	39516000	31293000	18801000	9636200	3564800	3110700	1507100	17	17	28	26	20	20	14	11	13	5	Carbamidomethylation; Oxidation (M); Deamidation (NQ)	43767	FBpp0083860
448	1301	FBgn0013675	207.72	43	35	28	41	41	0	0	0	0	479000000	345770000	318360000	369590000					12	12	83	52	51	50	0	0	0	0	Oxidation (M); Deamidation (NQ)	26191	FBpp0100177
937	1183	FBgn0086134	207.64	51	51	42	43	50	22	10	9	14	34373000	24110000	28549000	22033000	1436900	479880	893410	1211200	12	12	22	22	21	21	7	4	4	3	Carbamidomethylation; Oxidation (M)	25906	FBpp0082062
481	917	FBgn0038519	207.53	65	38	37	37	64	19	10	23	5	254010000	164970000	128980000	123950000	895930	103250	112490	24890	14	14	54	55	67	52	7	2	9	1	Carbamidomethylation; Deamidation (NQ)	26379	FBpp0082927
665	868	FBgn0035772	207.48	36	13	16	10	12	31	11	7	5	8783600	7305500	10784000	5541600	12297000	1656200	170700	688610	13	13	27	24	27	21	29	11	3	4	Oxidation (M); Deamidation (NQ)	54232	FBpp0291704
844	658	FBgn0027786	207.43	57	47	57	52	48	0	0	0	0	16463000	14808000	24281000	16117000					13	13	37	31	27	23	0	0	0	0	Carbamidomethylation; Oxidation (M); Deamidation (NQ)	35012	FBpp0072379
461	1042	FBgn0086904	207.4	70	27	45	40	58	61	54	19	19	43928000	62192000	36254000	35004000	22229000	6879900	5267600	4616100	16	16	38	36	32	34	32	30	11	7	Oxidation (M); Deamidation (NQ)	23021	FBpp0086971
550	1125	FBgn0034345	207.25	33	33	33	33	33	33	17	11	4	61995000	36647000	55784000	41534000	6415900	623330	409340	0	11	11	33	48	49	36	19	12	8	1		41007	FBpp0297592
1054	478	FBgn0037440	207.24	33	21	21	21	28	2	0	0	0	10131000	8736800	10986000	12277000	39613				18	18	19	16	18	18	1	0	0	0	Carbamidomethylation; Oxidation (M); Deamidation (NQ)	74788	FBpp0081231
743	869	FBgn0036262	207.15	53	29	34	25	32	46	39	23	16	6827700	5299200	3196700	2835700	11727000	2446600	3430100	763590	13	13	16	16	13	14	23	21	6	3	Carbamidomethylation; Oxidation (M); Deamidation (NQ)	34215	FBpp0288569
674	523	FBgn0028688	207.09	49	31	38	38	35	35	32	36	29	17235000	15912000	19314000	24375000	13873000	9843800	3764600	2575500	17	17	26	25	27	26	25	17	13	11	Oxidation (M)	45381	FBpp0083687
676	692	FBgn0031717	206.83	60	42	46	46	49	58	34	22	18	25666000	18520000	23949000	16523000	15276000	1151200	1535100	1147900	13	13	17	25	23	16	25	26	6	5	Carbamidomethylation; Oxidation (M); Deamidation (NQ)	30824	FBpp0078734
628	939	FBgn0017567	206.8	54	43	40	54	50	0	0	0	0	99162000	49722000	86628000	62318000					14	14	38	40	47	47	0	0	0	0	Carbamidomethylation; Oxidation (M)	24578	FBpp0082645
657	747	FBgn0037239	206.76	49	40	47	49	41	0	0	0	0	70331000	80100000	65402000	39123000					16	16	40	49	41	27	0	0	0	0	Carbamidomethylation; Oxidation (M); Deamidation (NQ)	35744	FBpp0078553
1167	454	FBgn0039213	206.7	39	22	18	27	29	3	6	1	0	10065000	2960000	14489000	13620000	193790	308480	0		16	16	14	9	16	18	2	3	1	0	Carbamidomethylation; Oxidation (M); Deamidation (NQ)	60912	FBpp0084036
898	703	FBgn0030521	206.66	50	40	32	39	41	19	10	0	0	7605200	14365000	19035000	11090000	1095000	376130			14	14	23	28	25	26	5	2	0	0	Carbamidomethylation; Oxidation (M); Deamidation (NQ)	37424	FBpp0073669
1105	698	FBgn0003204	206.64	33	9	21	16	9	27	15	8	2	973890	5116300	1933000	2955200	11392000	2223400	214740	53236	13	13	10	13	8	4	15	8	4	1	Carbamidomethylation; Oxidation (M); Deamidation (NQ)	63818	FBpp0423162
914	649	FBgn0030484	206.2	76	59	46	76	69	5	0	0	0	26916000	12900000	30894000	15278000	0				16	16	25	22	35	21	1	0	0	0	Carbamidomethylation; Oxidation (M)	27576	FBpp0073609
536	674	FBgn0032198	205.99	51	48	45	42	48	38	29	27	26	47915000	34438000	23691000	25876000	20063000	2244500	2515000	1710200	13	13	32	27	25	23	28	31	8	7	Oxidation (M); Deamidation (NQ)	28935	FBpp0079542
678	1111	FBgn0039802	205.99	82	68	68	59	66	59	56	63	45	36270000	34336000	29846000	36435000	12760000	2148800	3671800	3370900	11	11	31	27	27	29	20	8	11	9	Carbamidomethylation; Oxidation (M); Deamidation (NQ)	19250	FBpp0401456
572	1010	FBgn0020255	205.8	57	53	54	54	48	57	36	32	25	67403000	27594000	48158000	46069000	33446000	2554800	2991800	5295400	12	12	29	33	30	23	26	13	16	6	Carbamidomethylation; Oxidation (M); Deamidation (NQ)	24708	FBpp0073327
648	822	FBgn0037749	205.35	68	52	44	68	59	50	34	45	40	30145000	33202000	31580000	33431000	13644000	1329900	1009100	1570500	11	11	25	23	31	23	16	8	13	7	Carbamidomethylation; Oxidation (M)	22713	FBpp0081638
730	680	FBgn0030749	205.25	30	23	26	26	16	19	21	11	7	12210000	13329000	13423000	6142300	9523500	7080500	1349800	813620	13	13	18	19	16	13	16	15	6	4	Carbamidomethylation; Oxidation (M)	56215	FBpp0074078
889	539	FBgn0026079	205.13	33	4	8	7	12	26	16	10	7	1834600	3307200	1351600	2008800	4256300	1824000	210470	256700	19	19	5	6	7	9	21	10	8	5	Carbamidomethylation; Oxidation (M); Deamidation (NQ)	84162	FBpp0070637
1104	519	FBgn0037301	205.13	20	2	9	6	9	19	8	3	4	642610	1580700	1807200	1897900	5559100	359620	62435	199130	16	16	2	7	5	8	19	6	4	3	Carbamidomethylation	107048	FBpp0078425
1028	622	FBgn0033241	205.04	43	19	23	23	32	20	19	13	15	5470900	6600200	6828400	6490000	6152600	4168800	249740	1031800	13	13	9	9	9	13	16	10	4	6	Carbamidomethylation; Oxidation (M)	51057	FBpp0087954
240	1134	FBgn0026372	204.69	35	35	31	31	31	31	29	19	19	265900000	232840000	176350000	111970000	35274000	17267000	5924000	4681100	12	12	119	101	73	64	43	33	15	12	Oxidation (M)	29463	FBpp0072687
504	2099	FBgn0013954	204.66	73	73	73	73	73	73	73	73	73	86777000	132260000	146370000	107390000	35756000	10538000	19993000	13612000	8	8	42	41	33	43	29	17	19	15	Carbamidomethylation; Deamidation (NQ)	11666	FBpp0085703
493	633	FBgn0261609	204.55	44	37	42	37	39	33	23	21	21	33337000	63628000	42783000	41159000	12226000	11190000	4105800	2740500	15	14	40	32	34	28	28	12	11	11	Carbamidomethylation; Oxidation (M)	38646	FBpp0074075
715	537	FBgn0030882	204.53	39	13	21	14	20	31	28	14	7	9668700	6887900	6222300	6718200	11225000	6948900	1070600	544200	16	16	14	15	11	13	25	19	9	6	Carbamidomethylation; Oxidation (M)	61837	FBpp0290194
715	538	FBgn0052495	204.53	39	13	21	14	20	31	28	14	7	9668700	6887900	6222300	6718200	11225000	6948900	1070600	544200	16	16	14	15	11	13	25	19	9	6	Carbamidomethylation; Oxidation (M)	61837	FBpp0290197
653	1291	FBgn0038149	204.49	47	42	45	41	34	28	17	9	9	43102000	30184000	35132000	34396000	3111600	510920	369040	745810	10	10	45	36	40	33	11	8	3	2	Carbamidomethylation; Oxidation (M)	27692	FBpp0082228
1149	511	FBgn0015808	204.15	31	19	28	22	24	0	2	2	0	13077000	13289000	13866000	7744300		259270	47922		13	13	13	15	17	13	0	1	1	0	Carbamidomethylation; Oxidation (M)	59008	FBpp0080659
740	1131	FBgn0013770	204.08	30	27	30	30	27	3	8	0	0	58459000	38173000	34060000	30479000	268680	107200			10	10	37	38	32	36	2	3	0	0	Carbamidomethylation; Oxidation (M); Deamidation (NQ)	41601	FBpp0086719
604	873	FBgn0037573	203.87	31	27	29	29	27	18	14	8	4	6254000	4219200	7351600	8145200	1225000	941270	86604		14	11	30	33	28	28	25	17	11	5	Carbamidomethylation; Oxidation (M); Deamidation (NQ)	45645	FBpp0081324
1052	505	FBgn0010747	203.84	39	24	19	32	32	21	8	3	5	6678800	1935700	7547300	5912000	673370	720030	9164.9	14750	14	14	10	6	13	14	8	3	1	3	Carbamidomethylation; Oxidation (M); Deamidation (NQ)	55866	FBpp0076872
809	782	FBgn0011745	203.74	41	21	25	32	34	23	19	28	10	16070000	13321000	20207000	22485000	5232700	4286700	1796500	1883100	12	12	21	18	20	23	10	9	7	3	Carbamidomethylation; Oxidation (M); Deamidation (NQ)	42719	FBpp0082121
1252	651	FBgn0002121	203.72	18	3	6	8	13	5	2	0	1	0	2314000	2746900	5697100	380560	172760		16889	16	16	3	8	11	14	5	2	0	1	Carbamidomethylation; Oxidation (M)	126892	FBpp0077828
488	560	FBgn0086346	203.48	27	16	14	15	17	25	20	12	10	13186000	17522000	21507000	14899000	23690000	10072000	698090	2897900	20	20	26	20	24	27	37	24	17	10	Oxidation (M)	92539	FBpp0084610
867	529	FBgn0003067	203.45	41	12	10	15	4	31	9	14	12	2662500	2081200	8631800	492990	12414000	1444400	959660	663300	21	18	12	4	12	3	19	6	6	7	Carbamidomethylation; Oxidation (M)	71130	FBpp0085880
858	487	FBgn0003371	203.44	18	5	10	10	11	14	8	5	1	4769800	10133000	8260500	8690000	15192000	6390300	244480	0	16	16	12	17	18	18	19	14	5	1	Carbamidomethylation; Oxidation (M); Deamidation (NQ)	123772	FBpp0304140
854	871	FBgn0027610	203.33	52	32	52	52	46	0	0	0	0	13471000	31491000	23967000	34793000					11	11	23	36	39	30	0	0	0	0	Oxidation (M); Deamidation (NQ)	30706	FBpp0082215
582	1156	FBgn0036211	203.26	38	37	36	36	38	5	4	0	0	70854000	51103000	64857000	66021000	183070	42036			14	14	44	44	55	43	1	2	0	0	Oxidation (M); Deamidation (NQ)	37390	FBpp0310443
843	1030	FBgn0069242	203.23	55	55	51	47	47	0	0	0	0	59428000	41114000	38669000	44971000					12	12	24	24	36	38	0	0	0	0	Carbamidomethylation; Oxidation (M); Deamidation (NQ)	25159	FBpp0081576
924	577	FBgn0034588	203.15	35	7	13	14	7	28	25	14	10	20960	1251100	2080800	282570	18379000	5586200	262230	494350	20	20	5	9	10	4	27	21	12	6	Carbamidomethylation; Deamidation (NQ)	76707	FBpp0071495
1004	532	FBgn0039348	202.61	37	10	11	17	24	17	9	4	2	2632900	4400500	4703100	2648000	4983000	951780	125340	0	19	19	6	7	11	15	14	6	2	1	Carbamidomethylation; Oxidation (M)	73361	FBpp0084267
1179	614	FBgn0017558	202.58	37	21	21	25	35	0	2	0	0	4076900	3419800	5964300	6047500		0			11	11	11	9	14	17	0	1	0	0	Carbamidomethylation; Oxidation (M); Deamidation (NQ)	47589	FBpp0111805
427	903	FBgn0034743	202.39	61	61	61	56	56	56	45	43	47	129900000	291170000	183200000	158410000	22832000	7725500	8270200	9376600	15	15	48	56	39	45	24	9	12	12	Carbamidomethylation	16775	FBpp0071766
728	892	FBgn0004926	202.39	37	35	35	37	35	21	22	29	16	12107000	21804000	25232000	20680000	4277600	7329900	1953100	1294700	11	11	21	22	25	22	11	10	9	5	Carbamidomethylation; Oxidation (M)	35218	FBpp0075700
943	859	FBgn0001142	202.21	39	25	25	30	35	0	0	0	4	21128000	39319000	33353000	25386000				32908	11	11	29	28	29	21	0	0	0	1	Carbamidomethylation	44396	FBpp0077774
1354	573	FBgn0027528	202.18	19	7	16	16	17	0	0	0	0	2256800	4427400	6587700	5507100					13	13	8	12	11	14	0	0	0	0	Carbamidomethylation; Oxidation (M)	100068	FBpp0074133
1170	662	FBgn0033543	202.03	47	36	32	26	15	0	0	0	0	11248000	13760000	5735500	1507600					13	13	21	15	9	7	0	0	0	0	Carbamidomethylation; Oxidation (M); Deamidation (NQ)	37821	FBpp0087351
1137	1397	FBgn0036726	202.01	70	56	61	70	46	0	0	0	0	21176000	22434000	20473000	16492000					8	8	16	17	17	15	0	0	0	0	Carbamidomethylation; Oxidation (M); Deamidation (NQ)	13750	FBpp0074982
153	2032	FBgn0262484	201.82	36	36	36	36	36	36	36	30	18	615300000	926570000	285960000	223060000	442910000	230480000	2239400	1849700	9	9	132	202	91	83	136	215	11	6	Carbamidomethylation; Deamidation (NQ)	20946	FBpp0293369
694	643	FBgn0017572	201.81	41	36	38	29	29	32	27	26	19	17236000	36335000	23193000	9791800	18533000	13267000	2496600	2380500	13	13	26	21	20	18	25	10	9	6	Carbamidomethylation; Oxidation (M)	39385	FBpp0075117
1186	737	FBgn0040078	201.76	34	20	25	28	31	25	16	10	7	3192500	4732000	5140200	6598700	844580	1063400	36974	229180	11	11	9	10	11	15	8	7	4	3	Oxidation (M)	50242	FBpp0081704
1011	621	FBgn0250791	201.75	56	30	50	40	43	18	14	7	0	5914300	7862000	6211100	7252100	371450	204100	60607		14	14	13	23	18	18	4	10	2	0	Carbamidomethylation; Oxidation (M); Deamidation (NQ)	33000	FBpp0074609
524	1287	FBgn0261592	201.65	36	35	31	33	34	31	26	26	8	144830000	120840000	80856000	83850000	21411000	4386700	5544700	3585700	11	11	40	40	42	36	29	18	8	5	Carbamidomethylation; Oxidation (M); Deamidation (NQ)	28407	FBpp0071087
1041	502	FBgn0043456	201.58	40	20	27	34	32	0	0	0	0	4028600	7424200	13681000	12613000					18	18	16	15	18	16	0	0	0	0	Carbamidomethylation; Oxidation (M); Deamidation (NQ)	65354	FBpp0292905
619	583	FBgn0011826	201.48	41	19	28	26	22	38	24	14	14	1420800	135300	3029900		6079500	2002600	119540	43979	20	4	15	24	21	18	36	23	12	8	Carbamidomethylation; Oxidation (M)	63101	FBpp0074069
994	714	FBgn0032005	201.38	31	24	15	24	22	22	21	16	8	7682600	5338800	14334000	8835300	9553700	3795800	854380	242440	13	13	12	7	18	11	13	10	7	4	Carbamidomethylation; Oxidation (M)	50824	FBpp0297300
847	1527	FBgn0031145	201.37	85	74	74	74	79	74	48	80	26	4731700	10696000	15354000	9671400	4034100	1202700	3192300	172090	7	5	23	27	18	24	16	6	8	2	Carbamidomethylation; Oxidation (M)	14565	FBpp0076934
1344	745	FBgn0033989	201.28	32	24	26	32	28	0	0	0	0	9538000	5367700	11225000	17359000					12	12	11	12	17	15	0	0	0	0	Carbamidomethylation; Oxidation (M)	49059	FBpp0086555
925	671	FBgn0000416	201.12	16	13	11	15	11	0	0	0	0	14004000	12847000	21486000	18075000					14	14	14	16	16	15	0	0	0	0	Carbamidomethylation; Oxidation (M)	105963	FBpp0085075
1327	600	FBgn0010246	201.09	19	4	6	12	11	5	3	2	2	737770	633200	3283300	986020	469650	42046	0	12965	15	15	4	5	11	9	4	2	1	1	Carbamidomethylation; Oxidation (M); Deamidation (NQ)	121105	FBpp0072567
589	1022	FBgn0028833	201.06	48	48	48	48	48	48	27	23	9	24117000	14498000	16624000	19779000	12232000	1839100	1743900	318060	12	11	45	37	30	30	22	8	5	2	Carbamidomethylation; Oxidation (M); Deamidation (NQ)	27822	FBpp0084349
1027	571	FBgn0031975	200.94	23	6	15	19	21	3	3	0	0	3459200	18839000	18508000	27912000	82424	40236			15	15	7	23	26	30	3	2	0	0	Carbamidomethylation; Deamidation (NQ)	87227	FBpp0079155
1342	1056	FBgn0000250	200.89	27	14	21	15	23	9	0	2	2	6906900	8801300	9245500	9296500	1425700		85613	42422	9	9	12	8	12	12	5	0	1	1	Carbamidomethylation	53818	FBpp0080402
377	857	FBgn0033518	200.77	66	61	64	56	64	66	55	55	63	92767000	61883000	39747000	35073000	42849000	6632600	5063500	10636000	12	12	47	54	34	40	39	41	26	14	Carbamidomethylation; Oxidation (M)	24756	FBpp0087354
616	541	FBgn0051374	200.69	21	11	13	18	19	12	3	1	1	8339900	8467700	14701000	15060000	4467200	264800	177200	90095	17	17	24	19	26	31	13	3	1	1	Oxidation (M); Deamidation (NQ)	104907	FBpp0081877
712	617	FBgn0027087	200.66	40	15	20	21	21	27	19	32	11	5947700	7961000	3804600	3602900	5807800	2534000	544150	635420	18	18	18	13	15	13	23	13	25	7	Carbamidomethylation; Oxidation (M); Deamidation (NQ)	62361	FBpp0305939
515	727	FBgn0032783	200.59	46	32	32	32	42	46	35	35	31	12679000	16701000	19185000	14325000	17111000	3961200	4745400	2425900	12	12	24	22	21	21	32	40	16	12	Carbamidomethylation; Oxidation (M)	37588	FBpp0080749
1068	625	FBgn0010548	200.23	29	17	15	22	22	0	4	0	0	21934000	12176000	24767000	29793000		182280			15	15	16	13	17	20	0	2	0	0	Carbamidomethylation; Oxidation (M)	63039	FBpp0300518
1023	1402	FBgn0051681	200.08	34	15	34	18	9	27	31	0	0	5439300	27729000	0	2280500	27748000	42971000			10	10	9	25	2	3	28	28	0	0	Carbamidomethylation; Oxidation (M); Deamidation (NQ)	28828	FBpp0077479
1134	729	FBgn0025866	199.87	19	4	5	4	4	11	12	3	7	688130	318440	889220	837500	3485500	526030		153440	12	9	6	6	8	10	10	7	1	4	Oxidation (M); Deamidation (NQ)	103813	FBpp0076072
681	613	FBgn0030060	199.81	47	17	19	30	21	36	41	24	17	15444000	12227000	17309000	16452000	19157000	16111000	4083300	3099100	16	16	13	17	19	14	29	20	16	9	Carbamidomethylation; Oxidation (M)	48287	FBpp0071218
903	659	FBgn0038037	199.72	36	16	21	24	32	0	0	0	0	4558600	2945900	10730000	16337000					17	17	13	13	17	18	0	0	0	0	Carbamidomethylation; Oxidation (M)	60279	FBpp0082070
532	628	FBgn0263121	199.63	58	48	55	44	46	39	27	18	18	43034000	41325000	39765000	28548000	18629000	2037200	1964500	1621400	14	14	34	41	35	29	21	19	7	6	Carbamidomethylation; Oxidation (M); Deamidation (NQ)	27162	FBpp0087970
532	629	FBgn0050382	199.63	58	48	55	44	46	39	27	18	18	43034000	41325000	39765000	28548000	18629000	2037200	1964500	1621400	14	14	34	41	35	29	21	19	7	6	Carbamidomethylation; Oxidation (M); Deamidation (NQ)	27162	FBpp0087968
519	1223	FBgn0036921	199.57	50	49	40	49	49	49	40	34	29	69687000	45274000	61063000	39694000	21725000	1854100	1663400	35872	14	14	30	32	30	29	17	13	13	5	Oxidation (M)	23218	FBpp0074665
1059	608	FBgn0004419	199.44	41	14	26	25	29	15	17	11	13	4574400	4542800	9039200	9728300	1496600	856730	190760	575140	17	17	6	11	14	13	7	6	8	5	Carbamidomethylation; Oxidation (M)	51945	FBpp0079565
751	1333	FBgn0022709	199.29	46	38	38	45	45	46	34	45	38	36637000	21741000	33428000	22737000	25413000	2186500	3910200	2950800	8	8	16	15	18	20	18	20	24	5	Carbamidomethylation; Oxidation (M); Deamidation (NQ)	25279	FBpp0075750
1141	694	FBgn0260632	199.05	25	7	11	10	17	5	4	0	1	1593400	3696000	1988200	5539400	912220	458540		16105	18	18	7	11	9	17	4	3	0	1	Carbamidomethylation; Oxidation (M)	111551	FBpp0309222
1171	554	FBgn0032393	199.03	42	19	29	31	36	0	0	0	0	9060300	6493800	10478000	12889000					16	16	12	15	21	16	0	0	0	0	Oxidation (M)	51074	FBpp0079874
1111	1034	FBgn0029975	199	35	32	31	24	25	0	10	0	0	16017000	18807000	14766000	10815000		145210			10	10	21	19	17	14	0	4	0	0	Oxidation (M)	35117	FBpp0071047
594	989	FBgn0250746	198.97	49	49	44	49	44	32	24	35	17	54076000	22518000	34532000	32526000	8068600	1291700	895110	857330	11	11	31	30	32	31	17	13	12	5	Carbamidomethylation; Oxidation (M)	29986	FBpp0078448
913	525	FBgn0026150	198.87	32	17	18	22	17	29	18	13	5	5400300	11851000	11495000	6934600	15163000	3418400	1313100	411160	16	16	11	12	16	11	19	11	6	3	Carbamidomethylation; Oxidation (M)	68506	FBpp0080509
1019	678	FBgn0031489	198.77	50	20	16	24	9	40	36	37	30	2393400	1077900	2865900	1790700	7113400	5227200	2322700	1039300	14	14	10	4	7	3	15	9	11	7	Carbamidomethylation; Oxidation (M)	33361	FBpp0077355
753	642	FBgn0030151	198.74	45	9	20	18	21	26	28	24	15	7610000	10011000	7644900	9822400	12572000	10371000	3717400	2797100	16	16	11	14	15	15	20	15	11	7	Carbamidomethylation; Oxidation (M); Deamidation (NQ)	48468	FBpp0423137
946	699	FBgn0264607	198.69	30	11	21	18	18	18	8	4	0	5397600	13342000	11255000	8698700	2060100	611320	0		14	14	9	13	14	17	14	5	1	0	Carbamidomethylation; Oxidation (M)	59991	FBpp0289608
592	527	FBgn0025454	198.67	37	32	32	33	30	3	9	0	0	38219000	23860000	30569000	23191000	24295	621230			17	16	43	41	44	35	2	5	0	0	Oxidation (M); Deamidation (NQ)	59867	FBpp0087100
1017	720	FBgn0031801	198.47	39	14	19	15	22	26	24	12	13	2576500	3459600	3207600	4003200	3704900	1368300	757020	708290	13	12	10	8	8	9	15	11	5	6	Carbamidomethylation; Oxidation (M); Deamidation (NQ)	48763	FBpp0078912
1106	641	FBgn0031703	198.34	27	22	23	25	23	0	0	2	0	13423000	24080000	27587000	14659000			9344.6		13	13	20	21	20	18	0	0	1	0	Carbamidomethylation; Oxidation (M); Deamidation (NQ)	65202	FBpp0078711
883	1120	FBgn0015218	198.29	60	42	37	48	54	32	27	27	3	13308000	9816400	15161000	15849000	6188400	3130400	1399600	226470	9	9	20	16	17	20	12	13	5	1	Oxidation (M)	29224	FBpp0076218
1055	561	FBgn0030366	198.24	19	4	9	9	11	8	11	3	3	1347200	2477000	1304900	2834200	2321700	4361600	87555	239650	18	18	4	11	9	10	12	9	3	3	Carbamidomethylation; Oxidation (M); Deamidation (NQ)	130446	FBpp0073474
915	795	FBgn0027090	198.19	15	10	11	10	12	9	9	5	6	3986100	8667300	7891000	7882000	5110300	1855100	210340	412590	11	11	11	12	12	17	11	9	6	3	Oxidation (M)	87508	FBpp0084240
1242	777	FBgn0039854	197.84	31	16	28	19	25	0	2	0	0	6776200	5075200	2531900	11487000		0			12	12	9	14	9	13	0	1	0	0	Carbamidomethylation; Oxidation (M)	51122	FBpp0085157
575	979	FBgn0063491	197.75	40	38	33	33	38	40	30	39	16	89826000	51951000	48817000	42540000	34367000	5888100	5351900	2880900	10	10	22	26	18	23	22	14	27	6	Carbamidomethylation	24882	FBpp0085858
1039	681	FBgn0001247	197.66	21	7	14	11	12	13	1	2	0	1068900	4692700	3736800	2630000	2424100	53679	35836		15	15	8	13	14	12	12	1	3	0	Carbamidomethylation; Oxidation (M)	113684	FBpp0271781
1343	832	FBgn0050022	197.63	43	35	37	34	43	0	0	0	0	4020300	3350900	4382000	5522300					11	11	11	12	14	13	0	0	0	0	Carbamidomethylation; Oxidation (M); Deamidation (NQ)	31402	FBpp0288428
1151	567	FBgn0042083	197.55	27	12	23	24	17	0	0	0	0	7054800	9906400	9934300	6908600					12	12	8	16	11	11	0	0	0	0	Carbamidomethylation; Oxidation (M); Deamidation (NQ)	62648	FBpp0085460
1108	746	FBgn0035943	197.42	33	8	20	7	12	25	15	13	5	928640	2675700	1783600	3847900	3013300	701060	116530	480120	12	12	4	10	4	6	12	5	7	5	Carbamidomethylation	54036	FBpp0076286
1176	883	FBgn0026777	197.29	39	20	34	33	39	20	0	11	14	2261900	2096100	4398400	4859200	520960		162140	734350	9	9	7	8	9	13	5	0	5	3	Oxidation (M)	45781	FBpp0088191
1044	895	FBgn0035995	197.27	27	21	19	21	24	24	8	2	8	4516300	7078200	6751500	5570100	7193000	2036700	72441	319120	10	10	9	8	11	10	14	4	1	2	Oxidation (M)	57660	FBpp0076189
670	2102	FBgn0053817	197.26	60	55	60	55	55	7	0	7	0	14659000	8214600	16495000	18821000					8	7	30	24	35	36	2	0	2	0	Oxidation (M); Deamidation (NQ)	13363	FBpp0091063
670	2103	FBgn0053862	197.26	60	55	60	55	55	7	0	7	0	14659000	8214600	16495000	18821000					8	7	30	24	35	36	2	0	2	0	Oxidation (M); Deamidation (NQ)	13363	FBpp0091108
670	2104	FBgn0053844	197.26	60	55	60	55	55	7	0	7	0	14659000	8214600	16495000	18821000					8	7	30	24	35	36	2	0	2	0	Oxidation (M); Deamidation (NQ)	13363	FBpp0091090
670	2105	FBgn0053829	197.26	60	55	60	55	55	7	0	7	0	14659000	8214600	16495000	18821000					8	7	30	24	35	36	2	0	2	0	Oxidation (M); Deamidation (NQ)	13363	FBpp0091075
670	2106	FBgn0053823	197.26	60	55	60	55	55	7	0	7	0	14659000	8214600	16495000	18821000					8	7	30	24	35	36	2	0	2	0	Oxidation (M); Deamidation (NQ)	13363	FBpp0091069
670	2107	FBgn0053841	197.26	60	55	60	55	55	7	0	7	0	14659000	8214600	16495000	18821000					8	7	30	24	35	36	2	0	2	0	Oxidation (M); Deamidation (NQ)	13363	FBpp0091087
670	2108	FBgn0053838	197.26	60	55	60	55	55	7	0	7	0	14659000	8214600	16495000	18821000					8	7	30	24	35	36	2	0	2	0	Oxidation (M); Deamidation (NQ)	13363	FBpp0091084
670	2109	FBgn0053826	197.26	60	55	60	55	55	7	0	7	0	14659000	8214600	16495000	18821000					8	7	30	24	35	36	2	0	2	0	Oxidation (M); Deamidation (NQ)	13363	FBpp0091072
670	2110	FBgn0053808	197.26	60	55	60	55	55	7	0	7	0	14659000	8214600	16495000	18821000					8	7	30	24	35	36	2	0	2	0	Oxidation (M); Deamidation (NQ)	13363	FBpp0091055
670	2111	FBgn0053856	197.26	60	55	60	55	55	7	0	7	0	14659000	8214600	16495000	18821000					8	7	30	24	35	36	2	0	2	0	Oxidation (M); Deamidation (NQ)	13364	FBpp0091102
670	2112	FBgn0051618	197.26	60	55	60	55	55	7	0	7	0	14659000	8214600	16495000	18821000					8	7	30	24	35	36	2	0	2	0	Oxidation (M); Deamidation (NQ)	13363	FBpp0085249
670	2113	FBgn0053853	197.26	60	55	60	55	55	7	0	7	0	14659000	8214600	16495000	18821000					8	7	30	24	35	36	2	0	2	0	Oxidation (M); Deamidation (NQ)	13364	FBpp0091099
670	2114	FBgn0053820	197.26	60	55	60	55	55	7	0	7	0	14659000	8214600	16495000	18821000					8	7	30	24	35	36	2	0	2	0	Oxidation (M); Deamidation (NQ)	13363	FBpp0091066
670	2115	FBgn0053859	197.26	60	55	60	55	55	7	0	7	0	14659000	8214600	16495000	18821000					8	7	30	24	35	36	2	0	2	0	Oxidation (M); Deamidation (NQ)	13364	FBpp0091105
670	2116	FBgn0053814	197.26	60	55	60	55	55	7	0	7	0	14659000	8214600	16495000	18821000					8	7	30	24	35	36	2	0	2	0	Oxidation (M); Deamidation (NQ)	13363	FBpp0091060
670	2117	FBgn0053865	197.26	60	55	60	55	55	7	0	7	0	14659000	8214600	16495000	18821000					8	7	30	24	35	36	2	0	2	0	Oxidation (M); Deamidation (NQ)	13363	FBpp0091111
670	2118	FBgn0053832	197.26	60	55	60	55	55	7	0	7	0	14659000	8214600	16495000	18821000					8	7	30	24	35	36	2	0	2	0	Oxidation (M); Deamidation (NQ)	13363	FBpp0091078
670	2119	FBgn0053835	197.26	60	55	60	55	55	7	0	7	0	14659000	8214600	16495000	18821000					8	7	30	24	35	36	2	0	2	0	Oxidation (M); Deamidation (NQ)	13363	FBpp0091081
670	2120	FBgn0053847	197.26	60	55	60	55	55	7	0	7	0	14659000	8214600	16495000	18821000					8	7	30	24	35	36	2	0	2	0	Oxidation (M); Deamidation (NQ)	13363	FBpp0091093
670	2121	FBgn0053850	197.26	60	55	60	55	55	7	0	7	0	14659000	8214600	16495000	18821000					8	7	30	24	35	36	2	0	2	0	Oxidation (M); Deamidation (NQ)	13363	FBpp0091096
845	1935	FBgn0036870	197.09	64	64	40	64	64	0	0	0	0	4943400	6249700	21983000	14079000					8	8	25	25	35	33	0	0	0	0	Deamidation (NQ)	15946	FBpp0074755
1081	691	FBgn0036279	197.02	13	9	8	13	9	0	0	0	0	6619900	5174100	17604000	13909000					14	14	11	10	22	18	0	0	0	0	Oxidation (M)	133508	FBpp0305974
1279	586	FBgn0032217	196.9	34	19	20	26	22	0	0	0	0	5534800	6720300	5845800	2869700					13	13	9	13	14	13	0	0	0	0	Oxidation (M)	63141	FBpp0079578
716	679	FBgn0261394	196.7	68	41	58	59	55	43	19	28	16	63837000	52173000	35259000	24613000	13955000	1891400	2216800	1846600	15	15	23	24	29	20	17	11	7	4	Carbamidomethylation; Oxidation (M)	29412	FBpp0071451
1266	602	FBgn0264978	196.67	26	16	17	19	13	7	4	4	0	5307700	7401200	7629000	4269500	669990	183350	73442		13	13	13	10	11	7	4	2	2	0	Carbamidomethylation; Oxidation (M); Deamidation (NQ)	72366	FBpp0077461
632	791	FBgn0004638	196.58	72	58	54	59	68	68	23	36	39	43092000	31658000	38199000	32668000	11283000	508350	806410	1503900	14	14	24	25	27	38	20	8	11	6	Oxidation (M)	24435	FBpp0086813
615	1610	FBgn0035280	196.56	63	47	47	47	63	0	0	0	0	87337000	66012000	77914000	65219000					7	7	48	46	51	49	0	0	0	0	Deamidation (NQ)	21207	FBpp0072669
964	634	FBgn0027091	196.51	29	2	8	13	10	23	13	9	9	261420	1907800	5370900	3178100	6791500	2945800	572510	248160	20	20	2	7	10	8	22	9	6	6	Oxidation (M); Deamidation (NQ)	84258	FBpp0086373
578	677	FBgn0030608	196.44	48	36	35	43	43	28	30	18	20	20393000	28309000	33430000	26937000	5271000	4592600	1838800	1987400	12	12	37	30	43	36	12	12	12	6	Carbamidomethylation; Oxidation (M); Deamidation (NQ)	38229	FBpp0073784
446	1339	FBgn0034968	196.23	50	50	50	50	50	50	45	35	35	192290000	148970000	135280000	123160000	13748000	6854600	6781400	4811900	7	7	63	54	40	61	24	12	12	5	Carbamidomethylation; Deamidation (NQ)	17674	FBpp0072084
1026	540	FBgn0035720	195.86	23	8	12	20	13	3	4	2	2	1190800	2344600	2842500	2447300	0	0			15	12	11	16	20	17	3	4	1	2	Oxidation (M)	88211	FBpp0076649
460	1384	FBgn0035753	195.65	45	43	43	44	45	38	28	38	38	177720000	114720000	127470000	167050000	15881000	3891800	1733900	1562000	9	9	38	41	41	51	32	11	18	7	Carbamidomethylation	21665	FBpp0076602
1110	707	FBgn0263351	195.63	33	17	26	20	19	3	2	0	0	8664200	4111300	8078700	10694000	410160	94721			12	12	11	11	10	12	2	1	0	0	Carbamidomethylation; Oxidation (M)	49856	FBpp0083645
698	623	FBgn0261552	195.6	22	13	16	18	17	18	14	14	7	7822100	13970000	16005000	12950000	14234000	4714900	907720	518380	14	14	13	22	30	23	26	15	9	5	Oxidation (M); Deamidation (NQ)	81403	FBpp0306419
953	684	FBgn0036974	195.58	44	18	28	18	28	30	18	25	17	8632900	8188800	11816000	7641800	5940600	4182700	1238100	840720	13	13	13	12	12	11	17	11	17	7	Carbamidomethylation; Oxidation (M)	49777	FBpp0304202
967	1798	FBgn0032422	195.57	48	48	48	48	48	28	15	0	0	86146000	64183000	83907000	62412000	1757100	409630			10	10	22	20	23	21	3	1	0	0	Carbamidomethylation; Oxidation (M); Deamidation (NQ)	15387	FBpp0271850
882	1323	FBgn0035044	195.52	50	50	49	50	45	5	0	7	0	42260000	28272000	36050000	19598000	0		60796		10	10	26	24	27	31	1	0	2	0	Carbamidomethylation; Oxidation (M); Deamidation (NQ)	23281	FBpp0072230
659	738	FBgn0000273	195.2	42	21	27	40	38	23	21	16	9	16828000	29613000	35846000	21100000	13435000	8686400	2048600	1004600	16	16	20	26	27	24	20	18	7	4	Oxidation (M)	40839	FBpp0079448
1380	697	FBgn0030087	195.12	15	1	3	5	7	10	1	4	2	806750	1506700	1021000	1882900	457900	81158	55175	78464	12	12	2	7	6	6	6	1	3	2	Carbamidomethylation; Oxidation (M)	151575	FBpp0301190
885	735	FBgn0033761	195.05	48	38	46	48	46	0	0	0	0	26123000	24426000	21578000	18885000					14	14	19	24	27	17	0	0	0	0	Carbamidomethylation; Oxidation (M); Deamidation (NQ)	31909	FBpp0086993
1337	595	FBgn0039252	195.04	28	13	17	21	18	0	0	0	0	5592500	9344500	9374200	9073300					17	17	12	12	15	14	0	0	0	0	Carbamidomethylation; Oxidation (M)	81399	FBpp0084123
922	666	FBgn0033377	194.97	32	9	11	9	9	28	17	17	6	2236300	3287600	3523500	2969000	9684300	4089600	951730	80691	16	16	9	9	8	7	22	15	8	3	Carbamidomethylation; Oxidation (M); Deamidation (NQ)	69917	FBpp0087711
1318	995	FBgn0037305	194.71	54	16	32	30	28	34	14	24	8	4457500	2293200	3650700	2785600	2368600	4698.7	83006	51852	10	10	6	9	10	8	8	2	6	1	Carbamidomethylation	28297	FBpp0078463
813	1759	FBgn0026380	194.7	39	39	28	28	28	28	14	22	22	32821000	20957000	25415000	19497000	4786100	632190	656170	1150300	9	9	26	26	20	28	11	8	5	4	Carbamidomethylation; Oxidation (M)	23234	FBpp0081488
968	1024	FBgn0031918	194.63	68	38	35	58	46	3	0	0	0	43228000	16426000	27904000	27141000					12	11	25	18	27	25	1	0	0	0	Carbamidomethylation; Oxidation (M)	24930	FBpp0079077
831	1399	FBgn0259143	194.43	24	24	24	24	24	0	0	0	0	15427000	20804000	22716000	14657000					6	6	31	25	29	30	0	0	0	0	Oxidation (M)	47702	FBpp0288833
1194	967	FBgn0050122	194.4	10	4	8	10	10	6	5	2	0	465730	4528700	10916000	6759000	1847900	890520	272030		10	10	5	11	19	14	6	4	2	0	Oxidation (M); Deamidation (NQ)	140565	FBpp0290145
808	965	FBgn0262734	194.23	35	25	29	23	21	20	6	8	8	11515000	19949000	11965000	11115000	2616800	49297	380340	834520	13	13	20	19	13	14	12	2	3	4	Carbamidomethylation; Oxidation (M); Deamidation (NQ)	41775	FBpp0310225
714	1296	FBgn0029709	194	49	49	49	49	49	11	0	0	0	73614000	49218000	56882000	51980000	240800				10	10	40	37	35	45	2	0	0	0	Carbamidomethylation; Oxidation (M); Deamidation (NQ)	23264	FBpp0070643
768	1174	FBgn0003206	193.93	63	63	55	62	55	12	0	0	0	51620000	39954000	55591000	45286000	337570				10	10	33	35	33	31	2	0	0	0	Carbamidomethylation; Oxidation (M); Deamidation (NQ)	22236	FBpp0073068
1392	1222	FBgn0011336	193.92	11	6	10	7	8	0	0	0	0	2782200	4299800	3454000	2334600					8	7	5	8	7	8	0	0	0	0		87627	FBpp0084161
830	667	FBgn0260745	193.77	20	16	14	18	14	6	4	2	3	12929000	12005000	23406000	16023000	1281600	325880	48399	39154	14	14	19	16	25	22	5	3	2	3	Carbamidomethylation; Oxidation (M)	100259	FBpp0081972
1043	1319	FBgn0035985	193.67	42	24	23	39	33	0	0	0	0	14740000	24057000	24445000	26724000					8	8	22	14	25	29	0	0	0	0	Oxidation (M)	29801	FBpp0076183
930	793	FBgn0014877	193.56	51	51	23	38	23	4	0	0	0	17991000	13483000	14295000	13835000	61721				10	10	30	22	22	17	1	0	0	0	Carbamidomethylation; Oxidation (M); Deamidation (NQ)	23926	FBpp0086795
807	690	FBgn0030976	193.53	62	59	59	62	56	0	0	0	0	45581000	27868000	35007000	29957000					13	13	28	23	29	27	0	0	0	0	Carbamidomethylation; Oxidation (M); Deamidation (NQ)	26832	FBpp0309670
673	1054	FBgn0016697	193.47	60	40	43	60	43	42	23	14	20	44540000	40233000	46166000	30789000	9714800	1084100	900410	793700	12	12	22	35	33	22	16	15	11	4	Carbamidomethylation; Oxidation (M); Deamidation (NQ)	26884	FBpp0086066
1219	836	FBgn0024947	193.2	34	17	21	14	20	0	0	0	0	4334600	4908700	8417200	13460000					13	13	12	11	12	13	0	0	0	0	Carbamidomethylation; Oxidation (M)	57863	FBpp0304733
1371	676	FBgn0025608	193.11	33	17	16	15	23	0	0	0	0	4336600	1608800	2896500	4671100					11	11	13	6	8	11	0	0	0	0	Carbamidomethylation; Oxidation (M)	52961	FBpp0080670
1015	638	FBgn0025592	192.83	30	25	18	26	25	5	5	2	5	12050000	7695800	15322000	12458000	0	14542	11330	140160	12	11	22	18	19	21	2	2	1	2	Carbamidomethylation; Oxidation (M)	58838	FBpp0072428
1150	526	FBgn0285925	192.74	32	10	10	15	19	14	19	2	0	5460500	4002300	13194000	12419000	1988900	2427700	11483		16	16	8	5	8	12	8	12	1	0	Carbamidomethylation; Oxidation (M); Deamidation (NQ)	73733	FBpp0111715
1237	913	FBgn0037465	192.72	36	23	22	29	25	0	0	0	0	11517000	6632000	16036000	21294000					11	11	12	15	14	17	0	0	0	0	Carbamidomethylation; Oxidation (M); Deamidation (NQ)	46007	FBpp0081159
810	837	FBgn0039226	192.72	47	26	23	26	29	36	27	27	19	7109300	15117000	17876000	20648000	11063000	9320700	4651600	1255500	14	14	16	13	14	18	20	11	13	9	Oxidation (M); Deamidation (NQ)	35520	FBpp0304087
985	796	FBgn0030026	192.34	68	47	47	59	47	26	11	17	15	22899000	7826200	22821000	9508200	1682700	233440	293900	125080	12	12	13	13	16	15	7	9	8	2	Carbamidomethylation; Oxidation (M)	26513	FBpp0071131
598	1266	FBgn0010198	191.99	65	59	65	65	65	65	59	65	59	69704000	68196000	59418000	49451000	5281900	706220	2879400	2969100	9	2	35	36	31	36	26	10	12	10	Carbamidomethylation; Oxidation (M); Deamidation (NQ)	14771	FBpp0073623
1030	879	FBgn0038115	191.88	29	11	10	8	9	29	27	17	11	2443200	502680	780680	556640	8759700	5302500	874820	621180	12	11	6	4	3	5	21	16	11	4	Carbamidomethylation; Oxidation (M); Deamidation (NQ)	54620	FBpp0082183
868	668	FBgn0040227	191.85	31	21	21	26	26	13	9	8	4	13177000	26627000	24883000	21803000	799030	3282100	730230	351840	14	14	15	18	17	17	6	5	3	2	Carbamidomethylation; Oxidation (M); Deamidation (NQ)	63798	FBpp0088565
417	1704	FBgn0043535	191.79	47	47	47	40	40	47	37	37	37	58789000	65160000	53317000	47981000	194860000	35636000	27011000	27005000	8	8	33	36	29	32	74	39	24	20	Carbamidomethylation; Deamidation (NQ)	19462	FBpp0085606
1129	954	FBgn0034246	191.69	11	2	4	3	2	9	4	2	1	289910	2174100	1176200	1565100	3150400	965630	99951	78630	17	17	4	8	6	6	14	5	2	2	Carbamidomethylation	197764	FBpp0086061
800	715	FBgn0028690	191.67	25	21	21	19	19	21	17	9	4	13060000	27772000	16091000	15180000	17440000	5913600	632280	136120	14	14	20	16	17	13	19	15	4	2	Carbamidomethylation; Oxidation (M)	57748	FBpp0078278
781	2026	FBgn0053126	191.57	29	24	29	24	21	24	24	21	5	12257000	17406000	7321300	6431400	4701600	2555500	201790	109530	8	8	22	27	16	13	18	15	4	1		27163	FBpp0302979
1316	736	FBgn0033005	191.51	17	7	8	14	14	0	0	0	0	4776300	8377700	10963000	8193100					15	15	7	8	18	14	0	0	0	0	Oxidation (M)	119324	FBpp0085414
576	1412	FBgn0053828	191.48	27	24	27	27	18	3	3	4	0	84552000	103740000	89186000	83400000	318520	90997	151690		9	9	52	38	45	36	1	3	1	0	Oxidation (M)	26359	FBpp0091074
576	1413	FBgn0053822	191.48	27	24	27	27	18	3	3	4	0	84552000	103740000	89186000	83400000	318520	90997	151690		9	9	52	38	45	36	1	3	1	0	Oxidation (M)	26359	FBpp0091068
576	1414	FBgn0053840	191.48	27	24	27	27	18	3	3	4	0	84552000	103740000	89186000	83400000	318520	90997	151690		9	9	52	38	45	36	1	3	1	0	Oxidation (M)	26359	FBpp0091086
576	1415	FBgn0053861	191.48	27	24	27	27	18	3	3	4	0	84552000	103740000	89186000	83400000	318520	90997	151690		9	9	52	38	45	36	1	3	1	0	Oxidation (M)	26373	FBpp0091107
576	1416	FBgn0053843	191.48	27	24	27	27	18	3	3	4	0	84552000	103740000	89186000	83400000	318520	90997	151690		9	9	52	38	45	36	1	3	1	0	Oxidation (M)	26359	FBpp0091089
576	1417	FBgn0053813	191.48	27	24	27	27	18	3	3	4	0	84552000	103740000	89186000	83400000	318520	90997	151690		9	9	52	38	45	36	1	3	1	0	Oxidation (M)	26359	FBpp0091059
576	1418	FBgn0053810	191.48	27	24	27	27	18	3	3	4	0	84552000	103740000	89186000	83400000	318520	90997	151690		9	9	52	38	45	36	1	3	1	0	Oxidation (M)	26359	FBpp0091057
576	1419	FBgn0053855	191.48	27	24	27	27	18	3	3	4	0	84552000	103740000	89186000	83400000	318520	90997	151690		9	9	52	38	45	36	1	3	1	0	Oxidation (M)	26373	FBpp0091101
576	1420	FBgn0051617	191.48	27	24	27	27	18	3	3	4	0	84552000	103740000	89186000	83400000	318520	90997	151690		9	9	52	38	45	36	1	3	1	0	Oxidation (M)	26359	FBpp0085248
576	1421	FBgn0053825	191.48	27	24	27	27	18	3	3	4	0	84552000	103740000	89186000	83400000	318520	90997	151690		9	9	52	38	45	36	1	3	1	0	Oxidation (M)	26359	FBpp0091071
576	1422	FBgn0053831	191.48	27	24	27	27	18	3	3	4	0	84552000	103740000	89186000	83400000	318520	90997	151690		9	9	52	38	45	36	1	3	1	0	Oxidation (M)	26359	FBpp0091077
576	1423	FBgn0053858	191.48	27	24	27	27	18	3	3	4	0	84552000	103740000	89186000	83400000	318520	90997	151690		9	9	52	38	45	36	1	3	1	0	Oxidation (M)	26373	FBpp0091104
576	1424	FBgn0053837	191.48	27	24	27	27	18	3	3	4	0	84552000	103740000	89186000	83400000	318520	90997	151690		9	9	52	38	45	36	1	3	1	0	Oxidation (M)	26359	FBpp0091083
576	1425	FBgn0053819	191.48	27	24	27	27	18	3	3	4	0	84552000	103740000	89186000	83400000	318520	90997	151690		9	9	52	38	45	36	1	3	1	0	Oxidation (M)	26359	FBpp0091065
576	1426	FBgn0053852	191.48	27	24	27	27	18	3	3	4	0	84552000	103740000	89186000	83400000	318520	90997	151690		9	9	52	38	45	36	1	3	1	0	Oxidation (M)	26359	FBpp0091098
576	1427	FBgn0053816	191.48	27	24	27	27	18	3	3	4	0	84552000	103740000	89186000	83400000	318520	90997	151690		9	9	52	38	45	36	1	3	1	0	Oxidation (M)	26359	FBpp0091062
576	1428	FBgn0053846	191.48	27	24	27	27	18	3	3	4	0	84552000	103740000	89186000	83400000	318520	90997	151690		9	9	52	38	45	36	1	3	1	0	Oxidation (M)	26359	FBpp0091092
576	1429	FBgn0053849	191.48	27	24	27	27	18	3	3	4	0	84552000	103740000	89186000	83400000	318520	90997	151690		9	9	52	38	45	36	1	3	1	0	Oxidation (M)	26359	FBpp0091095
576	1430	FBgn0053804	191.48	27	24	27	27	18	3	3	4	0	84552000	103740000	89186000	83400000	318520	90997	151690		9	9	52	38	45	36	1	3	1	0	Oxidation (M)	26359	FBpp0091052
576	1431	FBgn0053864	191.48	27	24	27	27	18	3	3	4	0	84552000	103740000	89186000	83400000	318520	90997	151690		9	9	52	38	45	36	1	3	1	0	Oxidation (M)	26359	FBpp0091110
576	1432	FBgn0053801	191.48	27	24	27	27	18	3	3	4	0	84552000	103740000	89186000	83400000	318520	90997	151690		9	9	52	38	45	36	1	3	1	0	Oxidation (M)	26340	FBpp0091050
576	1443	FBgn0053807	191.48	27	24	27	27	18	3	3	4	0	84552000	103740000	89186000	83400000	318520	90997	151690		9	9	52	38	45	36	1	3	1	0	Oxidation (M)	26360	FBpp0091054
917	1017	FBgn0286506	191.46	27	12	17	14	19	13	25	18	12	5262000	3669000	5171000	4230600	5986200	8012000	2001600	1821000	9	9	8	7	6	9	12	17	9	6	Oxidation (M)	44774	FBpp0081609
1415	1372	FBgn0015286	191.44	55	39	45	49	19	0	0	0	0	5510200	8882300	4764200	3882700					8	8	10	13	12	10	0	0	0	0	Carbamidomethylation; Oxidation (M)	22938	FBpp0070558
957	1038	FBgn0015795	191.34	61	61	61	53	56	12	0	0	0	18592000	16955000	18377000	19144000	413430				11	11	23	26	27	23	2	0	0	0	Carbamidomethylation; Oxidation (M); Deamidation (NQ)	23331	FBpp0083891
979	635	FBgn0010339	191.31	43	27	16	27	22	25	19	32	11	3091400	5743600	7930400	7574100	2580200	1005500	1490000	433910	13	13	12	10	14	10	12	8	10	4	Carbamidomethylation; Oxidation (M); Deamidation (NQ)	41132	FBpp0087084
738	721	FBgn0036300	191.24	62	39	46	55	54	35	17	7	5	10908000	13469000	20272000	11302000	4279900	405350	0	37708	14	14	14	20	26	17	18	7	1	1	Carbamidomethylation; Oxidation (M)	29667	FBpp0075693
1079	652	FBgn0031534	191.16	37	8	16	16	13	26	26	5	8	2773500	6204500	7699800	5017900	5831000	1984300	187160	244950	12	12	5	8	11	8	14	10	2	3	Carbamidomethylation; Oxidation (M)	52195	FBpp0077206
947	1121	FBgn0029648	191.07	51	51	51	51	46	0	0	0	0	53274000	19982000	28774000	26076000					10	10	30	26	34	16	0	0	0	0	Carbamidomethylation; Oxidation (M); Deamidation (NQ)	26213	FBpp0070533
663	1055	FBgn0030306	190.84	55	55	54	54	55	0	0	0	0	66071000	29900000	42190000	25897000					13	13	44	35	41	35	0	0	0	0	Carbamidomethylation; Oxidation (M); Deamidation (NQ)	22216	FBpp0073355
1234	1149	FBgn0034936	190.76	36	19	25	30	35	0	0	0	0	8919400	11442000	11559000	8710700					10	10	14	12	21	14	0	0	0	0	Oxidation (M)	40532	FBpp0072054
782	1047	FBgn0029687	190.66	46	31	39	39	40	0	8	0	0	30264000	33789000	32414000	29007000		28495			9	9	34	31	33	35	0	1	0	0	Carbamidomethylation; Oxidation (M); Deamidation (NQ)	29477	FBpp0070589
1018	610	FBgn0264894	190.62	9	4	5	6	8	3	1	1	1	6695300	9403900	12945000	13576000	4398500	766650	240010	428280	16	16	10	13	14	18	7	5	3	3	Oxidation (M); Deamidation (NQ)	266816	FBpp0306886
635	1593	FBgn0264253	190.62	33	33	33	33	33	33	23	33	17	772540	1771100	11788000	20013000	2730100	542660	1220000	1058900	6	4	5	8	29	36	14	12	21	5	Carbamidomethylation; Deamidation (NQ)	25662	FBpp0080214
1127	902	FBgn0016041	190.46	45	24	31	27	38	0	0	0	0	11569000	24572000	19740000	14632000					11	11	19	15	24	18	0	0	0	0	Oxidation (M)	36336	FBpp0071031
865	576	FBgn0027084	190.37	37	18	23	27	26	17	12	5	8	7902000	12973000	16165000	11264000	1730800	694150	87534	100870	20	19	15	16	22	19	11	7	3	4	Carbamidomethylation; Oxidation (M); Deamidation (NQ)	68504	FBpp0071302
641	1082	FBgn0266448	190.37	65	65	60	65	65	6	6	6	0	52645000	23127000	35300000	39911000					12	10	40	41	37	50	3	1	1	0		18836	FBpp0310817
704	669	FBgn0250753	190.34	37	16	23	25	23	21	28	24	17	15634000	8083900	13454000	14407000	5229100	8100200	1068600	1701100	16	16	9	15	14	15	22	17	16	7	Carbamidomethylation	49225	FBpp0078393
1384	706	FBgn0040475	190.29	26	6	8	9	14	21	7	4	0	636800	383050	356500	374220	1642000	122060	175500		10	10	4	4	4	6	8	2	2	0	Oxidation (M)	63167	FBpp0076142
998	941	FBgn0015778	190	14	11	13	11	9	7	3	2	2	3106700	5458300	5254600	7079500	2315600	100270	46468	0	8	8	10	19	17	15	7	3	4	1	Oxidation (M)	74943	FBpp0082265
1537	973	FBgn0034225	189.72	20	13	13	15	13	6	2	0	0	2015200	2317500	3980300	3350300	595150	96438			9	8	6	7	9	10	3	1	0	0	Carbamidomethylation; Oxidation (M); Deamidation (NQ)	65485	FBpp0086082
494	1009	FBgn0046114	189.66	44	33	39	33	25	30	30	17	20	66060000	38976000	37525000	24868000	21399000	6321200	1670500	1923300	14	14	31	38	37	22	28	30	8	5	Carbamidomethylation; Oxidation (M)	31473	FBpp0083729
1467	808	FBgn0031305	189.51	26	12	12	22	12	0	0	0	0	1931000	1761700	5563300	4045000					11	11	7	7	12	7	0	0	0	0	Carbamidomethylation; Oxidation (M)	58862	FBpp0077651
987	711	FBgn0010235	189.3	49	23	16	16	27	24	22	6	4	14518000	11991000	15066000	11843000	10194000	3073800	229830	61101	20	20	16	9	14	13	13	12	4	2	Carbamidomethylation; Oxidation (M); Deamidation (NQ)	58044	FBpp0075683
1448	762	FBgn0029118	189.01	33	20	17	31	25	0	0	0	0	3800600	5234200	5895100	6721500					10	10	9	7	12	15	0	0	0	0	Carbamidomethylation; Oxidation (M); Deamidation (NQ)	45038	FBpp0076840
1025	1076	FBgn0261995	188.99	61	47	38	46	39	47	5	11	7	12998000	7288000	10608000	4748300	3412000	110490	107960	0	13	13	14	16	17	10	14	2	4	1	Carbamidomethylation; Oxidation (M)	23566	FBpp0312462
621	820	FBgn0037290	188.93	60	50	60	57	56	40	26	22	10	16269000	26557000	20484000	14943000	6450300	635560	467800	796080	11	11	27	29	24	21	12	8	9	2	Oxidation (M); Deamidation (NQ)	27006	FBpp0078482
1199	962	FBgn0020279	188.87	11	3	4	8	6	2	1	2	0	1225600	1780600	2346200	2216900	170620	69102	66346		9	9	8	10	17	11	2	1	1	0	Oxidation (M)	144384	FBpp0303481
786	1078	FBgn0038017	188.85	47	47	47	47	44	25	8	8	0	36334000	21370000	27441000	18769000	2109200	306790	31154		9	8	22	23	24	28	7	2	2	0	Carbamidomethylation; Deamidation (NQ)	25332	FBpp0082040
1146	604	FBgn0039611	188.59	32	3	6	11	9	26	17	5	6	0	582760	1800600	1229800	5425300	1763800	193750	392490	18	18	2	4	8	6	19	11	3	4	Oxidation (M); Deamidation (NQ)	78936	FBpp0084698
764	717	FBgn0283469	188.48	34	17	15	20	21	25	17	8	7	7001400	13074000	8307700	9624300	6564400	3493000	383390	525280	16	16	11	13	12	11	15	11	10	4	Oxidation (M)	49596	FBpp0074278
467	1396	FBgn0285947	188.46	48	42	42	42	42	42	42	48	41	72576000	94576000	91891000	102060000	11780000	6427100	5517000	3613200	7	7	65	47	44	51	24	16	13	6	Deamidation (NQ)	17878	FBpp0074500
827	1148	FBgn0004237	188.18	32	24	24	24	32	15	17	15	0	4104400	6416400	6674700	5822000	623380	657440	286610		10	7	17	19	21	20	10	9	4	0	Oxidation (M)	39499	FBpp0082316
763	1083	FBgn0052277	188.12	44	39	39	40	44	39	31	0	0	13875000	12535000	10724000	19536000	8965500	2870800			9	9	25	30	23	21	21	20	0	0	Carbamidomethylation; Oxidation (M); Deamidation (NQ)	28641	FBpp0072965
472	1029	FBgn0039857	188.07	34	34	34	34	31	25	14	19	14	236770000	213460000	133390000	101370000	12001000	2313000	1901200	1509600	10	10	52	69	46	40	14	13	9	7	Oxidation (M); Deamidation (NQ)	29736	FBpp0085166
1230	2143	FBgn0036592	188.06	66	55	55	55	66	0	0	0	0	6014700	7127500	5363100	6326400					8	8	15	15	16	18	0	0	0	0		17338	FBpp0075232
935	1168	FBgn0010226	188.02	49	49	34	34	30	30	21	21	21	22797000	19841000	12170000	13314000	8039200	1315200	2048300	1636400	10	10	19	16	13	14	13	13	6	6	Carbamidomethylation; Oxidation (M)	27781	FBpp0305731
1200	1067	FBgn0000636	187.86	19	16	15	15	16	0	0	0	0	38519000	34930000	48286000	43701000					8	8	19	16	15	13	0	0	0	0	Carbamidomethylation	63355	FBpp0111717
1049	794	FBgn0037796	187.84	30	14	23	21	26	0	0	0	0	7578000	11999000	13982000	19221000					11	11	9	21	21	24	0	0	0	0	Carbamidomethylation; Oxidation (M); Deamidation (NQ)	48574	FBpp0307948
1083	647	FBgn0250785	187.71	29	13	16	17	21	0	0	0	0	13874000	14714000	11099000	14203000					14	14	12	14	13	18	0	0	0	0	Carbamidomethylation; Oxidation (M)	72378	FBpp0088886
687	685	FBgn0028427	187.63	36	22	30	22	29	7	15	7	6	39105000	26070000	42743000	54446000	1553700	2463200	463560	1065800	15	15	20	21	18	22	5	10	6	4	Carbamidomethylation; Oxidation (M)	50742	FBpp0077962
811	1071	FBgn0032596	187.54	56	45	36	44	40	39	30	25	23	32527000	21239000	18778000	20466000	4314700	1252000	388970	641980	10	9	25	21	22	23	13	8	8	4	Carbamidomethylation; Oxidation (M)	22482	FBpp0080490
1287	770	FBgn0030276	187.46	33	12	14	22	24	6	8	0	3	821270	2076500	3982000	3008700	219100	172010		19394	14	14	6	7	11	13	3	3	0	1	Oxidation (M); Deamidation (NQ)	54457	FBpp0073299
959	1070	FBgn0011570	187.31	41	28	28	36	32	15	10	4	0	8939000	9366100	8322600	6159400	1339900	165300	67869		12	12	16	16	13	16	6	5	1	0	Carbamidomethylation; Oxidation (M)	31363	FBpp0077549
1040	639	FBgn0027579	187.28	18	17	11	11	14	0	0	0	0	13775000	8909500	8690500	6842200					14	14	23	12	14	17	0	0	0	0	Carbamidomethylation; Oxidation (M)	95165	FBpp0084618
581	1383	FBgn0010423	187.27	63	61	61	63	61	17	9	9	9	40154000	24933000	23354000	29488000	138970				11	7	47	45	39	51	2	1	2	3	Carbamidomethylation; Oxidation (M)	17883	FBpp0087280
672	1012	FBgn0030529	187.05	48	37	29	29	42	36	19	19	28	32414000	37555000	35787000	32405000	18160000	4166800	2704000	3385000	11	11	25	23	29	29	17	12	7	5	Oxidation (M)	30170	FBpp0073666
1465	852	FBgn0032456	186.99	18	4	5	12	10	0	0	0	0	1945900	3307300	5140600	3975800					20	20	7	7	15	10	0	0	0	0	Oxidation (M); Deamidation (NQ)	173399	FBpp0089056
1002	749	FBgn0016126	186.96	40	12	21	16	16	25	24	20	13	1633200	3395300	1667100	1605500	8614300	3509000	1796700	672560	13	13	7	9	7	7	15	14	7	5	Carbamidomethylation; Oxidation (M)	45114	FBpp0088138
1082	773	FBgn0027932	186.91	17	10	11	7	7	10	12	3	3	3934500	8982000	3931800	9167500	3498900	723200	86134	100830	11	11	13	16	11	8	11	8	2	2	Deamidation (NQ)	88133	FBpp0079282
602	1819	FBgn0032897	186.84	54	53	54	54	54	53	24	31	18	256330000	231240000	332290000	278190000	12090000	5776600	6036800	2969100	7	7	34	38	32	58	11	8	8	5	Carbamidomethylation; Oxidation (M); Deamidation (NQ)	15887	FBpp0080956
1406	893	FBgn0005777	186.79	23	8	9	6	6	20	19	14	5	1862600	2919100	2612800	1924200	8001300	2475700	243150	50379	9	9	3	4	3	3	12	9	6	2	Oxidation (M)	59264	FBpp0081607
1345	1395	FBgn0039993	186.42	28	19	20	28	28	0	0	0	0	1961000	1323700	3419000	4806500					6	6	7	8	17	14	0	0	0	0	Carbamidomethylation; Oxidation (M); Deamidation (NQ)	40266	FBpp0112484
1522	743	FBgn0038961	186.39	28	20	18	15	17	0	0	0	0	2198900	1405400	3827500	6105200					11	11	11	8	7	8	0	0	0	0	Oxidation (M)	61875	FBpp0083626
989	1141	FBgn0036759	186.36	33	30	27	30	23	33	19	13	12	3692900	3910400	7457800	3598900	7298500	1843200	969470	135380	9	9	13	12	14	9	15	6	5	4	Carbamidomethylation; Oxidation (M); Deamidation (NQ)	34692	FBpp0074928
852	599	FBgn0035371	186.25	33	12	13	19	24	21	16	11	5	2939100	13854000	10317000	12035000	9746200	2884500	229490	99014	16	14	11	19	21	24	15	11	5	3	Carbamidomethylation; Oxidation (M)	56978	FBpp0072886
1253	910	FBgn0034368	186.23	31	16	27	18	22	0	2	0	0	8636100	4423300	7014800	9665400		79259			12	12	15	13	12	12	0	1	0	0	Oxidation (M); Deamidation (NQ)	44862	FBpp0085842
1119	731	FBgn0284257	186.23	25	10	14	21	19	18	13	10	7	1144700	2285100	4283900	4244300	1290500	795790	99906	49391	12	12	6	6	11	8	11	6	6	3	Carbamidomethylation; Oxidation (M)	58185	FBpp0112273
499	942	FBgn0010620	186.12	46	27	32	46	44	24	39	3	3	34580000	29572000	30466000	21213000	3550200	4257300	445560	0	10	10	50	51	54	43	10	11	4	2	Oxidation (M); Deamidation (NQ)	30689	FBpp0086065
1452	1472	FBgn0033448	186.1	20	16	18	13	18	8	4	0	0	5793600	5803900	6979600	5851000	1261400	26665			8	8	10	9	9	10	3	1	0	0	Deamidation (NQ)	48479	FBpp0087570
1126	1207	FBgn0035452	185.94	24	19	19	24	24	0	0	0	0	4726500	6449500	7076700	5774600					7	7	18	18	20	23	0	0	0	0	Oxidation (M); Deamidation (NQ)	54218	FBpp0271712
1123	630	FBgn0037530	185.86	19	9	16	14	19	0	0	0	0	2440200	7261300	7399700	10113000					15	15	9	15	16	19	0	0	0	0	Oxidation (M); Deamidation (NQ)	100916	FBpp0081262
507	1312	FBgn0266417	185.23	45	37	43	43	44	33	30	22	12	143850000	80357000	105400000	94642000	25654000	3412500	1261300	1861400	11	11	33	30	31	41	17	9	7	2	Carbamidomethylation; Oxidation (M)	20596	FBpp0310766
1098	2046	FBgn0038243	185.17	60	51	60	60	60	60	14	44	44	9988500	13796000	5105800	9742100	1937000	319460	646850	702830	5	5	13	17	17	19	9	1	4	4	Deamidation (NQ)	11339	FBpp0082440
1267	944	FBgn0036096	185.08	30	12	13	9	9	22	15	9	0	2570900	3973700	2729100	2355900	2518600	2260400	581570		10	10	6	7	4	7	11	7	3	0		45768	FBpp0075989
1071	704	FBgn0038683	185.06	30	30	24	23	28	0	0	0	0	10129000	4961200	8527100	11935000					13	13	17	15	18	16	0	0	0	0	Oxidation (M)	52875	FBpp0083163
1216	1197	FBgn0011509	185.05	43	36	43	35	32	0	0	0	0	6865400	7446800	5769600	4777500					10	10	16	19	16	13	0	0	0	0		27088	FBpp0076325
492	1039	FBgn0042627	185	5	3	3	1	1	3	4	5	3	0	240470			20445000	4305900	1726900	2408800	10	3	25	17	18	13	45	31	23	23	Carbamidomethylation; Oxidation (M); Deamidation (NQ)	265968	FBpp0307370
971	755	FBgn0015622	184.98	23	11	17	10	21	0	0	0	0	18648000	32710000	18522000	22609000					13	13	18	25	23	28	0	0	0	0	Oxidation (M)	68019	FBpp0084803
587	825	FBgn0085484	184.86	47	29	39	20	20	36	36	24	14	29909000	35531000	19977000	12981000	20854000	4082100	2407900	2422000	10	10	23	26	19	15	25	24	8	7	Carbamidomethylation; Oxidation (M); Deamidation (NQ)	33428	FBpp0111673
562	812	FBgn0030853	184.85	59	59	59	55	55	0	0	0	0	95600000	53925000	70748000	65118000					16	16	51	42	57	44	0	0	0	0	Carbamidomethylation; Oxidation (M)	26782	FBpp0074226
1188	712	FBgn0016917	184.83	20	4	7	6	8	18	8	10	1	406580	728000	916310	1415000	5512200	655000	1297000	62591	12	12	4	5	5	5	20	9	7	2	Carbamidomethylation; Oxidation (M)	92573	FBpp0306651
1227	968	FBgn0004435	184.74	29	18	27	27	21	0	0	0	0	9148400	11233000	11703000	10240000					9	8	13	13	14	15	0	0	0	0	Carbamidomethylation; Oxidation (M); Deamidation (NQ)	46450	FBpp0305314
1085	839	FBgn0262057	184.62	27	0	10	5	5	26	27	17	14		196450	105460	62232	2757100	5532900	558490	712900	11	11	0	3	3	2	18	16	15	6	Oxidation (M)	50163	FBpp0074610
978	958	FBgn0022343	184.48	55	40	40	35	35	37	47	32	4	6526100	12895000	11394000	8665400	6066000	8709000	763950	86048	11	11	16	14	15	15	13	13	6	1	Oxidation (M)	29636	FBpp0072299
1066	767	FBgn0004055	184.41	28	6	19	21	25	22	27	10	5	2121300	10486000	13000000	19749000	8698000	3485400	81357	159780	11	11	4	12	14	13	14	12	3	2		54308	FBpp0072304
1142	1008	FBgn0032961	184.41	32	25	26	23	25	23	23	21	15	2892000	6965700	2993400	3048200	2567200	1849500	617720	773330	10	10	9	11	8	8	9	13	7	5	Carbamidomethylation; Oxidation (M)	40154	FBpp0085258
848	758	FBgn0028990	184.39	47	7	19	11	25	35	29	17	9	3670000	2973600	3409500	4569900	6670300	10789000	244820	886510	14	14	3	7	4	8	23	32	8	4	Oxidation (M); Deamidation (NQ)	49795	FBpp0078950
679	1330	FBgn0042138	184.38	50	48	41	50	41	37	25	33	21	47440000	34851000	37131000	26136000	23808000	2009200	2564800	2918500	9	9	20	26	18	25	16	17	12	5	Carbamidomethylation; Oxidation (M); Deamidation (NQ)	25030	FBpp0303935
904	1221	FBgn0029134	184.37	44	24	16	20	35	20	15	5	5	28453000	18861000	17469000	22558000	4642300	1206900	111700	341300	9	9	16	15	13	14	7	4	2	2	Carbamidomethylation; Oxidation (M)	31161	FBpp0087319
770	826	FBgn0051373	184.37	80	80	63	55	44	48	14	14	20	19753000	11654000	6607700	6262500	3829900	171900	302920	949980	11	8	20	11	14	13	10	3	4	6	Carbamidomethylation; Oxidation (M); Deamidation (NQ)	22548	FBpp0081794
839	950	FBgn0010774	184.21	37	32	29	30	24	17	12	7	4	25218000	15895000	17155000	12164000	716740	233790	182920	65656	11	10	19	16	20	15	5	5	2	1	Oxidation (M)	27852	FBpp0081156
1677	861	FBgn0040256	184.18	27	18	15	14	20	0	0	0	0	7953000	2680800	4199600	5541300					10	10	11	6	9	10	0	0	0	0	Oxidation (M)	58756	FBpp0112233
837	833	FBgn0022023	184.13	46	33	33	25	43	25	14	25	8	40671000	47338000	32265000	29920000	6441900	3787900	2097000	510340	12	12	26	23	16	21	10	7	7	3	Carbamidomethylation; Oxidation (M); Deamidation (NQ)	38408	FBpp0078667
682	757	FBgn0023525	184.03	57	13	22	25	17	45	44	30	14	658570	3434200	2787200	1368000	5283400	1728100	1902000	114470	15	14	6	7	7	4	20	25	13	4	Carbamidomethylation; Oxidation (M); Deamidation (NQ)	36340	FBpp0070401
735	1703	FBgn0033912	184	43	43	43	43	43	43	27	35	35	39573000	57132000	39903000	53456000	7845600	1780600	4339100	2371900	7	7	17	18	22	22	18	7	9	10		16017	FBpp0308991
1140	654	FBgn0039094	183.99	52	24	24	19	25	32	22	22	18	5521100	4326100	3809000	1337600	5762800	2269800	1505100	569370	14	14	11	8	6	7	18	8	6	4	Carbamidomethylation; Oxidation (M)	41187	FBpp0083872
1072	1757	FBgn0058045	183.94	42	42	38	42	38	38	11	33	0	6252100	2047100	10854000	1403700	1932800	0	229650		8	8	14	16	12	11	13	1	4	0		19366	FBpp0110481
1404	650	FBgn0015039	183.85	33	19	9	20	24	0	4	0	0	6988000	3303400	8924900	7943600		132440			15	15	11	5	12	13	0	2	0	0	Oxidation (M); Deamidation (NQ)	58911	FBpp0088126
1070	761	FBgn0031538	183.74	37	0	0	3	8	28	26	29	17			0	0	9064000	5173700	950380	422150	11	11	0	0	1	3	28	18	19	7	Oxidation (M)	49260	FBpp0077261
836	783	FBgn0010015	183.68	31	8	11	13	13	21	11	6	8			372520	404030	7785200	1083200		57027	17	8	9	14	13	12	24	13	6	4	Carbamidomethylation; Oxidation (M)	69133	FBpp0085094
1429	914	FBgn0051739	183.49	10	4	4	6	9	0	0	1	0	222330	2380600	1641100	3458500			490280		9	9	4	7	9	10	0	0	1	0	Oxidation (M)	127993	FBpp0428165
1187	655	FBgn0086909	183.46	43	7	32	15	17	17	14	9	2	748590	1885700	4756700	2512300	1946100	1533400	52126	35467	13	13	3	12	7	7	12	7	3	1	Carbamidomethylation; Oxidation (M); Deamidation (NQ)	47485	FBpp0080642
1487	854	FBgn0045073	183.38	24	5	10	14	14	0	0	0	0	933630	43383	2154100	2731100					12	12	3	4	7	7	0	0	0	0	Oxidation (M)	64797	FBpp0073955
819	637	FBgn0029174	183.38	45	16	25	30	24	31	24	19	16	7148800	5285400	13389000	13536000	5939200	3666400	1074900	991590	18	18	12	10	16	10	22	16	14	7	Carbamidomethylation; Oxidation (M)	48795	FBpp0079468
752	2128	FBgn0037728	183.36	26	26	26	26	26	26	26	26	21	28817000	20312000	19018000	16341000	14434000	3256300	1313200	2544200	7	7	19	20	27	19	23	8	12	6	Carbamidomethylation	20753	FBpp0081560
396	1044	FBgn0010409	183.29	53	53	48	48	48	48	36	10	32	126330000	148350000	143240000	115930000	43038000	4051700	3583700	5181300	12	12	44	57	51	54	42	9	4	10	Carbamidomethylation; Oxidation (M)	21030	FBpp0086103
798	1231	FBgn0004636	183.24	51	51	51	43	43	0	0	0	0	17674000	18078000	17575000	18624000					8	7	33	33	31	30	0	0	0	0	Carbamidomethylation; Oxidation (M)	20863	FBpp0072746
832	918	FBgn0051472	183.18	53	40	53	53	44	39	21	17	7	18012000	14575000	16400000	12435000	3589000	251090	378920	0	13	13	21	27	22	16	12	7	3	1	Carbamidomethylation; Deamidation (NQ)	27928	FBpp0081244
849	705	FBgn0015737	183.18	31	18	19	18	25	0	2	0	0	12167000	17488000	19314000	18420000		210380			14	14	23	28	26	28	0	1	0	0	Carbamidomethylation; Oxidation (M); Deamidation (NQ)	63416	FBpp0084534
1553	901	FBgn0041775	183.16	24	14	21	24	14	0	0	0	0	2002900	5225300	4555500	2992300					10	10	7	9	12	6	0	0	0	0	Carbamidomethylation; Oxidation (M); Deamidation (NQ)	69840	FBpp0304887
1122	898	FBgn0260484	183.11	34	16	17	17	18	26	12	15	16	9184700	4131400	4448100	3939400	3550200	639300	1098200	664750	11	11	6	7	7	7	10	5	12	5	Carbamidomethylation; Oxidation (M)	41037	FBpp0070575
1122	899	FBgn0029676	183.11	34	16	17	17	18	26	12	15	16	9184700	4131400	4448100	3939400	3550200	639300	1098200	664750	11	11	6	7	7	7	10	5	12	5	Carbamidomethylation; Oxidation (M)	41037	FBpp0070573
905	894	FBgn0027108	182.93	32	21	28	28	24	0	0	0	0	13728000	28143000	29996000	21119000					10	10	22	23	29	23	0	0	0	0	Carbamidomethylation; Oxidation (M)	42488	FBpp0070965
1449	909	FBgn0026533	182.9	21	1	1	5	4	15	13	5	8	232820	0	1109500	650200	4176400	1557700	418090	406180	12	12	1	1	4	3	11	8	3	5	Carbamidomethylation; Oxidation (M)	72570	FBpp0099856
932	1143	FBgn0035083	182.88	69	54	59	69	69	0	0	0	0	10906000	8758300	13392000	6522700					10	10	16	18	21	17	0	0	0	0	Carbamidomethylation; Oxidation (M); Deamidation (NQ)	19056	FBpp0072317
1303	701	FBgn0040087	182.84	17	8	9	11	10	12	4	2	2	1258600	1259900	1179200	1095500	2047300	122190	13178	126660	13	13	6	7	10	7	9	3	2	2	Carbamidomethylation; Oxidation (M)	92069	FBpp0071045
1571	1075	FBgn0031860	182.68	36	33	33	36	24	0	0	0	0	4288200	8213200	3180600	1770600					8	8	9	13	10	7	0	0	0	0	Oxidation (M); Deamidation (NQ)	37624	FBpp0078967
938	670	FBgn0031174	182.54	19	12	12	12	12	19	8	5	5	4936100	4328000	5610000	4607100	5224900	924940	93878	373130	13	13	15	12	16	13	16	6	7	4	Carbamidomethylation; Oxidation (M)	91522	FBpp0076891
1190	1098	FBgn0038166	182.41	46	41	40	32	25	37	12	12	12	5211900	3530300	3943000	2494400	1664400	72005	78948	111720	10	10	11	11	6	6	7	5	5	2	Carbamidomethylation; Oxidation (M)	23898	FBpp0082314
729	732	FBgn0020496	182.28	32	12	25	24	21	22	16	9	5	2923200	8403800	10287000	13871000	2235300	1905000	673940	261610	13	13	9	18	22	17	17	10	8	2	Carbamidomethylation	51189	FBpp0306582
601	1177	FBgn0063494	182.21	45	42	42	32	45	35	24	35	29	76250000	41173000	32918000	40402000	14374000	1572400	1322400	1862000	11	11	23	28	25	35	15	10	16	6	Deamidation (NQ)	25015	FBpp0085855
1872	1119	FBgn0039667	182.11	23	9	11	13	19	0	0	0	0	330020	508870	783020	1491100					8	8	3	4	6	8	0	0	0	0	Carbamidomethylation; Oxidation (M); Deamidation (NQ)	58880	FBpp0084796
1069	1090	FBgn0031479	182.11	47	44	44	44	43	32	5	9	9	14612000	7439100	10165000	7582200	2405000	56233	337240	0	9	9	12	12	10	13	9	1	5	1		24846	FBpp0077368
607	1214	FBgn0013325	182.04	46	29	34	46	37	20	8	8	8	114120000	68966000	67128000	63263000	11684000	2536600	1219100	2300200	9	9	35	24	36	28	13	5	9	6	Carbamidomethylation; Deamidation (NQ)	21112	FBpp0085717
1584	835	FBgn0052654	181.89	7	2	2	5	5	2	3	1	0	363560	263380	875100	872500	183930	231190	6229.2	17528	11	11	3	2	8	6	2	4	1	1	Oxidation (M)	256009	FBpp0309104
1277	1084	FBgn0004779	181.89	60	35	49	27	52	0	0	0	0	7160500	4981400	5364600	4262500					9	9	10	18	9	16	0	0	0	0		21340	FBpp0081192
1218	663	FBgn0087035	181.78	20	4	11	15	6	2	3	1	1	1493700	1091400	2776000	1757700	58785	169320	28289	0	18	18	4	11	14	6	3	3	1	1	Oxidation (M)	137216	FBpp0075313
1168	1262	FBgn0021979	181.71	25	20	23	25	23	0	3	0	0	16545000	7753900	7601200	8248400		10607			8	8	14	15	17	15	0	1	0	0	Carbamidomethylation; Oxidation (M)	44173	FBpp0071869
1305	961	FBgn0260462	181.67	16	7	13	13	13	2	2	0	0	595820	2274200	5242300	2330200	50436	100110			8	8	7	10	13	8	2	1	0	0	Carbamidomethylation	68961	FBpp0078465
1109	759	FBgn0027093	181.29	28	9	14	16	16	11	5	4	2	3390000	6720000	7659800	3321700	1385900	0	189820	87412	16	16	5	10	11	11	8	3	2	1	Carbamidomethylation; Oxidation (M)	75577	FBpp0073965
1630	811	FBgn0037230	181.23	22	0	2	2	0	22	13	6	8		0	123180		6976000	1549600	58229	130380	10	10	0	1	1	0	11	7	3	4		67352	FBpp0078599
952	1200	FBgn0030447	181.19	60	38	28	55	55	60	20	22	15	12623000	8374700	10260000	11011000	4224300	366220	240260	106130	11	11	15	10	15	15	14	7	4	2	Oxidation (M)	26598	FBpp0073552
1222	931	FBgn0011230	181.16	3	0	1	1	1	2	1	0	0	60666	1675200	361560	717390	3775700	68173	58420		15	15	1	8	7	7	10	3	1	0	Oxidation (M); Deamidation (NQ)	590709	FBpp0079167
1473	821	FBgn0010053	181.14	32	7	22	16	28	0	0	0	0	2664900	2506200	4669100	5213200					11	10	8	12	11	13	0	0	0	0	Oxidation (M)	54742	FBpp0085807
1007	700	FBgn0000455	181.11	29	18	18	24	23	25	18	14	10	11093000	6620800	6491900	10176000	5804500	2778500	966020	841470	12	12	9	9	11	11	16	10	13	4	Carbamidomethylation; Oxidation (M)	54646	FBpp0082069
1016	881	FBgn0030305	181.08	40	23	20	29	34	23	17	12	5	6664300	4023100	9116400	8527500	1187900	219210	58198	77584	11	11	9	10	21	14	9	5	3	2	Carbamidomethylation; Oxidation (M)	44167	FBpp0073354
1281	792	FBgn0060296	180.88	21	5	13	17	12	0	0	0	0	1380500	6314400	7689800	5795800					16	16	6	12	16	14	0	0	0	0		103507	FBpp0072323
1643	907	FBgn0025336	180.84	26	19	13	16	23	0	0	0	0	3290000	2994700	3604100	3505400					9	9	8	7	6	10	0	0	0	0		45707	FBpp0072134
1094	779	FBgn0039113	180.81	25	11	10	10	20	6	8	2	3	3666600	4124900	5793900	7544400	1101900	641970	3759.9	180770	13	13	12	11	10	16	5	5	1	2	Carbamidomethylation; Oxidation (M)	71107	FBpp0083856
1454	925	FBgn0021944	180.57	33	13	18	21	25	0	0	0	0	2512900	5522800	4596100	2463300					10	10	8	6	10	12	0	0	0	0	Carbamidomethylation; Oxidation (M)	44420	FBpp0078980
1113	787	FBgn0034723	180.53	30	20	21	27	25	13	9	9	8	11748000	19148000	15527000	14401000	2321200	1007600	169090	115340	11	11	17	15	13	12	4	4	3	3	Carbamidomethylation; Oxidation (M)	57073	FBpp0071733
383	1664	FBgn0053900	180.37	52	49	41	45	41	0	0	0	0	312990000	310930000	312870000	267690000					10	10	74	59	65	69	0	0	0	0	Oxidation (M); Deamidation (NQ)	13696	FBpp0091145
383	1665	FBgn0053888	180.37	52	49	41	45	41	0	0	0	0	312990000	310930000	312870000	267690000					10	10	74	59	65	69	0	0	0	0	Oxidation (M); Deamidation (NQ)	13696	FBpp0091133
383	1666	FBgn0053906	180.37	52	49	41	45	41	0	0	0	0	312990000	310930000	312870000	267690000					10	10	74	59	65	69	0	0	0	0	Oxidation (M); Deamidation (NQ)	13696	FBpp0091151
383	1667	FBgn0053910	180.37	52	49	41	45	41	0	0	0	0	312990000	310930000	312870000	267690000					10	10	74	59	65	69	0	0	0	0	Oxidation (M); Deamidation (NQ)	13696	FBpp0091155
383	1668	FBgn0053884	180.37	52	49	41	45	41	0	0	0	0	312990000	310930000	312870000	267690000					10	10	74	59	65	69	0	0	0	0	Oxidation (M); Deamidation (NQ)	13696	FBpp0091129
383	1669	FBgn0053868	180.37	52	49	41	45	41	0	0	0	0	312990000	310930000	312870000	267690000					10	10	74	59	65	69	0	0	0	0	Oxidation (M); Deamidation (NQ)	13696	FBpp0091113
383	1670	FBgn0053898	180.37	52	49	41	45	41	0	0	0	0	312990000	310930000	312870000	267690000					10	10	74	59	65	69	0	0	0	0	Oxidation (M); Deamidation (NQ)	13696	FBpp0091143
383	1671	FBgn0053890	180.37	52	49	41	45	41	0	0	0	0	312990000	310930000	312870000	267690000					10	10	74	59	65	69	0	0	0	0	Oxidation (M); Deamidation (NQ)	13696	FBpp0091135
383	1672	FBgn0053874	180.37	52	49	41	45	41	0	0	0	0	312990000	310930000	312870000	267690000					10	10	74	59	65	69	0	0	0	0	Oxidation (M); Deamidation (NQ)	13696	FBpp0091119
383	1673	FBgn0053872	180.37	52	49	41	45	41	0	0	0	0	312990000	310930000	312870000	267690000					10	10	74	59	65	69	0	0	0	0	Oxidation (M); Deamidation (NQ)	13696	FBpp0091117
383	1674	FBgn0053904	180.37	52	49	41	45	41	0	0	0	0	312990000	310930000	312870000	267690000					10	10	74	59	65	69	0	0	0	0	Oxidation (M); Deamidation (NQ)	13696	FBpp0091149
383	1675	FBgn0053886	180.37	52	49	41	45	41	0	0	0	0	312990000	310930000	312870000	267690000					10	10	74	59	65	69	0	0	0	0	Oxidation (M); Deamidation (NQ)	13696	FBpp0091131
383	1676	FBgn0053908	180.37	52	49	41	45	41	0	0	0	0	312990000	310930000	312870000	267690000					10	10	74	59	65	69	0	0	0	0	Oxidation (M); Deamidation (NQ)	13696	FBpp0091153
383	1677	FBgn0061209	180.37	52	49	41	45	41	0	0	0	0	312990000	310930000	312870000	267690000					10	10	74	59	65	69	0	0	0	0	Oxidation (M); Deamidation (NQ)	13696	FBpp0085281
383	1678	FBgn0053902	180.37	52	49	41	45	41	0	0	0	0	312990000	310930000	312870000	267690000					10	10	74	59	65	69	0	0	0	0	Oxidation (M); Deamidation (NQ)	13696	FBpp0091147
383	1679	FBgn0053870	180.37	52	49	41	45	41	0	0	0	0	312990000	310930000	312870000	267690000					10	10	74	59	65	69	0	0	0	0	Oxidation (M); Deamidation (NQ)	13696	FBpp0091115
383	1680	FBgn0053892	180.37	52	49	41	45	41	0	0	0	0	312990000	310930000	312870000	267690000					10	10	74	59	65	69	0	0	0	0	Oxidation (M); Deamidation (NQ)	13696	FBpp0091137
383	1681	FBgn0053882	180.37	52	49	41	45	41	0	0	0	0	312990000	310930000	312870000	267690000					10	10	74	59	65	69	0	0	0	0	Oxidation (M); Deamidation (NQ)	13696	FBpp0091127
383	1682	FBgn0053896	180.37	52	49	41	45	41	0	0	0	0	312990000	310930000	312870000	267690000					10	10	74	59	65	69	0	0	0	0	Oxidation (M); Deamidation (NQ)	13696	FBpp0091141
383	1683	FBgn0053876	180.37	52	49	41	45	41	0	0	0	0	312990000	310930000	312870000	267690000					10	10	74	59	65	69	0	0	0	0	Oxidation (M); Deamidation (NQ)	13696	FBpp0091121
383	1684	FBgn0053880	180.37	52	49	41	45	41	0	0	0	0	312990000	310930000	312870000	267690000					10	10	74	59	65	69	0	0	0	0	Oxidation (M); Deamidation (NQ)	13696	FBpp0091125
383	1685	FBgn0053894	180.37	52	49	41	45	41	0	0	0	0	312990000	310930000	312870000	267690000					10	10	74	59	65	69	0	0	0	0	Oxidation (M); Deamidation (NQ)	13696	FBpp0091139
383	1686	FBgn0053878	180.37	52	49	41	45	41	0	0	0	0	312990000	310930000	312870000	267690000					10	10	74	59	65	69	0	0	0	0	Oxidation (M); Deamidation (NQ)	13696	FBpp0091123
1430	810	FBgn0033235	180.22	27	19	16	23	18	0	0	0	0	3148800	2574900	2171800	5089000					10	10	11	8	11	10	0	0	0	0	Carbamidomethylation; Deamidation (NQ)	61050	FBpp0087958
1607	948	FBgn0037330	180.14	32	15	18	30	15	0	0	0	0	3207000	1640100	2973100	1462300					8	8	10	7	11	5	0	0	0	0	Carbamidomethylation; Deamidation (NQ)	36251	FBpp0078415
1844	1381	FBgn0037356	180.08	24	2	24	13	24	0	0	0	0	0	1427400	1068800	1370400					7	7	1	8	5	7	0	0	0	0	Oxidation (M)	46379	FBpp0078358
1100	1557	FBgn0034802	180.02	43	43	39	33	33	28	21	5	5	28431000	22826000	25215000	21306000	2319200	369240	429040	283160	6	6	14	15	15	16	8	2	1	1	Carbamidomethylation; Oxidation (M)	17615	FBpp0071903
1013	1216	FBgn0010341	180.01	53	40	34	39	41	6	0	0	0	20780000	13652000	12756000	14900000					9	8	20	22	26	22	1	0	0	0	Carbamidomethylation; Oxidation (M)	21403	FBpp0074520
553	1239	FBgn0010412	179.83	52	52	52	52	52	52	33	34	17	236570000	214370000	193450000	168360000	16495000	3156400	4382000	4217700	10	10	32	38	34	43	23	9	9	6	Carbamidomethylation; Oxidation (M); Deamidation (NQ)	17291	FBpp0309135
360	1347	FBgn0011272	179.69	34	28	34	34	34	28	24	24	20	210810000	110210000	115600000	108260000	27957000	3064700	5411700	2505300	9	9	56	57	50	41	26	20	13	11	Carbamidomethylation; Oxidation (M); Deamidation (NQ)	24951	FBpp0079484
1045	2123	FBgn0264294	179.52	61	61	61	61	61	7	12	31	7	73833000	62133000	66688000	17657000	300250	198210	81520	24094	5	5	23	29	18	16	1	3	2	1	Deamidation (NQ)	15206	FBpp0087979
834	1015	FBgn0015776	179.47	43	39	32	35	30	0	0	0	0	35248000	28566000	36376000	31671000					13	13	22	18	28	21	0	0	0	0	Carbamidomethylation; Oxidation (M)	35309	FBpp0079012
906	768	FBgn0051098	179.34	34	18	20	21	19	15	21	15	9	12431000	4783200	11192000	10261000	4592400	2810300	199340	405460	12	12	17	12	19	13	11	14	5	8	Carbamidomethylation; Oxidation (M)	47921	FBpp0084237
1302	848	FBgn0015766	179.28	20	10	15	12	16	0	0	0	0	2110500	19224000	9309900	7391700					10	10	10	9	12	10	0	0	0	0	Oxidation (M); Deamidation (NQ)	71810	FBpp0076839
683	2340	FBgn0010387	179.23	73	73	73	73	73	73	73	73	73	51517000	44540000	64838000	29912000	15216000	6420400	10754000	5872800	7	7	37	33	28	33	19	9	10	7	Deamidation (NQ)	9557	FBpp0076625
790	772	FBgn0063497	179.17	64	35	52	52	60	35	21	25	6	15625000	13419000	13371000	19408000	7060700	707810	754270	285520	13	12	13	15	18	24	13	9	13	1	Deamidation (NQ)	24948	FBpp0085852
415	943	FBgn0035438	178.79	53	41	35	38	50	35	26	19	23	111320000	89766000	68086000	59257000	31991000	5262600	8736700	6496700	10	10	54	48	43	53	35	13	11	10	Carbamidomethylation; Oxidation (M); Deamidation (NQ)	26238	FBpp0072932
1181	1204	FBgn0037312	178.63	46	41	42	46	39	0	0	0	0	24186000	7677100	17387000	7758000					9	9	18	18	16	8	0	0	0	0	Carbamidomethylation; Oxidation (M)	23633	FBpp0078450
1268	1406	FBgn0053532	178.35	49	16	43	0	0	43	34	0	0	2751500	15130000			9053300	3849400			8	8	3	20	0	0	15	25	0	0	Carbamidomethylation	21380	FBpp0099709
1650	924	FBgn0014903	178.23	28	19	18	21	23	0	0	0	0	2455300	4568100	3190700	3643200					9	9	7	7	8	9	0	0	0	0	Carbamidomethylation	46910	FBpp0070170
1005	1928	FBgn0039735	178.23	51	45	51	42	51	29	16	16	6	15125000	15253000	19890000	21690000	4653400	784630	884950	485510	6	6	12	15	20	18	7	2	9	1	Carbamidomethylation; Deamidation (NQ)	17369	FBpp0084971
1369	1590	FBgn0004687	178.11	68	60	48	61	61	24	8	16	0	8549300	9078400	15964000	10128000	355010	25735	122050		9	9	10	8	12	12	4	1	2	0	Carbamidomethylation; Oxidation (M)	17497	FBpp0300803
1132	911	FBgn0030719	177.99	28	9	20	19	19	21	17	7	0	1381700	4400400	6519600	6435300	5660500	2802500	354070		12	12	5	9	9	9	12	10	3	0	Carbamidomethylation; Oxidation (M)	51700	FBpp0089137
741	1046	FBgn0262518	177.95	51	33	42	40	51	11	5	11	0	2308300	951270	2097200	5950800					10	7	28	33	30	35	5	4	7	0	Oxidation (M); Deamidation (NQ)	23691	FBpp0074690
986	875	FBgn0038110	177.85	40	21	34	27	28	28	19	11	15	12343000	12219000	7622200	2028100	10200000	1893200	641670	512850	10	10	8	10	11	8	16	17	3	4	Carbamidomethylation; Oxidation (M)	33235	FBpp0082187
669	1530	FBgn0000253	177.71	61	56	56	56	56	36	33	36	28	30072000	28925000	28143000	29823000	6847200	1380500	1853300	1357000	9	9	25	29	18	27	15	5	10	5	Oxidation (M); Deamidation (NQ)	16811	FBpp0087109
892	1555	FBgn0000406	177.71	18	10	18	14	18	3	10	3	0	12982000	44726000	28953000	28997000	49680	486680	0		9	9	24	30	26	25	1	5	1	0	Deamidation (NQ)	50355	FBpp0080486
1356	896	FBgn0050291	177.7	21	19	17	21	13	0	0	0	0	2814300	3910700	2350600	3307600					8	8	7	9	11	7	0	0	0	0	Oxidation (M)	57742	FBpp0071478
939	776	FBgn0030007	177.64	29	10	8	18	18	13	15	2	7	9440600	5031800	9564300	15577000	4090300	2700800	35548	324480	14	14	7	4	15	11	12	8	4	3		55684	FBpp0071138
1032	750	FBgn0011327	177.62	48	26	27	41	27	21	8	2	6	12615000	10676000	13345000	10206000	4160500	664880	175960	175510	14	14	16	11	19	11	9	4	1	2	Oxidation (M)	37673	FBpp0076200
1133	1288	FBgn0003205	177.47	60	60	52	52	52	0	0	0	0	9324700	6771300	7644400	5905000					10	9	22	19	15	19	0	0	0	0	Carbamidomethylation; Oxidation (M)	21594	FBpp0081600
1223	664	FBgn0010391	177.45	25	11	15	16	23	0	0	0	0	1699800	3941800	6741700	5399600					12	12	6	11	12	13	0	0	0	0	Carbamidomethylation; Oxidation (M)	67795	FBpp0073336
1233	920	FBgn0027608	177.42	34	11	12	15	18	23	19	19	14	1325100	3394500	3566400	3355800	2621200	2815500	2009700	553540	11	11	3	5	6	6	9	10	7	5	Carbamidomethylation; Oxidation (M); Deamidation (NQ)	40037	FBpp0290128
864	2763	FBgn0020765	176.99	70	70	70	70	70	0	0	0	18	20300000	27331000	31180000	37522000				18897	5	5	22	29	30	33	0	0	0	1		11284	FBpp0076729
1557	1172	FBgn0033272	176.9	22	17	12	11	14	5	11	3	5	1203100	1043000	1011000	2234800	0	706000	29409	13886	7	7	8	4	7	7	2	5	2	2	Carbamidomethylation; Oxidation (M)	43965	FBpp0087883
756	1727	FBgn0037913	176.89	54	33	48	50	31	31	25	43	35	70276000	108820000	86191000	70587000	49884000	14434000	20651000	24440000	9	9	21	23	21	21	22	11	15	16	Oxidation (M); Deamidation (NQ)	17137	FBpp0099728
1552	984	FBgn0034718	176.87	19	9	7	17	15	0	0	0	0	5288800	7088000	10921000	7080000					9	9	7	6	9	6	0	0	0	0	Oxidation (M)	74711	FBpp0071761
1220	2005	FBgn0024841	176.79	34	34	34	34	34	24	18	18	10	6983200	14576000	14290000	11675000	3577300	469300	851850	507330	4	4	10	13	14	11	10	4	4	1	Oxidation (M); Deamidation (NQ)	21067	FBpp0084824
474	886	FBgn0263200	176.78	32	19	25	21	21	23	26	29	23	48628000	37617000	46244000	40273000	45502000	22503000	15286000	7337300	10	10	32	34	32	26	42	26	19	10	Carbamidomethylation; Oxidation (M)	40447	FBpp0078951
884	966	FBgn0030518	176.57	55	25	25	44	38	36	21	7	14	7164500	3215300	7625100	3156300	3588600	448540	42352	565960	9	9	10	10	12	10	12	9	2	2	Carbamidomethylation; Oxidation (M)	26011	FBpp0073649
1346	1982	FBgn0050045	176.52	62	47	62	47	47	0	0	8	0	13894000	11899000	17235000	20047000			9273		5	5	14	13	14	17	0	0	1	0		15605	FBpp0112271
569	1651	FBgn0285950	176.41	31	27	27	31	27	31	5	0	8	93398000	37182000	52354000	60469000	5022100	142710		36198	8	8	39	38	43	38	15	8	0	1	Oxidation (M)	23998	FBpp0072312
1038	1444	FBgn0263256	176.29	10	3	7	9	9	10	6	6	8	1272600	2448500	2813500	3443800	7796700	737940	88469	99642	6	6	4	9	9	12	24	9	3	6	Oxidation (M); Deamidation (NQ)	105237	FBpp0300618
1251	817	FBgn0036892	176.11	15	7	7	10	12	0	0	0	0	3666800	6235800	4968200	5755500					11	11	9	12	10	11	0	0	0	0	Carbamidomethylation; Oxidation (M)	115032	FBpp0271918
761	1226	FBgn0015797	176.08	52	48	52	36	48	11	5	5	0	15094000	10160000	8375500	16623000	75044				8	7	30	30	29	27	4	4	6	0	Oxidation (M)	23480	FBpp0079943
1428	863	FBgn0263705	176.01	5	1	3	3	4	0	0	0	0	65502	1180700	556710	1564400					11	11	2	7	7	11	0	0	0	0	Carbamidomethylation; Oxidation (M)	349423	FBpp0302017
1636	1109	FBgn0265356	175.64	7	5	5	7	7	0	0	0	0	165210	85531	1241200	478340					7	7	4	6	7	8	0	0	0	0		164251	FBpp0113114
1421	1032	FBgn0039326	175.5	21	8	17	15	19	7	5	5	0	970630	3861900	2886800	2973500	520460	253610	181920		8	8	3	7	6	8	3	2	2	0	Oxidation (M)	46141	FBpp0084225
1280	742	FBgn0063485	175.41	27	11	11	14	21	7	0	0	0	5014000	6390800	7989600	6644600	0				13	13	12	5	12	14	4	0	0	0		74247	FBpp0099495
1753	1077	FBgn0030251	175.24	18	0	6	7	6	13	18	3	5		272680	128530	365180	1547400	1237400	60875	103740	9	9	0	2	3	2	6	9	2	2	Carbamidomethylation	63597	FBpp0073243
958	1800	FBgn0031692	175.16	62	62	61	61	62	11	19	11	5	18656000	19465000	39611000	66931000	324690	99448	181090	189960	7	7	23	27	17	25	3	3	2	1	Carbamidomethylation; Oxidation (M); Deamidation (NQ)	16796	FBpp0078699
1099	1281	FBgn0029833	175.09	52	52	22	41	47	20	15	15	4	7192100	3312600	8491000	7225400	3257700	806340	0	215770	8	8	20	9	15	12	8	4	2	1	Oxidation (M)	20348	FBpp0070832
1661	1052	FBgn0034858	175.07	17	6	10	14	11	8	3	0	0	472550	997740	1468400	805260	262420	0			8	8	3	5	7	6	4	1	0	0		67612	FBpp0071923
1675	1170	FBgn0010803	175.06	24	4	16	8	11	17	10	6	4	320090	2106000	964050	2062300	950740	126670	83722	199470	9	9	1	6	2	3	7	5	2	1	Oxidation (M)	47971	FBpp0081461
372	1324	FBgn0283471	175.04	20	18	20	13	13	9	3	3	3	530930000	395320000	471610000	455140000	3191900	545230	567220	320510	13	13	61	61	69	56	4	6	1	2	Oxidation (M); Deamidation (NQ)	30082	FBpp0074298
767	1100	FBgn0000711	174.91	19	14	17	19	14	19	14	10	5	900380	1430100	1392600	1309200	835620	258700	0		9	3	17	18	21	16	19	20	5	2	Carbamidomethylation; Oxidation (M); Deamidation (NQ)	51311	FBpp0071381
1255	904	FBgn0010435	174.84	24	17	15	20	20	0	0	0	0	12341000	11134000	18761000	13491000					11	11	14	12	14	12	0	0	0	0	Oxidation (M)	62047	FBpp0072308
1278	1062	FBgn0038049	174.55	31	13	26	27	25	0	0	0	0	4823500	7502600	11922000	16769000					9	9	4	12	17	11	0	0	0	0	Carbamidomethylation; Oxidation (M)	41619	FBpp0082063
1057	1852	FBgn0286786	174.52	54	50	38	54	50	25	25	25	19	33446000	23458000	28838000	22617000	2671700	766650	1422700	915360	9	9	14	11	19	24	8	3	5	2	Carbamidomethylation; Oxidation (M)	13883	FBpp0079443
1033	1475	FBgn0283477	174.47	31	31	27	26	22	17	4	4	3	6958400	8133900	6386000	3034100	471170	30203	0	78211	8	8	18	16	17	12	6	1	1	1	Carbamidomethylation; Oxidation (M)	28350	FBpp0082724
1036	728	FBgn0024293	174.34	53	12	21	17	32	38	25	32	8	3640000	8540500	5446000	6473600	7252800	7169000	1351800	143210	13	13	6	9	6	10	14	12	9	2	Oxidation (M)	43378	FBpp0099762
995	1000	FBgn0030828	174.18	33	3	9	3	8	29	22	20	13	665530	448370	341060	481030	8567400	6262300	2249500	1872100	10	9	3	3	3	3	22	22	14	10	Carbamidomethylation; Oxidation (M); Deamidation (NQ)	44427	FBpp0074167
1315	2192	FBgn0031505	174.16	47	47	31	47	47	0	0	0	0	10475000	17963000	20598000	14488000					5	5	16	12	14	17	0	0	0	0		12909	FBpp0077303
1178	978	FBgn0038516	174.14	52	35	49	45	23	0	0	0	0	15881000	20427000	14108000	14876000					10	10	15	22	18	9	0	0	0	0	Oxidation (M)	28100	FBpp0082895
1407	955	FBgn0032178	174.06	43	3	3	0	4	20	31	26	15	0	0		0	4290400	3826300	750760	488160	11	11	1	1	0	1	12	13	7	4	Carbamidomethylation; Oxidation (M)	42519	FBpp0079528
887	867	FBgn0037370	173.91	39	28	27	25	36	24	20	18	21	6575000	17320000	13597000	13663000	2434500	1815000	347430	526350	11	11	10	14	14	14	13	7	4	5	Oxidation (M); Deamidation (NQ)	38375	FBpp0078370
1095	1731	FBgn0031021	173.91	46	46	46	46	46	0	0	0	0	58405000	41219000	63348000	32736000					6	6	19	25	14	21	0	0	0	0	Oxidation (M)	20681	FBpp0074481
747	1057	FBgn0028546	173.82	33	31	33	28	31	12	9	21	3	44266000	37087000	39215000	28142000	3542000	255520	1024900	217000	8	8	16	23	17	19	6	5	5	1	Oxidation (M); Deamidation (NQ)	31850	FBpp0080089
1347	927	FBgn0038723	173.67	34	13	15	12	15	21	17	14	7	1199100	1494400	2453600	1120000	1949900	1632600	263710	270450	11	11	5	5	6	5	12	6	4	2	Oxidation (M)	40636	FBpp0083213
1204	862	FBgn0266268	173.67	40	33	35	29	27	0	0	0	0	10828000	13692000	20910000	18640000					12	12	12	15	17	15	0	0	0	0	Carbamidomethylation; Oxidation (M)	43597	FBpp0085208
907	1300	FBgn0034259	173.56	50	50	29	41	41	0	0	0	0	88458000	54446000	68613000	52612000					8	8	23	26	31	32	0	0	0	0	Oxidation (M)	28976	FBpp0086051
897	1247	FBgn0038020	173.51	42	22	22	22	35	21	10	18	10	50315000	33583000	49537000	13618000	8169200	2170800	1064100	129960	11	9	18	19	16	20	18	4	9	3	Oxidation (M); Deamidation (NQ)	25461	FBpp0082078
1042	1049	FBgn0035631	173.47	54	24	27	38	43	29	23	23	8	13655000	16619000	11612000	9810900	3306600	1484800	963600	458680	11	11	12	12	16	10	11	12	6	2	Carbamidomethylation; Oxidation (M); Deamidation (NQ)	31728	FBpp0076804
1622	1166	FBgn0033739	173.45	12	6	7	8	11	1	1	0	0	2093400	932420	1805700	1537400	97193	65836			7	7	4	4	7	7	1	1	0	0	Oxidation (M)	90485	FBpp0111987
1162	841	FBgn0041182	173.39	15	1	1	1	5	11	10	2	2	189840	67815	237740	588160	2501700	573310	77408	279630	16	16	1	1	2	6	14	11	4	3	Oxidation (M); Deamidation (NQ)	158347	FBpp0079133
1717	1655	FBgn0036099	173.38	35	31	27	31	30	0	0	0	0	135650	1475300	2742900	2280600					6	6	9	7	10	6	0	0	0	0	Carbamidomethylation	25898	FBpp0075994
526	1550	FBgn0028697	173.36	35	28	28	28	35	35	23	30	8	81373000	49516000	42495000	55329000	11912000	1042800	812760	202380	7	7	34	35	31	52	24	14	16	2	Oxidation (M); Deamidation (NQ)	24325	FBpp0112465
1078	1063	FBgn0029113	173.31	14	5	5	9	8	14	12	13	9	916040	2025800	3164600	2587400	2810900	1565600	561150	646010	8	8	10	8	10	8	13	10	17	6	Deamidation (NQ)	77611	FBpp0076457
794	718	FBgn0030734	173.15	36	24	36	28	26	0	6	0	0	14696000	16533000	15025000	22478000		112320			14	14	30	26	34	27	0	2	0	0	Carbamidomethylation	47055	FBpp0074020
1270	1115	FBgn0028992	172.95	33	10	20	13	11	21	20	20	9	46784	2706000	1038900	1555800	1698400	1830100	598510	0	10	10	3	6	4	4	6	10	4	2		37791	FBpp0082877
1229	1066	FBgn0051674	172.94	35	7	11	7	4	17	30	14	14		0			258930	234080	92691	76665	9	7	4	5	4	3	15	13	7	6	Oxidation (M)	35987	FBpp0080952
1020	1465	FBgn0029828	172.9	24	24	24	24	24	10	4	6	0	18618000	18984000	14898000	13707000	279880	25741	93220		6	6	15	18	26	18	2	1	1	0	Oxidation (M); Deamidation (NQ)	34047	FBpp0070829
1525	1370	FBgn0037700	172.79	32	14	17	14	14	9	9	3	9	1061000	222480	908810	880390	99353	584250	91275	146360	8	8	9	3	5	6	2	4	1	2		32905	FBpp0081539
785	780	FBgn0037955	172.47	38	26	26	26	26	14	26	19	7	13026000	12988000	21627000	29501000	5128400	7025100	1389500	537200	13	12	18	17	22	22	11	15	8	3	Carbamidomethylation; Oxidation (M); Deamidation (NQ)	51202	FBpp0081993
1496	1463	FBgn0262467	172.34	32	32	32	29	32	0	0	0	0	3557200	2502300	6039200	4135900					6	6	9	9	11	8	0	0	0	0	Carbamidomethylation; Oxidation (M)	28175	FBpp0078688
1921	1045	FBgn0033846	172.33	12	5	5	8	9	2	0	0	0	445260	466550	613090	1166600	31788				8	8	3	4	6	7	1	0	0	0		100476	FBpp0290602
1156	2221	FBgn0034394	172.18	11	6	11	11	11	0	0	0	0	3858200	4284100	7678900	7751000					6	6	12	17	20	23	0	0	0	0	Carbamidomethylation; Oxidation (M); Deamidation (NQ)	53429	FBpp0085814
1047	847	FBgn0020660	172.05	24	7	15	9	13	13	5	5	5	15123000	14401000	8344700	6953800	4167800	920250	267310	365820	10	10	14	12	12	10	9	3	4	3		52202	FBpp0112403
545	1205	FBgn0035422	172.02	47	42	42	42	47	41	23	35	22	139460000	171670000	120770000	112540000	11275000	1284200	3097500	2220600	12	12	39	46	34	39	17	4	6	5		16029	FBpp0072957
974	951	FBgn0037687	171.99	46	32	21	38	25	35	23	7	0	7073200	3978400	5166000	2909000	3505900	791290	230720		10	10	15	11	15	11	9	13	2	0	Carbamidomethylation; Oxidation (M)	31870	FBpp0081507
1514	840	FBgn0040259	171.99	31	11	19	13	12	0	0	0	0	7123300	3092700	9553800	8532900					10	10	7	6	9	7	0	0	0	0	Oxidation (M)	60175	FBpp0081814
1592	1040	FBgn0038610	171.94	39	26	30	12	14	0	0	0	0	5624800	2404900	362140	1854700					10	10	11	9	5	4	0	0	0	0	Oxidation (M)	37097	FBpp0083003
780	1155	FBgn0030718	171.69	52	43	42	39	24	0	0	0	0	55961000	35984000	34963000	25895000					11	11	29	34	24	30	0	0	0	0	Carbamidomethylation; Oxidation (M)	24594	FBpp0073950
1527	1023	FBgn0010379	171.56	18	0	2	0	3	18	2	3	0		487720		79885	2106500	241250	0		10	10	0	1	0	1	10	1	2	0		68485	FBpp0082682
1152	781	FBgn0024314	171.47	19	6	5	6	7	14	12	3	4	1030500	1580600	3755500	4890300	6172100	2150500	278680	252720	12	12	4	5	5	7	14	12	2	4	Carbamidomethylation; Oxidation (M)	85751	FBpp0077645
1497	1496	FBgn0011824	171.46	31	24	20	27	28	0	0	0	0	14058000	8622500	9313700	5482600					6	5	10	8	12	13	0	0	0	0	Carbamidomethylation	22665	FBpp0071562
1398	1327	FBgn0027496	171.41	35	12	22	28	22	19	7	0	0	1617400	20344000	11568000	1952400	2162000	651980			9	9	6	12	8	4	6	3	0	0	Carbamidomethylation; Oxidation (M)	34619	FBpp0078891
1097	809	FBgn0284220	171.27	9	2	5	8	5	3	2	1	1	825710	2469100	4576200	3407300	261500	252810	17585	12517	11	11	5	11	18	10	4	3	1	1	Oxidation (M)	164395	FBpp0080825
876	1257	FBgn0010333	171.16	43	36	36	43	43	15	0	0	0	7285300	10247000	5587800	6814000					7	2	24	25	24	19	4	0	0	0	Carbamidomethylation; Oxidation (M)	21354	FBpp0072614
1112	1242	FBgn0035830	171.15	40	27	27	21	35	32	30	22	15	4511600	3826900	5281300	5626000	5159400	5486900	1954500	1057500	10	10	7	11	9	11	12	9	7	4	Oxidation (M)	36733	FBpp0076470
1136	828	FBgn0003116	171.06	29	6	13	10	13	20	15	19	10	1753700	1191300	458840	11115000	2825600	1349400	1462300	225520	10	10	5	5	4	5	11	9	8	3	Carbamidomethylation; Oxidation (M); Deamidation (NQ)	45180	FBpp0070373
1272	1153	FBgn0037472	171.01	31	11	26	26	24	18	15	12	7	936870	6599700	5916800	4912400	1430300	515100	412160	268480	8	8	3	9	13	9	5	5	3	2		37482	FBpp0081084
702	1559	FBgn0040377	170.83	22	16	22	22	22	19	14	5	4	324980	0	317840	272680	340050	0			8	2	25	26	23	15	12	8	3	1	Oxidation (M); Deamidation (NQ)	28138	FBpp0308493
1173	1014	FBgn0050159	170.61	37	27	33	33	22	0	0	0	0	27311000	12841000	12201000	14746000					8	8	15	18	17	10	0	0	0	0	Carbamidomethylation	27611	FBpp0088701
1624	766	FBgn0001090	170.49	45	3	3	3	0	36	10	3	11	0	0	177580		3477700	657350	24657	234280	12	12	1	1	1	0	15	5	2	4		45816	FBpp0074427
[truncated: 1,661 more rows]

## Sheet: Quant.TissueFluid
primary_FBgn	gene_symbol	Protein.Group	Protein.ID	Significance	Coverage....	Peptides	Unique	PTM	FRT_U1.Area	FRT_U2.Area	FRT_PM2.Area	FRT_PM1.Area	Fluid_U2.Area	Fluid_U1.Area	Fluid_PM1.Area	Fluid_PM2.Area	FRT_U1.Area..top.3.peptides.	FRT_U2.Area..top.3.peptides.	FRT_PM2.Area..top.3.peptides.	FRT_PM1.Area..top.3.peptides.	Fluid_U2.Area..top.3.peptides.	Fluid_U1.Area..top.3.peptides.	Fluid_PM1.Area..top.3.peptides.	Fluid_PM2.Area..top.3.peptides.	Sample.Profile..Ratio.	Tissue.Area	Fluid.Area	Tissue.Area..top.3.peptides.	Fluid.Area..top.3.peptides.	Group.Profile..Ratio.	Avg..Mass	Description	p.value	adj.p.value	Log2FC
[truncated: 1,132 more rows]

[truncated: 2 more sheets: Quant.TissuePostmating, Quant.FluidPostmating]
