# Supplementary material for: Pronounced Postmating Response in the Drosophila Female Reproductive Tract Fluid Proteome
Source: Mol Cell Proteomics. 2021 Sep 29;20:100156. doi: 10.1016/j.mcpro.2021.100156 (PMC9357439; doi:10.1016/j.mcpro.2021.100156)
Supplement: Supplemental Table S2 — Peptide spectral matches (PSMs) for the isotopically labeled whole-fly bodies to check the efficiency of labeling [file mmc2.xlsx]

## Sheet: Sheet1
Peptide	-10lgP	Mass	Length	ppm	m/z	Z	RT	Area	Fraction	Id	Scan	from Chimera	Source File	Accession	PTM	AScore	Found By
NVIFVAGLGGIGLDTSK(+8.01)	85.18	1667.93	17	-0.3	834.974	2	87.18	131640000	1	91653	F1:51500	No	SteveDorus10401569_female.raw	FBgn0000055	13C(6) 15N(2) Silac label	K17:13C(6) 15N(2) Silac label:1000.00	PEAKS DB
NVIFVAGLGGIGLDTSK(+8.01)	83.02	1667.93	17	-0.7	834.974	2	87.25	123240000	1	91684	F1:51203	Yes	SteveDorus10401569_female.raw	FBgn0000055	13C(6) 15N(2) Silac label	K17:13C(6) 15N(2) Silac label:1000.00	PEAKS DB
NVIFVAGLGGIGLDTSK(+8.01)	74.49	1667.93	17	-0.7	834.974	2	87.25	123240000	1	91683	F1:50894	Yes	SteveDorus10401569_female.raw	FBgn0000055	13C(6) 15N(2) Silac label	K17:13C(6) 15N(2) Silac label:1000.00	PEAKS DB
NVIFVAGLGGIGLDTSK(+8.01)	67.45	1667.93	17	-0.7	834.974	2	87.84	117200000	2	24058	F2:46977	Yes	SteveDorus10401569_male.raw	FBgn0000055	13C(6) 15N(2) Silac label	K17:13C(6) 15N(2) Silac label:1000.00	PEAKS DB
NVIFVAGLGGIGLDTSK(+8.01)	62.91	1667.93	17	-2.2	834.972	2	88.37	7595900	2	24177	F2:46977	Yes	SteveDorus10401569_male.raw	FBgn0000055	13C(6) 15N(2) Silac label	K17:13C(6) 15N(2) Silac label:1000.00	PEAKS DB
NVIFVAGLGGIGLDTSK(+8.01)	46.17	1667.93	17	-0.7	834.974	2	87.84	117200000	2	24059	F2:47024	Yes	SteveDorus10401569_male.raw	FBgn0000055	13C(6) 15N(2) Silac label	K17:13C(6) 15N(2) Silac label:1000.00	PEAKS DB
NVIFVAGLGGIGLDTSK(+8.01)	45.64	1667.93	17	-2.2	834.972	2	88.37	7595900	2	24178	F2:47024	Yes	SteveDorus10401569_male.raw	FBgn0000055	13C(6) 15N(2) Silac label	K17:13C(6) 15N(2) Silac label:1000.00	PEAKS DB
NVIFVAGLGGIGLDTSK(+8.01)	41.05	1667.93	17	0.2	834.974	2	88.7	2077800	1	92062	F1:51957	Yes	SteveDorus10401569_female.raw	FBgn0000055	13C(6) 15N(2) Silac label	K17:13C(6) 15N(2) Silac label:1000.00	PEAKS DB
NVIFVAGLGGIGLDTSK(+8.01)	40.48	1667.93	17	-0.5	834.974	2	90.61	0	2	55213	F2:48151	No	SteveDorus10401569_male.raw	FBgn0000055	13C(6) 15N(2) Silac label	K17:13C(6) 15N(2) Silac label:1000.00	PEAKS DB
NVIFVAGLGGIGLDTSK(+8.01)	39.74	1667.93	17	0.2	834.974	2	88.26	9888600	1	91936	F1:51736	Yes	SteveDorus10401569_female.raw	FBgn0000055	13C(6) 15N(2) Silac label	K17:13C(6) 15N(2) Silac label:1000.00	PEAKS DB
NVIFVAGLGGIGLDTSK(+8.01)	37	1667.93	17	-0.7	834.974	2	87.84	117200000	2	24057	F2:46924	Yes	SteveDorus10401569_male.raw	FBgn0000055	13C(6) 15N(2) Silac label	K17:13C(6) 15N(2) Silac label:1000.00	PEAKS DB
LIEVGNN(+.98)GVAAGGR(+10.01)	75.13	1336.7	14	-0.6	669.356	2	31.27	28529000	1	71795	F1:12773	Yes	SteveDorus10401569_female.raw	FBgn0087002	Deamidation (NQ); 13C(6) 15N(4) Silac label	N7:Deamidation (NQ):26.02;R14:13C(6) 15N(4) Silac label:1000.00	PEAKS DB
LIEVGNN(+.98)GVAAGGR(+10.01)	71.51	1336.7	14	-0.4	669.356	2	30.35	13383000	1	71281	F1:12065	Yes	SteveDorus10401569_female.raw	FBgn0087002	Deamidation (NQ); 13C(6) 15N(4) Silac label	N7:Deamidation (NQ):11.06;R14:13C(6) 15N(4) Silac label:1000.00	PEAKS DB
LIEVGNN(+.98)GVAAGGR(+10.01)	69.06	1336.7	14	11.7	669.364	2	29.08	7523000	2	5906	F2:9975	No	SteveDorus10401569_male.raw	FBgn0087002	Deamidation (NQ); 13C(6) 15N(4) Silac label	N7:Deamidation (NQ):8.69;R14:13C(6) 15N(4) Silac label:1000.00	PEAKS DB
LIEVGNN(+.98)GVAAGGR(+10.01)	57.12	1336.7	14	-0.4	669.356	2	30.35	13383000	1	71280	F1:12054	Yes	SteveDorus10401569_female.raw	FBgn0087002	Deamidation (NQ); 13C(6) 15N(4) Silac label	N7:Deamidation (NQ):20.00;R14:13C(6) 15N(4) Silac label:1000.00	PEAKS DB
LIEVGNN(+.98)GVAAGGR(+10.01)	55.46	1336.7	14	-0.6	669.356	2	32.9	16777000	2	7597	F2:12597	Yes	SteveDorus10401569_male.raw	FBgn0087002	Deamidation (NQ); 13C(6) 15N(4) Silac label	N7:Deamidation (NQ):12.28;R14:13C(6) 15N(4) Silac label:1000.00	PEAKS DB
LIEVGNN(+.98)GVAAGGR(+10.01)	54.94	1336.7	14	-0.6	669.356	2	31.27	28529000	1	71794	F1:12708	Yes	SteveDorus10401569_female.raw	FBgn0087002	Deamidation (NQ); 13C(6) 15N(4) Silac label	N7:Deamidation (NQ):21.94;R14:13C(6) 15N(4) Silac label:1000.00	PEAKS DB
LIEVGNN(+.98)GVAAGGR(+10.01)	53.42	1336.7	14	-0.9	669.355	2	32	8830600	2	7179	F2:11860	Yes	SteveDorus10401569_male.raw	FBgn0087002	Deamidation (NQ); 13C(6) 15N(4) Silac label	N7:Deamidation (NQ):7.65;R14:13C(6) 15N(4) Silac label:1000.00	PEAKS DB
LIEVGNN(+.98)GVAAGGR(+10.01)	46.67	1336.7	14	-0.4	669.356	2	30.35	13383000	1	71282	F1:12264	Yes	SteveDorus10401569_female.raw	FBgn0087002	Deamidation (NQ); 13C(6) 15N(4) Silac label	N7:Deamidation (NQ):7.21;R14:13C(6) 15N(4) Silac label:1000.00	PEAKS DB
LIEVGNN(+.98)GVAAGGR(+10.01)	45.11	1336.7	14	-0.6	669.356	2	32.9	16777000	2	7596	F2:12557	Yes	SteveDorus10401569_male.raw	FBgn0087002	Deamidation (NQ); 13C(6) 15N(4) Silac label	N7:Deamidation (NQ):24.44;R14:13C(6) 15N(4) Silac label:1000.00	PEAKS DB
GYNAYDYYN(+.98)ANPEVK(+8.01)	75.07	1788.77	15	7.6	895.4	2	44.68	17923000	1	77861	F1:22261	Yes	SteveDorus10401569_female.raw	FBgn0004507	Deamidation (NQ); 13C(6) 15N(2) Silac label	N9:Deamidation (NQ):82.26;K15:13C(6) 15N(2) Silac label:1000.00	PEAKS DB
GYNAYDYYN(+.98)ANPEVK(+8.01)	55.72	1788.77	15	7.6	895.4	2	44.68	17923000	1	77860	F1:22237	Yes	SteveDorus10401569_female.raw	FBgn0004507	Deamidation (NQ); 13C(6) 15N(2) Silac label	N9:Deamidation (NQ):24.24;K15:13C(6) 15N(2) Silac label:1000.00	PEAKS DB
GYNAYDYYN(+.98)ANPEVK(+8.01)	39.91	1788.77	15	7.6	895.4	2	44.68	17923000	1	77858	F1:22123	Yes	SteveDorus10401569_female.raw	FBgn0004507	Deamidation (NQ); 13C(6) 15N(2) Silac label	N9:Deamidation (NQ):30.36;K15:13C(6) 15N(2) Silac label:1000.00	PEAKS DB
GNC(+57.02)GYTLQLSSVK(+8.01)	73.65	1433.71	13	-0.5	717.86	2	42.93	17068000	1	77148	F1:21067	Yes	SteveDorus10401569_female.raw	FBgn0087002	Carbamidomethylation; 13C(6) 15N(2) Silac label	C3:Carbamidomethylation:1000.00;K13:13C(6) 15N(2) Silac label:1000.00	PEAKS DB
GNC(+57.02)GYTLQLSSVK(+8.01)	59.57	1433.71	13	-0.5	717.86	2	44.59	7884700	2	12535	F2:20584	Yes	SteveDorus10401569_male.raw	FBgn0087002	Carbamidomethylation; 13C(6) 15N(2) Silac label	C3:Carbamidomethylation:1000.00;K13:13C(6) 15N(2) Silac label:1000.00	PEAKS DB
GNC(+57.02)GYTLQLSSVK(+8.01)	57.73	1433.71	13	-0.5	717.86	2	42.93	17068000	1	77146	F1:20916	Yes	SteveDorus10401569_female.raw	FBgn0087002	Carbamidomethylation; 13C(6) 15N(2) Silac label	C3:Carbamidomethylation:1000.00;K13:13C(6) 15N(2) Silac label:1000.00	PEAKS DB
GNC(+57.02)GYTLQLSSVK(+8.01)	54.27	1433.71	13	-0.5	717.86	2	42.93	17068000	1	77147	F1:20956	Yes	SteveDorus10401569_female.raw	FBgn0087002	Carbamidomethylation; 13C(6) 15N(2) Silac label	C3:Carbamidomethylation:1000.00;K13:13C(6) 15N(2) Silac label:1000.00	PEAKS DB
GNC(+57.02)GYTLQLSSVK(+8.01)	52.58	1433.71	13	-0.5	717.86	2	44.59	7884700	2	12536	F2:20727	Yes	SteveDorus10401569_male.raw	FBgn0087002	Carbamidomethylation; 13C(6) 15N(2) Silac label	C3:Carbamidomethylation:1000.00;K13:13C(6) 15N(2) Silac label:1000.00	PEAKS DB
GNC(+57.02)GYTLQLSSVK(+8.01)	46.81	1433.71	13	-0.5	717.86	2	44.59	7884700	2	12534	F2:20550	Yes	SteveDorus10401569_male.raw	FBgn0087002	Carbamidomethylation; 13C(6) 15N(2) Silac label	C3:Carbamidomethylation:1000.00;K13:13C(6) 15N(2) Silac label:1000.00	PEAKS DB
GNC(+57.02)GYTLQLSSVK(+8.01)	41.92	1433.71	13	-0.5	717.86	2	44.59	7884700	2	12537	F2:20821	Yes	SteveDorus10401569_male.raw	FBgn0087002	Carbamidomethylation; 13C(6) 15N(2) Silac label	C3:Carbamidomethylation:1000.00;K13:13C(6) 15N(2) Silac label:1000.00	PEAKS DB
ELYIAVGNLVAK(+8.01)	73.61	1296.75	12	0	649.384	2	68.74	19083000	1	86592	F1:38876	Yes	SteveDorus10401569_female.raw	FBgn0087002	13C(6) 15N(2) Silac label	K12:13C(6) 15N(2) Silac label:1000.00	PEAKS DB
ELYIAVGNLVAK(+8.01)	66.64	1296.75	12	-0.4	649.384	2	69.89	10072000	2	19989	F2:35970	Yes	SteveDorus10401569_male.raw	FBgn0087002	13C(6) 15N(2) Silac label	K12:13C(6) 15N(2) Silac label:1000.00	PEAKS DB
ELYIAVGNLVAK(+8.01)	65.93	1296.75	12	0	649.384	2	68.74	19083000	1	86591	F1:38733	Yes	SteveDorus10401569_female.raw	FBgn0087002	13C(6) 15N(2) Silac label	K12:13C(6) 15N(2) Silac label:1000.00	PEAKS DB
ELYIAVGNLVAK(+8.01)	62.06	1296.75	12	-0.4	649.384	2	69.89	10072000	2	19990	F2:36021	Yes	SteveDorus10401569_male.raw	FBgn0087002	13C(6) 15N(2) Silac label	K12:13C(6) 15N(2) Silac label:1000.00	PEAKS DB
ELYIAVGNLVAK(+8.01)	54.29	1296.75	12	0	649.384	2	68.74	19083000	1	86590	F1:38637	Yes	SteveDorus10401569_female.raw	FBgn0087002	13C(6) 15N(2) Silac label	K12:13C(6) 15N(2) Silac label:1000.00	PEAKS DB
ALSSC(+57.02)C(+57.02)PVTGDVYR(+10.01)	73.57	1593.72	14	-1.1	797.864	2	33.94	21865000	1	73097	F1:14683	Yes	SteveDorus10401569_female.raw	FBgn0000261	Carbamidomethylation; 13C(6) 15N(4) Silac label	C5:Carbamidomethylation:1000.00;C6:Carbamidomethylation:1000.00;R14:13C(6) 15N(4) Silac label:1000.00	PEAKS DB
ALSSC(+57.02)C(+57.02)PVTGDVYR(+10.01)	42	1593.72	14	-1.1	797.864	2	33.94	21865000	1	73098	F1:14704	Yes	SteveDorus10401569_female.raw	FBgn0000261	Carbamidomethylation; 13C(6) 15N(4) Silac label	C5:Carbamidomethylation:1000.00;C6:Carbamidomethylation:1000.00;R14:13C(6) 15N(4) Silac label:1000.00	PEAKS DB
ELTTEIDNNIEQISSYK	73.4	1995.96	17	-1.3	998.988	2	74.08	4333700	2	21215	F2:38877	No	SteveDorus10401569_male.raw				PEAKS DB
ELTTEIDNNIEQISSYK	54.14	1995.96	17	-1	998.988	2	73.03	0	1	120888	F1:41869	No	SteveDorus10401569_female.raw				PEAKS DB
SDLVNNLGTIAK(+8.01)	73.36	1251.69	12	-0.7	626.852	2	46.89	36977000	1	78694	F1:23822	Yes	SteveDorus10401569_female.raw	FBgn0001233	13C(6) 15N(2) Silac label	K12:13C(6) 15N(2) Silac label:1000.00	PEAKS DB
SDLVNNLGTIAK(+8.01)	72.19	1251.69	12	-0.7	626.852	2	46.89	36977000	1	78693	F1:23777	Yes	SteveDorus10401569_female.raw	FBgn0001233	13C(6) 15N(2) Silac label	K12:13C(6) 15N(2) Silac label:1000.00	PEAKS DB
SDLVNNLGTIAK(+8.01)	40.15	1251.69	12	-1	626.852	2	48.45	11735000	2	13903	F2:22956	Yes	SteveDorus10401569_male.raw	FBgn0001233	13C(6) 15N(2) Silac label	K12:13C(6) 15N(2) Silac label:1000.00	PEAKS DB
SDLVNNLGTIAK(+8.01)	36.86	1251.69	12	-1	626.852	2	48.45	11735000	2	13904	F2:23238	Yes	SteveDorus10401569_male.raw	FBgn0001233	13C(6) 15N(2) Silac label	K12:13C(6) 15N(2) Silac label:1000.00	PEAKS DB
SDLVNNLGTIAK(+8.01)	35.08	1251.69	12	-1	626.852	2	48.45	11735000	2	13902	F2:22915	Yes	SteveDorus10401569_male.raw	FBgn0001233	13C(6) 15N(2) Silac label	K12:13C(6) 15N(2) Silac label:1000.00	PEAKS DB
ITLFGADSIIGR(+10.01)	72.99	1271.71	12	0	636.863	2	78.18	15223000	1	89456	F1:45354	No	SteveDorus10401569_female.raw	FBgn0003462	13C(6) 15N(4) Silac label	R12:13C(6) 15N(4) Silac label:1000.00	PEAKS DB
ITLFGADSIIGR(+10.01)	68.16	1271.71	12	-0.3	636.863	2	79.15	14009000	2	22473	F2:41894	No	SteveDorus10401569_male.raw	FBgn0003462	13C(6) 15N(4) Silac label	R12:13C(6) 15N(4) Silac label:1000.00	PEAKS DB
SLDLDSIIAEVK	72.79	1301.71	12	-0.1	651.861	2	89.99	7491800	1	92358	F1:52727	No	SteveDorus10401569_female.raw				PEAKS DB
SLDLDSIIAEVK	66.33	1301.71	12	-0.1	651.861	2	89.99	7491800	1	92357	F1:52688	No	SteveDorus10401569_female.raw				PEAKS DB
SLDLDSIIAEVK	65.61	1301.71	12	0.3	651.861	2	90.55	4089600	2	24518	F2:48002	No	SteveDorus10401569_male.raw				PEAKS DB
SLDLDSIIAEVK	63.82	1301.71	12	0.3	651.861	2	90.55	4089600	2	24519	F2:48164	No	SteveDorus10401569_male.raw				PEAKS DB
AHGGYSVFAGVGER(+10.01)	72.64	1415.68	14	-0.8	708.848	2	35.81	100130000	1	74041	F1:16252	Yes	SteveDorus10401569_female.raw	FBgn0010217	13C(6) 15N(4) Silac label	R14:13C(6) 15N(4) Silac label:1000.00	PEAKS DB
AHGGYSVFAGVGER(+10.01)	64.36	1415.68	14	-0.8	708.848	2	35.81	100130000	1	74040	F1:16077	Yes	SteveDorus10401569_female.raw	FBgn0010217	13C(6) 15N(4) Silac label	R14:13C(6) 15N(4) Silac label:1000.00	PEAKS DB
AHGGYSVFAGVGER(+10.01)	44.78	1415.68	14	-1	472.901	3	35.75	122670000	1	73998	F1:16052	Yes	SteveDorus10401569_female.raw	FBgn0010217	13C(6) 15N(4) Silac label	R14:13C(6) 15N(4) Silac label:1000.00	PEAKS DB
AHGGYSVFAGVGER(+10.01)	36.53	1415.68	14	-1	472.901	3	35.75	122670000	1	73999	F1:16057	Yes	SteveDorus10401569_female.raw	FBgn0010217	13C(6) 15N(4) Silac label	R14:13C(6) 15N(4) Silac label:1000.00	PEAKS DB
DLLISVVGGDIIK(+8.01)	72.32	1348.81	13	-1.1	675.409	2	92.77	0	1	129362	F1:54542	No	SteveDorus10401569_female.raw	FBgn0053519	13C(6) 15N(2) Silac label	K13:13C(6) 15N(2) Silac label:1000.00	PEAKS DB
DLLISVVGGDIIK(+8.01)	61.3	1348.81	13	0.3	675.41	2	93.29	0	2	56008	F2:49419	No	SteveDorus10401569_male.raw	FBgn0053519	13C(6) 15N(2) Silac label	K13:13C(6) 15N(2) Silac label:1000.00	PEAKS DB
VIAYFATVGASK(+8.01)	72.17	1233.68	12	-0.5	617.849	2	51.12	225950000	2	14780	F2:24965	Yes	SteveDorus10401569_male.raw	FBgn0264695	13C(6) 15N(2) Silac label	K12:13C(6) 15N(2) Silac label:1000.00	PEAKS DB
VIAYFATVGASK(+8.01)	71.1	1233.68	12	-1	617.849	2	49.46	283250000	1	79675	F1:25837	Yes	SteveDorus10401569_female.raw	FBgn0264695	13C(6) 15N(2) Silac label	K12:13C(6) 15N(2) Silac label:1000.00	PEAKS DB
VIAYFATVGASK(+8.01)	70.98	1233.68	12	-1	617.849	2	49.46	283250000	1	79676	F1:25910	Yes	SteveDorus10401569_female.raw	FBgn0264695	13C(6) 15N(2) Silac label	K12:13C(6) 15N(2) Silac label:1000.00	PEAKS DB
VIAYFATVGASK(+8.01)	70.75	1233.68	12	-1	617.849	2	49.46	283250000	1	79673	F1:25380	Yes	SteveDorus10401569_female.raw	FBgn0264695	13C(6) 15N(2) Silac label	K12:13C(6) 15N(2) Silac label:1000.00	PEAKS DB
VIAYFATVGASK(+8.01)	65.02	1233.68	12	-0.5	617.849	2	51.12	225950000	2	14782	F2:25039	Yes	SteveDorus10401569_male.raw	FBgn0264695	13C(6) 15N(2) Silac label	K12:13C(6) 15N(2) Silac label:1000.00	PEAKS DB
VIAYFATVGASK(+8.01)	64.27	1233.68	12	-1	617.849	2	49.46	283250000	1	79674	F1:25397	Yes	SteveDorus10401569_female.raw	FBgn0264695	13C(6) 15N(2) Silac label	K12:13C(6) 15N(2) Silac label:1000.00	PEAKS DB
VIAYFATVGASK(+8.01)	63.46	1233.68	12	0.2	617.85	2	52.15	3826000	2	15064	F2:25309	Yes	SteveDorus10401569_male.raw	FBgn0264695	13C(6) 15N(2) Silac label	K12:13C(6) 15N(2) Silac label:1000.00	PEAKS DB
VIAYFATVGASK(+8.01)	63.31	1233.68	12	-1	617.849	2	49.46	283250000	1	79672	F1:25345	Yes	SteveDorus10401569_female.raw	FBgn0264695	13C(6) 15N(2) Silac label	K12:13C(6) 15N(2) Silac label:1000.00	PEAKS DB
VIAYFATVGASK(+8.01)	62.75	1233.68	12	-0.5	617.849	2	51.12	225950000	2	14779	F2:24563	Yes	SteveDorus10401569_male.raw	FBgn0264695	13C(6) 15N(2) Silac label	K12:13C(6) 15N(2) Silac label:1000.00	PEAKS DB
VIAYFATVGASK(+8.01)	61.73	1233.68	12	-0.5	617.849	2	51.12	225950000	2	14778	F2:24550	Yes	SteveDorus10401569_male.raw	FBgn0264695	13C(6) 15N(2) Silac label	K12:13C(6) 15N(2) Silac label:1000.00	PEAKS DB
VIAYFATVGASK(+8.01)	57.62	1233.68	12	-0.5	617.849	2	51.12	225950000	2	14777	F2:24505	Yes	SteveDorus10401569_male.raw	FBgn0264695	13C(6) 15N(2) Silac label	K12:13C(6) 15N(2) Silac label:1000.00	PEAKS DB
VIAYFATVGASK(+8.01)	56.83	1233.68	12	-0.5	617.849	2	51.12	225950000	2	14781	F2:25014	Yes	SteveDorus10401569_male.raw	FBgn0264695	13C(6) 15N(2) Silac label	K12:13C(6) 15N(2) Silac label:1000.00	PEAKS DB
VIAYFATVGASK(+8.01)	55.58	1233.68	12	-2.4	617.848	2	54.5	0	2	41598	F2:26650	No	SteveDorus10401569_male.raw	FBgn0264695	13C(6) 15N(2) Silac label	K12:13C(6) 15N(2) Silac label:1000.00	PEAKS DB
VIAYFATVGASK(+8.01)	53.32	1233.68	12	-0.7	617.849	2	53.49	0	2	41245	F2:26054	No	SteveDorus10401569_male.raw	FBgn0264695	13C(6) 15N(2) Silac label	K12:13C(6) 15N(2) Silac label:1000.00	PEAKS DB
VIAYFATVGASK(+8.01)	48.94	1233.68	12	-1	617.849	2	49.46	283250000	1	79677	F1:26201	Yes	SteveDorus10401569_female.raw	FBgn0264695	13C(6) 15N(2) Silac label	K12:13C(6) 15N(2) Silac label:1000.00	PEAKS DB
FTQAGSEVSALLGR(+10.01)	72.11	1444.75	14	-0.7	723.384	2	62.83	230070000	1	84621	F1:34898	Yes	SteveDorus10401569_female.raw	FBgn0010217	13C(6) 15N(4) Silac label	R14:13C(6) 15N(4) Silac label:1000.00	PEAKS DB
FTQAGSEVSALLGR(+10.01)	61.1	1444.75	14	-0.7	723.384	2	62.83	230070000	1	84620	F1:34482	Yes	SteveDorus10401569_female.raw	FBgn0010217	13C(6) 15N(4) Silac label	R14:13C(6) 15N(4) Silac label:1000.00	PEAKS DB
FTQAGSEVSALLGR(+10.01)	59.27	1444.75	14	-0.7	723.384	2	62.83	230070000	1	84623	F1:35189	Yes	SteveDorus10401569_female.raw	FBgn0010217	13C(6) 15N(4) Silac label	R14:13C(6) 15N(4) Silac label:1000.00	PEAKS DB
FTQAGSEVSALLGR(+10.01)	53.21	1444.75	14	-0.1	723.385	2	64.1	135440000	2	18288	F2:32787	Yes	SteveDorus10401569_male.raw	FBgn0010217	13C(6) 15N(4) Silac label	R14:13C(6) 15N(4) Silac label:1000.00	PEAKS DB
FTQAGSEVSALLGR(+10.01)	44.23	1444.75	14	-0.7	723.384	2	62.83	230070000	1	84622	F1:35149	Yes	SteveDorus10401569_female.raw	FBgn0010217	13C(6) 15N(4) Silac label	R14:13C(6) 15N(4) Silac label:1000.00	PEAKS DB
FTQAGSEVSALLGR(+10.01)	35.93	1444.75	14	-0.7	482.592	3	64.28	0	2	45244	F2:32617	No	SteveDorus10401569_male.raw	FBgn0010217	13C(6) 15N(4) Silac label	R14:13C(6) 15N(4) Silac label:1000.00	PEAKS DB
TILSDLVDSTGDYVK(+8.01)	71.87	1632.83	15	0.6	817.425	2	90.77	8030100	2	24550	F2:48185	No	SteveDorus10401569_male.raw	FBgn0087002	13C(6) 15N(2) Silac label	K15:13C(6) 15N(2) Silac label:1000.00	PEAKS DB
TILSDLVDSTGDYVK(+8.01)	51.54	1632.83	15	-0.5	817.424	2	90.91	7605200	2	24567	F2:48254	Yes	SteveDorus10401569_male.raw	FBgn0087002	13C(6) 15N(2) Silac label	K15:13C(6) 15N(2) Silac label:1000.00	PEAKS DB
TILSDLVDSTGDYVK(+8.01)	43.99	1632.83	15	-3.5	817.421	2	89.99	0	1	128142	F1:52789	No	SteveDorus10401569_female.raw	FBgn0087002	13C(6) 15N(2) Silac label	K15:13C(6) 15N(2) Silac label:1000.00	PEAKS DB
TILSDLVDSTGDYVK(+8.01)	39.75	1632.83	15	-13.4	817.413	2	90.68	181730	1	92471	F1:53189	Yes	SteveDorus10401569_female.raw	FBgn0087002	13C(6) 15N(2) Silac label	K15:13C(6) 15N(2) Silac label:1000.00	PEAKS DB
VQALEEANNDLENK	71.84	1585.76	14	-1.5	793.885	2	32.88	3501700	2	7591	F2:12608	No	SteveDorus10401569_male.raw				PEAKS DB
LVDDVIYEVYGK(+8.01)	71.17	1419.74	12	-0.2	710.876	2	70.43	26631000	1	87127	F1:39907	Yes	SteveDorus10401569_female.raw	FBgn0037874	13C(6) 15N(2) Silac label	K12:13C(6) 15N(2) Silac label:1000.00	PEAKS DB
LVDDVIYEVYGK(+8.01)	69.29	1419.74	12	-0.2	710.876	2	70.43	26631000	1	87126	F1:39859	Yes	SteveDorus10401569_female.raw	FBgn0037874	13C(6) 15N(2) Silac label	K12:13C(6) 15N(2) Silac label:1000.00	PEAKS DB
LVDDVIYEVYGK(+8.01)	69.17	1419.74	12	-0.2	710.876	2	70.43	26631000	1	87125	F1:39766	Yes	SteveDorus10401569_female.raw	FBgn0037874	13C(6) 15N(2) Silac label	K12:13C(6) 15N(2) Silac label:1000.00	PEAKS DB
EM(+15.99)N(+.98)YYTVLFGVSR(+10.01)	71.03	1604.74	13	8.4	803.385	2	79.4	0	1	123721	F1:46177	No	SteveDorus10401569_female.raw	FBgn0261955	Oxidation (M); Deamidation (NQ); 13C(6) 15N(4) Silac label	M2:Oxidation (M):1000.00;N3:Deamidation (NQ):1000.00;R13:13C(6) 15N(4) Silac label:1000.00	PEAKS DB
EM(+15.99)N(+.98)YYTVLFGVSR(+10.01)	48.7	1604.74	13	8	803.385	2	79.15	0	1	123610	F1:46019	No	SteveDorus10401569_female.raw	FBgn0261955	Oxidation (M); Deamidation (NQ); 13C(6) 15N(4) Silac label	M2:Oxidation (M):1000.00;N3:Deamidation (NQ):1000.00;R13:13C(6) 15N(4) Silac label:1000.00	PEAKS DB
EM(+15.99)N(+.98)YYTVLFGVSR(+10.01)	46.49	1604.74	13	9.5	803.386	2	80.07	0	2	51574	F2:42587	No	SteveDorus10401569_male.raw	FBgn0261955	Oxidation (M); Deamidation (NQ); 13C(6) 15N(4) Silac label	M2:Oxidation (M):1000.00;N3:Deamidation (NQ):1000.00;R13:13C(6) 15N(4) Silac label:1000.00	PEAKS DB
EM(+15.99)N(+.98)YYTVLFGVSR(+10.01)	46.19	1604.74	13	9.5	803.386	2	80.09	0	2	51581	F2:42598	No	SteveDorus10401569_male.raw	FBgn0261955	Oxidation (M); Deamidation (NQ); 13C(6) 15N(4) Silac label	M2:Oxidation (M):1000.00;N3:Deamidation (NQ):1000.00;R13:13C(6) 15N(4) Silac label:1000.00	PEAKS DB
IWHHTFYNELR(+10.01)	70.66	1524.75	11	-0.7	763.382	2	44.31	18013000	1	77663	F1:22066	No	SteveDorus10401569_female.raw	FBgn0000047:FBgn0000042	13C(6) 15N(4) Silac label	R11:13C(6) 15N(4) Silac label:1000.00	PEAKS DB
IWHHTFYNELR(+10.01)	63.44	1524.75	11	-1.1	509.257	3	49.1	385160000	2	14098	F2:24704	No	SteveDorus10401569_male.raw	FBgn0000047:FBgn0000042	13C(6) 15N(4) Silac label	R11:13C(6) 15N(4) Silac label:1000.00	PEAKS DB
IWHHTFYNELR(+10.01)	60.92	1524.75	11	-1.1	509.257	3	49.1	385160000	2	14097	F2:24212	No	SteveDorus10401569_male.raw	FBgn0000047:FBgn0000042	13C(6) 15N(4) Silac label	R11:13C(6) 15N(4) Silac label:1000.00	PEAKS DB
IWHHTFYNELR(+10.01)	58.88	1524.75	11	-1	763.382	2	49.96	47018000	2	14392	F2:23723	Yes	SteveDorus10401569_male.raw	FBgn0000047:FBgn0000042	13C(6) 15N(4) Silac label	R11:13C(6) 15N(4) Silac label:1000.00	PEAKS DB
IWHHTFYNELR(+10.01)	58.44	1524.75	11	-1.5	763.381	2	48.89	79853000	2	14023	F2:23704	No	SteveDorus10401569_male.raw	FBgn0000047:FBgn0000042	13C(6) 15N(4) Silac label	R11:13C(6) 15N(4) Silac label:1000.00	PEAKS DB
IWHHTFYNELR(+10.01)	56.82	1524.75	11	-1.1	509.257	3	49.1	385160000	2	14096	F2:23698	No	SteveDorus10401569_male.raw	FBgn0000047:FBgn0000042	13C(6) 15N(4) Silac label	R11:13C(6) 15N(4) Silac label:1000.00	PEAKS DB
IWHHTFYNELR(+10.01)	54.94	1524.75	11	-1.1	509.257	3	49.1	385160000	2	14095	F2:23164	No	SteveDorus10401569_male.raw	FBgn0000047:FBgn0000042	13C(6) 15N(4) Silac label	R11:13C(6) 15N(4) Silac label:1000.00	PEAKS DB
IWHHTFYNELR(+10.01)	53.35	1524.75	11	0.6	509.258	3	47.7	0	1	110099	F1:24354	No	SteveDorus10401569_female.raw	FBgn0000047:FBgn0000042	13C(6) 15N(4) Silac label	R11:13C(6) 15N(4) Silac label:1000.00	PEAKS DB
IWHHTFYNELR(+10.01)	52.94	1524.75	11	-1	763.382	2	49.96	47018000	2	14391	F2:23704	Yes	SteveDorus10401569_male.raw	FBgn0000047:FBgn0000042	13C(6) 15N(4) Silac label	R11:13C(6) 15N(4) Silac label:1000.00	PEAKS DB
IWHHTFYNELR(+10.01)	49.59	1524.75	11	-1	763.382	2	49.96	47018000	2	14394	F2:24273	Yes	SteveDorus10401569_male.raw	FBgn0000047:FBgn0000042	13C(6) 15N(4) Silac label	R11:13C(6) 15N(4) Silac label:1000.00	PEAKS DB
IWHHTFYNELR(+10.01)	49.43	1524.75	11	-1.5	763.381	2	48.89	79853000	2	14024	F2:24218	No	SteveDorus10401569_male.raw	FBgn0000047:FBgn0000042	13C(6) 15N(4) Silac label	R11:13C(6) 15N(4) Silac label:1000.00	PEAKS DB
IWHHTFYNELR(+10.01)	48.6	1524.75	11	-1.1	509.257	3	49.1	385160000	2	14099	F2:25547	No	SteveDorus10401569_male.raw	FBgn0000047:FBgn0000042	13C(6) 15N(4) Silac label	R11:13C(6) 15N(4) Silac label:1000.00	PEAKS DB
IWHHTFYNELR(+10.01)	48.34	1524.75	11	-1	763.382	2	49.96	47018000	2	14393	F2:24218	Yes	SteveDorus10401569_male.raw	FBgn0000047:FBgn0000042	13C(6) 15N(4) Silac label	R11:13C(6) 15N(4) Silac label:1000.00	PEAKS DB
IWHHTFYNELR(+10.01)	41.46	1524.75	11	-1	763.382	2	44.89	87480000	1	77915	F1:23100	No	SteveDorus10401569_female.raw	FBgn0000047:FBgn0000042	13C(6) 15N(4) Silac label	R11:13C(6) 15N(4) Silac label:1000.00	PEAKS DB
IWHHTFYNELR(+10.01)	40.56	1524.75	11	-0.8	763.382	2	46.13	6743300	1	78378	F1:23135	Yes	SteveDorus10401569_female.raw	FBgn0000047:FBgn0000042	13C(6) 15N(4) Silac label	R11:13C(6) 15N(4) Silac label:1000.00	PEAKS DB
IWHHTFYNELR(+10.01)	39.84	1524.75	11	-2.4	509.256	3	53.51	121070	2	15442	F2:26075	No	SteveDorus10401569_male.raw	FBgn0000047:FBgn0000042	13C(6) 15N(4) Silac label	R11:13C(6) 15N(4) Silac label:1000.00	PEAKS DB
DLTVGGAVTQC(+57.02)YR(+10.01)	70.6	1448.7	13	1.4	725.356	2	43.34	8016800	1	77274	F1:21278	Yes	SteveDorus10401569_female.raw	FBgn0010409	Carbamidomethylation; 13C(6) 15N(4) Silac label	C11:Carbamidomethylation:1000.00;R13:13C(6) 15N(4) Silac label:1000.00	PEAKS DB
DLTVGGAVTQC(+57.02)YR(+10.01)	68.74	1448.7	13	1.4	725.356	2	43.34	8016800	1	77276	F1:21327	Yes	SteveDorus10401569_female.raw	FBgn0010409	Carbamidomethylation; 13C(6) 15N(4) Silac label	C11:Carbamidomethylation:1000.00;R13:13C(6) 15N(4) Silac label:1000.00	PEAKS DB
DLTVGGAVTQC(+57.02)YR(+10.01)	65.59	1448.7	13	-0.4	725.355	2	44.75	0	2	38269	F2:20744	No	SteveDorus10401569_male.raw	FBgn0010409	Carbamidomethylation; 13C(6) 15N(4) Silac label	C11:Carbamidomethylation:1000.00;R13:13C(6) 15N(4) Silac label:1000.00	PEAKS DB
DLTVGGAVTQC(+57.02)YR(+10.01)	53.05	1448.7	13	1.4	725.356	2	43.34	8016800	1	77275	F1:21304	Yes	SteveDorus10401569_female.raw	FBgn0010409	Carbamidomethylation; 13C(6) 15N(4) Silac label	C11:Carbamidomethylation:1000.00;R13:13C(6) 15N(4) Silac label:1000.00	PEAKS DB
LVAIVDVIDQNR	70.6	1353.76	12	-14.1	677.879	2	68.8	0	1	118865	F1:38788	No	SteveDorus10401569_female.raw	FBgn0017579			PEAKS DB
LTEIINETHENVK(+8.01)	70.57	1546.81	13	-0.7	774.411	2	27.19	22192000	2	5058	F2:8744	Yes	SteveDorus10401569_male.raw	FBgn0001128	13C(6) 15N(2) Silac label	K13:13C(6) 15N(2) Silac label:1000.00	PEAKS DB
LTEIINETHENVK(+8.01)	59.26	1546.81	13	-0.7	774.411	2	27.19	22192000	2	5060	F2:8826	Yes	SteveDorus10401569_male.raw	FBgn0001128	13C(6) 15N(2) Silac label	K13:13C(6) 15N(2) Silac label:1000.00	PEAKS DB
LTEIINETHENVK(+8.01)	56.51	1546.81	13	-0.7	774.411	2	27.19	22192000	2	5059	F2:8761	Yes	SteveDorus10401569_male.raw	FBgn0001128	13C(6) 15N(2) Silac label	K13:13C(6) 15N(2) Silac label:1000.00	PEAKS DB
LTEIINETHENVK(+8.01)	54.98	1546.81	13	-1.1	774.41	2	25.38	27117000	1	68761	F1:8254	Yes	SteveDorus10401569_female.raw	FBgn0001128	13C(6) 15N(2) Silac label	K13:13C(6) 15N(2) Silac label:1000.00	PEAKS DB
LTEIINETHENVK(+8.01)	54.49	1546.81	13	-1.1	774.41	2	25.38	27117000	1	68760	F1:8247	Yes	SteveDorus10401569_female.raw	FBgn0001128	13C(6) 15N(2) Silac label	K13:13C(6) 15N(2) Silac label:1000.00	PEAKS DB
LTEIINETHENVK(+8.01)	40.56	1546.81	13	-1.1	774.41	2	25.38	27117000	1	68759	F1:8221	Yes	SteveDorus10401569_female.raw	FBgn0001128	13C(6) 15N(2) Silac label	K13:13C(6) 15N(2) Silac label:1000.00	PEAKS DB
TAGTLTIIDTGIGM(+15.99)TK(+8.01)	70.57	1615.86	16	-1.4	808.935	2	58.45	78625000	1	82946	F1:31403	Yes	SteveDorus10401569_female.raw	FBgn0001233	Oxidation (M); 13C(6) 15N(2) Silac label	M14:Oxidation (M):1000.00;K16:13C(6) 15N(2) Silac label:1000.00	PEAKS DB
TAGTLTIIDTGIGM(+15.99)TK(+8.01)	62.77	1615.86	16	-1.4	808.935	2	58.45	78625000	1	82947	F1:31419	Yes	SteveDorus10401569_female.raw	FBgn0001233	Oxidation (M); 13C(6) 15N(2) Silac label	M14:Oxidation (M):1000.00;K16:13C(6) 15N(2) Silac label:1000.00	PEAKS DB
TAGTLTIIDTGIGM(+15.99)TK(+8.01)	60.28	1615.86	16	-1.7	808.935	2	59.66	24508000	2	17108	F2:29723	Yes	SteveDorus10401569_male.raw	FBgn0001233	Oxidation (M); 13C(6) 15N(2) Silac label	M14:Oxidation (M):1000.00;K16:13C(6) 15N(2) Silac label:1000.00	PEAKS DB
TAGTLTIIDTGIGM(+15.99)TK(+8.01)	57.69	1615.86	16	-1.4	808.935	2	58.45	78625000	1	82948	F1:31439	Yes	SteveDorus10401569_female.raw	FBgn0001233	Oxidation (M); 13C(6) 15N(2) Silac label	M14:Oxidation (M):1000.00;K16:13C(6) 15N(2) Silac label:1000.00	PEAKS DB
TAGTLTIIDTGIGM(+15.99)TK(+8.01)	55.51	1615.86	16	-1.4	808.935	2	58.45	78625000	1	82950	F1:32053	Yes	SteveDorus10401569_female.raw	FBgn0001233	Oxidation (M); 13C(6) 15N(2) Silac label	M14:Oxidation (M):1000.00;K16:13C(6) 15N(2) Silac label:1000.00	PEAKS DB
TAGTLTIIDTGIGM(+15.99)TK(+8.01)	50.14	1615.86	16	-1.7	808.935	2	59.66	24508000	2	17106	F2:29634	Yes	SteveDorus10401569_male.raw	FBgn0001233	Oxidation (M); 13C(6) 15N(2) Silac label	M14:Oxidation (M):1000.00;K16:13C(6) 15N(2) Silac label:1000.00	PEAKS DB
VFEVSLADLQK(+8.01)	70.52	1255.69	11	-0.4	628.852	2	67.26	29956000	1	86059	F1:37563	Yes	SteveDorus10401569_female.raw	FBgn0017545	13C(6) 15N(2) Silac label	K11:13C(6) 15N(2) Silac label:1000.00	PEAKS DB
VFEVSLADLQK(+8.01)	65.78	1255.69	11	-0.8	628.852	2	68.43	6226300	2	19457	F2:35069	Yes	SteveDorus10401569_male.raw	FBgn0017545	13C(6) 15N(2) Silac label	K11:13C(6) 15N(2) Silac label:1000.00	PEAKS DB
VFEVSLADLQK(+8.01)	62.96	1255.69	11	-0.4	628.852	2	67.26	29956000	1	86060	F1:37633	Yes	SteveDorus10401569_female.raw	FBgn0017545	13C(6) 15N(2) Silac label	K11:13C(6) 15N(2) Silac label:1000.00	PEAKS DB
VFEVSLADLQK(+8.01)	57.64	1255.69	11	-0.4	628.852	2	67.26	29956000	1	86058	F1:37549	Yes	SteveDorus10401569_female.raw	FBgn0017545	13C(6) 15N(2) Silac label	K11:13C(6) 15N(2) Silac label:1000.00	PEAKS DB
VFEVSLADLQK(+8.01)	49.07	1255.69	11	-0.8	628.852	2	68.43	6226300	2	19459	F2:35187	Yes	SteveDorus10401569_male.raw	FBgn0017545	13C(6) 15N(2) Silac label	K11:13C(6) 15N(2) Silac label:1000.00	PEAKS DB
VFEVSLADLQK(+8.01)	46.98	1255.69	11	-0.8	628.852	2	68.43	6226300	2	19458	F2:35085	Yes	SteveDorus10401569_male.raw	FBgn0017545	13C(6) 15N(2) Silac label	K11:13C(6) 15N(2) Silac label:1000.00	PEAKS DB
VIAYFATVGASK	70.48	1225.67	12	-0.6	613.842	2	51.12	0	2	40479	F2:24707	No	SteveDorus10401569_male.raw	FBgn0264695			PEAKS DB
YLTLLESSNAR(+10.01)	70.42	1275.67	11	2.1	638.843	2	46.82	0	1	109758	F1:23760	No	SteveDorus10401569_female.raw	FBgn0026415	13C(6) 15N(4) Silac label	R11:13C(6) 15N(4) Silac label:1000.00	PEAKS DB
YLTLLESSNAR(+10.01)	61.31	1275.67	11	-0.4	638.842	2	48.62	2669600	2	13960	F2:23122	No	SteveDorus10401569_male.raw	FBgn0026415	13C(6) 15N(4) Silac label	R11:13C(6) 15N(4) Silac label:1000.00	PEAKS DB
YLTLLESSNAR(+10.01)	39.2	1275.67	11	-0.4	638.842	2	48.62	2669600	2	13959	F2:23107	No	SteveDorus10401569_male.raw	FBgn0026415	13C(6) 15N(4) Silac label	R11:13C(6) 15N(4) Silac label:1000.00	PEAKS DB
GFLETVELQIGLK(+8.01)	70.29	1453.83	13	0.7	727.921	2	101.75	5623400	1	94326	F1:59285	Yes	SteveDorus10401569_female.raw	FBgn0036213	13C(6) 15N(2) Silac label	K13:13C(6) 15N(2) Silac label:1000.00	PEAKS DB
GFLETVELQIGLK(+8.01)	58.67	1453.83	13	0.7	727.921	2	101.75	5623400	1	94328	F1:59389	Yes	SteveDorus10401569_female.raw	FBgn0036213	13C(6) 15N(2) Silac label	K13:13C(6) 15N(2) Silac label:1000.00	PEAKS DB
GFLETVELQIGLK(+8.01)	43.29	1453.83	13	0.7	727.921	2	101.75	5623400	1	94327	F1:59296	Yes	SteveDorus10401569_female.raw	FBgn0036213	13C(6) 15N(2) Silac label	K13:13C(6) 15N(2) Silac label:1000.00	PEAKS DB
IYQIYEGTSQ(+.98)IQR(+10.01)	70.15	1608.8	13	9.8	805.416	2	45.11	7479600	2	12757	F2:21048	Yes	SteveDorus10401569_male.raw	FBgn0035811	Deamidation (NQ); 13C(6) 15N(4) Silac label	Q10:Deamidation (NQ):47.70;R13:13C(6) 15N(4) Silac label:1000.00	PEAKS DB
IYQIYEGTSQ(+.98)IQR(+10.01)	55.72	1608.8	13	9.8	805.416	2	45.11	7479600	2	12754	F2:20837	Yes	SteveDorus10401569_male.raw	FBgn0035811	Deamidation (NQ); 13C(6) 15N(4) Silac label	Q10:Deamidation (NQ):46.20;R13:13C(6) 15N(4) Silac label:1000.00	PEAKS DB
IYQIYEGTSQ(+.98)IQR(+10.01)	44.57	1608.8	13	9.8	805.416	2	45.11	7479600	2	12756	F2:20861	Yes	SteveDorus10401569_male.raw	FBgn0035811	Deamidation (NQ); 13C(6) 15N(4) Silac label	Q10:Deamidation (NQ):34.75;R13:13C(6) 15N(4) Silac label:1000.00	PEAKS DB
DDLFNVNAGIIK(+8.01)	70.09	1325.71	12	-0.6	663.86	2	72.16	52802000	1	87718	F1:41101	Yes	SteveDorus10401569_female.raw	FBgn0262559	13C(6) 15N(2) Silac label	K12:13C(6) 15N(2) Silac label:1000.00	PEAKS DB
DDLFNVNAGIIK(+8.01)	61.87	1325.71	12	-1.6	663.86	2	73.06	49012000	2	20892	F2:38033	Yes	SteveDorus10401569_male.raw	FBgn0262559	13C(6) 15N(2) Silac label	K12:13C(6) 15N(2) Silac label:1000.00	PEAKS DB
DDLFNVNAGIIK(+8.01)	59.8	1325.71	12	-0.6	663.86	2	72.16	52802000	1	87719	F1:41126	Yes	SteveDorus10401569_female.raw	FBgn0262559	13C(6) 15N(2) Silac label	K12:13C(6) 15N(2) Silac label:1000.00	PEAKS DB
DDLFNVNAGIIK(+8.01)	58.46	1325.71	12	-1.6	663.86	2	73.06	49012000	2	20890	F2:38001	Yes	SteveDorus10401569_male.raw	FBgn0262559	13C(6) 15N(2) Silac label	K12:13C(6) 15N(2) Silac label:1000.00	PEAKS DB
DDLFNVNAGIIK(+8.01)	53.87	1325.71	12	-0.6	663.86	2	72.16	52802000	1	87720	F1:41201	Yes	SteveDorus10401569_female.raw	FBgn0262559	13C(6) 15N(2) Silac label	K12:13C(6) 15N(2) Silac label:1000.00	PEAKS DB
DDLFNVNAGIIK(+8.01)	46.36	1325.71	12	-1.6	663.86	2	73.06	49012000	2	20891	F2:38006	Yes	SteveDorus10401569_male.raw	FBgn0262559	13C(6) 15N(2) Silac label	K12:13C(6) 15N(2) Silac label:1000.00	PEAKS DB
DDLFNVNAGIIK(+8.01)	41.06	1325.71	12	-0.6	663.86	2	72.16	52802000	1	87721	F1:41534	Yes	SteveDorus10401569_female.raw	FBgn0262559	13C(6) 15N(2) Silac label	K12:13C(6) 15N(2) Silac label:1000.00	PEAKS DB
VAVVTGAGAGLGR(+10.01)	70.06	1136.65	13	-0.1	569.334	2	27.19	4086900	1	69753	F1:9789	No	SteveDorus10401569_female.raw	FBgn0030731	13C(6) 15N(4) Silac label	R13:13C(6) 15N(4) Silac label:1000.00	PEAKS DB
VAVVTGAGAGLGR(+10.01)	69.45	1136.65	13	-0.8	569.334	2	28.81	0	2	32419	F2:9891	No	SteveDorus10401569_male.raw	FBgn0030731	13C(6) 15N(4) Silac label	R13:13C(6) 15N(4) Silac label:1000.00	PEAKS DB
IVNHLIENVQLTETYK(+8.01)	70.04	1921.04	16	-1.9	961.525	2	56.36	12609000	1	82238	F1:30100	No	SteveDorus10401569_female.raw	FBgn0087002	13C(6) 15N(2) Silac label	K16:13C(6) 15N(2) Silac label:1000.00	PEAKS DB
GYSFTTTAER(+10.01)	69.86	1141.53	10	0.4	571.771	2	26.97	1070100000	2	4989	F2:9364	Yes	SteveDorus10401569_male.raw	FBgn0000047:FBgn0000042:FBgn0000045	13C(6) 15N(4) Silac label	R10:13C(6) 15N(4) Silac label:1000.00	PEAKS DB
GYSFTTTAER(+10.01)	65.86	1141.53	10	0.4	571.771	2	26.97	1070100000	2	4988	F2:9009	Yes	SteveDorus10401569_male.raw	FBgn0000047:FBgn0000042:FBgn0000045	13C(6) 15N(4) Silac label	R10:13C(6) 15N(4) Silac label:1000.00	PEAKS DB
GYSFTTTAER(+10.01)	64.95	1141.53	10	-1.1	571.771	2	25.47	51087000	1	68807	F1:8339	No	SteveDorus10401569_female.raw	FBgn0000047:FBgn0000042:FBgn0000045	13C(6) 15N(4) Silac label	R10:13C(6) 15N(4) Silac label:1000.00	PEAKS DB
GYSFTTTAER(+10.01)	60.26	1141.53	10	-1.9	571.77	2	30.19	0	2	32939	F2:10835	No	SteveDorus10401569_male.raw	FBgn0000047:FBgn0000042:FBgn0000045	13C(6) 15N(4) Silac label	R10:13C(6) 15N(4) Silac label:1000.00	PEAKS DB
GYSFTTTAER(+10.01)	59.84	1141.53	10	0.4	571.771	2	26.97	1070100000	2	4987	F2:8478	Yes	SteveDorus10401569_male.raw	FBgn0000047:FBgn0000042:FBgn0000045	13C(6) 15N(4) Silac label	R10:13C(6) 15N(4) Silac label:1000.00	PEAKS DB
GYSFTTTAER(+10.01)	58.78	1141.53	10	14.1	571.779	2	30.15	0	2	32928	F2:10812	No	SteveDorus10401569_male.raw	FBgn0000047:FBgn0000042:FBgn0000045	13C(6) 15N(4) Silac label	R10:13C(6) 15N(4) Silac label:1000.00	PEAKS DB
GYSFTTTAER(+10.01)	57.81	1141.53	10	-0.3	571.771	2	30.03	0	2	32878	F2:10714	No	SteveDorus10401569_male.raw	FBgn0000047:FBgn0000042:FBgn0000045	13C(6) 15N(4) Silac label	R10:13C(6) 15N(4) Silac label:1000.00	PEAKS DB
GYSFTTTAER(+10.01)	54.93	1141.53	10	-0.9	571.771	2	29.76	0	2	32769	F2:10520	No	SteveDorus10401569_male.raw	FBgn0000047:FBgn0000042:FBgn0000045	13C(6) 15N(4) Silac label	R10:13C(6) 15N(4) Silac label:1000.00	PEAKS DB
LTQEAVADLER(+10.01)	69.75	1253.65	11	-1.2	627.831	2	34.04	339230000	1	73140	F1:14746	Yes	SteveDorus10401569_female.raw	FBgn0264695	13C(6) 15N(4) Silac label	R11:13C(6) 15N(4) Silac label:1000.00	PEAKS DB
LTQEAVADLER(+10.01)	63.42	1253.65	11	-1.2	627.831	2	34.04	339230000	1	73139	F1:14717	Yes	SteveDorus10401569_female.raw	FBgn0264695	13C(6) 15N(4) Silac label	R11:13C(6) 15N(4) Silac label:1000.00	PEAKS DB
LTQEAVADLER(+10.01)	63.19	1253.65	11	-1.2	627.831	2	34.04	339230000	1	73142	F1:15375	Yes	SteveDorus10401569_female.raw	FBgn0264695	13C(6) 15N(4) Silac label	R11:13C(6) 15N(4) Silac label:1000.00	PEAKS DB
LTQEAVADLER(+10.01)	57.04	1253.65	11	-0.2	627.832	2	36.1	239120000	2	9017	F2:14702	Yes	SteveDorus10401569_male.raw	FBgn0264695	13C(6) 15N(4) Silac label	R11:13C(6) 15N(4) Silac label:1000.00	PEAKS DB
LTQEAVADLER(+10.01)	51.53	1253.65	11	-1.2	627.831	2	34.04	339230000	1	73141	F1:15361	Yes	SteveDorus10401569_female.raw	FBgn0264695	13C(6) 15N(4) Silac label	R11:13C(6) 15N(4) Silac label:1000.00	PEAKS DB
LTQEAVADLER(+10.01)	48.42	1253.65	11	-1.8	627.831	2	37.46	34786	2	9586	F2:15910	Yes	SteveDorus10401569_male.raw	FBgn0264695	13C(6) 15N(4) Silac label	R11:13C(6) 15N(4) Silac label:1000.00	PEAKS DB
LTQEAVADLER(+10.01)	42.13	1253.65	11	0.5	627.832	2	37.1	0	2	35544	F2:15640	No	SteveDorus10401569_male.raw	FBgn0264695	13C(6) 15N(4) Silac label	R11:13C(6) 15N(4) Silac label:1000.00	PEAKS DB
LTQEAVADLER(+10.01)	40.41	1253.65	11	-1.2	627.831	2	34.04	339230000	1	73143	F1:15479	Yes	SteveDorus10401569_female.raw	FBgn0264695	13C(6) 15N(4) Silac label	R11:13C(6) 15N(4) Silac label:1000.00	PEAKS DB
Q(+.98)AVTNSANTFYATK(+8.01)	69.73	1523.73	14	9.8	762.882	2	26.09	16048000	1	69118	F1:8881	No	SteveDorus10401569_female.raw	FBgn0001220	Deamidation (NQ); 13C(6) 15N(2) Silac label	Q1:Deamidation (NQ):51.80;K14:13C(6) 15N(2) Silac label:1000.00	PEAKS DB
Q(+.98)AVTNSANTFYATK(+8.01)	40.25	1523.73	14	9.8	762.882	2	26.09	16048000	1	69119	F1:9156	No	SteveDorus10401569_female.raw	FBgn0001220	Deamidation (NQ); 13C(6) 15N(2) Silac label	Q1:Deamidation (NQ):42.68;K14:13C(6) 15N(2) Silac label:1000.00	PEAKS DB
HALIIYDDLSK(+8.01)	69.69	1294.7	11	-1.2	648.357	2	47.31	226490000	1	78834	F1:24399	Yes	SteveDorus10401569_female.raw	FBgn0011211	13C(6) 15N(2) Silac label	K11:13C(6) 15N(2) Silac label:1000.00	PEAKS DB
HALIIYDDLSK(+8.01)	64.11	1294.7	11	-1.2	648.357	2	47.31	226490000	1	78835	F1:24504	Yes	SteveDorus10401569_female.raw	FBgn0011211	13C(6) 15N(2) Silac label	K11:13C(6) 15N(2) Silac label:1000.00	PEAKS DB
HALIIYDDLSK(+8.01)	60.83	1294.7	11	-0.7	648.357	2	49.83	139180000	2	14336	F2:24459	No	SteveDorus10401569_male.raw	FBgn0011211	13C(6) 15N(2) Silac label	K11:13C(6) 15N(2) Silac label:1000.00	PEAKS DB
HALIIYDDLSK(+8.01)	60.81	1294.7	11	-1.2	648.357	2	47.31	226490000	1	78836	F1:25015	Yes	SteveDorus10401569_female.raw	FBgn0011211	13C(6) 15N(2) Silac label	K11:13C(6) 15N(2) Silac label:1000.00	PEAKS DB
HALIIYDDLSK(+8.01)	60.57	1294.7	11	-0.8	648.357	2	43.32	0	2	37789	F2:19833	No	SteveDorus10401569_male.raw	FBgn0011211	13C(6) 15N(2) Silac label	K11:13C(6) 15N(2) Silac label:1000.00	PEAKS DB
HALIIYDDLSK(+8.01)	57.59	1294.7	11	-1.2	648.357	2	47.31	226490000	1	78832	F1:23826	Yes	SteveDorus10401569_female.raw	FBgn0011211	13C(6) 15N(2) Silac label	K11:13C(6) 15N(2) Silac label:1000.00	PEAKS DB
HALIIYDDLSK(+8.01)	49.95	1294.7	11	-3.2	648.356	2	51.56	994350	2	14894	F2:25024	Yes	SteveDorus10401569_male.raw	FBgn0011211	13C(6) 15N(2) Silac label	K11:13C(6) 15N(2) Silac label:1000.00	PEAKS DB
HALIIYDDLSK(+8.01)	48.65	1294.7	11	-1.2	648.357	2	49.29	0	1	110717	F1:25406	No	SteveDorus10401569_female.raw	FBgn0011211	13C(6) 15N(2) Silac label	K11:13C(6) 15N(2) Silac label:1000.00	PEAKS DB
HALIIYDDLSK(+8.01)	47.2	1294.7	11	-1.2	648.357	2	47.31	226490000	1	78837	F1:25074	Yes	SteveDorus10401569_female.raw	FBgn0011211	13C(6) 15N(2) Silac label	K11:13C(6) 15N(2) Silac label:1000.00	PEAKS DB
HALIIYDDLSK(+8.01)	44.66	1294.7	11	-1.2	648.357	2	47.31	226490000	1	78833	F1:23890	Yes	SteveDorus10401569_female.raw	FBgn0011211	13C(6) 15N(2) Silac label	K11:13C(6) 15N(2) Silac label:1000.00	PEAKS DB
HALIIYDDLSK(+8.01)	36.18	1294.7	11	-2.6	648.356	2	52.49	0	2	40958	F2:25533	No	SteveDorus10401569_male.raw	FBgn0011211	13C(6) 15N(2) Silac label	K11:13C(6) 15N(2) Silac label:1000.00	PEAKS DB
SISIVGSYVGNR(+10.01)	69.66	1260.67	12	-0.6	631.342	2	46.36	5390600	1	78487	F1:23343	No	SteveDorus10401569_female.raw		13C(6) 15N(4) Silac label	R12:13C(6) 15N(4) Silac label:1000.00	PEAKS DB
STAGDTHLGGEDFDNR(+10.01)	69.65	1700.73	16	-1.2	851.37	2	21.44	12980000	1	66656	F1:5523	Yes	SteveDorus10401569_female.raw	FBgn0266599	13C(6) 15N(4) Silac label	R16:13C(6) 15N(4) Silac label:1000.00	PEAKS DB
STAGDTHLGGEDFDNR(+10.01)	57.48	1700.73	16	-1.2	851.37	2	21.44	12980000	1	66655	F1:5270	Yes	SteveDorus10401569_female.raw	FBgn0266599	13C(6) 15N(4) Silac label	R16:13C(6) 15N(4) Silac label:1000.00	PEAKS DB
STAGDTHLGGEDFDNR(+10.01)	54.62	1700.73	16	0.1	851.371	2	22.92	5564500	2	3181	F2:5874	Yes	SteveDorus10401569_male.raw	FBgn0266599	13C(6) 15N(4) Silac label	R16:13C(6) 15N(4) Silac label:1000.00	PEAKS DB
TVVNQLN(+.98)AVSTEER	69.65	1559.78	14	9.1	780.904	2	35.75	15325000	1	74003	F1:16205	Yes	SteveDorus10401569_female.raw	FBgn0250814	Deamidation (NQ)	N7:Deamidation (NQ):36.80	PEAKS DB
TVVNQLN(+.98)AVSTEER	54.48	1559.78	14	9.1	780.904	2	35.75	15325000	1	74004	F1:16228	Yes	SteveDorus10401569_female.raw	FBgn0250814	Deamidation (NQ)	N7:Deamidation (NQ):15.21	PEAKS DB
TVVNQLN(+.98)AVSTEER	53	1559.78	14	9.1	780.904	2	35.75	15325000	1	74002	F1:16124	Yes	SteveDorus10401569_female.raw	FBgn0250814	Deamidation (NQ)	N7:Deamidation (NQ):22.85	PEAKS DB
LIEVGNNGVAAGGR(+10.01)	69.64	1335.71	14	-1	668.863	2	27.42	15781000	1	69840	F1:9891	Yes	SteveDorus10401569_female.raw	FBgn0087002	13C(6) 15N(4) Silac label	R14:13C(6) 15N(4) Silac label:1000.00	PEAKS DB
LIEVGNNGVAAGGR(+10.01)	59.67	1335.71	14	-1	668.863	2	27.42	15781000	1	69838	F1:9848	Yes	SteveDorus10401569_female.raw	FBgn0087002	13C(6) 15N(4) Silac label	R14:13C(6) 15N(4) Silac label:1000.00	PEAKS DB
LIEVGNNGVAAGGR(+10.01)	56.32	1335.71	14	-1	668.863	2	27.42	15781000	1	69839	F1:9872	Yes	SteveDorus10401569_female.raw	FBgn0087002	13C(6) 15N(4) Silac label	R14:13C(6) 15N(4) Silac label:1000.00	PEAKS DB
VVDALGN(+.98)AIDGK(+8.01)	69.56	1179.62	12	0	590.819	2	33.68	0	1	104821	F1:14612	No	SteveDorus10401569_female.raw	FBgn0011211	Deamidation (NQ); 13C(6) 15N(2) Silac label	N7:Deamidation (NQ):1000.00;K12:13C(6) 15N(2) Silac label:1000.00	PEAKS DB
VVDALGN(+.98)AIDGK(+8.01)	66.2	1179.62	12	11.9	590.826	2	33.41	0	2	34130	F2:13018	No	SteveDorus10401569_male.raw	FBgn0011211	Deamidation (NQ); 13C(6) 15N(2) Silac label	N7:Deamidation (NQ):1000.00;K12:13C(6) 15N(2) Silac label:1000.00	PEAKS DB
VVDALGN(+.98)AIDGK(+8.01)	42.39	1179.62	12	10.1	590.825	2	31.86	28540000	1	72050	F1:13304	No	SteveDorus10401569_female.raw	FBgn0011211	Deamidation (NQ); 13C(6) 15N(2) Silac label	N7:Deamidation (NQ):1000.00;K12:13C(6) 15N(2) Silac label:1000.00	PEAKS DB
VVDALGN(+.98)AIDGK(+8.01)	35.45	1179.62	12	10.1	590.825	2	31.86	28540000	1	72049	F1:13079	No	SteveDorus10401569_female.raw	FBgn0011211	Deamidation (NQ); 13C(6) 15N(2) Silac label	N7:Deamidation (NQ):1000.00;K12:13C(6) 15N(2) Silac label:1000.00	PEAKS DB
ASAIVVITTSGK(+8.01)	69.52	1153.68	12	-1	577.847	2	34.18	0	1	105028	F1:15013	No	SteveDorus10401569_female.raw	FBgn0267385	13C(6) 15N(2) Silac label	K12:13C(6) 15N(2) Silac label:1000.00	PEAKS DB
ASAIVVITTSGK(+8.01)	57.25	1153.68	12	-1.3	577.846	2	36.09	4427100	2	8995	F2:14792	Yes	SteveDorus10401569_male.raw	FBgn0267385	13C(6) 15N(2) Silac label	K12:13C(6) 15N(2) Silac label:1000.00	PEAKS DB
ASAIVVITTSGK(+8.01)	56.74	1153.68	12	-1.3	577.846	2	36.09	4427100	2	8994	F2:14728	Yes	SteveDorus10401569_male.raw	FBgn0267385	13C(6) 15N(2) Silac label	K12:13C(6) 15N(2) Silac label:1000.00	PEAKS DB
NLDLDSIIAEVK	69.35	1328.72	12	-0.6	665.366	2	89.8	0	1	128074	F1:52689	No	SteveDorus10401569_female.raw				PEAKS DB
NLDLDSIIAEVK	41.25	1328.72	12	0.7	665.367	2	90.38	1228100	2	24508	F2:48000	No	SteveDorus10401569_male.raw				PEAKS DB
VEQ(+.98)FYNDGGSPAGK(+8.01)	69.24	1476.66	14	9.2	739.345	2	24.59	14256000	2	3948	F2:7168	Yes	SteveDorus10401569_male.raw	FBgn0036969	Deamidation (NQ); 13C(6) 15N(2) Silac label	Q3:Deamidation (NQ):37.43;K14:13C(6) 15N(2) Silac label:1000.00	PEAKS DB
GYSFTTTAER	69.07	1131.52	10	1.1	566.768	2	26.96	27413000	2	4976	F2:8639	Yes	SteveDorus10401569_male.raw	FBgn0000047:FBgn0000042:FBgn0000045			PEAKS DB
GYSFTTTAER	64.15	1131.52	10	1.1	566.768	2	26.96	27413000	2	4975	F2:8568	Yes	SteveDorus10401569_male.raw	FBgn0000047:FBgn0000042:FBgn0000045			PEAKS DB
GYSFTTTAER	57.05	1131.52	10	0.2	566.767	2	25.48	5197600	1	68812	F1:8445	Yes	SteveDorus10401569_female.raw	FBgn0000047:FBgn0000042:FBgn0000045			PEAKS DB
GYSFTTTAER	54.47	1131.52	10	1.1	566.768	2	26.96	27413000	2	4974	F2:8544	Yes	SteveDorus10401569_male.raw	FBgn0000047:FBgn0000042:FBgn0000045			PEAKS DB
GYSFTTTAER	50.41	1131.52	10	1.1	566.768	2	26.96	27413000	2	4977	F2:9064	Yes	SteveDorus10401569_male.raw	FBgn0000047:FBgn0000042:FBgn0000045			PEAKS DB
GYSFTTTAER	40.07	1131.52	10	0.2	566.767	2	25.48	5197600	1	68811	F1:8392	Yes	SteveDorus10401569_female.raw	FBgn0000047:FBgn0000042:FBgn0000045			PEAKS DB
GTSAGLFGEAVN(+.98)C(+57.02)AGGVGASVK(+8.01)	69.05	2016.97	22	5.6	1009.5	2	64.39	23382000	1	85095	F1:35844	Yes	SteveDorus10401569_female.raw	FBgn0250814	Deamidation (NQ); Carbamidomethylation; 13C(6) 15N(2) Silac label	N12:Deamidation (NQ):1000.00;C13:Carbamidomethylation:1000.00;K22:13C(6) 15N(2) Silac label:1000.00	PEAKS DB
GTSAGLFGEAVN(+.98)C(+57.02)AGGVGASVK(+8.01)	45.4	2016.97	22	5.6	1009.5	2	64.39	23382000	1	85092	F1:35544	Yes	SteveDorus10401569_female.raw	FBgn0250814	Deamidation (NQ); Carbamidomethylation; 13C(6) 15N(2) Silac label	N12:Deamidation (NQ):1000.00;C13:Carbamidomethylation:1000.00;K22:13C(6) 15N(2) Silac label:1000.00	PEAKS DB
VFVDDGLISLIVR(+10.01)	69.04	1454.84	13	-1.8	728.425	2	104.45	13282000	2	25885	F2:53939	Yes	SteveDorus10401569_male.raw	FBgn0267385	13C(6) 15N(4) Silac label	R13:13C(6) 15N(4) Silac label:1000.00	PEAKS DB
VFVDDGLISLIVR(+10.01)	66.69	1454.84	13	-1.8	728.425	2	104.45	13282000	2	25886	F2:53962	Yes	SteveDorus10401569_male.raw	FBgn0267385	13C(6) 15N(4) Silac label	R13:13C(6) 15N(4) Silac label:1000.00	PEAKS DB
VFVDDGLISLIVR(+10.01)	65.13	1454.84	13	-0.9	728.425	2	104.05	10915000	1	94582	F1:60352	No	SteveDorus10401569_female.raw	FBgn0267385	13C(6) 15N(4) Silac label	R13:13C(6) 15N(4) Silac label:1000.00	PEAKS DB
VFVDDGLISLIVR(+10.01)	54.09	1454.84	13	-1.8	728.425	2	104.45	13282000	2	25883	F2:53827	Yes	SteveDorus10401569_male.raw	FBgn0267385	13C(6) 15N(4) Silac label	R13:13C(6) 15N(4) Silac label:1000.00	PEAKS DB
VFVDDGLISLIVR(+10.01)	48.53	1454.84	13	-1.8	728.425	2	104.45	13282000	2	25887	F2:54118	Yes	SteveDorus10401569_male.raw	FBgn0267385	13C(6) 15N(4) Silac label	R13:13C(6) 15N(4) Silac label:1000.00	PEAKS DB
VFVDDGLISLIVR(+10.01)	47	1454.84	13	-1.8	728.425	2	104.45	13282000	2	25884	F2:53866	Yes	SteveDorus10401569_male.raw	FBgn0267385	13C(6) 15N(4) Silac label	R13:13C(6) 15N(4) Silac label:1000.00	PEAKS DB
YEELQITAGR	69.04	1178.59	10	-1.1	590.303	2	34.16	9009800	1	73222	F1:15012	No	SteveDorus10401569_female.raw				PEAKS DB
YEELQITAGR	62.46	1178.59	10	-1	590.303	2	36.15	13167000	2	9051	F2:14835	No	SteveDorus10401569_male.raw				PEAKS DB
YEELQITAGR	58.02	1178.59	10	-0.5	590.303	2	36.64	3860400	2	9249	F2:15219	Yes	SteveDorus10401569_male.raw				PEAKS DB
YEELQITAGR	38.46	1178.59	10	-1.1	590.303	2	34.16	9009800	1	73223	F1:15417	No	SteveDorus10401569_female.raw				PEAKS DB
IISM(+15.99)QQ(+.98)GGDLGQIYK	69.02	1666.82	15	6.1	834.424	2	41.28	30327000	1	76499	F1:20085	Yes	SteveDorus10401569_female.raw	FBgn0000116	Oxidation (M); Deamidation (NQ)	M4:Oxidation (M):1000.00;Q6:Deamidation (NQ):17.01	PEAKS DB
IISM(+15.99)QQ(+.98)GGDLGQIYK	36.81	1666.82	15	8.6	834.426	2	43.22	0	2	37763	F2:19772	No	SteveDorus10401569_male.raw	FBgn0000116	Oxidation (M); Deamidation (NQ)	M4:Oxidation (M):1000.00;Q6:Deamidation (NQ):17.01	PEAKS DB
N(+.98)GTVSIIGGGDTASC(+57.02)C(+57.02)AK(+8.01)	68.88	1775.79	18	8.7	888.91	2	29.02	0	1	102904	F1:11122	No	SteveDorus10401569_female.raw	FBgn0250906	Deamidation (NQ); Carbamidomethylation; 13C(6) 15N(2) Silac label	N1:Deamidation (NQ):1000.00;C15:Carbamidomethylation:1000.00;C16:Carbamidomethylation:1000.00;K18:13C(6) 15N(2) Silac label:1000.00	PEAKS DB
N(+.98)GTVSIIGGGDTASC(+57.02)C(+57.02)AK(+8.01)	35.49	1775.79	18	7.5	888.909	2	30.72	0	2	33115	F2:11164	No	SteveDorus10401569_male.raw	FBgn0250906	Deamidation (NQ); Carbamidomethylation; 13C(6) 15N(2) Silac label	N1:Deamidation (NQ):1000.00;C15:Carbamidomethylation:1000.00;C16:Carbamidomethylation:1000.00;K18:13C(6) 15N(2) Silac label:1000.00	PEAKS DB
LC(+57.02)TM(+15.99)VTEAEVER(+10.01)	68.87	1462.67	12	-0.6	732.34	2	27.92	43842000	1	70093	F1:10135	No	SteveDorus10401569_female.raw	FBgn0038271	Carbamidomethylation; Oxidation (M); 13C(6) 15N(4) Silac label	C2:Carbamidomethylation:1000.00;M4:Oxidation (M):1000.00;R12:13C(6) 15N(4) Silac label:1000.00	PEAKS DB
LC(+57.02)TM(+15.99)VTEAEVER(+10.01)	57.85	1462.67	12	-1.4	732.34	2	29.51	40380000	2	6095	F2:10234	Yes	SteveDorus10401569_male.raw	FBgn0038271	Carbamidomethylation; Oxidation (M); 13C(6) 15N(4) Silac label	C2:Carbamidomethylation:1000.00;M4:Oxidation (M):1000.00;R12:13C(6) 15N(4) Silac label:1000.00	PEAKS DB
LC(+57.02)TM(+15.99)VTEAEVER(+10.01)	49.02	1462.67	12	-1.4	732.34	2	29.51	40380000	2	6097	F2:10272	Yes	SteveDorus10401569_male.raw	FBgn0038271	Carbamidomethylation; Oxidation (M); 13C(6) 15N(4) Silac label	C2:Carbamidomethylation:1000.00;M4:Oxidation (M):1000.00;R12:13C(6) 15N(4) Silac label:1000.00	PEAKS DB
LC(+57.02)TM(+15.99)VTEAEVER(+10.01)	48.9	1462.67	12	-0.6	732.34	2	27.92	43842000	1	70092	F1:10078	No	SteveDorus10401569_female.raw	FBgn0038271	Carbamidomethylation; Oxidation (M); 13C(6) 15N(4) Silac label	C2:Carbamidomethylation:1000.00;M4:Oxidation (M):1000.00;R12:13C(6) 15N(4) Silac label:1000.00	PEAKS DB
AQ(+.98)IVDDLFNLAR(+10.01)	68.86	1384.72	12	9.7	693.375	2	88.19	1371000	1	91910	F1:51648	No	SteveDorus10401569_female.raw	FBgn0051198	Deamidation (NQ); 13C(6) 15N(4) Silac label	Q2:Deamidation (NQ):178.36;R12:13C(6) 15N(4) Silac label:1000.00	PEAKS DB
AQ(+.98)IVDDLFNLAR(+10.01)	43.76	1384.72	12	10.4	693.376	2	88.29	342680	1	91949	F1:51694	Yes	SteveDorus10401569_female.raw	FBgn0051198	Deamidation (NQ); 13C(6) 15N(4) Silac label	Q2:Deamidation (NQ):105.21;R12:13C(6) 15N(4) Silac label:1000.00	PEAKS DB
NTSGFDTATINVR(+10.01)	68.81	1404.69	13	-1.3	703.35	2	39.98	4714200	2	10613	F2:17591	No	SteveDorus10401569_male.raw	FBgn0005666	13C(6) 15N(4) Silac label	R13:13C(6) 15N(4) Silac label:1000.00	PEAKS DB
NTSGFDTATINVR(+10.01)	46.94	1404.69	13	-0.9	703.35	2	38.15	0	1	106566	F1:17875	No	SteveDorus10401569_female.raw	FBgn0005666	13C(6) 15N(4) Silac label	R13:13C(6) 15N(4) Silac label:1000.00	PEAKS DB
C(+57.02)IADLSALALR(+10.01)	68.78	1211.66	11	-2	606.835	2	69.88	13363000	1	86941	F1:39544	Yes	SteveDorus10401569_female.raw	FBgn0019644	Carbamidomethylation; 13C(6) 15N(4) Silac label	C1:Carbamidomethylation:1000.00;R11:13C(6) 15N(4) Silac label:1000.00	PEAKS DB
C(+57.02)IADLSALALR(+10.01)	67.84	1211.66	11	-2	606.835	2	69.88	13363000	1	86942	F1:39660	Yes	SteveDorus10401569_female.raw	FBgn0019644	Carbamidomethylation; 13C(6) 15N(4) Silac label	C1:Carbamidomethylation:1000.00;R11:13C(6) 15N(4) Silac label:1000.00	PEAKS DB
C(+57.02)IADLSALALR(+10.01)	66.05	1211.66	11	-2	606.835	2	69.88	13363000	1	86940	F1:39465	Yes	SteveDorus10401569_female.raw	FBgn0019644	Carbamidomethylation; 13C(6) 15N(4) Silac label	C1:Carbamidomethylation:1000.00;R11:13C(6) 15N(4) Silac label:1000.00	PEAKS DB
C(+57.02)IADLSALALR(+10.01)	65.18	1211.66	11	-0.1	606.836	2	71.04	6782100	2	20344	F2:36761	Yes	SteveDorus10401569_male.raw	FBgn0019644	Carbamidomethylation; 13C(6) 15N(4) Silac label	C1:Carbamidomethylation:1000.00;R11:13C(6) 15N(4) Silac label:1000.00	PEAKS DB
C(+57.02)IADLSALALR(+10.01)	63.45	1211.66	11	-0.1	606.836	2	71.04	6782100	2	20343	F2:36720	Yes	SteveDorus10401569_male.raw	FBgn0019644	Carbamidomethylation; 13C(6) 15N(4) Silac label	C1:Carbamidomethylation:1000.00;R11:13C(6) 15N(4) Silac label:1000.00	PEAKS DB
C(+57.02)IADLSALALR(+10.01)	54.78	1211.66	11	-0.1	606.836	2	71.04	6782100	2	20345	F2:36811	Yes	SteveDorus10401569_male.raw	FBgn0019644	Carbamidomethylation; 13C(6) 15N(4) Silac label	C1:Carbamidomethylation:1000.00;R11:13C(6) 15N(4) Silac label:1000.00	PEAKS DB
C(+57.02)IADLSALALR(+10.01)	47.11	1211.66	11	-2	606.835	2	69.88	13363000	1	86943	F1:39856	Yes	SteveDorus10401569_female.raw	FBgn0019644	Carbamidomethylation; 13C(6) 15N(4) Silac label	C1:Carbamidomethylation:1000.00;R11:13C(6) 15N(4) Silac label:1000.00	PEAKS DB
VLYSHLDDPAN(+.98)QDIVR(+10.01)	68.78	1864.92	16	7.5	933.474	2	44.91	33059000	1	77923	F1:22388	Yes	SteveDorus10401569_female.raw	FBgn0010100	Deamidation (NQ); 13C(6) 15N(4) Silac label	N11:Deamidation (NQ):30.46;R16:13C(6) 15N(4) Silac label:1000.00	PEAKS DB
VLYSHLDDPAN(+.98)QDIVR(+10.01)	56.27	1864.92	16	6.7	933.473	2	46.88	24722000	2	13404	F2:21976	Yes	SteveDorus10401569_male.raw	FBgn0010100	Deamidation (NQ); 13C(6) 15N(4) Silac label	N11:Deamidation (NQ):30.46;R16:13C(6) 15N(4) Silac label:1000.00	PEAKS DB
VLYSHLDDPAN(+.98)QDIVR(+10.01)	54.72	1864.92	16	7.5	933.474	2	44.91	33059000	1	77922	F1:22377	Yes	SteveDorus10401569_female.raw	FBgn0010100	Deamidation (NQ); 13C(6) 15N(4) Silac label	N11:Deamidation (NQ):0.00;R16:13C(6) 15N(4) Silac label:1000.00	PEAKS DB
VLYSHLDDPAN(+.98)QDIVR(+10.01)	41.34	1864.92	16	6.7	933.473	2	46.88	24722000	2	13403	F2:21970	Yes	SteveDorus10401569_male.raw	FBgn0010100	Deamidation (NQ); 13C(6) 15N(4) Silac label	N11:Deamidation (NQ):24.44;R16:13C(6) 15N(4) Silac label:1000.00	PEAKS DB
VLYSHLDDPAN(+.98)QDIVR(+10.01)	36.38	1864.92	16	7.5	933.474	2	44.91	33059000	1	77924	F1:22483	Yes	SteveDorus10401569_female.raw	FBgn0010100	Deamidation (NQ); 13C(6) 15N(4) Silac label	N11:Deamidation (NQ):0.00;R16:13C(6) 15N(4) Silac label:1000.00	PEAKS DB
VLYSHLDDPAN(+.98)QDIVR(+10.01)	36.27	1864.92	16	9.5	622.653	3	47.36	0	2	39190	F2:22413	No	SteveDorus10401569_male.raw	FBgn0010100	Deamidation (NQ); 13C(6) 15N(4) Silac label	N11:Deamidation (NQ):8.69;R16:13C(6) 15N(4) Silac label:1000.00	PEAKS DB
VTETVLAAVYK(+8.01)	68.68	1200.68	11	0	601.35	2	48.07	142140000	1	79165	F1:24414	Yes	SteveDorus10401569_female.raw	FBgn0000064	13C(6) 15N(2) Silac label	K11:13C(6) 15N(2) Silac label:1000.00	PEAKS DB
VTETVLAAVYK(+8.01)	67.12	1200.68	11	0	601.35	2	48.07	142140000	1	79166	F1:24719	Yes	SteveDorus10401569_female.raw	FBgn0000064	13C(6) 15N(2) Silac label	K11:13C(6) 15N(2) Silac label:1000.00	PEAKS DB
VTETVLAAVYK(+8.01)	64.17	1200.68	11	-0.2	601.349	2	49.66	113410000	2	14298	F2:23675	No	SteveDorus10401569_male.raw	FBgn0000064	13C(6) 15N(2) Silac label	K11:13C(6) 15N(2) Silac label:1000.00	PEAKS DB
VTETVLAAVYK(+8.01)	54.85	1200.68	11	-0.2	601.349	2	49.66	113410000	2	14299	F2:24215	No	SteveDorus10401569_male.raw	FBgn0000064	13C(6) 15N(2) Silac label	K11:13C(6) 15N(2) Silac label:1000.00	PEAKS DB
IGC(+57.02)GVIGIAK(+8.01)	68.49	994.572	10	-0.7	498.293	2	33.95	11832000	1	73105	F1:14738	No	SteveDorus10401569_female.raw	FBgn0003462	Carbamidomethylation; 13C(6) 15N(2) Silac label	C3:Carbamidomethylation:1000.00;K10:13C(6) 15N(2) Silac label:1000.00	PEAKS DB
TIAM(+15.99)DGTEGLVR(+10.01)	68.49	1287.64	12	-1	644.825	2	28.81	239670000	1	70465	F1:10718	Yes	SteveDorus10401569_female.raw	FBgn0010217	Oxidation (M); 13C(6) 15N(4) Silac label	M4:Oxidation (M):1000.00;R12:13C(6) 15N(4) Silac label:1000.00	PEAKS DB
TIAM(+15.99)DGTEGLVR(+10.01)	68.26	1287.64	12	-0.2	644.826	2	30.46	239620000	2	6514	F2:11156	Yes	SteveDorus10401569_male.raw	FBgn0010217	Oxidation (M); 13C(6) 15N(4) Silac label	M4:Oxidation (M):1000.00;R12:13C(6) 15N(4) Silac label:1000.00	PEAKS DB
TIAM(+15.99)DGTEGLVR(+10.01)	67.51	1287.64	12	-0.2	644.826	2	30.46	239620000	2	6513	F2:10949	Yes	SteveDorus10401569_male.raw	FBgn0010217	Oxidation (M); 13C(6) 15N(4) Silac label	M4:Oxidation (M):1000.00;R12:13C(6) 15N(4) Silac label:1000.00	PEAKS DB
TIAM(+15.99)DGTEGLVR(+10.01)	65.64	1287.64	12	-1	644.825	2	28.81	239670000	1	70467	F1:11101	Yes	SteveDorus10401569_female.raw	FBgn0010217	Oxidation (M); 13C(6) 15N(4) Silac label	M4:Oxidation (M):1000.00;R12:13C(6) 15N(4) Silac label:1000.00	PEAKS DB
TIAM(+15.99)DGTEGLVR(+10.01)	64.29	1287.64	12	-1	644.825	2	28.81	239670000	1	70469	F1:11555	Yes	SteveDorus10401569_female.raw	FBgn0010217	Oxidation (M); 13C(6) 15N(4) Silac label	M4:Oxidation (M):1000.00;R12:13C(6) 15N(4) Silac label:1000.00	PEAKS DB
TIAM(+15.99)DGTEGLVR(+10.01)	63.79	1287.64	12	-1	644.825	2	28.81	239670000	1	70466	F1:10884	Yes	SteveDorus10401569_female.raw	FBgn0010217	Oxidation (M); 13C(6) 15N(4) Silac label	M4:Oxidation (M):1000.00;R12:13C(6) 15N(4) Silac label:1000.00	PEAKS DB
TIAM(+15.99)DGTEGLVR(+10.01)	60.22	1287.64	12	-0.2	644.826	2	30.46	239620000	2	6517	F2:11770	Yes	SteveDorus10401569_male.raw	FBgn0010217	Oxidation (M); 13C(6) 15N(4) Silac label	M4:Oxidation (M):1000.00;R12:13C(6) 15N(4) Silac label:1000.00	PEAKS DB
TIAM(+15.99)DGTEGLVR(+10.01)	60.18	1287.64	12	-1.3	644.825	2	27.47	213660000	1	69874	F1:10498	Yes	SteveDorus10401569_female.raw	FBgn0010217	Oxidation (M); 13C(6) 15N(4) Silac label	M4:Oxidation (M):1000.00;R12:13C(6) 15N(4) Silac label:1000.00	PEAKS DB
TIAM(+15.99)DGTEGLVR(+10.01)	59.93	1287.64	12	-1	644.825	2	28.81	239670000	1	70464	F1:10498	Yes	SteveDorus10401569_female.raw	FBgn0010217	Oxidation (M); 13C(6) 15N(4) Silac label	M4:Oxidation (M):1000.00;R12:13C(6) 15N(4) Silac label:1000.00	PEAKS DB
TIAM(+15.99)DGTEGLVR(+10.01)	58.36	1287.64	12	-1.3	644.825	2	27.47	213660000	1	69872	F1:10146	Yes	SteveDorus10401569_female.raw	FBgn0010217	Oxidation (M); 13C(6) 15N(4) Silac label	M4:Oxidation (M):1000.00;R12:13C(6) 15N(4) Silac label:1000.00	PEAKS DB
TIAM(+15.99)DGTEGLVR(+10.01)	58.08	1287.64	12	-0.2	644.826	2	30.46	239620000	2	6515	F2:11519	Yes	SteveDorus10401569_male.raw	FBgn0010217	Oxidation (M); 13C(6) 15N(4) Silac label	M4:Oxidation (M):1000.00;R12:13C(6) 15N(4) Silac label:1000.00	PEAKS DB
TIAM(+15.99)DGTEGLVR(+10.01)	57.92	1287.64	12	-1	644.825	2	28.81	239670000	1	70468	F1:11387	Yes	SteveDorus10401569_female.raw	FBgn0010217	Oxidation (M); 13C(6) 15N(4) Silac label	M4:Oxidation (M):1000.00;R12:13C(6) 15N(4) Silac label:1000.00	PEAKS DB
TIAM(+15.99)DGTEGLVR(+10.01)	56.52	1287.64	12	-1.3	644.825	2	27.47	213660000	1	69875	F1:11555	Yes	SteveDorus10401569_female.raw	FBgn0010217	Oxidation (M); 13C(6) 15N(4) Silac label	M4:Oxidation (M):1000.00;R12:13C(6) 15N(4) Silac label:1000.00	PEAKS DB
TIAM(+15.99)DGTEGLVR(+10.01)	54.09	1287.64	12	-0.2	644.826	2	30.46	239620000	2	6516	F2:11565	Yes	SteveDorus10401569_male.raw	FBgn0010217	Oxidation (M); 13C(6) 15N(4) Silac label	M4:Oxidation (M):1000.00;R12:13C(6) 15N(4) Silac label:1000.00	PEAKS DB
TIAM(+15.99)DGTEGLVR(+10.01)	53.69	1287.64	12	-0.2	644.826	2	30.46	239620000	2	6522	F2:12220	Yes	SteveDorus10401569_male.raw	FBgn0010217	Oxidation (M); 13C(6) 15N(4) Silac label	M4:Oxidation (M):1000.00;R12:13C(6) 15N(4) Silac label:1000.00	PEAKS DB
TIAM(+15.99)DGTEGLVR(+10.01)	52.29	1287.64	12	-1.3	644.825	2	27.47	213660000	1	69871	F1:10017	Yes	SteveDorus10401569_female.raw	FBgn0010217	Oxidation (M); 13C(6) 15N(4) Silac label	M4:Oxidation (M):1000.00;R12:13C(6) 15N(4) Silac label:1000.00	PEAKS DB
TIAM(+15.99)DGTEGLVR(+10.01)	50.65	1287.64	12	-1.3	644.825	2	27.47	213660000	1	69870	F1:9906	Yes	SteveDorus10401569_female.raw	FBgn0010217	Oxidation (M); 13C(6) 15N(4) Silac label	M4:Oxidation (M):1000.00;R12:13C(6) 15N(4) Silac label:1000.00	PEAKS DB
TIAM(+15.99)DGTEGLVR(+10.01)	49.72	1287.64	12	-0.2	644.826	2	30.46	239620000	2	6512	F2:10814	Yes	SteveDorus10401569_male.raw	FBgn0010217	Oxidation (M); 13C(6) 15N(4) Silac label	M4:Oxidation (M):1000.00;R12:13C(6) 15N(4) Silac label:1000.00	PEAKS DB
TIAM(+15.99)DGTEGLVR(+10.01)	48.34	1287.64	12	0.1	644.826	2	29.58	0	2	32715	F2:10419	No	SteveDorus10401569_male.raw	FBgn0010217	Oxidation (M); 13C(6) 15N(4) Silac label	M4:Oxidation (M):1000.00;R12:13C(6) 15N(4) Silac label:1000.00	PEAKS DB
TIAM(+15.99)DGTEGLVR(+10.01)	47.61	1287.64	12	-1.3	644.825	2	27.47	213660000	1	69873	F1:10410	Yes	SteveDorus10401569_female.raw	FBgn0010217	Oxidation (M); 13C(6) 15N(4) Silac label	M4:Oxidation (M):1000.00;R12:13C(6) 15N(4) Silac label:1000.00	PEAKS DB
TIAM(+15.99)DGTEGLVR(+10.01)	43.29	1287.64	12	-1.3	644.825	2	27.47	213660000	1	69877	F1:11847	Yes	SteveDorus10401569_female.raw	FBgn0010217	Oxidation (M); 13C(6) 15N(4) Silac label	M4:Oxidation (M):1000.00;R12:13C(6) 15N(4) Silac label:1000.00	PEAKS DB
TIAM(+15.99)DGTEGLVR(+10.01)	40.92	1287.64	12	-0.2	644.826	2	30.46	239620000	2	6521	F2:12183	Yes	SteveDorus10401569_male.raw	FBgn0010217	Oxidation (M); 13C(6) 15N(4) Silac label	M4:Oxidation (M):1000.00;R12:13C(6) 15N(4) Silac label:1000.00	PEAKS DB
TIAM(+15.99)DGTEGLVR(+10.01)	35.74	1287.64	12	-0.2	644.826	2	30.46	239620000	2	6518	F2:11924	Yes	SteveDorus10401569_male.raw	FBgn0010217	Oxidation (M); 13C(6) 15N(4) Silac label	M4:Oxidation (M):1000.00;R12:13C(6) 15N(4) Silac label:1000.00	PEAKS DB
FVNFVQGFGR(+10.01)	68.44	1179.61	10	-1.6	590.81	2	66.12	13327000	1	85696	F1:36838	No	SteveDorus10401569_female.raw		13C(6) 15N(4) Silac label	R10:13C(6) 15N(4) Silac label:1000.00	PEAKS DB
FVNFVQGFGR(+10.01)	56.12	1179.61	10	0.7	590.811	2	67.57	2513900	2	19234	F2:34466	No	SteveDorus10401569_male.raw		13C(6) 15N(4) Silac label	R10:13C(6) 15N(4) Silac label:1000.00	PEAKS DB
YLAEVATGDAR(+10.01)	68.44	1174.59	11	-1.4	588.299	2	24.69	61703000	1	68380	F1:7831	Yes	SteveDorus10401569_female.raw	FBgn0004907	13C(6) 15N(4) Silac label	R11:13C(6) 15N(4) Silac label:1000.00	PEAKS DB
YLAEVATGDAR(+10.01)	66.02	1174.59	11	-1.4	588.299	2	24.69	61703000	1	68382	F1:8384	Yes	SteveDorus10401569_female.raw	FBgn0004907	13C(6) 15N(4) Silac label	R11:13C(6) 15N(4) Silac label:1000.00	PEAKS DB
YLAEVATGDAR(+10.01)	64.3	1174.59	11	-1.4	588.299	2	24.69	61703000	1	68378	F1:7740	Yes	SteveDorus10401569_female.raw	FBgn0004907	13C(6) 15N(4) Silac label	R11:13C(6) 15N(4) Silac label:1000.00	PEAKS DB
YLAEVATGDAR(+10.01)	64.13	1174.59	11	-1.4	588.299	2	24.69	61703000	1	68383	F1:8460	Yes	SteveDorus10401569_female.raw	FBgn0004907	13C(6) 15N(4) Silac label	R11:13C(6) 15N(4) Silac label:1000.00	PEAKS DB
YLAEVATGDAR(+10.01)	62.34	1174.59	11	-1.4	588.299	2	24.69	61703000	1	68379	F1:7781	Yes	SteveDorus10401569_female.raw	FBgn0004907	13C(6) 15N(4) Silac label	R11:13C(6) 15N(4) Silac label:1000.00	PEAKS DB
YLAEVATGDAR(+10.01)	61.57	1174.59	11	-1.4	588.299	2	24.69	61703000	1	68381	F1:8378	Yes	SteveDorus10401569_female.raw	FBgn0004907	13C(6) 15N(4) Silac label	R11:13C(6) 15N(4) Silac label:1000.00	PEAKS DB
YLAEVATGDAR(+10.01)	53.05	1174.59	11	-1.4	588.299	2	24.69	61703000	1	68385	F1:8525	Yes	SteveDorus10401569_female.raw	FBgn0004907	13C(6) 15N(4) Silac label	R11:13C(6) 15N(4) Silac label:1000.00	PEAKS DB
YLAEVATGDAR(+10.01)	41.29	1174.59	11	-1.4	588.299	2	24.69	61703000	1	68384	F1:8470	Yes	SteveDorus10401569_female.raw	FBgn0004907	13C(6) 15N(4) Silac label	R11:13C(6) 15N(4) Silac label:1000.00	PEAKS DB
DVNAAIATIK(+8.01)	68.4	1022.59	10	-0.9	512.299	2	37.52	22888000	1	74920	F1:17268	Yes	SteveDorus10401569_female.raw	FBgn0003884:FBgn0003885	13C(6) 15N(2) Silac label	K10:13C(6) 15N(2) Silac label:1000.00	PEAKS DB
DVNAAIATIK(+8.01)	64.51	1022.59	10	0.2	512.3	2	39.08	31265000	2	10293	F2:16909	Yes	SteveDorus10401569_male.raw	FBgn0003884:FBgn0003885	13C(6) 15N(2) Silac label	K10:13C(6) 15N(2) Silac label:1000.00	PEAKS DB
DVNAAIATIK(+8.01)	56.73	1022.59	10	-0.9	512.299	2	37.52	22888000	1	74919	F1:17256	Yes	SteveDorus10401569_female.raw	FBgn0003884:FBgn0003885	13C(6) 15N(2) Silac label	K10:13C(6) 15N(2) Silac label:1000.00	PEAKS DB
DVNAAIATIK(+8.01)	55.07	1022.59	10	0.2	512.3	2	39.08	31265000	2	10292	F2:16853	Yes	SteveDorus10401569_male.raw	FBgn0003884:FBgn0003885	13C(6) 15N(2) Silac label	K10:13C(6) 15N(2) Silac label:1000.00	PEAKS DB
DVNAAIATIK(+8.01)	55.06	1022.59	10	0.2	512.3	2	39.08	31265000	2	10294	F2:17258	Yes	SteveDorus10401569_male.raw	FBgn0003884:FBgn0003885	13C(6) 15N(2) Silac label	K10:13C(6) 15N(2) Silac label:1000.00	PEAKS DB
DVNAAIATIK(+8.01)	54.96	1022.59	10	-0.9	512.299	2	37.52	22888000	1	74921	F1:17332	Yes	SteveDorus10401569_female.raw	FBgn0003884:FBgn0003885	13C(6) 15N(2) Silac label	K10:13C(6) 15N(2) Silac label:1000.00	PEAKS DB
GFAVTLAHIFK(+8.01)	68.35	1210.7	11	0.1	606.355	2	75.28	743660	1	88717	F1:43516	Yes	SteveDorus10401569_female.raw		13C(6) 15N(2) Silac label	K11:13C(6) 15N(2) Silac label:1000.00	PEAKS DB
GFAVTLAHIFK(+8.01)	54.9	1210.7	11	0.1	606.355	2	75.28	743660	1	88716	F1:43507	Yes	SteveDorus10401569_female.raw		13C(6) 15N(2) Silac label	K11:13C(6) 15N(2) Silac label:1000.00	PEAKS DB
IGTHSNLIVQLC(+57.02)K(+8.01)	68.12	1489.82	13	-0.5	745.915	2	41.39	0	1	107777	F1:20122	No	SteveDorus10401569_female.raw	FBgn0033879	Carbamidomethylation; 13C(6) 15N(2) Silac label	C12:Carbamidomethylation:1000.00;K13:13C(6) 15N(2) Silac label:1000.00	PEAKS DB
SLSGNTVAALSEC(+57.02)ASTGR(+10.01)	67.99	1789.85	18	-1.7	895.931	2	48.68	24700000	1	79436	F1:25005	Yes	SteveDorus10401569_female.raw	FBgn0087002	Carbamidomethylation; 13C(6) 15N(4) Silac label	C13:Carbamidomethylation:1000.00;R18:13C(6) 15N(4) Silac label:1000.00	PEAKS DB
SLSGNTVAALSEC(+57.02)ASTGR(+10.01)	39.38	1789.85	18	-1.7	895.931	2	48.68	24700000	1	79435	F1:24932	Yes	SteveDorus10401569_female.raw	FBgn0087002	Carbamidomethylation; 13C(6) 15N(4) Silac label	C13:Carbamidomethylation:1000.00;R18:13C(6) 15N(4) Silac label:1000.00	PEAKS DB
YGDLGGYANAK(+8.01)	67.9	1135.54	11	-0.5	568.777	2	26.52	0	2	31618	F2:8377	No	SteveDorus10401569_male.raw	FBgn0021967	13C(6) 15N(2) Silac label	K11:13C(6) 15N(2) Silac label:1000.00	PEAKS DB
SGIETVTSTVDSVTSK(+8.01)	67.88	1617.82	16	1.1	809.918	2	54	7533300	1	81323	F1:28427	No	SteveDorus10401569_female.raw	FBgn0019960	13C(6) 15N(2) Silac label	K16:13C(6) 15N(2) Silac label:1000.00	PEAKS DB
LGEHNIDVLEGNEQFINAAK	67.63	2210.1	20	-1.1	1106.05	2	64.39	135710000	2	18368	F2:32504	No	SteveDorus10401569_male.raw				PEAKS DB
LGEHNIDVLEGNEQFINAAK	66.54	2210.1	20	-0.3	1106.06	2	63.09	179280000	1	84701	F1:34644	No	SteveDorus10401569_female.raw				PEAKS DB
LGEHNIDVLEGNEQFINAAK	59.86	2210.1	20	2.4	1106.06	2	63.7	0	1	116625	F1:35244	No	SteveDorus10401569_female.raw				PEAKS DB
LGEHNIDVLEGNEQFINAAK	50.91	2210.1	20	-1.1	1106.05	2	64.39	135710000	2	18369	F2:33079	No	SteveDorus10401569_male.raw				PEAKS DB
LGEHNIDVLEGNEQFINAAK	44.81	2210.1	20	-1.7	737.705	3	64.14	3932500	1	85017	F1:35581	Yes	SteveDorus10401569_female.raw				PEAKS DB
LGEHNIDVLEGNEQFINAAK	44.42	2210.1	20	-4.2	1106.05	2	65.12	134890	2	18610	F2:33155	Yes	SteveDorus10401569_male.raw				PEAKS DB
LGEHNIDVLEGNEQFINAAK	41.21	2210.1	20	-0.2	737.706	3	64.51	757070000	2	18404	F2:32533	No	SteveDorus10401569_male.raw				PEAKS DB
LGEHNIDVLEGNEQFINAAK	39.57	2210.1	20	0.1	737.706	3	63.09	943080000	1	84687	F1:35200	No	SteveDorus10401569_female.raw				PEAKS DB
LGEHNIDVLEGNEQFINAAK	35.37	2210.1	20	-0.2	737.706	3	64.51	757070000	2	18405	F2:33071	No	SteveDorus10401569_male.raw				PEAKS DB
SVIHDIVLVGGSTR(+10.01)	67.6	1461.82	14	-0.5	731.916	2	54.94	42588000	1	81718	F1:29006	Yes	SteveDorus10401569_female.raw	FBgn0266599	13C(6) 15N(4) Silac label	R14:13C(6) 15N(4) Silac label:1000.00	PEAKS DB
SVIHDIVLVGGSTR(+10.01)	60.59	1461.82	14	-0.5	731.916	2	54.94	42588000	1	81719	F1:29008	Yes	SteveDorus10401569_female.raw	FBgn0266599	13C(6) 15N(4) Silac label	R14:13C(6) 15N(4) Silac label:1000.00	PEAKS DB
SVIHDIVLVGGSTR(+10.01)	43.77	1461.82	14	-2.8	731.914	2	57.41	11581000	2	16533	F2:28411	Yes	SteveDorus10401569_male.raw	FBgn0266599	13C(6) 15N(4) Silac label	R14:13C(6) 15N(4) Silac label:1000.00	PEAKS DB
SVIHDIVLVGGSTR(+10.01)	40.76	1461.82	14	-2.8	731.914	2	57.41	11581000	2	16532	F2:28397	Yes	SteveDorus10401569_male.raw	FBgn0266599	13C(6) 15N(4) Silac label	R14:13C(6) 15N(4) Silac label:1000.00	PEAKS DB
SVIHDIVLVGGSTR(+10.01)	36.7	1461.82	14	0	488.28	3	54.93	37041000	1	81703	F1:28999	No	SteveDorus10401569_female.raw	FBgn0266599	13C(6) 15N(4) Silac label	R14:13C(6) 15N(4) Silac label:1000.00	PEAKS DB
LK(+8.01)VDDLAAELDASQK(+8.01)	67.56	1630.87	15	-1	816.444	2	57.38	77930000	1	82617	F1:30772	Yes	SteveDorus10401569_female.raw	FBgn0264695	13C(6) 15N(2) Silac label	K2:13C(6) 15N(2) Silac label:1000.00;K15:13C(6) 15N(2) Silac label:1000.00	PEAKS DB
LK(+8.01)VDDLAAELDASQK(+8.01)	60.83	1630.87	15	-2.7	816.442	2	57.87	0	1	114098	F1:31150	No	SteveDorus10401569_female.raw	FBgn0264695	13C(6) 15N(2) Silac label	K2:13C(6) 15N(2) Silac label:1000.00;K15:13C(6) 15N(2) Silac label:1000.00	PEAKS DB
LK(+8.01)VDDLAAELDASQK(+8.01)	51.24	1630.87	15	-1	816.444	2	57.38	77930000	1	82616	F1:30618	Yes	SteveDorus10401569_female.raw	FBgn0264695	13C(6) 15N(2) Silac label	K2:13C(6) 15N(2) Silac label:1000.00;K15:13C(6) 15N(2) Silac label:1000.00	PEAKS DB
LK(+8.01)VDDLAAELDASQK(+8.01)	47.63	1630.87	15	-1	816.444	2	57.38	77930000	1	82618	F1:30962	Yes	SteveDorus10401569_female.raw	FBgn0264695	13C(6) 15N(2) Silac label	K2:13C(6) 15N(2) Silac label:1000.00;K15:13C(6) 15N(2) Silac label:1000.00	PEAKS DB
ALDSM(+15.99)Q(+.98)ASLEAEAK(+8.01)	67.52	1487.69	14	8.4	744.859	2	27.78	0	1	102410	F1:10219	No	SteveDorus10401569_female.raw	FBgn0264695	Oxidation (M); Deamidation (NQ); 13C(6) 15N(2) Silac label	M5:Oxidation (M):1000.00;Q6:Deamidation (NQ):1000.00;K14:13C(6) 15N(2) Silac label:1000.00	PEAKS DB
ALDSM(+15.99)Q(+.98)ASLEAEAK(+8.01)	65.15	1487.69	14	8.4	744.859	2	25.8	355970000	1	68963	F1:9361	Yes	SteveDorus10401569_female.raw	FBgn0264695	Oxidation (M); Deamidation (NQ); 13C(6) 15N(2) Silac label	M5:Oxidation (M):1000.00;Q6:Deamidation (NQ):1000.00;K14:13C(6) 15N(2) Silac label:1000.00	PEAKS DB
ALDSM(+15.99)Q(+.98)ASLEAEAK(+8.01)	59.49	1487.69	14	8.4	744.859	2	25.8	355970000	1	68962	F1:9137	Yes	SteveDorus10401569_female.raw	FBgn0264695	Oxidation (M); Deamidation (NQ); 13C(6) 15N(2) Silac label	M5:Oxidation (M):1000.00;Q6:Deamidation (NQ):1000.00;K14:13C(6) 15N(2) Silac label:1000.00	PEAKS DB
ALDSM(+15.99)Q(+.98)ASLEAEAK(+8.01)	52.59	1487.69	14	9.3	744.859	2	27.95	124560000	2	5369	F2:9727	Yes	SteveDorus10401569_male.raw	FBgn0264695	Oxidation (M); Deamidation (NQ); 13C(6) 15N(2) Silac label	M5:Oxidation (M):1000.00;Q6:Deamidation (NQ):1000.00;K14:13C(6) 15N(2) Silac label:1000.00	PEAKS DB
ALDSM(+15.99)Q(+.98)ASLEAEAK(+8.01)	51.03	1487.69	14	9.3	744.859	2	27.95	124560000	2	5368	F2:9661	Yes	SteveDorus10401569_male.raw	FBgn0264695	Oxidation (M); Deamidation (NQ); 13C(6) 15N(2) Silac label	M5:Oxidation (M):1000.00;Q6:Deamidation (NQ):1000.00;K14:13C(6) 15N(2) Silac label:1000.00	PEAKS DB
ALDSM(+15.99)Q(+.98)ASLEAEAK(+8.01)	43.68	1487.69	14	8.4	744.859	2	25.8	355970000	1	68964	F1:9992	Yes	SteveDorus10401569_female.raw	FBgn0264695	Oxidation (M); Deamidation (NQ); 13C(6) 15N(2) Silac label	M5:Oxidation (M):1000.00;Q6:Deamidation (NQ):1000.00;K14:13C(6) 15N(2) Silac label:1000.00	PEAKS DB
ALDSM(+15.99)Q(+.98)ASLEAEAK(+8.01)	42.48	1487.69	14	9.1	744.859	2	27.53	174330000	2	5174	F2:9156	Yes	SteveDorus10401569_male.raw	FBgn0264695	Oxidation (M); Deamidation (NQ); 13C(6) 15N(2) Silac label	M5:Oxidation (M):1000.00;Q6:Deamidation (NQ):1000.00;K14:13C(6) 15N(2) Silac label:1000.00	PEAKS DB
ALDSM(+15.99)Q(+.98)ASLEAEAK(+8.01)	42.39	1487.69	14	9.2	744.859	2	27.38	2369600	1	69831	F1:9992	Yes	SteveDorus10401569_female.raw	FBgn0264695	Oxidation (M); Deamidation (NQ); 13C(6) 15N(2) Silac label	M5:Oxidation (M):1000.00;Q6:Deamidation (NQ):1000.00;K14:13C(6) 15N(2) Silac label:1000.00	PEAKS DB
ALDSM(+15.99)Q(+.98)ASLEAEAK(+8.01)	38.26	1487.69	14	8.5	744.859	2	29.05	0	1	102918	F1:11151	No	SteveDorus10401569_female.raw	FBgn0264695	Oxidation (M); Deamidation (NQ); 13C(6) 15N(2) Silac label	M5:Oxidation (M):1000.00;Q6:Deamidation (NQ):1000.00;K14:13C(6) 15N(2) Silac label:1000.00	PEAKS DB
ALDSM(+15.99)Q(+.98)ASLEAEAK(+8.01)	37.21	1487.69	14	9.1	744.859	2	27.53	174330000	2	5173	F2:8837	Yes	SteveDorus10401569_male.raw	FBgn0264695	Oxidation (M); Deamidation (NQ); 13C(6) 15N(2) Silac label	M5:Oxidation (M):1000.00;Q6:Deamidation (NQ):1000.00;K14:13C(6) 15N(2) Silac label:1000.00	PEAKS DB
YQC(+57.02)SPGLAYDR(+10.01)	67.48	1338.59	11	-0.4	670.302	2	25.87	7413000	1	69021	F1:8774	Yes	SteveDorus10401569_female.raw	FBgn0026077	Carbamidomethylation; 13C(6) 15N(4) Silac label	C3:Carbamidomethylation:1000.00;R11:13C(6) 15N(4) Silac label:1000.00	PEAKS DB
YQC(+57.02)SPGLAYDR(+10.01)	43.35	1338.59	11	-0.4	670.302	2	25.87	7413000	1	69019	F1:8613	Yes	SteveDorus10401569_female.raw	FBgn0026077	Carbamidomethylation; 13C(6) 15N(4) Silac label	C3:Carbamidomethylation:1000.00;R11:13C(6) 15N(4) Silac label:1000.00	PEAKS DB
YLVVNADEGEPGTC(+57.02)K(+8.01)	67.4	1658.77	15	-0.6	830.392	2	33.41	0	1	104695	F1:14394	No	SteveDorus10401569_female.raw	FBgn0031771	Carbamidomethylation; 13C(6) 15N(2) Silac label	C14:Carbamidomethylation:1000.00;K15:13C(6) 15N(2) Silac label:1000.00	PEAKS DB
ASGTC(+57.02)QLTFDNVR(+10.01)	67.39	1477.69	13	-3.2	739.848	2	37.07	0	1	106160	F1:17121	No	SteveDorus10401569_female.raw	FBgn0036824	Carbamidomethylation; 13C(6) 15N(4) Silac label	C5:Carbamidomethylation:1000.00;R13:13C(6) 15N(4) Silac label:1000.00	PEAKS DB
TFTANC(+57.02)VN(+.98)GIQANR(+10.01)	67.19	1575.73	14	-0.2	788.874	2	30.1	0	1	103374	F1:11964	No	SteveDorus10401569_female.raw	FBgn0286222	Carbamidomethylation; Deamidation (NQ); 13C(6) 15N(4) Silac label	C6:Carbamidomethylation:1000.00;N8:Deamidation (NQ):40.63;R14:13C(6) 15N(4) Silac label:1000.00	PEAKS DB
TFTANC(+57.02)VN(+.98)GIQANR(+10.01)	62.26	1575.73	14	8.1	788.881	2	30.89	3114700	1	71550	F1:12533	No	SteveDorus10401569_female.raw	FBgn0286222	Carbamidomethylation; Deamidation (NQ); 13C(6) 15N(4) Silac label	C6:Carbamidomethylation:1000.00;N8:Deamidation (NQ):19.54;R14:13C(6) 15N(4) Silac label:1000.00	PEAKS DB
LAPITGVTAYTVN(+.98)PGITR	67.13	1844	18	6.5	923.015	2	65.25	53489000	1	85408	F1:36401	Yes	SteveDorus10401569_female.raw	FBgn0000055	Deamidation (NQ)	N13:Deamidation (NQ):1000.00	PEAKS DB
LAPITGVTAYTVN(+.98)PGITR	47.67	1844	18	7.4	615.68	3	65.25	13366000	1	85400	F1:36347	Yes	SteveDorus10401569_female.raw	FBgn0000055	Deamidation (NQ)	N13:Deamidation (NQ):1000.00	PEAKS DB
LAPITGVTAYTVN(+.98)PGITR	46.45	1844	18	6.5	923.015	2	65.25	53489000	1	85406	F1:36135	Yes	SteveDorus10401569_female.raw	FBgn0000055	Deamidation (NQ)	N13:Deamidation (NQ):1000.00	PEAKS DB
LAPITGVTAYTVN(+.98)PGITR	44.94	1844	18	6.5	923.015	2	65.25	53489000	1	85407	F1:36144	Yes	SteveDorus10401569_female.raw	FBgn0000055	Deamidation (NQ)	N13:Deamidation (NQ):1000.00	PEAKS DB
LAPITGVTAYTVN(+.98)PGITR	35.93	1844	18	7.4	615.68	3	65.25	13366000	1	85398	F1:36295	Yes	SteveDorus10401569_female.raw	FBgn0000055	Deamidation (NQ)	N13:Deamidation (NQ):1000.00	PEAKS DB
FEVVYNLLSLR(+10.01)	67.1	1361.76	11	-0.7	681.886	2	92.83	0	1	129391	F1:54586	No	SteveDorus10401569_female.raw	FBgn0266582	13C(6) 15N(4) Silac label	R11:13C(6) 15N(4) Silac label:1000.00	PEAKS DB
FEVVYNLLSLR(+10.01)	63.8	1361.76	11	-0.2	681.886	2	93.77	2416200	2	24960	F2:49542	No	SteveDorus10401569_male.raw	FBgn0266582	13C(6) 15N(4) Silac label	R11:13C(6) 15N(4) Silac label:1000.00	PEAKS DB
LAGADIETYLLEK(+8.01)	67.08	1442.77	13	-0.8	722.394	2	75.91	464290000	1	88888	F1:44075	Yes	SteveDorus10401569_female.raw	FBgn0264695	13C(6) 15N(2) Silac label	K13:13C(6) 15N(2) Silac label:1000.00	PEAKS DB
LAGADIETYLLEK(+8.01)	60.41	1442.77	13	-0.4	722.394	2	77.13	337570000	2	21935	F2:41040	Yes	SteveDorus10401569_male.raw	FBgn0264695	13C(6) 15N(2) Silac label	K13:13C(6) 15N(2) Silac label:1000.00	PEAKS DB
LAGADIETYLLEK(+8.01)	50.42	1442.77	13	-0.8	722.394	2	75.91	464290000	1	88887	F1:43783	Yes	SteveDorus10401569_female.raw	FBgn0264695	13C(6) 15N(2) Silac label	K13:13C(6) 15N(2) Silac label:1000.00	PEAKS DB
LAGADIETYLLEK(+8.01)	47.96	1442.77	13	-0.8	722.394	2	75.91	464290000	1	88889	F1:44260	Yes	SteveDorus10401569_female.raw	FBgn0264695	13C(6) 15N(2) Silac label	K13:13C(6) 15N(2) Silac label:1000.00	PEAKS DB
LAGADIETYLLEK(+8.01)	47.19	1442.77	13	0.7	722.395	2	78.82	111610	2	22365	F2:41805	No	SteveDorus10401569_male.raw	FBgn0264695	13C(6) 15N(2) Silac label	K13:13C(6) 15N(2) Silac label:1000.00	PEAKS DB
LAGADIETYLLEK(+8.01)	44.65	1442.77	13	-0.4	722.394	2	77.13	337570000	2	21936	F2:41111	Yes	SteveDorus10401569_male.raw	FBgn0264695	13C(6) 15N(2) Silac label	K13:13C(6) 15N(2) Silac label:1000.00	PEAKS DB
LAGADIETYLLEK(+8.01)	37.93	1442.77	13	-0.4	722.394	2	77.13	337570000	2	21934	F2:40541	Yes	SteveDorus10401569_male.raw	FBgn0264695	13C(6) 15N(2) Silac label	K13:13C(6) 15N(2) Silac label:1000.00	PEAKS DB
LAGADIETYLLEK(+8.01)	37.71	1442.77	13	-11.5	722.386	2	79.25	0	2	51260	F2:42113	No	SteveDorus10401569_male.raw	FBgn0264695	13C(6) 15N(2) Silac label	K13:13C(6) 15N(2) Silac label:1000.00	PEAKS DB
SNILSVSGGPR(+10.01)	67.06	1095.59	11	-0.2	548.803	2	31.27	0	2	33355	F2:11566	No	SteveDorus10401569_male.raw	FBgn0265991	13C(6) 15N(4) Silac label	R11:13C(6) 15N(4) Silac label:1000.00	PEAKS DB
SNILSVSGGPR(+10.01)	61.7	1095.59	11	-1.8	548.802	2	29.41	3561400	1	70790	F1:11354	Yes	SteveDorus10401569_female.raw	FBgn0265991	13C(6) 15N(4) Silac label	R11:13C(6) 15N(4) Silac label:1000.00	PEAKS DB
SNILSVSGGPR(+10.01)	60.58	1095.59	11	-3	548.801	2	31.14	0	2	33295	F2:11464	No	SteveDorus10401569_male.raw	FBgn0265991	13C(6) 15N(4) Silac label	R11:13C(6) 15N(4) Silac label:1000.00	PEAKS DB
SNILSVSGGPR(+10.01)	58.15	1095.59	11	-1.8	548.802	2	29.41	3561400	1	70789	F1:11343	Yes	SteveDorus10401569_female.raw	FBgn0265991	13C(6) 15N(4) Silac label	R11:13C(6) 15N(4) Silac label:1000.00	PEAKS DB
SNILSVSGGPR(+10.01)	50.86	1095.59	11	-1.8	548.802	2	29.41	3561400	1	70788	F1:11334	Yes	SteveDorus10401569_female.raw	FBgn0265991	13C(6) 15N(4) Silac label	R11:13C(6) 15N(4) Silac label:1000.00	PEAKS DB
N(+.98)VIFVAGLGGIGLDTSK	67.03	1660.9	17	8	831.466	2	87.25	16747000	1	91670	F1:50948	Yes	SteveDorus10401569_female.raw	FBgn0000055	Deamidation (NQ)	N1:Deamidation (NQ):1000.00	PEAKS DB
N(+.98)VIFVAGLGGIGLDTSK	38.25	1660.9	17	6.2	831.464	2	87.63	130550	2	24025	F2:46564	Yes	SteveDorus10401569_male.raw	FBgn0000055	Deamidation (NQ)	N1:Deamidation (NQ):1000.00	PEAKS DB
VDLLNQEIEFLK	67.03	1459.79	12	-1.4	730.902	2	87.85	1597600	2	24064	F2:46689	No	SteveDorus10401569_male.raw				PEAKS DB
VDLLNQEIEFLK	63.96	1459.79	12	0.1	730.903	2	87.25	1882800	1	91678	F1:51021	No	SteveDorus10401569_female.raw				PEAKS DB
VDLLNQEIEFLK	48.42	1459.79	12	-0.6	730.903	2	87.7	0	2	54185	F2:46603	No	SteveDorus10401569_male.raw				PEAKS DB
VDLLNQEIEFLK	45.73	1459.79	12	0.1	730.903	2	87.25	1882800	1	91679	F1:51058	No	SteveDorus10401569_female.raw				PEAKS DB
TITDDLQNILTTYER(+10.01)	66.97	1804.91	15	-1.8	903.46	2	98.22	0	1	131467	F1:57594	No	SteveDorus10401569_female.raw		13C(6) 15N(4) Silac label	R15:13C(6) 15N(4) Silac label:1000.00	PEAKS DB
N(+.98)LVQN(+.98)YDEQTNSTTTSER(+10.01)	66.92	2110.92	18	13.7	1056.48	2	28.46	0	1	102672	F1:10702	No	SteveDorus10401569_female.raw		Deamidation (NQ); 13C(6) 15N(4) Silac label	N1:Deamidation (NQ):6.13;N5:Deamidation (NQ):11.06;R18:13C(6) 15N(4) Silac label:1000.00	PEAKS DB
YVAAYLLAVLGGK(+8.01)	66.87	1344.79	13	-0.4	673.402	2	103.89	6928500	1	94563	F1:60233	No	SteveDorus10401569_female.raw		13C(6) 15N(2) Silac label	K13:13C(6) 15N(2) Silac label:1000.00	PEAKS DB
VTQLTGFGTIVN(+.98)PNEVEVK(+8.01)	66.76	2053.08	19	6.1	1027.55	2	71.62	14836000	1	87523	F1:40805	Yes	SteveDorus10401569_female.raw	FBgn0036762	Deamidation (NQ); 13C(6) 15N(2) Silac label	N12:Deamidation (NQ):10.42;K19:13C(6) 15N(2) Silac label:1000.00	PEAKS DB
LTTNNFALGYTTK(+8.01)	66.75	1450.75	13	-1.1	726.384	2	48.51	95397000	2	13923	F2:23006	Yes	SteveDorus10401569_male.raw	FBgn0004363	13C(6) 15N(2) Silac label	K13:13C(6) 15N(2) Silac label:1000.00	PEAKS DB
LTTNNFALGYTTK(+8.01)	60.18	1450.75	13	-0.7	726.384	2	46.9	134820000	1	78704	F1:23698	Yes	SteveDorus10401569_female.raw	FBgn0004363	13C(6) 15N(2) Silac label	K13:13C(6) 15N(2) Silac label:1000.00	PEAKS DB
LTTNNFALGYTTK(+8.01)	52.61	1450.75	13	-0.7	726.384	2	46.9	134820000	1	78703	F1:23633	Yes	SteveDorus10401569_female.raw	FBgn0004363	13C(6) 15N(2) Silac label	K13:13C(6) 15N(2) Silac label:1000.00	PEAKS DB
LTTNNFALGYTTK(+8.01)	40.92	1450.75	13	-1.1	726.384	2	48.51	95397000	2	13922	F2:22951	Yes	SteveDorus10401569_male.raw	FBgn0004363	13C(6) 15N(2) Silac label	K13:13C(6) 15N(2) Silac label:1000.00	PEAKS DB
SEYTGLGAITEFR(+10.01)	66.68	1452.71	13	1.4	727.365	2	66.15	738250	1	85715	F1:36923	No	SteveDorus10401569_female.raw		13C(6) 15N(4) Silac label	R13:13C(6) 15N(4) Silac label:1000.00	PEAKS DB
TVLIM(+15.99)ELINNVAK(+8.01)	66.67	1480.84	13	-0.6	741.428	2	87.5	118860000	1	91763	F1:51024	Yes	SteveDorus10401569_female.raw	FBgn0010217	Oxidation (M); 13C(6) 15N(2) Silac label	M5:Oxidation (M):1000.00;K13:13C(6) 15N(2) Silac label:1000.00	PEAKS DB
TVLIM(+15.99)ELINNVAK(+8.01)	66.49	1480.84	13	-2.1	741.427	2	90.52	0	2	55198	F2:48121	No	SteveDorus10401569_male.raw	FBgn0010217	Oxidation (M); 13C(6) 15N(2) Silac label	M5:Oxidation (M):1000.00;K13:13C(6) 15N(2) Silac label:1000.00	PEAKS DB
TVLIM(+15.99)ELINNVAK(+8.01)	65.53	1480.84	13	-0.6	741.428	2	87.5	118860000	1	91765	F1:51538	Yes	SteveDorus10401569_female.raw	FBgn0010217	Oxidation (M); 13C(6) 15N(2) Silac label	M5:Oxidation (M):1000.00;K13:13C(6) 15N(2) Silac label:1000.00	PEAKS DB
TVLIM(+15.99)ELINNVAK(+8.01)	64.18	1480.84	13	0.2	741.428	2	89.09	70869000	2	24290	F2:47752	No	SteveDorus10401569_male.raw	FBgn0010217	Oxidation (M); 13C(6) 15N(2) Silac label	M5:Oxidation (M):1000.00;K13:13C(6) 15N(2) Silac label:1000.00	PEAKS DB
TVLIM(+15.99)ELINNVAK(+8.01)	59.04	1480.84	13	0.3	741.428	2	91.63	0	2	55529	F2:48658	No	SteveDorus10401569_male.raw	FBgn0010217	Oxidation (M); 13C(6) 15N(2) Silac label	M5:Oxidation (M):1000.00;K13:13C(6) 15N(2) Silac label:1000.00	PEAKS DB
TVLIM(+15.99)ELINNVAK(+8.01)	58.14	1480.84	13	0.6	741.428	2	87.78	114320000	1	91804	F1:51538	Yes	SteveDorus10401569_female.raw	FBgn0010217	Oxidation (M); 13C(6) 15N(2) Silac label	M5:Oxidation (M):1000.00;K13:13C(6) 15N(2) Silac label:1000.00	PEAKS DB
TVLIM(+15.99)ELINNVAK(+8.01)	53.76	1480.84	13	-0.1	741.428	2	88.26	81117000	2	24143	F2:46753	No	SteveDorus10401569_male.raw	FBgn0010217	Oxidation (M); 13C(6) 15N(2) Silac label	M5:Oxidation (M):1000.00;K13:13C(6) 15N(2) Silac label:1000.00	PEAKS DB
TVLIM(+15.99)ELINNVAK(+8.01)	53.29	1480.84	13	0.4	741.428	2	89.77	9076700	2	24401	F2:47752	Yes	SteveDorus10401569_male.raw	FBgn0010217	Oxidation (M); 13C(6) 15N(2) Silac label	M5:Oxidation (M):1000.00;K13:13C(6) 15N(2) Silac label:1000.00	PEAKS DB
TVLIM(+15.99)ELINNVAK(+8.01)	52.88	1480.84	13	-0.6	741.428	2	87.5	118860000	1	91764	F1:51027	Yes	SteveDorus10401569_female.raw	FBgn0010217	Oxidation (M); 13C(6) 15N(2) Silac label	M5:Oxidation (M):1000.00;K13:13C(6) 15N(2) Silac label:1000.00	PEAKS DB
TVLIM(+15.99)ELINNVAK(+8.01)	52.35	1480.84	13	0.6	741.428	2	87.78	114320000	1	91805	F1:52096	Yes	SteveDorus10401569_female.raw	FBgn0010217	Oxidation (M); 13C(6) 15N(2) Silac label	M5:Oxidation (M):1000.00;K13:13C(6) 15N(2) Silac label:1000.00	PEAKS DB
TVLIM(+15.99)ELINNVAK(+8.01)	51.18	1480.84	13	-1	741.427	2	88.19	85418000	1	91912	F1:52096	Yes	SteveDorus10401569_female.raw	FBgn0010217	Oxidation (M); 13C(6) 15N(2) Silac label	M5:Oxidation (M):1000.00;K13:13C(6) 15N(2) Silac label:1000.00	PEAKS DB
TVLIM(+15.99)ELINNVAK(+8.01)	45.3	1480.84	13	0.4	741.428	2	89.77	9076700	2	24400	F2:47710	Yes	SteveDorus10401569_male.raw	FBgn0010217	Oxidation (M); 13C(6) 15N(2) Silac label	M5:Oxidation (M):1000.00;K13:13C(6) 15N(2) Silac label:1000.00	PEAKS DB
TVLIM(+15.99)ELINNVAK(+8.01)	44.84	1480.84	13	-1.3	741.427	2	96.38	0	2	56910	F2:50829	No	SteveDorus10401569_male.raw	FBgn0010217	Oxidation (M); 13C(6) 15N(2) Silac label	M5:Oxidation (M):1000.00;K13:13C(6) 15N(2) Silac label:1000.00	PEAKS DB
TVLIM(+15.99)ELINNVAK(+8.01)	41.44	1480.84	13	-0.8	741.427	2	91.96	118030	1	92786	F1:54027	No	SteveDorus10401569_female.raw	FBgn0010217	Oxidation (M); 13C(6) 15N(2) Silac label	M5:Oxidation (M):1000.00;K13:13C(6) 15N(2) Silac label:1000.00	PEAKS DB
TVLIM(+15.99)ELINNVAK(+8.01)	38.33	1480.84	13	-0.4	741.428	2	90.71	0	2	55231	F2:48189	No	SteveDorus10401569_male.raw	FBgn0010217	Oxidation (M); 13C(6) 15N(2) Silac label	M5:Oxidation (M):1000.00;K13:13C(6) 15N(2) Silac label:1000.00	PEAKS DB
VNNLGNNVTFER(+10.01)	66.54	1385.69	12	-1.2	693.853	2	32.07	25384000	1	72171	F1:13354	Yes	SteveDorus10401569_female.raw	FBgn0015288	13C(6) 15N(4) Silac label	R12:13C(6) 15N(4) Silac label:1000.00	PEAKS DB
VNNLGNNVTFER(+10.01)	63.75	1385.69	12	-1.2	693.853	2	32.07	25384000	1	72172	F1:13439	Yes	SteveDorus10401569_female.raw	FBgn0015288	13C(6) 15N(4) Silac label	R12:13C(6) 15N(4) Silac label:1000.00	PEAKS DB
VNNLGNNVTFER(+10.01)	60.16	1385.69	12	1.5	693.855	2	33.99	4457800	2	8036	F2:13323	Yes	SteveDorus10401569_male.raw	FBgn0015288	13C(6) 15N(4) Silac label	R12:13C(6) 15N(4) Silac label:1000.00	PEAKS DB
VNNLGNNVTFER(+10.01)	56.31	1385.69	12	-1.2	693.853	2	32.07	25384000	1	72173	F1:13531	Yes	SteveDorus10401569_female.raw	FBgn0015288	13C(6) 15N(4) Silac label	R12:13C(6) 15N(4) Silac label:1000.00	PEAKS DB
VNNLGNNVTFER(+10.01)	53.22	1385.69	12	-1.2	693.853	2	32.07	25384000	1	72170	F1:13308	Yes	SteveDorus10401569_female.raw	FBgn0015288	13C(6) 15N(4) Silac label	R12:13C(6) 15N(4) Silac label:1000.00	PEAKS DB
VALTGLTVAEYFR(+10.01)	66.51	1448.79	13	-0.9	725.402	2	85.23	102200000	2	23678	F2:45226	Yes	SteveDorus10401569_male.raw	FBgn0010217	13C(6) 15N(4) Silac label	R13:13C(6) 15N(4) Silac label:1000.00	PEAKS DB
VALTGLTVAEYFR(+10.01)	65.9	1448.79	13	-1.1	725.402	2	84.38	101370000	1	91118	F1:49798	Yes	SteveDorus10401569_female.raw	FBgn0010217	13C(6) 15N(4) Silac label	R13:13C(6) 15N(4) Silac label:1000.00	PEAKS DB
VALTGLTVAEYFR(+10.01)	64.86	1448.79	13	-1.1	725.402	2	84.38	101370000	1	91116	F1:49230	Yes	SteveDorus10401569_female.raw	FBgn0010217	13C(6) 15N(4) Silac label	R13:13C(6) 15N(4) Silac label:1000.00	PEAKS DB
VALTGLTVAEYFR(+10.01)	57.25	1448.79	13	-1.1	725.402	2	84.38	101370000	1	91115	F1:49217	Yes	SteveDorus10401569_female.raw	FBgn0010217	13C(6) 15N(4) Silac label	R13:13C(6) 15N(4) Silac label:1000.00	PEAKS DB
VALTGLTVAEYFR(+10.01)	52.92	1448.79	13	-1.1	725.402	2	84.38	101370000	1	91117	F1:49239	Yes	SteveDorus10401569_female.raw	FBgn0010217	13C(6) 15N(4) Silac label	R13:13C(6) 15N(4) Silac label:1000.00	PEAKS DB
VLVSSNFESVALDK(+8.01)	66.51	1514.81	14	-0.9	758.41	2	59.24	36645000	1	83346	F1:32112	Yes	SteveDorus10401569_female.raw	FBgn0286818	13C(6) 15N(2) Silac label	K14:13C(6) 15N(2) Silac label:1000.00	PEAKS DB
VLVSSNFESVALDK(+8.01)	50.56	1514.81	14	-0.9	758.41	2	59.24	36645000	1	83345	F1:32106	Yes	SteveDorus10401569_female.raw	FBgn0286818	13C(6) 15N(2) Silac label	K14:13C(6) 15N(2) Silac label:1000.00	PEAKS DB
VNQAIWLIC(+57.02)TGAR(+10.01)	66.47	1510.8	13	0.4	756.405	2	69.13	2848300	1	86710	F1:38926	Yes	SteveDorus10401569_female.raw	FBgn0038277	Carbamidomethylation; 13C(6) 15N(4) Silac label	C9:Carbamidomethylation:1000.00;R13:13C(6) 15N(4) Silac label:1000.00	PEAKS DB
VNQAIWLIC(+57.02)TGAR(+10.01)	60.09	1510.8	13	0.4	756.405	2	69.13	2848300	1	86709	F1:38911	Yes	SteveDorus10401569_female.raw	FBgn0038277	Carbamidomethylation; 13C(6) 15N(4) Silac label	C9:Carbamidomethylation:1000.00;R13:13C(6) 15N(4) Silac label:1000.00	PEAKS DB
VNQAIWLIC(+57.02)TGAR(+10.01)	46.06	1510.8	13	0	756.405	2	72.7	59652	2	20797	F2:37976	Yes	SteveDorus10401569_male.raw	FBgn0038277	Carbamidomethylation; 13C(6) 15N(4) Silac label	C9:Carbamidomethylation:1000.00;R13:13C(6) 15N(4) Silac label:1000.00	PEAKS DB
VNQAIWLIC(+57.02)TGAR(+10.01)	40.86	1510.8	13	0.4	756.405	2	69.13	2848300	1	86708	F1:38907	Yes	SteveDorus10401569_female.raw	FBgn0038277	Carbamidomethylation; 13C(6) 15N(4) Silac label	C9:Carbamidomethylation:1000.00;R13:13C(6) 15N(4) Silac label:1000.00	PEAKS DB
VNQAIWLLC(+57.02)TGAR(+10.01)	66.47	1510.8	13	0.4	756.405	2	69.13	2848300	1	86710	F1:38926	Yes	SteveDorus10401569_female.raw		Carbamidomethylation; 13C(6) 15N(4) Silac label	C9:Carbamidomethylation:1000.00;R13:13C(6) 15N(4) Silac label:1000.00	PEAKS DB
VNQAIWLLC(+57.02)TGAR(+10.01)	60.09	1510.8	13	0.4	756.405	2	69.13	2848300	1	86709	F1:38911	Yes	SteveDorus10401569_female.raw		Carbamidomethylation; 13C(6) 15N(4) Silac label	C9:Carbamidomethylation:1000.00;R13:13C(6) 15N(4) Silac label:1000.00	PEAKS DB
VNQAIWLLC(+57.02)TGAR(+10.01)	46.06	1510.8	13	0	756.405	2	72.7	59652	2	20797	F2:37976	Yes	SteveDorus10401569_male.raw		Carbamidomethylation; 13C(6) 15N(4) Silac label	C9:Carbamidomethylation:1000.00;R13:13C(6) 15N(4) Silac label:1000.00	PEAKS DB
VNQAIWLLC(+57.02)TGAR(+10.01)	40.86	1510.8	13	0.4	756.405	2	69.13	2848300	1	86708	F1:38907	Yes	SteveDorus10401569_female.raw		Carbamidomethylation; 13C(6) 15N(4) Silac label	C9:Carbamidomethylation:1000.00;R13:13C(6) 15N(4) Silac label:1000.00	PEAKS DB
VVITVGDGPGFYTTR(+10.01)	66.46	1590.83	15	-4.3	796.418	2	59.49	7086200	1	83439	F1:32262	Yes	SteveDorus10401569_female.raw	FBgn0028479	13C(6) 15N(4) Silac label	R15:13C(6) 15N(4) Silac label:1000.00	PEAKS DB
VVITVGDGPGFYTTR(+10.01)	61.23	1590.83	15	-4.3	796.418	2	59.49	7086200	1	83440	F1:32276	Yes	SteveDorus10401569_female.raw	FBgn0028479	13C(6) 15N(4) Silac label	R15:13C(6) 15N(4) Silac label:1000.00	PEAKS DB
VVITVGDGPGFYTTR(+10.01)	37.39	1590.83	15	-4.3	796.418	2	59.49	7086200	1	83438	F1:32254	Yes	SteveDorus10401569_female.raw	FBgn0028479	13C(6) 15N(4) Silac label	R15:13C(6) 15N(4) Silac label:1000.00	PEAKS DB
IDILHLEFAK(+8.01)	66.38	1205.69	10	0.1	603.852	2	70.98	2874600	1	87327	F1:40341	Yes	SteveDorus10401569_female.raw	FBgn0000667	13C(6) 15N(2) Silac label	K10:13C(6) 15N(2) Silac label:1000.00	PEAKS DB
IDILHLEFAK(+8.01)	61.35	1205.69	10	-0.9	603.852	2	72.22	3448100	2	20685	F2:37563	No	SteveDorus10401569_male.raw	FBgn0000667	13C(6) 15N(2) Silac label	K10:13C(6) 15N(2) Silac label:1000.00	PEAKS DB
IDILHLEFAK(+8.01)	55.88	1205.69	10	0.7	603.853	2	70.86	5428200	1	87276	F1:40204	No	SteveDorus10401569_female.raw	FBgn0000667	13C(6) 15N(2) Silac label	K10:13C(6) 15N(2) Silac label:1000.00	PEAKS DB
IDILHLEFAK(+8.01)	41.15	1205.69	10	-0.6	402.904	3	70.87	7864900	1	87294	F1:40491	Yes	SteveDorus10401569_female.raw	FBgn0000667	13C(6) 15N(2) Silac label	K10:13C(6) 15N(2) Silac label:1000.00	PEAKS DB
IDILHLEFAK(+8.01)	40.14	1205.69	10	-0.6	402.904	3	70.87	7864900	1	87293	F1:40422	Yes	SteveDorus10401569_female.raw	FBgn0000667	13C(6) 15N(2) Silac label	K10:13C(6) 15N(2) Silac label:1000.00	PEAKS DB
IDILHLEFAK(+8.01)	36.33	1205.69	10	-0.6	402.904	3	70.87	7864900	1	87291	F1:40195	Yes	SteveDorus10401569_female.raw	FBgn0000667	13C(6) 15N(2) Silac label	K10:13C(6) 15N(2) Silac label:1000.00	PEAKS DB
ATAGDTHLGGEDFDNR(+10.01)	66.35	1684.73	16	0.2	843.373	2	21.68	883080	1	66787	F1:5456	No	SteveDorus10401569_female.raw		13C(6) 15N(4) Silac label	R16:13C(6) 15N(4) Silac label:1000.00	PEAKS DB
TVVNQ(+.98)LNAVSTEER(+10.01)	66.32	1569.79	14	8.7	785.908	2	35.81	98719000	1	74047	F1:16045	No	SteveDorus10401569_female.raw	FBgn0250814	Deamidation (NQ); 13C(6) 15N(4) Silac label	Q5:Deamidation (NQ):27.96;R14:13C(6) 15N(4) Silac label:1000.00	PEAKS DB
TVVNQ(+.98)LNAVSTEER(+10.01)	57.79	1569.79	14	8.8	785.908	2	37.73	78515000	2	9714	F2:15942	No	SteveDorus10401569_male.raw	FBgn0250814	Deamidation (NQ); 13C(6) 15N(4) Silac label	Q5:Deamidation (NQ):27.96;R14:13C(6) 15N(4) Silac label:1000.00	PEAKS DB
IDAVSVGN(+.98)VR	66.31	1029.55	10	11.8	515.786	2	25.84	7585200	1	68988	F1:8769	No	SteveDorus10401569_female.raw	FBgn0038271	Deamidation (NQ)	N8:Deamidation (NQ):1000.00	PEAKS DB
IDAVSVGN(+.98)VR	58.8	1029.55	10	11.8	515.786	2	25.84	7585200	1	68987	F1:8722	No	SteveDorus10401569_female.raw	FBgn0038271	Deamidation (NQ)	N8:Deamidation (NQ):1000.00	PEAKS DB
VALVYGQM(+15.99)NEPPGAR(+10.01)	66.3	1626.81	15	-0.6	814.41	2	33.33	233380000	1	72788	F1:15694	Yes	SteveDorus10401569_female.raw	FBgn0010217	Oxidation (M); 13C(6) 15N(4) Silac label	M8:Oxidation (M):1000.00;R15:13C(6) 15N(4) Silac label:1000.00	PEAKS DB
VALVYGQM(+15.99)NEPPGAR(+10.01)	41.54	1626.81	15	-0.6	814.41	2	33.33	233380000	1	72785	F1:15074	Yes	SteveDorus10401569_female.raw	FBgn0010217	Oxidation (M); 13C(6) 15N(4) Silac label	M8:Oxidation (M):1000.00;R15:13C(6) 15N(4) Silac label:1000.00	PEAKS DB
VALVYGQM(+15.99)NEPPGAR(+10.01)	40.35	1626.81	15	-0.6	814.41	2	33.33	233380000	1	72784	F1:14849	Yes	SteveDorus10401569_female.raw	FBgn0010217	Oxidation (M); 13C(6) 15N(4) Silac label	M8:Oxidation (M):1000.00;R15:13C(6) 15N(4) Silac label:1000.00	PEAKS DB
QISNLQQSISDAEQR	66.24	1715.84	15	-0.2	858.929	2	45.94	7439800	2	13068	F2:21608	No	SteveDorus10401569_male.raw				PEAKS DB
QISNLQQSISDAEQR	53.48	1715.84	15	-1.1	858.928	2	44.25	7626400	1	77643	F1:21897	No	SteveDorus10401569_female.raw				PEAKS DB
DLEEANIQ(+.98)HESTLANLR(+10.01)	66.22	1962.95	17	6	982.489	2	48.65	223840000	1	79427	F1:24869	No	SteveDorus10401569_female.raw	FBgn0264695	Deamidation (NQ); 13C(6) 15N(4) Silac label	Q8:Deamidation (NQ):32.28;R17:13C(6) 15N(4) Silac label:1000.00	PEAKS DB
DLEEANIQ(+.98)HESTLANLR(+10.01)	45.15	1962.95	17	6.5	982.49	2	50.22	198380000	2	14464	F2:24071	Yes	SteveDorus10401569_male.raw	FBgn0264695	Deamidation (NQ); 13C(6) 15N(4) Silac label	Q8:Deamidation (NQ):32.28;R17:13C(6) 15N(4) Silac label:1000.00	PEAKS DB
DLEEANIQ(+.98)HESTLANLR(+10.01)	37.97	1962.95	17	6.7	655.329	3	48.58	365080000	1	79386	F1:25041	Yes	SteveDorus10401569_female.raw	FBgn0264695	Deamidation (NQ); 13C(6) 15N(4) Silac label	Q8:Deamidation (NQ):13.67;R17:13C(6) 15N(4) Silac label:1000.00	PEAKS DB
NIVNEQILLTR(+10.01)	66.21	1321.76	11	-1.3	661.886	2	56.29	0	1	113477	F1:30119	No	SteveDorus10401569_female.raw	FBgn0034432	13C(6) 15N(4) Silac label	R11:13C(6) 15N(4) Silac label:1000.00	PEAKS DB
TLYDDVDVVTIR(+10.01)	66.2	1417.73	12	-0.5	709.873	2	65.78	35633000	2	18739	F2:33365	Yes	SteveDorus10401569_male.raw	FBgn0027291	13C(6) 15N(4) Silac label	R12:13C(6) 15N(4) Silac label:1000.00	PEAKS DB
TLYDDVDVVTIR(+10.01)	66.15	1417.73	12	-0.9	709.873	2	64.7	58598000	1	85216	F1:35851	Yes	SteveDorus10401569_female.raw	FBgn0027291	13C(6) 15N(4) Silac label	R12:13C(6) 15N(4) Silac label:1000.00	PEAKS DB
TLYDDVDVVTIR(+10.01)	58.72	1417.73	12	-0.9	709.873	2	64.7	58598000	1	85215	F1:35786	Yes	SteveDorus10401569_female.raw	FBgn0027291	13C(6) 15N(4) Silac label	R12:13C(6) 15N(4) Silac label:1000.00	PEAKS DB
TLYDDVDVVTIR(+10.01)	50.63	1417.73	12	-0.5	709.873	2	65.78	35633000	2	18738	F2:33319	Yes	SteveDorus10401569_male.raw	FBgn0027291	13C(6) 15N(4) Silac label	R12:13C(6) 15N(4) Silac label:1000.00	PEAKS DB
TLYDDVDVVTIR(+10.01)	36.48	1417.73	12	0.3	709.874	2	66.82	0	2	46151	F2:34116	No	SteveDorus10401569_male.raw	FBgn0027291	13C(6) 15N(4) Silac label	R12:13C(6) 15N(4) Silac label:1000.00	PEAKS DB
TLYDDVDVVTIR(+10.01)	35.66	1417.73	12	-1.6	709.873	2	60.11	110140	2	17207	F2:29992	No	SteveDorus10401569_male.raw	FBgn0027291	13C(6) 15N(4) Silac label	R12:13C(6) 15N(4) Silac label:1000.00	PEAKS DB
HSYTLFYFNVK(+8.01)	66.16	1425.72	11	-1	713.865	2	68.26	51521000	1	86421	F1:38391	No	SteveDorus10401569_female.raw	FBgn0010226	13C(6) 15N(2) Silac label	K11:13C(6) 15N(2) Silac label:1000.00	PEAKS DB
HSYTLFYFNVK(+8.01)	65.09	1425.72	11	0	713.866	2	70.09	63968000	2	20062	F2:36530	No	SteveDorus10401569_male.raw	FBgn0010226	13C(6) 15N(2) Silac label	K11:13C(6) 15N(2) Silac label:1000.00	PEAKS DB
HSYTLFYFNVK(+8.01)	50.94	1425.72	11	0	713.866	2	70.09	63968000	2	20061	F2:35921	No	SteveDorus10401569_male.raw	FBgn0010226	13C(6) 15N(2) Silac label	K11:13C(6) 15N(2) Silac label:1000.00	PEAKS DB
HSYTLFYFNVK(+8.01)	37.86	1425.72	11	-1.7	713.865	2	71.27	1353900	2	20404	F2:37070	Yes	SteveDorus10401569_male.raw	FBgn0010226	13C(6) 15N(2) Silac label	K11:13C(6) 15N(2) Silac label:1000.00	PEAKS DB
HSYTLFYFNVK(+8.01)	37.69	1425.72	11	-0.9	713.865	2	71.06	3881100	2	20356	F2:37070	No	SteveDorus10401569_male.raw	FBgn0010226	13C(6) 15N(2) Silac label	K11:13C(6) 15N(2) Silac label:1000.00	PEAKS DB
HSYTLFYFNVK(+8.01)	37.37	1425.72	11	-0.2	476.246	3	67.96	0	1	118487	F1:38212	No	SteveDorus10401569_female.raw	FBgn0010226	13C(6) 15N(2) Silac label	K11:13C(6) 15N(2) Silac label:1000.00	PEAKS DB
IQAVVDSDAVPR(+10.01)	66.05	1278.68	12	-2.3	640.346	2	31.62	0	1	103953	F1:13072	No	SteveDorus10401569_female.raw		13C(6) 15N(4) Silac label	R12:13C(6) 15N(4) Silac label:1000.00	PEAKS DB
LDEVEDVLTTNR(+10.01)	66	1412.7	12	1.2	707.359	2	49.1	0	1	110660	F1:25309	No	SteveDorus10401569_female.raw	FBgn0039909	13C(6) 15N(4) Silac label	R12:13C(6) 15N(4) Silac label:1000.00	PEAKS DB
INELTTANVSLVSIK(+8.01)	65.99	1608.92	15	-2.5	805.464	2	63.65	0	1	116600	F1:35207	No	SteveDorus10401569_female.raw	FBgn0003149	13C(6) 15N(2) Silac label	K15:13C(6) 15N(2) Silac label:1000.00	PEAKS DB
LLEQQ(+.98)DEYQGQ(+.98)NIYGNQK(+8.01)	65.93	2177	18	11.7	1089.52	2	39.27	87343000	1	75655	F1:18651	Yes	SteveDorus10401569_female.raw	FBgn0000639	Deamidation (NQ); 13C(6) 15N(2) Silac label	Q5:Deamidation (NQ):26.02;Q11:Deamidation (NQ):21.94;K18:13C(6) 15N(2) Silac label:1000.00	PEAKS DB
LLEQQ(+.98)DEYQGQ(+.98)NIYGNQK(+8.01)	46.98	2177	18	11.7	1089.52	2	39.27	87343000	1	75653	F1:18492	Yes	SteveDorus10401569_female.raw	FBgn0000639	Deamidation (NQ); 13C(6) 15N(2) Silac label	Q5:Deamidation (NQ):10.11;Q11:Deamidation (NQ):21.94;K18:13C(6) 15N(2) Silac label:1000.00	PEAKS DB
NTLHC(+57.02)WATIAK(+8.01)	65.92	1321.67	11	-1	661.841	2	37.29	21558000	2	9509	F2:15760	Yes	SteveDorus10401569_male.raw	FBgn0003360	Carbamidomethylation; 13C(6) 15N(2) Silac label	C5:Carbamidomethylation:1000.00;K11:13C(6) 15N(2) Silac label:1000.00	PEAKS DB
NTLHC(+57.02)WATIAK(+8.01)	59.44	1321.67	11	-0.1	661.842	2	34.41	9419300	1	73350	F1:15080	Yes	SteveDorus10401569_female.raw	FBgn0003360	Carbamidomethylation; 13C(6) 15N(2) Silac label	C5:Carbamidomethylation:1000.00;K11:13C(6) 15N(2) Silac label:1000.00	PEAKS DB
NTLHC(+57.02)WATIAK(+8.01)	55.46	1321.67	11	-1	661.841	2	37.29	21558000	2	9508	F2:15625	Yes	SteveDorus10401569_male.raw	FBgn0003360	Carbamidomethylation; 13C(6) 15N(2) Silac label	C5:Carbamidomethylation:1000.00;K11:13C(6) 15N(2) Silac label:1000.00	PEAKS DB
NTLHC(+57.02)WATIAK(+8.01)	40.66	1321.67	11	-0.1	661.842	2	34.41	9419300	1	73351	F1:15107	Yes	SteveDorus10401569_female.raw	FBgn0003360	Carbamidomethylation; 13C(6) 15N(2) Silac label	C5:Carbamidomethylation:1000.00;K11:13C(6) 15N(2) Silac label:1000.00	PEAKS DB
NTLHC(+57.02)WATIAK(+8.01)	38.97	1321.67	11	-1	661.841	2	37.29	21558000	2	9510	F2:16117	Yes	SteveDorus10401569_male.raw	FBgn0003360	Carbamidomethylation; 13C(6) 15N(2) Silac label	C5:Carbamidomethylation:1000.00;K11:13C(6) 15N(2) Silac label:1000.00	PEAKS DB
LLFLGLDNAGK(+8.01)	65.88	1167.67	11	-1.2	584.844	2	72.31	634990	1	87753	F1:41316	Yes	SteveDorus10401569_female.raw	FBgn0038947	13C(6) 15N(2) Silac label	K11:13C(6) 15N(2) Silac label:1000.00	PEAKS DB
LLFLGLDNAGK(+8.01)	42.06	1167.67	11	-0.4	584.844	2	73.42	0	2	48853	F2:38430	No	SteveDorus10401569_male.raw	FBgn0038947	13C(6) 15N(2) Silac label	K11:13C(6) 15N(2) Silac label:1000.00	PEAKS DB
VVDALGNAIDGK(+8.01)	65.84	1178.64	12	-0.6	590.326	2	36.4	194820000	1	74311	F1:16900	Yes	SteveDorus10401569_female.raw	FBgn0011211	13C(6) 15N(2) Silac label	K12:13C(6) 15N(2) Silac label:1000.00	PEAKS DB
VVDALGNAIDGK(+8.01)	61.34	1178.64	12	-0.6	590.326	2	36.4	194820000	1	74312	F1:16906	Yes	SteveDorus10401569_female.raw	FBgn0011211	13C(6) 15N(2) Silac label	K12:13C(6) 15N(2) Silac label:1000.00	PEAKS DB
VVDALGNAIDGK(+8.01)	52.72	1178.64	12	-1.4	590.326	2	33.53	21109000	2	7849	F2:13018	Yes	SteveDorus10401569_male.raw	FBgn0011211	13C(6) 15N(2) Silac label	K12:13C(6) 15N(2) Silac label:1000.00	PEAKS DB
VVDALGNAIDGK(+8.01)	47.85	1178.64	12	-1.4	590.326	2	33.53	21109000	2	7850	F2:13042	Yes	SteveDorus10401569_male.raw	FBgn0011211	13C(6) 15N(2) Silac label	K12:13C(6) 15N(2) Silac label:1000.00	PEAKS DB
VVDALGNAIDGK(+8.01)	45.65	1178.64	12	-0.6	590.326	2	36.4	194820000	1	74314	F1:17032	Yes	SteveDorus10401569_female.raw	FBgn0011211	13C(6) 15N(2) Silac label	K12:13C(6) 15N(2) Silac label:1000.00	PEAKS DB
VVDALGNAIDGK(+8.01)	41.23	1178.64	12	-0.6	590.326	2	36.4	194820000	1	74313	F1:16972	Yes	SteveDorus10401569_female.raw	FBgn0011211	13C(6) 15N(2) Silac label	K12:13C(6) 15N(2) Silac label:1000.00	PEAKS DB
DGVTLTLSTLVDGK(+8.01)	65.83	1425.78	14	-0.4	713.897	2	82.6	15155000	1	90661	F1:48136	Yes	SteveDorus10401569_female.raw	FBgn0004363	13C(6) 15N(2) Silac label	K14:13C(6) 15N(2) Silac label:1000.00	PEAKS DB
DGVTLTLSTLVDGK(+8.01)	61.97	1425.78	14	-0.4	713.897	2	82.6	15155000	1	90662	F1:48252	Yes	SteveDorus10401569_female.raw	FBgn0004363	13C(6) 15N(2) Silac label	K14:13C(6) 15N(2) Silac label:1000.00	PEAKS DB
DGVTLTLSTLVDGK(+8.01)	52.9	1425.78	14	0.4	713.898	2	77.24	0	2	50441	F2:40846	No	SteveDorus10401569_male.raw	FBgn0004363	13C(6) 15N(2) Silac label	K14:13C(6) 15N(2) Silac label:1000.00	PEAKS DB
ANLDVVDQ(+.98)ASIDNFM(+15.99)IK(+8.01)	65.81	1916.93	17	6	959.477	2	74.93	53812000	2	21434	F2:39668	Yes	SteveDorus10401569_male.raw	FBgn0000579	Deamidation (NQ); Oxidation (M); 13C(6) 15N(2) Silac label	Q8:Deamidation (NQ):61.82;M15:Oxidation (M):1000.00;K17:13C(6) 15N(2) Silac label:1000.00	PEAKS DB
ANLDVVDQ(+.98)ASIDNFM(+15.99)IK(+8.01)	52.63	1916.93	17	7.4	959.479	2	74.47	44450000	1	88450	F1:43092	No	SteveDorus10401569_female.raw	FBgn0000579	Deamidation (NQ); Oxidation (M); 13C(6) 15N(2) Silac label	Q8:Deamidation (NQ):32.46;M15:Oxidation (M):1000.00;K17:13C(6) 15N(2) Silac label:1000.00	PEAKS DB
ANLDVVDQ(+.98)ASIDNFM(+15.99)IK(+8.01)	52.1	1916.93	17	6.7	959.478	2	75.26	30603000	2	21510	F2:39668	Yes	SteveDorus10401569_male.raw	FBgn0000579	Deamidation (NQ); Oxidation (M); 13C(6) 15N(2) Silac label	Q8:Deamidation (NQ):39.19;M15:Oxidation (M):1000.00;K17:13C(6) 15N(2) Silac label:1000.00	PEAKS DB
ANLDVVDQ(+.98)ASIDNFM(+15.99)IK(+8.01)	43.76	1916.93	17	6	959.477	2	74.93	53812000	2	21432	F2:39303	Yes	SteveDorus10401569_male.raw	FBgn0000579	Deamidation (NQ); Oxidation (M); 13C(6) 15N(2) Silac label	Q8:Deamidation (NQ):21.46;M15:Oxidation (M):1000.00;K17:13C(6) 15N(2) Silac label:1000.00	PEAKS DB
ANLDVVDQ(+.98)ASIDNFM(+15.99)IK(+8.01)	42.25	1916.93	17	6	959.477	2	74.93	53812000	2	21431	F2:39229	Yes	SteveDorus10401569_male.raw	FBgn0000579	Deamidation (NQ); Oxidation (M); 13C(6) 15N(2) Silac label	Q8:Deamidation (NQ):61.82;M15:Oxidation (M):1000.00;K17:13C(6) 15N(2) Silac label:1000.00	PEAKS DB
GGVAGGSILSGVLK(+8.01)	65.8	1221.72	14	-0.6	611.865	2	62.39	0	1	116082	F1:34378	No	SteveDorus10401569_female.raw	FBgn0263740	13C(6) 15N(2) Silac label	K14:13C(6) 15N(2) Silac label:1000.00	PEAKS DB
NVQQVTN(+.98)SIGALC(+57.02)K	65.77	1531.77	14	8.2	766.897	2	45.11	31088000	1	77992	F1:22552	Yes	SteveDorus10401569_female.raw	FBgn0264695	Deamidation (NQ); Carbamidomethylation	N7:Deamidation (NQ):47.09;C13:Carbamidomethylation:1000.00	PEAKS DB
LIEVGN(+.98)NGVAAGGR(+10.01)	65.73	1336.7	14	9.9	669.363	2	27.26	0	1	102227	F1:9872	No	SteveDorus10401569_female.raw	FBgn0087002	Deamidation (NQ); 13C(6) 15N(4) Silac label	N6:Deamidation (NQ):20.92;R14:13C(6) 15N(4) Silac label:1000.00	PEAKS DB
LIEVGN(+.98)NGVAAGGR(+10.01)	52.9	1336.7	14	11.7	669.364	2	29.08	7523000	2	5907	F2:10213	No	SteveDorus10401569_male.raw	FBgn0087002	Deamidation (NQ); 13C(6) 15N(4) Silac label	N6:Deamidation (NQ):11.06;R14:13C(6) 15N(4) Silac label:1000.00	PEAKS DB
LIEVGN(+.98)NGVAAGGR(+10.01)	44.27	1336.7	14	-0.9	669.355	2	32	8830600	2	7181	F2:11943	Yes	SteveDorus10401569_male.raw	FBgn0087002	Deamidation (NQ); 13C(6) 15N(4) Silac label	N6:Deamidation (NQ):0.00;R14:13C(6) 15N(4) Silac label:1000.00	PEAKS DB
LIEVGN(+.98)NGVAAGGR(+10.01)	42.92	1336.7	14	9.9	669.363	2	27.23	0	1	102212	F1:9848	No	SteveDorus10401569_female.raw	FBgn0087002	Deamidation (NQ); 13C(6) 15N(4) Silac label	N6:Deamidation (NQ):17.01;R14:13C(6) 15N(4) Silac label:1000.00	PEAKS DB
LIEVGN(+.98)NGVAAGGR(+10.01)	42.41	1336.7	14	-0.9	669.355	2	32	8830600	2	7180	F2:11903	Yes	SteveDorus10401569_male.raw	FBgn0087002	Deamidation (NQ); 13C(6) 15N(4) Silac label	N6:Deamidation (NQ):0.00;R14:13C(6) 15N(4) Silac label:1000.00	PEAKS DB
LIEVGN(+.98)NGVAAGGR(+10.01)	35.82	1336.7	14	-0.6	669.356	2	31.27	28529000	1	71796	F1:13092	Yes	SteveDorus10401569_female.raw	FBgn0087002	Deamidation (NQ); 13C(6) 15N(4) Silac label	N6:Deamidation (NQ):0.00;R14:13C(6) 15N(4) Silac label:1000.00	PEAKS DB
DYYFALANTVK(+8.01)	65.69	1311.66	11	-1.5	656.836	2	69.62	19917000	2	19895	F2:35800	Yes	SteveDorus10401569_male.raw	FBgn0004507	13C(6) 15N(2) Silac label	K11:13C(6) 15N(2) Silac label:1000.00	PEAKS DB
DYYFALANTVK(+8.01)	62.95	1311.66	11	-1.5	656.836	2	69.62	19917000	2	19896	F2:35809	Yes	SteveDorus10401569_male.raw	FBgn0004507	13C(6) 15N(2) Silac label	K11:13C(6) 15N(2) Silac label:1000.00	PEAKS DB
DYYFALANTVK(+8.01)	57.74	1311.66	11	-0.4	656.837	2	68.8	0	1	118866	F1:38789	No	SteveDorus10401569_female.raw	FBgn0004507	13C(6) 15N(2) Silac label	K11:13C(6) 15N(2) Silac label:1000.00	PEAKS DB
NVQDAIADAEQR	65.68	1328.63	12	0.5	665.324	2	37.83	0	2	35841	F2:16172	No	SteveDorus10401569_male.raw				PEAKS DB
GFLETVELQ(+.98)IGLK(+8.01)	65.68	1454.81	13	9.9	728.42	2	102.12	1610700	1	94357	F1:59526	Yes	SteveDorus10401569_female.raw	FBgn0036213	Deamidation (NQ); 13C(6) 15N(2) Silac label	Q9:Deamidation (NQ):1000.00;K13:13C(6) 15N(2) Silac label:1000.00	PEAKS DB
GFLETVELQ(+.98)IGLK(+8.01)	44.41	1454.81	13	10.4	728.42	2	102.09	71918	2	25683	F2:53047	Yes	SteveDorus10401569_male.raw	FBgn0036213	Deamidation (NQ); 13C(6) 15N(2) Silac label	Q9:Deamidation (NQ):1000.00;K13:13C(6) 15N(2) Silac label:1000.00	PEAKS DB
GFLETVELQ(+.98)IGLK(+8.01)	35.06	1454.81	13	8.5	728.419	2	101.45	0	1	132537	F1:59203	No	SteveDorus10401569_female.raw	FBgn0036213	Deamidation (NQ); 13C(6) 15N(2) Silac label	Q9:Deamidation (NQ):1000.00;K13:13C(6) 15N(2) Silac label:1000.00	PEAKS DB
LIGQIVSSITASLR(+10.01)	65.65	1466.87	14	0.3	734.442	2	106.53	42504000	2	26121	F2:54668	Yes	SteveDorus10401569_male.raw	FBgn0003884:FBgn0003885	13C(6) 15N(4) Silac label	R14:13C(6) 15N(4) Silac label:1000.00	PEAKS DB
LIGQIVSSITASLR(+10.01)	63.48	1466.87	14	0.3	734.442	2	106.53	42504000	2	26123	F2:54759	Yes	SteveDorus10401569_male.raw	FBgn0003884:FBgn0003885	13C(6) 15N(4) Silac label	R14:13C(6) 15N(4) Silac label:1000.00	PEAKS DB
LIGQIVSSITASLR(+10.01)	58.46	1466.87	14	0.3	734.442	2	106.53	42504000	2	26124	F2:55131	Yes	SteveDorus10401569_male.raw	FBgn0003884:FBgn0003885	13C(6) 15N(4) Silac label	R14:13C(6) 15N(4) Silac label:1000.00	PEAKS DB
LIGQIVSSITASLR(+10.01)	57.24	1466.87	14	0.3	734.442	2	106.53	42504000	2	26126	F2:55260	Yes	SteveDorus10401569_male.raw	FBgn0003884:FBgn0003885	13C(6) 15N(4) Silac label	R14:13C(6) 15N(4) Silac label:1000.00	PEAKS DB
LIGQIVSSITASLR(+10.01)	50.84	1466.87	14	-1.4	489.963	3	105.48	0	1	133816	F1:61141	No	SteveDorus10401569_female.raw	FBgn0003884:FBgn0003885	13C(6) 15N(4) Silac label	R14:13C(6) 15N(4) Silac label:1000.00	PEAKS DB
LIGQIVSSITASLR(+10.01)	47.81	1466.87	14	0.3	734.442	2	106.53	42504000	2	26122	F2:54720	Yes	SteveDorus10401569_male.raw	FBgn0003884:FBgn0003885	13C(6) 15N(4) Silac label	R14:13C(6) 15N(4) Silac label:1000.00	PEAKS DB
LIGQIVSSITASLR(+10.01)	37.27	1466.87	14	-0.8	734.441	2	105.37	0	1	133785	F1:61088	No	SteveDorus10401569_female.raw	FBgn0003884:FBgn0003885	13C(6) 15N(4) Silac label	R14:13C(6) 15N(4) Silac label:1000.00	PEAKS DB
FVQ(+.98)VEIDLVTAK(+8.01)	65.59	1369.76	12	9.1	685.893	2	68.26	2214500	1	86420	F1:38479	Yes	SteveDorus10401569_female.raw	FBgn0004117	Deamidation (NQ); 13C(6) 15N(2) Silac label	Q3:Deamidation (NQ):1000.00;K12:13C(6) 15N(2) Silac label:1000.00	PEAKS DB
FVQ(+.98)VEIDLVTAK(+8.01)	55.26	1369.76	12	11.9	685.895	2	68.21	1180500	1	86403	F1:38479	Yes	SteveDorus10401569_female.raw	FBgn0004117	Deamidation (NQ); 13C(6) 15N(2) Silac label	Q3:Deamidation (NQ):1000.00;K12:13C(6) 15N(2) Silac label:1000.00	PEAKS DB
VGYYELVGEIIR(+10.01)	65.57	1419.76	12	-1.8	710.888	2	88.34	7991200	1	91961	F1:51649	Yes	SteveDorus10401569_female.raw	FBgn0263598	13C(6) 15N(4) Silac label	R12:13C(6) 15N(4) Silac label:1000.00	PEAKS DB
VGYYELVGEIIR(+10.01)	64.11	1419.76	12	-1.8	710.888	2	88.34	7991200	1	91962	F1:51708	Yes	SteveDorus10401569_female.raw	FBgn0263598	13C(6) 15N(4) Silac label	R12:13C(6) 15N(4) Silac label:1000.00	PEAKS DB
VGYYELVGEIIR(+10.01)	61.94	1419.76	12	-1.1	710.888	2	89.03	5544300	2	24273	F2:47273	Yes	SteveDorus10401569_male.raw	FBgn0263598	13C(6) 15N(4) Silac label	R12:13C(6) 15N(4) Silac label:1000.00	PEAKS DB
VGYYELVGEIIR(+10.01)	59.17	1419.76	12	-1.1	710.888	2	89.03	5544300	2	24274	F2:47282	Yes	SteveDorus10401569_male.raw	FBgn0263598	13C(6) 15N(4) Silac label	R12:13C(6) 15N(4) Silac label:1000.00	PEAKS DB
VGYYELVGEIIR(+10.01)	58.31	1419.76	12	-1.8	710.888	2	88.34	7991200	1	91963	F1:51739	Yes	SteveDorus10401569_female.raw	FBgn0263598	13C(6) 15N(4) Silac label	R12:13C(6) 15N(4) Silac label:1000.00	PEAKS DB
VGYYELVGEIIR(+10.01)	48.12	1419.76	12	-1.1	710.888	2	89.03	5544300	2	24272	F2:47250	Yes	SteveDorus10401569_male.raw	FBgn0263598	13C(6) 15N(4) Silac label	R12:13C(6) 15N(4) Silac label:1000.00	PEAKS DB
LAEAEETIESLNQK(+8.01)	65.51	1581.8	14	0.1	791.906	2	46.24	118170000	2	13165	F2:21956	Yes	SteveDorus10401569_male.raw	FBgn0264695	13C(6) 15N(2) Silac label	K14:13C(6) 15N(2) Silac label:1000.00	PEAKS DB
VEFQ(+.98)DALLLLSEK(+8.01)	65.51	1512.82	13	8.1	757.422	2	95.8	5689700	2	25178	F2:50611	No	SteveDorus10401569_male.raw	FBgn0015245	Deamidation (NQ); 13C(6) 15N(2) Silac label	Q4:Deamidation (NQ):1000.00;K13:13C(6) 15N(2) Silac label:1000.00	PEAKS DB
VEFQ(+.98)DALLLLSEK(+8.01)	53.8	1512.82	13	9.1	757.423	2	95.29	22829000	1	93430	F1:55883	Yes	SteveDorus10401569_female.raw	FBgn0015245	Deamidation (NQ); 13C(6) 15N(2) Silac label	Q4:Deamidation (NQ):1000.00;K13:13C(6) 15N(2) Silac label:1000.00	PEAKS DB
VEFQ(+.98)DALLLLSEK(+8.01)	49.37	1512.82	13	8.1	757.422	2	95.8	5689700	2	25177	F2:50535	No	SteveDorus10401569_male.raw	FBgn0015245	Deamidation (NQ); 13C(6) 15N(2) Silac label	Q4:Deamidation (NQ):1000.00;K13:13C(6) 15N(2) Silac label:1000.00	PEAKS DB
VEFQ(+.98)DALLLLSEK(+8.01)	36.96	1512.82	13	9.1	757.423	2	95.29	22829000	1	93429	F1:55877	Yes	SteveDorus10401569_female.raw	FBgn0015245	Deamidation (NQ); 13C(6) 15N(2) Silac label	Q4:Deamidation (NQ):1000.00;K13:13C(6) 15N(2) Silac label:1000.00	PEAKS DB
N(+.98)VIFVAGLGGIGLDTSK(+8.01)	65.45	1668.92	17	9.9	835.474	2	88.55	2404300	1	91995	F1:51957	Yes	SteveDorus10401569_female.raw	FBgn0000055	Deamidation (NQ); 13C(6) 15N(2) Silac label	N1:Deamidation (NQ):1000.00;K17:13C(6) 15N(2) Silac label:1000.00	PEAKS DB
N(+.98)VIFVAGLGGIGLDTSK(+8.01)	54.38	1668.92	17	7.5	835.472	2	89.18	1712600	1	92211	F1:52329	No	SteveDorus10401569_female.raw	FBgn0000055	Deamidation (NQ); 13C(6) 15N(2) Silac label	N1:Deamidation (NQ):1000.00;K17:13C(6) 15N(2) Silac label:1000.00	PEAKS DB
N(+.98)VIFVAGLGGIGLDTSK(+8.01)	54.25	1668.92	17	9.3	835.474	2	88.26	17138000	2	24160	F2:47088	Yes	SteveDorus10401569_male.raw	FBgn0000055	Deamidation (NQ); 13C(6) 15N(2) Silac label	N1:Deamidation (NQ):1000.00;K17:13C(6) 15N(2) Silac label:1000.00	PEAKS DB
N(+.98)VIFVAGLGGIGLDTSK(+8.01)	51.6	1668.92	17	9.1	835.474	2	88.57	6122800	2	24210	F2:47088	Yes	SteveDorus10401569_male.raw	FBgn0000055	Deamidation (NQ); 13C(6) 15N(2) Silac label	N1:Deamidation (NQ):1000.00;K17:13C(6) 15N(2) Silac label:1000.00	PEAKS DB
N(+.98)VIFVAGLGGIGLDTSK(+8.01)	46.05	1668.92	17	13	835.477	2	89.53	0	1	127959	F1:52509	No	SteveDorus10401569_female.raw	FBgn0000055	Deamidation (NQ); 13C(6) 15N(2) Silac label	N1:Deamidation (NQ):1000.00;K17:13C(6) 15N(2) Silac label:1000.00	PEAKS DB
N(+.98)VIFVAGLGGIGLDTSK(+8.01)	45.07	1668.92	17	7.7	835.473	2	87.41	0	1	127049	F1:51203	No	SteveDorus10401569_female.raw	FBgn0000055	Deamidation (NQ); 13C(6) 15N(2) Silac label	N1:Deamidation (NQ):1000.00;K17:13C(6) 15N(2) Silac label:1000.00	PEAKS DB
N(+.98)VIFVAGLGGIGLDTSK(+8.01)	43.63	1668.92	17	9.6	835.474	2	88.95	2616900	1	92167	F1:52104	Yes	SteveDorus10401569_female.raw	FBgn0000055	Deamidation (NQ); 13C(6) 15N(2) Silac label	N1:Deamidation (NQ):1000.00;K17:13C(6) 15N(2) Silac label:1000.00	PEAKS DB
N(+.98)VIFVAGLGGIGLDTSK(+8.01)	42	1668.92	17	9.3	835.474	2	88.26	17138000	2	24158	F2:46977	Yes	SteveDorus10401569_male.raw	FBgn0000055	Deamidation (NQ); 13C(6) 15N(2) Silac label	N1:Deamidation (NQ):1000.00;K17:13C(6) 15N(2) Silac label:1000.00	PEAKS DB
N(+.98)VIFVAGLGGIGLDTSK(+8.01)	41.89	1668.92	17	8.3	835.473	2	89.46	1484900	2	24362	F2:47619	Yes	SteveDorus10401569_male.raw	FBgn0000055	Deamidation (NQ); 13C(6) 15N(2) Silac label	N1:Deamidation (NQ):1000.00;K17:13C(6) 15N(2) Silac label:1000.00	PEAKS DB
N(+.98)VIFVAGLGGIGLDTSK(+8.01)	38.74	1668.92	17	9.1	835.474	2	89.31	858470	2	24327	F2:47468	No	SteveDorus10401569_male.raw	FBgn0000055	Deamidation (NQ); 13C(6) 15N(2) Silac label	N1:Deamidation (NQ):1000.00;K17:13C(6) 15N(2) Silac label:1000.00	PEAKS DB
DFPLSGYVELR(+10.01)	65.43	1304.66	11	-2	653.338	2	80.8	0	1	124324	F1:47072	No	SteveDorus10401569_female.raw	FBgn0266582	13C(6) 15N(4) Silac label	R11:13C(6) 15N(4) Silac label:1000.00	PEAKS DB
DFPLSGYVELR(+10.01)	59.66	1304.66	11	0.2	653.339	2	81.29	0	2	51992	F2:43239	No	SteveDorus10401569_male.raw	FBgn0266582	13C(6) 15N(4) Silac label	R11:13C(6) 15N(4) Silac label:1000.00	PEAKS DB
VTM(+15.99)FVYEELIDGK(+8.01)	65.41	1566.77	13	-1	784.393	2	74.69	0	2	49379	F2:39255	No	SteveDorus10401569_male.raw	FBgn0001128	Oxidation (M); 13C(6) 15N(2) Silac label	M3:Oxidation (M):1000.00;K13:13C(6) 15N(2) Silac label:1000.00	PEAKS DB
VTM(+15.99)FVYEELIDGK(+8.01)	50.06	1566.77	13	-2.5	784.392	2	73.99	12917000	1	88272	F1:42485	Yes	SteveDorus10401569_female.raw	FBgn0001128	Oxidation (M); 13C(6) 15N(2) Silac label	M3:Oxidation (M):1000.00;K13:13C(6) 15N(2) Silac label:1000.00	PEAKS DB
VTM(+15.99)FVYEELIDGK(+8.01)	42.68	1566.77	13	-1.6	784.393	2	74.57	4907800	2	21336	F2:39162	Yes	SteveDorus10401569_male.raw	FBgn0001128	Oxidation (M); 13C(6) 15N(2) Silac label	M3:Oxidation (M):1000.00;K13:13C(6) 15N(2) Silac label:1000.00	PEAKS DB
NYIVHSTDTEADFK(+8.01)	65.4	1646.77	14	2.1	824.392	2	29.76	0	1	103217	F1:11691	No	SteveDorus10401569_female.raw	FBgn0010019	13C(6) 15N(2) Silac label	K14:13C(6) 15N(2) Silac label:1000.00	PEAKS DB
NYIVHSTDTEADFK(+8.01)	60.1	1646.77	14	-1.8	824.389	2	32.13	13131000	2	7274	F2:12105	Yes	SteveDorus10401569_male.raw	FBgn0010019	13C(6) 15N(2) Silac label	K14:13C(6) 15N(2) Silac label:1000.00	PEAKS DB
NYIVHSTDTEADFK(+8.01)	37.82	1646.77	14	-1.8	824.389	2	32.13	13131000	2	7273	F2:12036	Yes	SteveDorus10401569_male.raw	FBgn0010019	13C(6) 15N(2) Silac label	K14:13C(6) 15N(2) Silac label:1000.00	PEAKS DB
SPDTATLLGIVSR(+10.01)	65.33	1338.74	13	0	670.376	2	69.8	10134000	1	86919	F1:39383	Yes	SteveDorus10401569_female.raw	FBgn0003071	13C(6) 15N(4) Silac label	R13:13C(6) 15N(4) Silac label:1000.00	PEAKS DB
SPDTATLLGIVSR(+10.01)	53.35	1338.74	13	0	670.376	2	69.8	10134000	1	86918	F1:39340	Yes	SteveDorus10401569_female.raw	FBgn0003071	13C(6) 15N(4) Silac label	R13:13C(6) 15N(4) Silac label:1000.00	PEAKS DB
SPDTATLLGIVSR(+10.01)	45.34	1338.74	13	0	670.376	2	69.8	10134000	1	86920	F1:39460	Yes	SteveDorus10401569_female.raw	FBgn0003071	13C(6) 15N(4) Silac label	R13:13C(6) 15N(4) Silac label:1000.00	PEAKS DB
VVDALGN(+.98)AIDGK	65.3	1171.61	12	12.4	586.819	2	36.41	38460000	1	74323	F1:16743	No	SteveDorus10401569_female.raw	FBgn0011211	Deamidation (NQ)	N7:Deamidation (NQ):1000.00	PEAKS DB
VVDALGN(+.98)AIDGK	41.46	1171.61	12	11.5	586.818	2	38.3	2684600	2	9955	F2:16514	No	SteveDorus10401569_male.raw	FBgn0011211	Deamidation (NQ)	N7:Deamidation (NQ):1000.00	PEAKS DB
ISGLIYEETR(+10.01)	65.2	1189.62	10	-0.9	595.818	2	39.57	45933000	1	75777	F1:18839	Yes	SteveDorus10401569_female.raw	FBgn0053875:FBgn0053897:FBgn0053905:FBgn0053903:FBgn0053891:FBgn0013981:FBgn0053883:FBgn0053889:FBgn0053901:FBgn0053907:FBgn0053871:FBgn0053893:FBgn0053909:FBgn0053885:FBgn0053887:FBgn0053899:FBgn0053873:FBgn0053895:FBgn0051611	13C(6) 15N(4) Silac label	R10:13C(6) 15N(4) Silac label:1000.00	PEAKS DB
ISGLIYEETR(+10.01)	61.07	1189.62	10	-0.9	595.818	2	39.57	45933000	1	75778	F1:18860	Yes	SteveDorus10401569_female.raw	FBgn0053875:FBgn0053897:FBgn0053905:FBgn0053903:FBgn0053891:FBgn0013981:FBgn0053883:FBgn0053889:FBgn0053901:FBgn0053907:FBgn0053871:FBgn0053893:FBgn0053909:FBgn0053885:FBgn0053887:FBgn0053899:FBgn0053873:FBgn0053895:FBgn0051611	13C(6) 15N(4) Silac label	R10:13C(6) 15N(4) Silac label:1000.00	PEAKS DB
ISGLIYEETR(+10.01)	39.23	1189.62	10	0.1	595.818	2	41.71	37738000	2	11396	F2:18594	No	SteveDorus10401569_male.raw	FBgn0053875:FBgn0053897:FBgn0053905:FBgn0053903:FBgn0053891:FBgn0013981:FBgn0053883:FBgn0053889:FBgn0053901:FBgn0053907:FBgn0053871:FBgn0053893:FBgn0053909:FBgn0053885:FBgn0053887:FBgn0053899:FBgn0053873:FBgn0053895:FBgn0051611	13C(6) 15N(4) Silac label	R10:13C(6) 15N(4) Silac label:1000.00	PEAKS DB
TSEQALLDTIAK(+8.01)	65.16	1296.7	12	-0.7	649.358	2	54.64	172700000	1	81594	F1:29153	Yes	SteveDorus10401569_female.raw	FBgn0011211	13C(6) 15N(2) Silac label	K12:13C(6) 15N(2) Silac label:1000.00	PEAKS DB
TSEQALLDTIAK(+8.01)	65.04	1296.7	12	-0.7	649.358	2	54.64	172700000	1	81595	F1:29221	Yes	SteveDorus10401569_female.raw	FBgn0011211	13C(6) 15N(2) Silac label	K12:13C(6) 15N(2) Silac label:1000.00	PEAKS DB
TSEQALLDTIAK(+8.01)	60.56	1296.7	12	-0.7	649.358	2	54.64	172700000	1	81593	F1:29095	Yes	SteveDorus10401569_female.raw	FBgn0011211	13C(6) 15N(2) Silac label	K12:13C(6) 15N(2) Silac label:1000.00	PEAKS DB
TSEQALLDTIAK(+8.01)	47.14	1296.7	12	-0.7	649.358	2	54.64	172700000	1	81590	F1:28703	Yes	SteveDorus10401569_female.raw	FBgn0011211	13C(6) 15N(2) Silac label	K12:13C(6) 15N(2) Silac label:1000.00	PEAKS DB
TSEQALLDTIAK(+8.01)	46.81	1296.7	12	-0.7	649.358	2	54.64	172700000	1	81591	F1:28719	Yes	SteveDorus10401569_female.raw	FBgn0011211	13C(6) 15N(2) Silac label	K12:13C(6) 15N(2) Silac label:1000.00	PEAKS DB
TSEQALLDTIAK(+8.01)	41.82	1296.7	12	-1.7	649.357	2	55.72	0	2	42055	F2:27397	No	SteveDorus10401569_male.raw	FBgn0011211	13C(6) 15N(2) Silac label	K12:13C(6) 15N(2) Silac label:1000.00	PEAKS DB
TSEQALLDTIAK(+8.01)	41.68	1296.7	12	-1.3	649.357	2	56.11	0	1	113402	F1:29998	No	SteveDorus10401569_female.raw	FBgn0011211	13C(6) 15N(2) Silac label	K12:13C(6) 15N(2) Silac label:1000.00	PEAKS DB
TSEQALLDTIAK(+8.01)	35.64	1296.7	12	-0.7	649.358	2	54.64	172700000	1	81596	F1:29387	Yes	SteveDorus10401569_female.raw	FBgn0011211	13C(6) 15N(2) Silac label	K12:13C(6) 15N(2) Silac label:1000.00	PEAKS DB
TSEQALLDTIAK(+8.01)	35.03	1296.7	12	-0.7	649.358	2	54.64	172700000	1	81592	F1:28729	Yes	SteveDorus10401569_female.raw	FBgn0011211	13C(6) 15N(2) Silac label	K12:13C(6) 15N(2) Silac label:1000.00	PEAKS DB
TYGGVLC(+57.02)HSC(+57.02)LR(+10.01)	65.15	1431.66	12	-4.4	716.835	2	28.24	1680200	1	70219	F1:10536	No	SteveDorus10401569_female.raw	FBgn0037686:FBgn0039406	Carbamidomethylation; 13C(6) 15N(4) Silac label	C7:Carbamidomethylation:1000.00;C10:Carbamidomethylation:1000.00;R12:13C(6) 15N(4) Silac label:1000.00	PEAKS DB
SSQ(+.98)GVNLVLYQLK(+8.01)	65.12	1456.8	13	8.7	729.414	2	67.55	11356000	2	19229	F2:34499	No	SteveDorus10401569_male.raw	FBgn0036969	Deamidation (NQ); 13C(6) 15N(2) Silac label	Q3:Deamidation (NQ):38.07;K13:13C(6) 15N(2) Silac label:1000.00	PEAKS DB
SSQ(+.98)GVNLVLYQLK(+8.01)	59.89	1456.8	13	8.7	729.414	2	67.55	11356000	2	19228	F2:34478	No	SteveDorus10401569_male.raw	FBgn0036969	Deamidation (NQ); 13C(6) 15N(2) Silac label	Q3:Deamidation (NQ):29.29;K13:13C(6) 15N(2) Silac label:1000.00	PEAKS DB
NVIIEQSWGSPK(+8.01)	65.07	1364.72	12	-0.2	683.366	2	45.33	18779000	1	78077	F1:22553	Yes	SteveDorus10401569_female.raw	FBgn0015245:FBgn0031728	13C(6) 15N(2) Silac label	K12:13C(6) 15N(2) Silac label:1000.00	PEAKS DB
NVIIEQSWGSPK(+8.01)	55.56	1364.72	12	-0.2	683.366	2	45.33	18779000	1	78078	F1:22576	Yes	SteveDorus10401569_female.raw	FBgn0015245:FBgn0031728	13C(6) 15N(2) Silac label	K12:13C(6) 15N(2) Silac label:1000.00	PEAKS DB
NVIIEQSWGSPK(+8.01)	53.33	1364.72	12	-0.2	683.366	2	45.33	18779000	1	78079	F1:22674	Yes	SteveDorus10401569_female.raw	FBgn0015245:FBgn0031728	13C(6) 15N(2) Silac label	K12:13C(6) 15N(2) Silac label:1000.00	PEAKS DB
VLDELTLTK	65.05	1030.59	9	-0.6	516.303	2	43.64	6748000	1	77376	F1:21565	No	SteveDorus10401569_female.raw				PEAKS DB
VLDELTLTK	58.33	1030.59	9	-0.4	516.303	2	45.14	4364300	2	12771	F2:20885	No	SteveDorus10401569_male.raw				PEAKS DB
FLEQQNQVLQTK	64.93	1474.78	12	-0.7	738.396	2	36	24685000	2	8948	F2:14645	No	SteveDorus10401569_male.raw				PEAKS DB
FLEQQNQVLQTK	56.82	1474.78	12	-1.5	738.395	2	34.8	0	1	105281	F1:15471	No	SteveDorus10401569_female.raw				PEAKS DB
FLEQQNQVLQTK	52.54	1474.78	12	-0.3	738.396	2	34.29	22689000	1	73290	F1:14847	No	SteveDorus10401569_female.raw				PEAKS DB
GSLGGGFSSGGFSGGSFSR	64.9	1706.76	19	-0.1	854.39	2	56.95	3771500	2	16394	F2:28094	No	SteveDorus10401569_male.raw				PEAKS DB
GSLGGGFSSGGFSGGSFSR	59.58	1706.76	19	-0.3	854.389	2	55.5	3351100	1	81898	F1:29491	No	SteveDorus10401569_female.raw				PEAKS DB
AK(+8.01)LETNFNTLQTK(+8.01)	64.82	1522.83	13	-2.1	762.422	2	29.08	7756900	1	70611	F1:11024	Yes	SteveDorus10401569_female.raw	FBgn0000667	13C(6) 15N(2) Silac label	K2:13C(6) 15N(2) Silac label:1000.00;K13:13C(6) 15N(2) Silac label:1000.00	PEAKS DB
AK(+8.01)LETNFNTLQTK(+8.01)	53.96	1522.83	13	-2.1	762.422	2	29.08	7756900	1	70612	F1:11069	Yes	SteveDorus10401569_female.raw	FBgn0000667	13C(6) 15N(2) Silac label	K2:13C(6) 15N(2) Silac label:1000.00;K13:13C(6) 15N(2) Silac label:1000.00	PEAKS DB
AK(+8.01)LETNFNTLQTK(+8.01)	38.61	1522.83	13	-1.9	508.617	3	29.1	11979000	1	70627	F1:11033	No	SteveDorus10401569_female.raw	FBgn0000667	13C(6) 15N(2) Silac label	K2:13C(6) 15N(2) Silac label:1000.00;K13:13C(6) 15N(2) Silac label:1000.00	PEAKS DB
AK(+8.01)LETNFNTLQTK(+8.01)	35.47	1522.83	13	-2.1	762.422	2	29.08	7756900	1	70613	F1:11072	Yes	SteveDorus10401569_female.raw	FBgn0000667	13C(6) 15N(2) Silac label	K2:13C(6) 15N(2) Silac label:1000.00;K13:13C(6) 15N(2) Silac label:1000.00	PEAKS DB
YATALYSAASK(+8.01)	64.8	1152.59	11	-1.8	577.302	2	25.47	27977000	1	68800	F1:8380	Yes	SteveDorus10401569_female.raw	FBgn0016691	13C(6) 15N(2) Silac label	K11:13C(6) 15N(2) Silac label:1000.00	PEAKS DB
YATALYSAASK(+8.01)	64.49	1152.59	11	-1.8	577.302	2	25.47	27977000	1	68801	F1:8407	Yes	SteveDorus10401569_female.raw	FBgn0016691	13C(6) 15N(2) Silac label	K11:13C(6) 15N(2) Silac label:1000.00	PEAKS DB
YATALYSAASK(+8.01)	61.43	1152.59	11	-1.8	577.302	2	25.47	27977000	1	68802	F1:8499	Yes	SteveDorus10401569_female.raw	FBgn0016691	13C(6) 15N(2) Silac label	K11:13C(6) 15N(2) Silac label:1000.00	PEAKS DB
YATALYSAASK(+8.01)	37.84	1152.59	11	1.1	577.303	2	27.82	0	2	32090	F2:9225	No	SteveDorus10401569_male.raw	FBgn0016691	13C(6) 15N(2) Silac label	K11:13C(6) 15N(2) Silac label:1000.00	PEAKS DB
VAFTGSVEIGR(+10.01)	64.8	1144.61	11	-2.6	573.312	2	42.03	1738700	1	76774	F1:20480	No	SteveDorus10401569_female.raw	FBgn0051075	13C(6) 15N(4) Silac label	R11:13C(6) 15N(4) Silac label:1000.00	PEAKS DB
VVASQ(+.98)LTTDYR(+10.01)	64.6	1262.64	11	9.3	632.332	2	31.42	1059200	2	6922	F2:11597	No	SteveDorus10401569_male.raw		Deamidation (NQ); 13C(6) 15N(4) Silac label	Q5:Deamidation (NQ):1000.00;R11:13C(6) 15N(4) Silac label:1000.00	PEAKS DB
VVASQ(+.98)LTTDYR(+10.01)	47.2	1262.64	11	12.1	632.334	2	29.39	0	1	103067	F1:11410	No	SteveDorus10401569_female.raw		Deamidation (NQ); 13C(6) 15N(4) Silac label	Q5:Deamidation (NQ):1000.00;R11:13C(6) 15N(4) Silac label:1000.00	PEAKS DB
VVASQ(+.98)LTTDYR(+10.01)	44.48	1262.64	11	9.3	632.332	2	31.42	1059200	2	6921	F2:11576	No	SteveDorus10401569_male.raw		Deamidation (NQ); 13C(6) 15N(4) Silac label	Q5:Deamidation (NQ):1000.00;R11:13C(6) 15N(4) Silac label:1000.00	PEAKS DB
INVGIATYGR(+10.01)	64.57	1072.59	10	-0.9	537.302	2	38.29	13119000	1	75180	F1:17833	Yes	SteveDorus10401569_female.raw	FBgn0026415	13C(6) 15N(4) Silac label	R10:13C(6) 15N(4) Silac label:1000.00	PEAKS DB
INVGIATYGR(+10.01)	61.92	1072.59	10	-1.4	537.302	2	40.04	5981000	2	10627	F2:17516	No	SteveDorus10401569_male.raw	FBgn0026415	13C(6) 15N(4) Silac label	R10:13C(6) 15N(4) Silac label:1000.00	PEAKS DB
INVGIATYGR(+10.01)	57.15	1072.59	10	-0.9	537.302	2	38.29	13119000	1	75179	F1:17809	Yes	SteveDorus10401569_female.raw	FBgn0026415	13C(6) 15N(4) Silac label	R10:13C(6) 15N(4) Silac label:1000.00	PEAKS DB
SQYEQLAEQNR	64.56	1364.63	11	-0.6	683.323	2	21.58	5323900	2	2483	F2:4798	No	SteveDorus10401569_male.raw				PEAKS DB
GAVGALLVYDIAK(+8.01)	64.56	1296.75	13	-1	649.383	2	76.73	0	1	122595	F1:44468	No	SteveDorus10401569_female.raw	FBgn0015790	13C(6) 15N(2) Silac label	K13:13C(6) 15N(2) Silac label:1000.00	PEAKS DB
AQVTLASILK	64.51	1042.64	10	0	522.327	2	61.84	2095600	1	84266	F1:33900	Yes	SteveDorus10401569_female.raw	FBgn0014869			PEAKS DB
AQVTLASILK	61.43	1042.64	10	0	522.327	2	61.84	2095600	1	84267	F1:33939	Yes	SteveDorus10401569_female.raw	FBgn0014869			PEAKS DB
AQVTLASILK	48.33	1042.64	10	0	522.327	2	61.84	2095600	1	84268	F1:33960	Yes	SteveDorus10401569_female.raw	FBgn0014869			PEAKS DB
TSEQ(+.98)ALLDTIAK(+8.01)	64.5	1297.69	12	10.3	649.857	2	55.07	0	1	112927	F1:29221	No	SteveDorus10401569_female.raw	FBgn0011211	Deamidation (NQ); 13C(6) 15N(2) Silac label	Q4:Deamidation (NQ):1000.00;K12:13C(6) 15N(2) Silac label:1000.00	PEAKS DB
TSEQ(+.98)ALLDTIAK(+8.01)	61.05	1297.69	12	10.3	649.857	2	56.36	0	2	42281	F2:27769	No	SteveDorus10401569_male.raw	FBgn0011211	Deamidation (NQ); 13C(6) 15N(2) Silac label	Q4:Deamidation (NQ):1000.00;K12:13C(6) 15N(2) Silac label:1000.00	PEAKS DB
TSEQ(+.98)ALLDTIAK(+8.01)	45.18	1297.69	12	11.3	649.857	2	54.96	0	1	112890	F1:29153	No	SteveDorus10401569_female.raw	FBgn0011211	Deamidation (NQ); 13C(6) 15N(2) Silac label	Q4:Deamidation (NQ):1000.00;K12:13C(6) 15N(2) Silac label:1000.00	PEAKS DB
TSEQ(+.98)ALLDTIAK(+8.01)	44.84	1297.69	12	10.6	649.857	2	56.05	535640	1	82127	F1:29998	Yes	SteveDorus10401569_female.raw	FBgn0011211	Deamidation (NQ); 13C(6) 15N(2) Silac label	Q4:Deamidation (NQ):1000.00;K12:13C(6) 15N(2) Silac label:1000.00	PEAKS DB
SC(+57.02)LVSLGYSIGK(+8.01)	64.48	1290.67	12	-2.2	646.342	2	57.38	11503000	1	82602	F1:30750	No	SteveDorus10401569_female.raw	FBgn0000667	Carbamidomethylation; 13C(6) 15N(2) Silac label	C2:Carbamidomethylation:1000.00;K12:13C(6) 15N(2) Silac label:1000.00	PEAKS DB
SC(+57.02)LVSLGYSIGK(+8.01)	60.53	1290.67	12	0	646.344	2	58.8	2951900	2	16890	F2:29139	Yes	SteveDorus10401569_male.raw	FBgn0000667	Carbamidomethylation; 13C(6) 15N(2) Silac label	C2:Carbamidomethylation:1000.00;K12:13C(6) 15N(2) Silac label:1000.00	PEAKS DB
SC(+57.02)LVSLGYSIGK(+8.01)	51.82	1290.67	12	0	646.344	2	58.8	2951900	2	16891	F2:29176	Yes	SteveDorus10401569_male.raw	FBgn0000667	Carbamidomethylation; 13C(6) 15N(2) Silac label	C2:Carbamidomethylation:1000.00;K12:13C(6) 15N(2) Silac label:1000.00	PEAKS DB
NVQ(+.98)QVTN(+.98)SIGALC(+57.02)K(+8.01)	64.39	1540.76	14	8.8	771.396	2	49.69	1049200	1	79756	F1:25669	No	SteveDorus10401569_female.raw	FBgn0264695	Deamidation (NQ); Carbamidomethylation; 13C(6) 15N(2) Silac label	Q3:Deamidation (NQ):14.04;N7:Deamidation (NQ):56.34;C13:Carbamidomethylation:1000.00;K14:13C(6) 15N(2) Silac label:1000.00	PEAKS DB
QLFVYAVTIASLFR(+10.01)	64.38	1636.92	14	0.8	819.469	2	125.62	0	1	138125	F1:68427	No	SteveDorus10401569_female.raw	FBgn0002565	13C(6) 15N(4) Silac label	R14:13C(6) 15N(4) Silac label:1000.00	PEAKS DB
QLFVYAVTIASLFR(+10.01)	37.31	1636.92	14	-0.5	819.468	2	125.55	0	2	62821	F2:60916	No	SteveDorus10401569_male.raw	FBgn0002565	13C(6) 15N(4) Silac label	R14:13C(6) 15N(4) Silac label:1000.00	PEAKS DB
LVTHFVQEFK(+8.01)	64.37	1254.69	10	-0.4	628.35	2	44.25	19004000	1	77629	F1:21884	No	SteveDorus10401569_female.raw	FBgn0266599	13C(6) 15N(2) Silac label	K10:13C(6) 15N(2) Silac label:1000.00	PEAKS DB
LVTHFVQEFK(+8.01)	35.05	1254.69	10	0.1	628.35	2	47.46	2822800	2	13581	F2:22527	No	SteveDorus10401569_male.raw	FBgn0266599	13C(6) 15N(2) Silac label	K10:13C(6) 15N(2) Silac label:1000.00	PEAKS DB
SYELPDGQ(+.98)VITIGN(+.98)ER(+10.01)	64.36	1801.86	16	7.6	901.945	2	75.28	19627000	2	21521	F2:39574	Yes	SteveDorus10401569_male.raw	FBgn0000047:FBgn0000042:FBgn0000045	Deamidation (NQ); 13C(6) 15N(4) Silac label	Q8:Deamidation (NQ):1000.00;N14:Deamidation (NQ):1000.00;R16:13C(6) 15N(4) Silac label:1000.00	PEAKS DB
SYELPDGQ(+.98)VITIGN(+.98)ER(+10.01)	59.37	1801.86	16	9.7	901.946	2	73.54	5836800	2	21064	F2:38314	Yes	SteveDorus10401569_male.raw	FBgn0000047:FBgn0000042:FBgn0000045	Deamidation (NQ); 13C(6) 15N(4) Silac label	Q8:Deamidation (NQ):1000.00;N14:Deamidation (NQ):1000.00;R16:13C(6) 15N(4) Silac label:1000.00	PEAKS DB
SYELPDGQ(+.98)VITIGN(+.98)ER(+10.01)	50.29	1801.86	16	9.7	901.946	2	73.54	5836800	2	21066	F2:38546	Yes	SteveDorus10401569_male.raw	FBgn0000047:FBgn0000042:FBgn0000045	Deamidation (NQ); 13C(6) 15N(4) Silac label	Q8:Deamidation (NQ):1000.00;N14:Deamidation (NQ):1000.00;R16:13C(6) 15N(4) Silac label:1000.00	PEAKS DB
SYELPDGQ(+.98)VITIGN(+.98)ER(+10.01)	49.61	1801.86	16	9.7	901.946	2	73.54	5836800	2	21065	F2:38358	Yes	SteveDorus10401569_male.raw	FBgn0000047:FBgn0000042:FBgn0000045	Deamidation (NQ); 13C(6) 15N(4) Silac label	Q8:Deamidation (NQ):1000.00;N14:Deamidation (NQ):1000.00;R16:13C(6) 15N(4) Silac label:1000.00	PEAKS DB
SYELPDGQ(+.98)VITIGN(+.98)ER(+10.01)	47.67	1801.86	16	9.5	901.946	2	72.44	4333100	1	87806	F1:41529	Yes	SteveDorus10401569_female.raw	FBgn0000047:FBgn0000042:FBgn0000045	Deamidation (NQ); 13C(6) 15N(4) Silac label	Q8:Deamidation (NQ):1000.00;N14:Deamidation (NQ):1000.00;R16:13C(6) 15N(4) Silac label:1000.00	PEAKS DB
SYELPDGQ(+.98)VITIGN(+.98)ER(+10.01)	45.22	1801.86	16	7.6	901.945	2	75.28	19627000	2	21522	F2:39745	Yes	SteveDorus10401569_male.raw	FBgn0000047:FBgn0000042:FBgn0000045	Deamidation (NQ); 13C(6) 15N(4) Silac label	Q8:Deamidation (NQ):1000.00;N14:Deamidation (NQ):1000.00;R16:13C(6) 15N(4) Silac label:1000.00	PEAKS DB
SYELPDGQ(+.98)VITIGN(+.98)ER(+10.01)	43.93	1801.86	16	9.2	901.946	2	74.47	19703000	1	88448	F1:42783	No	SteveDorus10401569_female.raw	FBgn0000047:FBgn0000042:FBgn0000045	Deamidation (NQ); 13C(6) 15N(4) Silac label	Q8:Deamidation (NQ):1000.00;N14:Deamidation (NQ):1000.00;R16:13C(6) 15N(4) Silac label:1000.00	PEAKS DB
ILALTGQYGTGR(+10.01)	64.28	1258.69	12	-0.5	630.352	2	43.81	63643000	2	12225	F2:19983	Yes	SteveDorus10401569_male.raw	FBgn0263006	13C(6) 15N(4) Silac label	R12:13C(6) 15N(4) Silac label:1000.00	PEAKS DB
ILALTGQYGTGR(+10.01)	63.12	1258.69	12	-0.5	630.352	2	43.81	63643000	2	12224	F2:19981	Yes	SteveDorus10401569_male.raw	FBgn0263006	13C(6) 15N(4) Silac label	R12:13C(6) 15N(4) Silac label:1000.00	PEAKS DB
ILALTGQYGTGR(+10.01)	62.55	1258.69	12	-0.5	630.352	2	43.81	63643000	2	12226	F2:20011	Yes	SteveDorus10401569_male.raw	FBgn0263006	13C(6) 15N(4) Silac label	R12:13C(6) 15N(4) Silac label:1000.00	PEAKS DB
ILALTGQYGTGR(+10.01)	48.46	1258.69	12	-0.5	630.352	2	43.81	63643000	2	12227	F2:20428	Yes	SteveDorus10401569_male.raw	FBgn0263006	13C(6) 15N(4) Silac label	R12:13C(6) 15N(4) Silac label:1000.00	PEAKS DB
YEELQVTVGR	64.24	1192.61	10	-1.2	597.311	2	38.42	3147000	2	10024	F2:16492	No	SteveDorus10401569_male.raw				PEAKS DB
LVAIVDVIDQ(+.98)NR(+10.01)	64.19	1364.75	12	10.3	683.391	2	68.86	30194000	1	86621	F1:38785	Yes	SteveDorus10401569_female.raw	FBgn0017579	Deamidation (NQ); 13C(6) 15N(4) Silac label	Q10:Deamidation (NQ):40.00;R12:13C(6) 15N(4) Silac label:1000.00	PEAKS DB
LVAIVDVIDQ(+.98)NR(+10.01)	62.14	1364.75	12	9.2	683.39	2	70.06	7097000	2	20040	F2:36053	Yes	SteveDorus10401569_male.raw	FBgn0017579	Deamidation (NQ); 13C(6) 15N(4) Silac label	Q10:Deamidation (NQ):27.96;R12:13C(6) 15N(4) Silac label:1000.00	PEAKS DB
LVAIVDVIDQ(+.98)NR(+10.01)	56.99	1364.75	12	10.3	683.391	2	68.86	30194000	1	86619	F1:38674	Yes	SteveDorus10401569_female.raw	FBgn0017579	Deamidation (NQ); 13C(6) 15N(4) Silac label	Q10:Deamidation (NQ):30.46;R12:13C(6) 15N(4) Silac label:1000.00	PEAKS DB
LVAIVDVIDQ(+.98)NR(+10.01)	44.64	1364.75	12	9.2	683.39	2	70.06	7097000	2	20042	F2:36272	Yes	SteveDorus10401569_male.raw	FBgn0017579	Deamidation (NQ); 13C(6) 15N(4) Silac label	Q10:Deamidation (NQ):24.44;R12:13C(6) 15N(4) Silac label:1000.00	PEAKS DB
LVAIVDVIDQ(+.98)NR(+10.01)	37.33	1364.75	12	10.3	683.391	2	68.86	30194000	1	86620	F1:38724	Yes	SteveDorus10401569_female.raw	FBgn0017579	Deamidation (NQ); 13C(6) 15N(4) Silac label	Q10:Deamidation (NQ):40.00;R12:13C(6) 15N(4) Silac label:1000.00	PEAKS DB
IDVYYN(+.98)EASSGK(+8.01)	64.18	1353.62	12	9.8	677.823	2	27.97	3419900	1	70102	F1:10381	No	SteveDorus10401569_female.raw	FBgn0003890	Deamidation (NQ); 13C(6) 15N(2) Silac label	N6:Deamidation (NQ):1000.00;K12:13C(6) 15N(2) Silac label:1000.00	PEAKS DB
ADGVNILNLGK(+8.01)	64	1120.63	11	0.3	561.324	2	54.72	3457600	1	81636	F1:28950	Yes	SteveDorus10401569_female.raw	FBgn0003517	13C(6) 15N(2) Silac label	K11:13C(6) 15N(2) Silac label:1000.00	PEAKS DB
ADGVNILNLGK(+8.01)	45.47	1120.63	11	0.3	561.324	2	54.72	3457600	1	81637	F1:29061	Yes	SteveDorus10401569_female.raw	FBgn0003517	13C(6) 15N(2) Silac label	K11:13C(6) 15N(2) Silac label:1000.00	PEAKS DB
VVASQLTTDYR(+10.01)	63.99	1261.65	11	0.4	631.835	2	29.47	2335400	1	70838	F1:11410	Yes	SteveDorus10401569_female.raw		13C(6) 15N(4) Silac label	R11:13C(6) 15N(4) Silac label:1000.00	PEAKS DB
VVASQLTTDYR(+10.01)	58.63	1261.65	11	0.4	631.835	2	29.47	2335400	1	70839	F1:11416	Yes	SteveDorus10401569_female.raw		13C(6) 15N(4) Silac label	R11:13C(6) 15N(4) Silac label:1000.00	PEAKS DB
DDC(+57.02)LYENEDVK(+8.01)	63.98	1406.58	11	-1.1	704.294	2	26.12	0	1	101722	F1:8992	No	SteveDorus10401569_female.raw	FBgn0030733	Carbamidomethylation; 13C(6) 15N(2) Silac label	C3:Carbamidomethylation:1000.00;K11:13C(6) 15N(2) Silac label:1000.00	PEAKS DB
TGEADIFAAK(+8.01)	63.95	1029.52	10	0.9	515.769	2	31.37	0	1	103852	F1:12883	No	SteveDorus10401569_female.raw	FBgn0039857	13C(6) 15N(2) Silac label	K10:13C(6) 15N(2) Silac label:1000.00	PEAKS DB
TGEADIFAAK(+8.01)	58.94	1029.52	10	-1.2	515.768	2	31.41	0	1	103868	F1:12910	No	SteveDorus10401569_female.raw	FBgn0039857	13C(6) 15N(2) Silac label	K10:13C(6) 15N(2) Silac label:1000.00	PEAKS DB
TGEADIFAAK(+8.01)	54.81	1029.52	10	-5.7	515.765	2	33.16	5215800	2	7674	F2:12993	Yes	SteveDorus10401569_male.raw	FBgn0039857	13C(6) 15N(2) Silac label	K10:13C(6) 15N(2) Silac label:1000.00	PEAKS DB
TGEADIFAAK(+8.01)	39.39	1029.52	10	-5.7	515.765	2	33.16	5215800	2	7673	F2:12855	Yes	SteveDorus10401569_male.raw	FBgn0039857	13C(6) 15N(2) Silac label	K10:13C(6) 15N(2) Silac label:1000.00	PEAKS DB
LVLELDGETVM(+15.99)R(+10.01)	63.92	1399.73	12	-1.3	700.869	2	55.74	7928600	1	82017	F1:29609	Yes	SteveDorus10401569_female.raw	FBgn0039909	Oxidation (M); 13C(6) 15N(4) Silac label	M11:Oxidation (M):1000.00;R12:13C(6) 15N(4) Silac label:1000.00	PEAKS DB
LVLELDGETVM(+15.99)R(+10.01)	57.32	1399.73	12	-1.8	700.869	2	55.97	10487000	1	82096	F1:29828	Yes	SteveDorus10401569_female.raw	FBgn0039909	Oxidation (M); 13C(6) 15N(4) Silac label	M11:Oxidation (M):1000.00;R12:13C(6) 15N(4) Silac label:1000.00	PEAKS DB
LVLELDGETVM(+15.99)R(+10.01)	44.54	1399.73	12	-1.3	700.869	2	55.74	7928600	1	82018	F1:29690	Yes	SteveDorus10401569_female.raw	FBgn0039909	Oxidation (M); 13C(6) 15N(4) Silac label	M11:Oxidation (M):1000.00;R12:13C(6) 15N(4) Silac label:1000.00	PEAKS DB
LVLELDGETVM(+15.99)R(+10.01)	40.42	1399.73	12	-1.1	700.869	2	56.89	0	2	42495	F2:28109	No	SteveDorus10401569_male.raw	FBgn0039909	Oxidation (M); 13C(6) 15N(4) Silac label	M11:Oxidation (M):1000.00;R12:13C(6) 15N(4) Silac label:1000.00	PEAKS DB
SVTETGVELSNEER(+10.01)	63.83	1558.73	14	-0.8	780.374	2	27.54	98559000	1	69920	F1:10500	Yes	SteveDorus10401569_female.raw	FBgn0004907	13C(6) 15N(4) Silac label	R14:13C(6) 15N(4) Silac label:1000.00	PEAKS DB
SVTETGVELSNEER(+10.01)	60.5	1558.73	14	-0.8	780.374	2	27.54	98559000	1	69919	F1:10159	Yes	SteveDorus10401569_female.raw	FBgn0004907	13C(6) 15N(4) Silac label	R14:13C(6) 15N(4) Silac label:1000.00	PEAKS DB
SVTETGVELSNEER(+10.01)	57.74	1558.73	14	-0.8	780.374	2	27.54	98559000	1	69917	F1:9878	Yes	SteveDorus10401569_female.raw	FBgn0004907	13C(6) 15N(4) Silac label	R14:13C(6) 15N(4) Silac label:1000.00	PEAKS DB
SVTETGVELSNEER(+10.01)	57.04	1558.73	14	-0.8	780.374	2	27.54	98559000	1	69918	F1:9894	Yes	SteveDorus10401569_female.raw	FBgn0004907	13C(6) 15N(4) Silac label	R14:13C(6) 15N(4) Silac label:1000.00	PEAKS DB
SVTETGVELSNEER(+10.01)	54.4	1558.73	14	-0.7	780.374	2	29.38	48462000	2	6023	F2:10053	No	SteveDorus10401569_male.raw	FBgn0004907	13C(6) 15N(4) Silac label	R14:13C(6) 15N(4) Silac label:1000.00	PEAKS DB
SVTETGVELSNEER(+10.01)	47.4	1558.73	14	1.4	780.376	2	29.97	419530	2	6291	F2:10593	Yes	SteveDorus10401569_male.raw	FBgn0004907	13C(6) 15N(4) Silac label	R14:13C(6) 15N(4) Silac label:1000.00	PEAKS DB
FGAN(+.98)AILGVSLAVAK(+8.01)	63.81	1438.83	15	8.5	720.427	2	81.28	13471000	1	90323	F1:47478	No	SteveDorus10401569_female.raw	FBgn0000579	Deamidation (NQ); 13C(6) 15N(2) Silac label	N4:Deamidation (NQ):1000.00;K15:13C(6) 15N(2) Silac label:1000.00	PEAKS DB
FGAN(+.98)AILGVSLAVAK(+8.01)	52.46	1438.83	15	10.2	720.428	2	82.03	3515800	2	23067	F2:43664	Yes	SteveDorus10401569_male.raw	FBgn0000579	Deamidation (NQ); 13C(6) 15N(2) Silac label	N4:Deamidation (NQ):1000.00;K15:13C(6) 15N(2) Silac label:1000.00	PEAKS DB
FGAN(+.98)AILGVSLAVAK(+8.01)	51.44	1438.83	15	8.9	720.427	2	81.63	5762600	1	90404	F1:47478	Yes	SteveDorus10401569_female.raw	FBgn0000579	Deamidation (NQ); 13C(6) 15N(2) Silac label	N4:Deamidation (NQ):1000.00;K15:13C(6) 15N(2) Silac label:1000.00	PEAKS DB
FGAN(+.98)AILGVSLAVAK(+8.01)	46.38	1438.83	15	10.2	720.428	2	82.03	3515800	2	23066	F2:43599	Yes	SteveDorus10401569_male.raw	FBgn0000579	Deamidation (NQ); 13C(6) 15N(2) Silac label	N4:Deamidation (NQ):1000.00;K15:13C(6) 15N(2) Silac label:1000.00	PEAKS DB
FGAN(+.98)AILGVSLAVAK(+8.01)	45.12	1438.83	15	11	720.429	2	81.77	9444300	2	23005	F2:43664	No	SteveDorus10401569_male.raw	FBgn0000579	Deamidation (NQ); 13C(6) 15N(2) Silac label	N4:Deamidation (NQ):1000.00;K15:13C(6) 15N(2) Silac label:1000.00	PEAKS DB
FGAN(+.98)AILGVSLAVAK(+8.01)	44.37	1438.83	15	9.6	720.428	2	80.74	23848000	1	90147	F1:46944	No	SteveDorus10401569_female.raw	FBgn0000579	Deamidation (NQ); 13C(6) 15N(2) Silac label	N4:Deamidation (NQ):1000.00;K15:13C(6) 15N(2) Silac label:1000.00	PEAKS DB
FGAN(+.98)AILGVSLAVAK(+8.01)	43.76	1438.83	15	12.2	720.43	2	81.39	9531300	2	22919	F2:43191	No	SteveDorus10401569_male.raw	FBgn0000579	Deamidation (NQ); 13C(6) 15N(2) Silac label	N4:Deamidation (NQ):1000.00;K15:13C(6) 15N(2) Silac label:1000.00	PEAKS DB
FGAN(+.98)AILGVSLAVAK(+8.01)	37.43	1438.83	15	11	720.429	2	82.26	578300	2	23115	F2:43799	Yes	SteveDorus10401569_male.raw	FBgn0000579	Deamidation (NQ); 13C(6) 15N(2) Silac label	N4:Deamidation (NQ):1000.00;K15:13C(6) 15N(2) Silac label:1000.00	PEAKS DB
NYC(+57.02)QGPEIDAISK(+8.01)	63.79	1501.7	13	0	751.855	2	36.89	4663600	2	9350	F2:15521	Yes	SteveDorus10401569_male.raw	FBgn0087002	Carbamidomethylation; 13C(6) 15N(2) Silac label	C3:Carbamidomethylation:1000.00;K13:13C(6) 15N(2) Silac label:1000.00	PEAKS DB
NYC(+57.02)QGPEIDAISK(+8.01)	53.51	1501.7	13	0	751.855	2	36.89	4663600	2	9349	F2:15460	Yes	SteveDorus10401569_male.raw	FBgn0087002	Carbamidomethylation; 13C(6) 15N(2) Silac label	C3:Carbamidomethylation:1000.00;K13:13C(6) 15N(2) Silac label:1000.00	PEAKS DB
NYC(+57.02)QGPEIDAISK(+8.01)	48.86	1501.7	13	-1.6	751.854	2	35.05	12408000	1	73632	F1:15525	Yes	SteveDorus10401569_female.raw	FBgn0087002	Carbamidomethylation; 13C(6) 15N(2) Silac label	C3:Carbamidomethylation:1000.00;K13:13C(6) 15N(2) Silac label:1000.00	PEAKS DB
NYC(+57.02)QGPEIDAISK(+8.01)	38.24	1501.7	13	0	751.855	2	36.89	4663600	2	9348	F2:15413	Yes	SteveDorus10401569_male.raw	FBgn0087002	Carbamidomethylation; 13C(6) 15N(2) Silac label	C3:Carbamidomethylation:1000.00;K13:13C(6) 15N(2) Silac label:1000.00	PEAKS DB
DVHEIVLVGGSTR(+10.01)	63.69	1390.74	13	-1.3	696.379	2	37.27	0	1	106242	F1:17290	No	SteveDorus10401569_female.raw	FBgn0001218	13C(6) 15N(4) Silac label	R13:13C(6) 15N(4) Silac label:1000.00	PEAKS DB
DVHEIVLVGGSTR(+10.01)	48.96	1390.74	13	-0.7	696.379	2	37.56	0	1	106351	F1:17486	No	SteveDorus10401569_female.raw	FBgn0001218	13C(6) 15N(4) Silac label	R13:13C(6) 15N(4) Silac label:1000.00	PEAKS DB
DVHEIVLVGGSTR(+10.01)	35.19	1390.74	13	-0.9	464.588	3	39.65	0	2	36488	F2:17387	No	SteveDorus10401569_male.raw	FBgn0001218	13C(6) 15N(4) Silac label	R13:13C(6) 15N(4) Silac label:1000.00	PEAKS DB
ELISN(+.98)ASDALDK(+8.01)	63.68	1283.63	12	10.5	642.831	2	35.92	0	1	105739	F1:16308	No	SteveDorus10401569_female.raw	FBgn0001233	Deamidation (NQ); 13C(6) 15N(2) Silac label	N5:Deamidation (NQ):1000.00;K12:13C(6) 15N(2) Silac label:1000.00	PEAKS DB
ELISN(+.98)ASDALDK(+8.01)	63.46	1283.63	12	10.5	642.831	2	36.06	0	1	105775	F1:16374	No	SteveDorus10401569_female.raw	FBgn0001233	Deamidation (NQ); 13C(6) 15N(2) Silac label	N5:Deamidation (NQ):1000.00;K12:13C(6) 15N(2) Silac label:1000.00	PEAKS DB
ELISN(+.98)ASDAIDK(+8.01)	63.68	1283.63	12	10.5	642.831	2	35.92	0	1	105739	F1:16308	No	SteveDorus10401569_female.raw	FBgn0039562	Deamidation (NQ); 13C(6) 15N(2) Silac label	N5:Deamidation (NQ):1000.00;K12:13C(6) 15N(2) Silac label:1000.00	PEAKS DB
ELISN(+.98)ASDAIDK(+8.01)	63.46	1283.63	12	10.5	642.831	2	36.06	0	1	105775	F1:16374	No	SteveDorus10401569_female.raw	FBgn0039562	Deamidation (NQ); 13C(6) 15N(2) Silac label	N5:Deamidation (NQ):1000.00;K12:13C(6) 15N(2) Silac label:1000.00	PEAKS DB
SNSLDN(+.98)VEQPSNWVNPR(+10.01)	63.66	1965.91	17	7.1	983.967	2	54.68	76868000	1	81627	F1:29004	Yes	SteveDorus10401569_female.raw	FBgn0005391	Deamidation (NQ); 13C(6) 15N(4) Silac label	N6:Deamidation (NQ):19.16;R17:13C(6) 15N(4) Silac label:1000.00	PEAKS DB
AETEC(+57.02)QNTEYQQLLDIK	63.65	2081.96	17	-0.4	1041.99	2	63.3	0	1	116460	F1:34975	No	SteveDorus10401569_female.raw		Carbamidomethylation	C5:Carbamidomethylation:1000.00	PEAKS DB
AETEC(+57.02)QNTEYQQLLDIK	52.08	2081.96	17	-0.7	1041.99	2	63.56	160770	1	84844	F1:35129	Yes	SteveDorus10401569_female.raw		Carbamidomethylation	C5:Carbamidomethylation:1000.00	PEAKS DB
DVLSVAFSADNR(+10.01)	63.65	1302.64	12	0.4	652.33	2	63.8	2014500	2	18225	F2:32337	No	SteveDorus10401569_male.raw	FBgn0020618	13C(6) 15N(4) Silac label	R12:13C(6) 15N(4) Silac label:1000.00	PEAKS DB
DVLSVAFSADNR(+10.01)	61.5	1302.64	12	-0.4	652.329	2	62.7	15529000	1	84564	F1:34571	Yes	SteveDorus10401569_female.raw	FBgn0020618	13C(6) 15N(4) Silac label	R12:13C(6) 15N(4) Silac label:1000.00	PEAKS DB
DVLSVAFSADNR(+10.01)	49.55	1302.64	12	-0.4	652.329	2	62.7	15529000	1	84565	F1:34616	Yes	SteveDorus10401569_female.raw	FBgn0020618	13C(6) 15N(4) Silac label	R12:13C(6) 15N(4) Silac label:1000.00	PEAKS DB
DTLYEGVN(+.98)GLLEASAK(+8.01)	63.62	1687.84	16	9.9	844.935	2	79.83	6487700	1	89904	F1:46436	No	SteveDorus10401569_female.raw	FBgn0036213	Deamidation (NQ); 13C(6) 15N(2) Silac label	N8:Deamidation (NQ):1000.00;K16:13C(6) 15N(2) Silac label:1000.00	PEAKS DB
HN(+.98)DAVAEM(+15.99)AEQVDQ(+.98)LNK	63.61	1928.84	17	13.7	965.442	2	30.25	6498300	1	71209	F1:12057	Yes	SteveDorus10401569_female.raw	FBgn0264695	Deamidation (NQ); Oxidation (M)	N2:Deamidation (NQ):47.42;M8:Oxidation (M):1000.00;Q14:Deamidation (NQ):11.22	PEAKS DB
HN(+.98)DAVAEM(+15.99)AEQVDQ(+.98)LNK	44.96	1928.84	17	13.7	965.442	2	30.25	6498300	1	71208	F1:11966	Yes	SteveDorus10401569_female.raw	FBgn0264695	Deamidation (NQ); Oxidation (M)	N2:Deamidation (NQ):47.42;M8:Oxidation (M):1000.00;Q14:Deamidation (NQ):0.00	PEAKS DB
C(+57.02)SEFTNEIC(+57.02)AK(+8.01)	63.6	1365.58	11	-0.5	683.796	2	28.38	11081000	1	70284	F1:10534	Yes	SteveDorus10401569_female.raw	FBgn0027291	Carbamidomethylation; 13C(6) 15N(2) Silac label	C1:Carbamidomethylation:1000.00;C9:Carbamidomethylation:1000.00;K11:13C(6) 15N(2) Silac label:1000.00	PEAKS DB
C(+57.02)SEFTNEIC(+57.02)AK(+8.01)	55.88	1365.58	11	-0.5	683.796	2	28.38	11081000	1	70283	F1:10524	Yes	SteveDorus10401569_female.raw	FBgn0027291	Carbamidomethylation; 13C(6) 15N(2) Silac label	C1:Carbamidomethylation:1000.00;C9:Carbamidomethylation:1000.00;K11:13C(6) 15N(2) Silac label:1000.00	PEAKS DB
C(+57.02)SEFTNEIC(+57.02)AK(+8.01)	46.92	1365.58	11	-0.5	683.796	2	28.38	11081000	1	70285	F1:10553	Yes	SteveDorus10401569_female.raw	FBgn0027291	Carbamidomethylation; 13C(6) 15N(2) Silac label	C1:Carbamidomethylation:1000.00;C9:Carbamidomethylation:1000.00;K11:13C(6) 15N(2) Silac label:1000.00	PEAKS DB
SLNNQFASFIDK	63.59	1382.68	12	-0.8	692.348	2	66.29	7697700	2	18895	F2:33726	No	SteveDorus10401569_male.raw				PEAKS DB
SLNNQFASFIDK	61.91	1382.68	12	-1.3	692.348	2	65.05	8114700	1	85348	F1:36036	No	SteveDorus10401569_female.raw				PEAKS DB
LAPITGVTAYTVNPGITR(+10.01)	63.59	1853.03	18	-1	618.683	3	65.25	87286000	1	85403	F1:36277	Yes	SteveDorus10401569_female.raw	FBgn0000055	13C(6) 15N(4) Silac label	R18:13C(6) 15N(4) Silac label:1000.00	PEAKS DB
LAPITGVTAYTVNPGITR(+10.01)	61.5	1853.03	18	-2.1	927.52	2	66.1	260000000	2	18851	F2:34028	Yes	SteveDorus10401569_male.raw	FBgn0000055	13C(6) 15N(4) Silac label	R18:13C(6) 15N(4) Silac label:1000.00	PEAKS DB
LAPITGVTAYTVNPGITR(+10.01)	54.31	1853.03	18	-2.1	927.52	2	66.1	260000000	2	18850	F2:34010	Yes	SteveDorus10401569_male.raw	FBgn0000055	13C(6) 15N(4) Silac label	R18:13C(6) 15N(4) Silac label:1000.00	PEAKS DB
LAPITGVTAYTVNPGITR(+10.01)	49.83	1853.03	18	-1.2	618.683	3	66.48	0	2	46021	F2:33910	No	SteveDorus10401569_male.raw	FBgn0000055	13C(6) 15N(4) Silac label	R18:13C(6) 15N(4) Silac label:1000.00	PEAKS DB
LAPITGVTAYTVNPGITR(+10.01)	36.88	1853.03	18	-2.1	927.52	2	66.1	260000000	2	18847	F2:33513	Yes	SteveDorus10401569_male.raw	FBgn0000055	13C(6) 15N(4) Silac label	R18:13C(6) 15N(4) Silac label:1000.00	PEAKS DB
LAPITGVTAYTVNPGITR(+10.01)	36.65	1853.03	18	-2.1	927.52	2	66.1	260000000	2	18848	F2:33543	Yes	SteveDorus10401569_male.raw	FBgn0000055	13C(6) 15N(4) Silac label	R18:13C(6) 15N(4) Silac label:1000.00	PEAKS DB
FFNDGDYIQ(+.98)AVLDR(+10.01)	63.57	1682.78	14	7.6	842.404	2	88.19	39884000	1	91919	F1:51506	No	SteveDorus10401569_female.raw	FBgn0004507	Deamidation (NQ); 13C(6) 15N(4) Silac label	Q9:Deamidation (NQ):60.13;R14:13C(6) 15N(4) Silac label:1000.00	PEAKS DB
FFNDGDYIQ(+.98)AVLDR(+10.01)	59.78	1682.78	14	7.6	842.404	2	88.19	39884000	1	91920	F1:51552	No	SteveDorus10401569_female.raw	FBgn0004507	Deamidation (NQ); 13C(6) 15N(4) Silac label	Q9:Deamidation (NQ):49.80;R14:13C(6) 15N(4) Silac label:1000.00	PEAKS DB
FFNDGDYIQ(+.98)AVLDR(+10.01)	53.98	1682.78	14	8.7	842.405	2	88.96	0	2	54656	F2:47311	No	SteveDorus10401569_male.raw	FBgn0004507	Deamidation (NQ); 13C(6) 15N(4) Silac label	Q9:Deamidation (NQ):56.04;R14:13C(6) 15N(4) Silac label:1000.00	PEAKS DB
FFNDGDYIQ(+.98)AVLDR(+10.01)	41.1	1682.78	14	7.7	842.404	2	88.57	0	2	54513	F2:47094	No	SteveDorus10401569_male.raw	FBgn0004507	Deamidation (NQ); 13C(6) 15N(4) Silac label	Q9:Deamidation (NQ):35.37;R14:13C(6) 15N(4) Silac label:1000.00	PEAKS DB
FFNDGDYIQ(+.98)AVLDR(+10.01)	39.68	1682.78	14	9.1	842.406	2	92.53	91275	2	24821	F2:49107	Yes	SteveDorus10401569_male.raw	FBgn0004507	Deamidation (NQ); 13C(6) 15N(4) Silac label	Q9:Deamidation (NQ):33.48;R14:13C(6) 15N(4) Silac label:1000.00	PEAKS DB
QSLEASLAETEGR	63.56	1389.67	13	-0.9	695.843	2	39.59	3602300	1	75792	F1:18872	No	SteveDorus10401569_female.raw				PEAKS DB
QSLEASLAETEGR	56.36	1389.67	13	-1.3	695.843	2	41.8	5079500	2	11450	F2:18740	No	SteveDorus10401569_male.raw				PEAKS DB
QSLEASLAETEGR	41.23	1389.67	13	0.1	695.844	2	41.55	0	2	37196	F2:18691	No	SteveDorus10401569_male.raw				PEAKS DB
VININ(+.98)TVGTFNVIR(+10.01)	63.55	1569.88	14	8.1	785.951	2	73.07	0	1	120901	F1:41893	No	SteveDorus10401569_female.raw	FBgn0021765	Deamidation (NQ); 13C(6) 15N(4) Silac label	N5:Deamidation (NQ):32.28;R14:13C(6) 15N(4) Silac label:1000.00	PEAKS DB
VYYLSLEYYM(+15.99)GR(+10.01)	63.55	1581.74	12	-0.1	791.878	2	72.42	13638000	2	20728	F2:37757	Yes	SteveDorus10401569_male.raw	FBgn0004507	Oxidation (M); 13C(6) 15N(4) Silac label	M10:Oxidation (M):1000.00;R12:13C(6) 15N(4) Silac label:1000.00	PEAKS DB
VYYLSLEYYM(+15.99)GR(+10.01)	59.3	1581.74	12	-0.1	791.878	2	72.42	13638000	2	20727	F2:37723	Yes	SteveDorus10401569_male.raw	FBgn0004507	Oxidation (M); 13C(6) 15N(4) Silac label	M10:Oxidation (M):1000.00;R12:13C(6) 15N(4) Silac label:1000.00	PEAKS DB
VYYLSLEYYM(+15.99)GR(+10.01)	57.8	1581.74	12	-0.1	791.878	2	71.34	19332000	1	87438	F1:40471	No	SteveDorus10401569_female.raw	FBgn0004507	Oxidation (M); 13C(6) 15N(4) Silac label	M10:Oxidation (M):1000.00;R12:13C(6) 15N(4) Silac label:1000.00	PEAKS DB
VTETVLAAVYK	63.49	1192.67	11	-0.2	597.342	2	47.81	0	1	110149	F1:24438	No	SteveDorus10401569_female.raw	FBgn0000064			PEAKS DB
VTETVLAAVYK	61.14	1192.67	11	-1	597.342	2	49.61	155780	2	14267	F2:23827	Yes	SteveDorus10401569_male.raw	FBgn0000064			PEAKS DB
VTETVLAAVYK	56.71	1192.67	11	-1	597.342	2	49.61	155780	2	14266	F2:23804	Yes	SteveDorus10401569_male.raw	FBgn0000064			PEAKS DB
VK(+8.01)ELSFQ(+.98)SEEDR(+10.01)	63.38	1484.71	12	10	743.37	2	24.98	1563200	2	4135	F2:7269	No	SteveDorus10401569_male.raw	FBgn0264695	13C(6) 15N(2) Silac label; Deamidation (NQ); 13C(6) 15N(4) Silac label	K2:13C(6) 15N(2) Silac label:1000.00;Q7:Deamidation (NQ):1000.00;R12:13C(6) 15N(4) Silac label:1000.00	PEAKS DB
VK(+8.01)ELSFQ(+.98)SEEDR(+10.01)	48.49	1484.71	12	10	743.37	2	24.98	1563200	2	4134	F2:7265	No	SteveDorus10401569_male.raw	FBgn0264695	13C(6) 15N(2) Silac label; Deamidation (NQ); 13C(6) 15N(4) Silac label	K2:13C(6) 15N(2) Silac label:1000.00;Q7:Deamidation (NQ):1000.00;R12:13C(6) 15N(4) Silac label:1000.00	PEAKS DB
VK(+8.01)ELSFQ(+.98)SEEDR(+10.01)	35.03	1484.71	12	8.5	743.369	2	23.28	358230	1	67640	F1:6733	No	SteveDorus10401569_female.raw	FBgn0264695	13C(6) 15N(2) Silac label; Deamidation (NQ); 13C(6) 15N(4) Silac label	K2:13C(6) 15N(2) Silac label:1000.00;Q7:Deamidation (NQ):1000.00;R12:13C(6) 15N(4) Silac label:1000.00	PEAKS DB
SDLVN(+.98)NLGTIAK(+8.01)	63.34	1252.68	12	11.2	627.352	2	46.84	0	1	109769	F1:23777	No	SteveDorus10401569_female.raw	FBgn0001233	Deamidation (NQ); 13C(6) 15N(2) Silac label	N5:Deamidation (NQ):14.02;K12:13C(6) 15N(2) Silac label:1000.00	PEAKS DB
SDLVN(+.98)NLGTIAK(+8.01)	45.83	1252.68	12	11.3	627.352	2	46.92	0	1	109795	F1:23822	No	SteveDorus10401569_female.raw	FBgn0001233	Deamidation (NQ); 13C(6) 15N(2) Silac label	N5:Deamidation (NQ):0.00;K12:13C(6) 15N(2) Silac label:1000.00	PEAKS DB
FVWDM(+15.99)SLFAR(+10.01)	63.34	1296.62	10	0.3	649.317	2	84	3392800	1	91041	F1:49256	No	SteveDorus10401569_female.raw	FBgn0002563	Oxidation (M); 13C(6) 15N(4) Silac label	M5:Oxidation (M):1000.00;R10:13C(6) 15N(4) Silac label:1000.00	PEAKS DB
FVWDM(+15.99)SLFAR(+10.01)	61.73	1296.62	10	-1.9	649.316	2	83.54	4447100	1	90937	F1:48720	No	SteveDorus10401569_female.raw	FBgn0002563	Oxidation (M); 13C(6) 15N(4) Silac label	M5:Oxidation (M):1000.00;R10:13C(6) 15N(4) Silac label:1000.00	PEAKS DB
TEEGVVNN(+.98)AGTDNESISIR(+10.01)	63.33	2014.93	19	5.5	1008.48	2	36.95	39587000	1	74633	F1:16918	Yes	SteveDorus10401569_female.raw		Deamidation (NQ); 13C(6) 15N(4) Silac label	N8:Deamidation (NQ):17.01;R19:13C(6) 15N(4) Silac label:1000.00	PEAKS DB
LGFVAGVINR(+10.01)	63.24	1054.62	10	-0.3	528.315	2	54.34	522640	2	15657	F2:26529	No	SteveDorus10401569_male.raw		13C(6) 15N(4) Silac label	R10:13C(6) 15N(4) Silac label:1000.00	PEAKS DB
LGFVAGVINR(+10.01)	50.37	1054.62	10	-2.1	528.314	2	52.63	238830	1	80769	F1:27506	Yes	SteveDorus10401569_female.raw		13C(6) 15N(4) Silac label	R10:13C(6) 15N(4) Silac label:1000.00	PEAKS DB
YAVTALTEVLR(+10.01)	63.23	1244.7	11	0.6	623.358	2	70.87	1503200	2	20295	F2:36712	No	SteveDorus10401569_male.raw	FBgn0030332	13C(6) 15N(4) Silac label	R11:13C(6) 15N(4) Silac label:1000.00	PEAKS DB
YAVTALTEVLR(+10.01)	56.68	1244.7	11	-0.8	623.357	2	69.62	2253800	1	86823	F1:39297	No	SteveDorus10401569_female.raw	FBgn0030332	13C(6) 15N(4) Silac label	R11:13C(6) 15N(4) Silac label:1000.00	PEAKS DB
TISAIVLTGSEK(+8.01)	63.18	1225.7	12	0.1	613.858	2	44	8433700	1	77503	F1:21696	Yes	SteveDorus10401569_female.raw	FBgn0033879	13C(6) 15N(2) Silac label	K12:13C(6) 15N(2) Silac label:1000.00	PEAKS DB
TISAIVLTGSEK(+8.01)	58.74	1225.7	12	0.5	613.858	2	45.78	1145700	2	13017	F2:21442	No	SteveDorus10401569_male.raw	FBgn0033879	13C(6) 15N(2) Silac label	K12:13C(6) 15N(2) Silac label:1000.00	PEAKS DB
TISAIVLTGSEK(+8.01)	54.65	1225.7	12	0.1	613.858	2	44	8433700	1	77502	F1:21639	Yes	SteveDorus10401569_female.raw	FBgn0033879	13C(6) 15N(2) Silac label	K12:13C(6) 15N(2) Silac label:1000.00	PEAKS DB
TISAIVLTGSEK(+8.01)	48.45	1225.7	12	0.1	613.858	2	44	8433700	1	77501	F1:21623	Yes	SteveDorus10401569_female.raw	FBgn0033879	13C(6) 15N(2) Silac label	K12:13C(6) 15N(2) Silac label:1000.00	PEAKS DB
FTQ(+.98)AGSEVSALLGR(+10.01)	63.06	1445.74	14	9.7	723.884	2	63.17	0	1	116408	F1:34898	No	SteveDorus10401569_female.raw	FBgn0010217	Deamidation (NQ); 13C(6) 15N(4) Silac label	Q3:Deamidation (NQ):1000.00;R14:13C(6) 15N(4) Silac label:1000.00	PEAKS DB
FTQ(+.98)AGSEVSALLGR(+10.01)	57.35	1445.74	14	7.6	482.924	3	63.96	0	2	45108	F2:32402	No	SteveDorus10401569_male.raw	FBgn0010217	Deamidation (NQ); 13C(6) 15N(4) Silac label	Q3:Deamidation (NQ):1000.00;R14:13C(6) 15N(4) Silac label:1000.00	PEAKS DB
FTQ(+.98)AGSEVSALLGR(+10.01)	48.9	1445.74	14	10	482.925	3	64.22	0	2	45206	F2:32562	No	SteveDorus10401569_male.raw	FBgn0010217	Deamidation (NQ); 13C(6) 15N(4) Silac label	Q3:Deamidation (NQ):1000.00;R14:13C(6) 15N(4) Silac label:1000.00	PEAKS DB
FTQ(+.98)AGSEVSALLGR(+10.01)	44.1	1445.74	14	7.9	723.882	2	64.04	658150	1	84979	F1:35458	No	SteveDorus10401569_female.raw	FBgn0010217	Deamidation (NQ); 13C(6) 15N(4) Silac label	Q3:Deamidation (NQ):1000.00;R14:13C(6) 15N(4) Silac label:1000.00	PEAKS DB
FTQ(+.98)AGSEVSALLGR(+10.01)	40.23	1445.74	14	10.5	482.925	3	62.68	0	1	116181	F1:34549	No	SteveDorus10401569_female.raw	FBgn0010217	Deamidation (NQ); 13C(6) 15N(4) Silac label	Q3:Deamidation (NQ):1000.00;R14:13C(6) 15N(4) Silac label:1000.00	PEAKS DB
FTQ(+.98)AGSEVSALLGR(+10.01)	37.79	1445.74	14	8.8	723.883	2	64.8	2196400	2	18511	F2:32890	Yes	SteveDorus10401569_male.raw	FBgn0010217	Deamidation (NQ); 13C(6) 15N(4) Silac label	Q3:Deamidation (NQ):1000.00;R14:13C(6) 15N(4) Silac label:1000.00	PEAKS DB
GNC(+57.02)GYTLQ(+.98)LSSVK(+8.01)	63.02	1434.69	13	10	718.36	2	44.43	0	2	38165	F2:20550	No	SteveDorus10401569_male.raw	FBgn0087002	Carbamidomethylation; Deamidation (NQ); 13C(6) 15N(2) Silac label	C3:Carbamidomethylation:1000.00;Q8:Deamidation (NQ):83.17;K13:13C(6) 15N(2) Silac label:1000.00	PEAKS DB
GNC(+57.02)GYTLQ(+.98)LSSVK(+8.01)	53.08	1434.69	13	8.6	718.359	2	42.74	0	1	108227	F1:20956	No	SteveDorus10401569_female.raw	FBgn0087002	Carbamidomethylation; Deamidation (NQ); 13C(6) 15N(2) Silac label	C3:Carbamidomethylation:1000.00;Q8:Deamidation (NQ):36.87;K13:13C(6) 15N(2) Silac label:1000.00	PEAKS DB
GNC(+57.02)GYTLQ(+.98)LSSVK(+8.01)	47.04	1434.69	13	11.4	718.361	2	44.47	0	2	38186	F2:20584	No	SteveDorus10401569_male.raw	FBgn0087002	Carbamidomethylation; Deamidation (NQ); 13C(6) 15N(2) Silac label	C3:Carbamidomethylation:1000.00;Q8:Deamidation (NQ):0.00;K13:13C(6) 15N(2) Silac label:1000.00	PEAKS DB
DFAAGGISAAVSK(+8.01)	63.01	1200.62	13	0.1	601.319	2	43.15	45251000	2	11989	F2:19544	Yes	SteveDorus10401569_male.raw	FBgn0003360	13C(6) 15N(2) Silac label	K13:13C(6) 15N(2) Silac label:1000.00	PEAKS DB
DFAAGGISAAVSK(+8.01)	58.8	1200.62	13	0.1	601.319	2	43.15	45251000	2	11992	F2:20117	Yes	SteveDorus10401569_male.raw	FBgn0003360	13C(6) 15N(2) Silac label	K13:13C(6) 15N(2) Silac label:1000.00	PEAKS DB
DFAAGGISAAVSK(+8.01)	54.47	1200.62	13	0.1	601.319	2	43.15	45251000	2	11991	F2:20079	Yes	SteveDorus10401569_male.raw	FBgn0003360	13C(6) 15N(2) Silac label	K13:13C(6) 15N(2) Silac label:1000.00	PEAKS DB
DFAAGGISAAVSK(+8.01)	53.96	1200.62	13	0.1	601.319	2	43.15	45251000	2	11990	F2:19580	Yes	SteveDorus10401569_male.raw	FBgn0003360	13C(6) 15N(2) Silac label	K13:13C(6) 15N(2) Silac label:1000.00	PEAKS DB
SHLLFFVSR(+10.01)	62.99	1114.62	9	-2.1	558.314	2	64.79	1308100	2	18501	F2:32902	No	SteveDorus10401569_male.raw	FBgn0286818	13C(6) 15N(4) Silac label	R9:13C(6) 15N(4) Silac label:1000.00	PEAKS DB
SHLLFFVSR(+10.01)	58.27	1114.62	9	-1.2	558.315	2	62	11439000	1	84334	F1:33980	No	SteveDorus10401569_female.raw	FBgn0286818	13C(6) 15N(4) Silac label	R9:13C(6) 15N(4) Silac label:1000.00	PEAKS DB
ILESGC(+57.02)HVVVGTPGR(+10.01)	62.95	1589.82	15	0.4	795.919	2	27.29	0	1	102239	F1:9895	No	SteveDorus10401569_female.raw	FBgn0001942	Carbamidomethylation; 13C(6) 15N(4) Silac label	C6:Carbamidomethylation:1000.00;R15:13C(6) 15N(4) Silac label:1000.00	PEAKS DB
LLAILSLN(+.98)IVK	62.94	1196.77	11	13.9	599.403	2	92.21	90534	1	92844	F1:54181	No	SteveDorus10401569_female.raw	FBgn0087002	Deamidation (NQ)	N8:Deamidation (NQ):1000.00	PEAKS DB
TQ(+.98)VSLLNELLTATVK(+8.01)	62.94	1637.93	15	8.9	819.981	2	102.52	8395800	1	94430	F1:59679	No	SteveDorus10401569_female.raw		Deamidation (NQ); 13C(6) 15N(2) Silac label	Q2:Deamidation (NQ):74.62;K15:13C(6) 15N(2) Silac label:1000.00	PEAKS DB
LTEIIN(+.98)ETHENVK(+8.01)	62.91	1547.79	13	9.9	774.911	2	25.14	0	1	101301	F1:8247	No	SteveDorus10401569_female.raw	FBgn0001128	Deamidation (NQ); 13C(6) 15N(2) Silac label	N6:Deamidation (NQ):90.91;K13:13C(6) 15N(2) Silac label:1000.00	PEAKS DB
LTEIIN(+.98)ETHENVK(+8.01)	57.63	1547.79	13	9.6	774.911	2	27.1	0	2	31819	F2:8744	No	SteveDorus10401569_male.raw	FBgn0001128	Deamidation (NQ); 13C(6) 15N(2) Silac label	N6:Deamidation (NQ):71.54;K13:13C(6) 15N(2) Silac label:1000.00	PEAKS DB
LTEIIN(+.98)ETHENVK(+8.01)	54.97	1547.79	13	7.5	774.909	2	25.15	0	1	101305	F1:8254	No	SteveDorus10401569_female.raw	FBgn0001128	Deamidation (NQ); 13C(6) 15N(2) Silac label	N6:Deamidation (NQ):23.26;K13:13C(6) 15N(2) Silac label:1000.00	PEAKS DB
AGPVVDVLGDEM(+15.99)TR(+10.01)	62.89	1483.72	14	-1.7	742.867	2	47.54	31063000	2	13615	F2:22603	Yes	SteveDorus10401569_male.raw	FBgn0001248	Oxidation (M); 13C(6) 15N(4) Silac label	M12:Oxidation (M):1000.00;R14:13C(6) 15N(4) Silac label:1000.00	PEAKS DB
AGPVVDVLGDEM(+15.99)TR(+10.01)	53.8	1483.72	14	-0.8	742.867	2	46.15	45652000	1	78401	F1:23271	Yes	SteveDorus10401569_female.raw	FBgn0001248	Oxidation (M); 13C(6) 15N(4) Silac label	M12:Oxidation (M):1000.00;R14:13C(6) 15N(4) Silac label:1000.00	PEAKS DB
AGPVVDVLGDEM(+15.99)TR(+10.01)	45.54	1483.72	14	-1.7	742.867	2	47.54	31063000	2	13614	F2:22583	Yes	SteveDorus10401569_male.raw	FBgn0001248	Oxidation (M); 13C(6) 15N(4) Silac label	M12:Oxidation (M):1000.00;R14:13C(6) 15N(4) Silac label:1000.00	PEAKS DB
AGPVVDVLGDEM(+15.99)TR(+10.01)	41.19	1483.72	14	-0.8	742.867	2	45.7	0	1	109332	F1:22978	No	SteveDorus10401569_female.raw	FBgn0001248	Oxidation (M); 13C(6) 15N(4) Silac label	M12:Oxidation (M):1000.00;R14:13C(6) 15N(4) Silac label:1000.00	PEAKS DB
N(+.98)TPSYQSILEN(+.98)ANVLAR(+10.01)	62.88	1900.94	17	14.6	951.491	2	79.27	0	2	51265	F2:42121	No	SteveDorus10401569_male.raw	FBgn0000064	Deamidation (NQ); 13C(6) 15N(4) Silac label	N1:Deamidation (NQ):21.59;N11:Deamidation (NQ):36.41;R17:13C(6) 15N(4) Silac label:1000.00	PEAKS DB
M(+15.99)GETTIDMM(+15.99)YGGM(+15.99)R(+10.01)	62.87	1649.64	14	-1.6	825.828	2	33.99	8459000	2	8030	F2:13334	Yes	SteveDorus10401569_male.raw	FBgn0261955	Oxidation (M); 13C(6) 15N(4) Silac label	M1:Oxidation (M):105.32;M9:Oxidation (M):11.06;M13:Oxidation (M):53.48;R14:13C(6) 15N(4) Silac label:1000.00	PEAKS DB
M(+15.99)GETTIDMM(+15.99)YGGM(+15.99)R(+10.01)	56.51	1649.64	14	-0.7	825.828	2	32.09	4202000	1	72182	F1:13344	No	SteveDorus10401569_female.raw	FBgn0261955	Oxidation (M); 13C(6) 15N(4) Silac label	M1:Oxidation (M):105.32;M9:Oxidation (M):7.65;M13:Oxidation (M):38.77;R14:13C(6) 15N(4) Silac label:1000.00	PEAKS DB
M(+15.99)GETTIDMM(+15.99)YGGM(+15.99)R(+10.01)	52.4	1649.64	14	-1.6	825.828	2	33.99	8459000	2	8029	F2:13239	Yes	SteveDorus10401569_male.raw	FBgn0261955	Oxidation (M); 13C(6) 15N(4) Silac label	M1:Oxidation (M):71.65;M9:Oxidation (M):11.06;M13:Oxidation (M):36.47;R14:13C(6) 15N(4) Silac label:1000.00	PEAKS DB
M(+15.99)GETTIDMM(+15.99)YGGM(+15.99)R(+10.01)	35.51	1649.64	14	-1.6	825.828	2	33.99	8459000	2	8028	F2:13214	Yes	SteveDorus10401569_male.raw	FBgn0261955	Oxidation (M); 13C(6) 15N(4) Silac label	M1:Oxidation (M):46.67;M9:Oxidation (M):10.11;M13:Oxidation (M):38.32;R14:13C(6) 15N(4) Silac label:1000.00	PEAKS DB
NVQ(+.98)QVTNSIGALC(+57.02)K(+8.01)	62.86	1539.78	14	9	770.904	2	46.84	164980000	2	13374	F2:21893	No	SteveDorus10401569_male.raw	FBgn0264695	Deamidation (NQ); Carbamidomethylation; 13C(6) 15N(2) Silac label	Q3:Deamidation (NQ):17.01;C13:Carbamidomethylation:1000.00;K14:13C(6) 15N(2) Silac label:1000.00	PEAKS DB
NVQ(+.98)QVTNSIGALC(+57.02)K(+8.01)	57.62	1539.78	14	9	770.904	2	46.84	164980000	2	13376	F2:22429	No	SteveDorus10401569_male.raw	FBgn0264695	Deamidation (NQ); Carbamidomethylation; 13C(6) 15N(2) Silac label	Q3:Deamidation (NQ):12.79;C13:Carbamidomethylation:1000.00;K14:13C(6) 15N(2) Silac label:1000.00	PEAKS DB
NVQ(+.98)QVTNSIGALC(+57.02)K(+8.01)	45.84	1539.78	14	8.5	770.904	2	45.11	181410000	1	77995	F1:22454	No	SteveDorus10401569_female.raw	FBgn0264695	Deamidation (NQ); Carbamidomethylation; 13C(6) 15N(2) Silac label	Q3:Deamidation (NQ):8.14;C13:Carbamidomethylation:1000.00;K14:13C(6) 15N(2) Silac label:1000.00	PEAKS DB
NVQ(+.98)QVTNSIGALC(+57.02)K(+8.01)	44.15	1539.78	14	9.5	770.905	2	46.78	2168500	1	78648	F1:23785	No	SteveDorus10401569_female.raw	FBgn0264695	Deamidation (NQ); Carbamidomethylation; 13C(6) 15N(2) Silac label	Q3:Deamidation (NQ):17.01;C13:Carbamidomethylation:1000.00;K14:13C(6) 15N(2) Silac label:1000.00	PEAKS DB
NVQ(+.98)QVTNSIGALC(+57.02)K(+8.01)	43.67	1539.78	14	8.5	770.904	2	45.11	181410000	1	77996	F1:23023	No	SteveDorus10401569_female.raw	FBgn0264695	Deamidation (NQ); Carbamidomethylation; 13C(6) 15N(2) Silac label	Q3:Deamidation (NQ):11.10;C13:Carbamidomethylation:1000.00;K14:13C(6) 15N(2) Silac label:1000.00	PEAKS DB
NVQ(+.98)QVTNSIGALC(+57.02)K(+8.01)	35.91	1539.78	14	7.5	514.271	3	46.75	9111400	2	13359	F2:21982	No	SteveDorus10401569_male.raw	FBgn0264695	Deamidation (NQ); Carbamidomethylation; 13C(6) 15N(2) Silac label	Q3:Deamidation (NQ):0.00;C13:Carbamidomethylation:1000.00;K14:13C(6) 15N(2) Silac label:1000.00	PEAKS DB
AGAGSATLSM(+15.99)AYAGAR(+10.01)	62.85	1479.7	16	-1.3	740.857	2	26.89	58580000	1	69593	F1:9826	Yes	SteveDorus10401569_female.raw	FBgn0262559	Oxidation (M); 13C(6) 15N(4) Silac label	M10:Oxidation (M):1000.00;R16:13C(6) 15N(4) Silac label:1000.00	PEAKS DB
SSDVFSTIDSIFQR(+10.01)	62.83	1610.78	14	-2.4	806.396	2	101.21	142140	1	94244	F1:59108	Yes	SteveDorus10401569_female.raw	FBgn0283494	13C(6) 15N(4) Silac label	R14:13C(6) 15N(4) Silac label:1000.00	PEAKS DB
NVQQ(+.98)VTN(+.98)SIGALC(+57.02)K(+8.01)	62.82	1540.76	14	9.2	771.397	2	35.16	22198000	1	73681	F1:15629	No	SteveDorus10401569_female.raw	FBgn0264695	Deamidation (NQ); Carbamidomethylation; 13C(6) 15N(2) Silac label	Q4:Deamidation (NQ):30.46;N7:Deamidation (NQ):81.40;C13:Carbamidomethylation:1000.00;K14:13C(6) 15N(2) Silac label:1000.00	PEAKS DB
NVQQ(+.98)VTN(+.98)SIGALC(+57.02)K(+8.01)	55.44	1540.76	14	7.9	771.396	2	49.57	0	1	110810	F1:25563	No	SteveDorus10401569_female.raw	FBgn0264695	Deamidation (NQ); Carbamidomethylation; 13C(6) 15N(2) Silac label	Q4:Deamidation (NQ):30.46;N7:Deamidation (NQ):58.99;C13:Carbamidomethylation:1000.00;K14:13C(6) 15N(2) Silac label:1000.00	PEAKS DB
VEQFYN(+.98)AGGSPAGK(+8.01)	62.81	1432.67	14	9.9	717.35	2	26.25	8412300	2	4695	F2:8107	Yes	SteveDorus10401569_male.raw		Deamidation (NQ); 13C(6) 15N(2) Silac label	N6:Deamidation (NQ):55.63;K14:13C(6) 15N(2) Silac label:1000.00	PEAKS DB
VEQFYN(+.98)AGGSPAGK(+8.01)	62.35	1432.67	14	9.9	717.35	2	26.25	8412300	2	4697	F2:8282	Yes	SteveDorus10401569_male.raw		Deamidation (NQ); 13C(6) 15N(2) Silac label	N6:Deamidation (NQ):55.63;K14:13C(6) 15N(2) Silac label:1000.00	PEAKS DB
VEQFYN(+.98)AGGSPAGK(+8.01)	54.22	1432.67	14	9.9	717.35	2	26.25	8412300	2	4694	F2:8093	Yes	SteveDorus10401569_male.raw		Deamidation (NQ); 13C(6) 15N(2) Silac label	N6:Deamidation (NQ):22.69;K14:13C(6) 15N(2) Silac label:1000.00	PEAKS DB
VEQFYN(+.98)AGGSPAGK(+8.01)	42.06	1432.67	14	9.9	717.35	2	26.25	8412300	2	4696	F2:8129	Yes	SteveDorus10401569_male.raw		Deamidation (NQ); 13C(6) 15N(2) Silac label	N6:Deamidation (NQ):42.61;K14:13C(6) 15N(2) Silac label:1000.00	PEAKS DB
TFGDAIIHK(+8.01)	62.72	1008.55	9	1.3	505.282	2	27.03	6552800	1	69636	F1:9666	No	SteveDorus10401569_female.raw	FBgn0039737	13C(6) 15N(2) Silac label	K9:13C(6) 15N(2) Silac label:1000.00	PEAKS DB
TFGDAIIHK(+8.01)	50.99	1008.55	9	0.5	505.282	2	28.98	12936000	2	5851	F2:9772	No	SteveDorus10401569_male.raw	FBgn0039737	13C(6) 15N(2) Silac label	K9:13C(6) 15N(2) Silac label:1000.00	PEAKS DB
GNIVNVSSVN(+.98)GIR(+10.01)	62.71	1338.71	13	0.9	670.364	2	41.87	0	2	37342	F2:18958	No	SteveDorus10401569_male.raw		Deamidation (NQ); 13C(6) 15N(4) Silac label	N10:Deamidation (NQ):121.37;R13:13C(6) 15N(4) Silac label:1000.00	PEAKS DB
GNIVNVSSVN(+.98)GIR(+10.01)	54.19	1338.71	13	-1.8	670.363	2	40.41	0	1	107389	F1:19420	No	SteveDorus10401569_female.raw		Deamidation (NQ); 13C(6) 15N(4) Silac label	N10:Deamidation (NQ):121.37;R13:13C(6) 15N(4) Silac label:1000.00	PEAKS DB
DVN(+.98)AAIATIK(+8.01)	62.7	1023.57	10	13.6	512.799	2	37.24	0	1	106230	F1:17268	No	SteveDorus10401569_female.raw	FBgn0003884:FBgn0003885	Deamidation (NQ); 13C(6) 15N(2) Silac label	N3:Deamidation (NQ):1000.00;K10:13C(6) 15N(2) Silac label:1000.00	PEAKS DB
DVN(+.98)AAIATIK(+8.01)	56.95	1023.57	10	13.4	512.799	2	38.88	0	2	36240	F2:16909	No	SteveDorus10401569_male.raw	FBgn0003884:FBgn0003885	Deamidation (NQ); 13C(6) 15N(2) Silac label	N3:Deamidation (NQ):1000.00;K10:13C(6) 15N(2) Silac label:1000.00	PEAKS DB
DVN(+.98)AAIATIK(+8.01)	52.96	1023.57	10	13.9	512.799	2	38.8	0	2	36209	F2:16853	No	SteveDorus10401569_male.raw	FBgn0003884:FBgn0003885	Deamidation (NQ); 13C(6) 15N(2) Silac label	N3:Deamidation (NQ):1000.00;K10:13C(6) 15N(2) Silac label:1000.00	PEAKS DB
DVN(+.98)AAIATIK(+8.01)	36.02	1023.57	10	12.4	512.798	2	39.66	0	2	36491	F2:17392	No	SteveDorus10401569_male.raw	FBgn0003884:FBgn0003885	Deamidation (NQ); 13C(6) 15N(2) Silac label	N3:Deamidation (NQ):1000.00;K10:13C(6) 15N(2) Silac label:1000.00	PEAKS DB
LSDPVVQYTLR(+10.01)	62.68	1299.71	11	-0.4	650.86	2	52.22	126620000	1	80607	F1:27147	Yes	SteveDorus10401569_female.raw	FBgn0000639	13C(6) 15N(4) Silac label	R11:13C(6) 15N(4) Silac label:1000.00	PEAKS DB
LSDPVVQYTLR(+10.01)	60.81	1299.71	11	-0.4	650.86	2	52.22	126620000	1	80606	F1:27054	Yes	SteveDorus10401569_female.raw	FBgn0000639	13C(6) 15N(4) Silac label	R11:13C(6) 15N(4) Silac label:1000.00	PEAKS DB
LSDPVVQYTLR(+10.01)	41.68	1299.71	11	-0.4	650.86	2	52.22	126620000	1	80605	F1:27036	Yes	SteveDorus10401569_female.raw	FBgn0000639	13C(6) 15N(4) Silac label	R11:13C(6) 15N(4) Silac label:1000.00	PEAKS DB
TALAIDTIINQK(+8.01)	62.68	1307.75	12	-0.3	654.884	2	59.75	214630000	1	83553	F1:32483	Yes	SteveDorus10401569_female.raw	FBgn0011211	13C(6) 15N(2) Silac label	K12:13C(6) 15N(2) Silac label:1000.00	PEAKS DB
TALAIDTIINQK(+8.01)	62.29	1307.75	12	-0.1	654.884	2	60.91	141860000	2	17471	F2:30402	Yes	SteveDorus10401569_male.raw	FBgn0011211	13C(6) 15N(2) Silac label	K12:13C(6) 15N(2) Silac label:1000.00	PEAKS DB
TALAIDTIINQK(+8.01)	60.21	1307.75	12	-0.3	654.884	2	59.75	214630000	1	83550	F1:32301	Yes	SteveDorus10401569_female.raw	FBgn0011211	13C(6) 15N(2) Silac label	K12:13C(6) 15N(2) Silac label:1000.00	PEAKS DB
TALAIDTIINQK(+8.01)	53.87	1307.75	12	-0.3	654.884	2	59.75	214630000	1	83556	F1:33046	Yes	SteveDorus10401569_female.raw	FBgn0011211	13C(6) 15N(2) Silac label	K12:13C(6) 15N(2) Silac label:1000.00	PEAKS DB
TALAIDTIINQK(+8.01)	48.99	1307.75	12	-0.1	654.884	2	60.91	141860000	2	17474	F2:30963	Yes	SteveDorus10401569_male.raw	FBgn0011211	13C(6) 15N(2) Silac label	K12:13C(6) 15N(2) Silac label:1000.00	PEAKS DB
TALAIDTIINQK(+8.01)	48.8	1307.75	12	-0.3	654.884	2	59.75	214630000	1	83551	F1:32350	Yes	SteveDorus10401569_female.raw	FBgn0011211	13C(6) 15N(2) Silac label	K12:13C(6) 15N(2) Silac label:1000.00	PEAKS DB
TALAIDTIINQK(+8.01)	46.71	1307.75	12	-0.1	654.884	2	60.91	141860000	2	17472	F2:30891	Yes	SteveDorus10401569_male.raw	FBgn0011211	13C(6) 15N(2) Silac label	K12:13C(6) 15N(2) Silac label:1000.00	PEAKS DB
TALAIDTIINQK(+8.01)	43.8	1307.75	12	-0.3	654.884	2	59.75	214630000	1	83555	F1:32926	Yes	SteveDorus10401569_female.raw	FBgn0011211	13C(6) 15N(2) Silac label	K12:13C(6) 15N(2) Silac label:1000.00	PEAKS DB
TALAIDTIINQK(+8.01)	43.6	1307.75	12	-0.3	654.884	2	59.75	214630000	1	83554	F1:32921	Yes	SteveDorus10401569_female.raw	FBgn0011211	13C(6) 15N(2) Silac label	K12:13C(6) 15N(2) Silac label:1000.00	PEAKS DB
TALAIDTIINQK(+8.01)	40.2	1307.75	12	-0.3	654.884	2	59.75	214630000	1	83552	F1:32362	Yes	SteveDorus10401569_female.raw	FBgn0011211	13C(6) 15N(2) Silac label	K12:13C(6) 15N(2) Silac label:1000.00	PEAKS DB
TALAIDTIINQK(+8.01)	39.37	1307.75	12	-0.1	654.884	2	60.91	141860000	2	17473	F2:30905	Yes	SteveDorus10401569_male.raw	FBgn0011211	13C(6) 15N(2) Silac label	K12:13C(6) 15N(2) Silac label:1000.00	PEAKS DB
TALAIDTIINQK(+8.01)	37.27	1307.75	12	-0.1	654.884	2	60.91	141860000	2	17470	F2:30345	Yes	SteveDorus10401569_male.raw	FBgn0011211	13C(6) 15N(2) Silac label	K12:13C(6) 15N(2) Silac label:1000.00	PEAKS DB
NLVQ(+.98)NYDEQ(+.98)TNSTTTSER(+10.01)	62.67	2110.92	18	13.5	1056.48	2	30.51	981960	2	6532	F2:11032	Yes	SteveDorus10401569_male.raw		Deamidation (NQ); 13C(6) 15N(4) Silac label	Q4:Deamidation (NQ):12.33;Q9:Deamidation (NQ):47.70;R18:13C(6) 15N(4) Silac label:1000.00	PEAKS DB
NLVQ(+.98)NYDEQ(+.98)TNSTTTSER(+10.01)	52.94	2110.92	18	13.5	1056.48	2	30.51	981960	2	6531	F2:11004	Yes	SteveDorus10401569_male.raw		Deamidation (NQ); 13C(6) 15N(4) Silac label	Q4:Deamidation (NQ):0.00;Q9:Deamidation (NQ):30.83;R18:13C(6) 15N(4) Silac label:1000.00	PEAKS DB
NLVQ(+.98)NYDEQ(+.98)TNSTTTSER(+10.01)	52.44	2110.92	18	13.5	1056.48	2	30.51	981960	2	6533	F2:11079	Yes	SteveDorus10401569_male.raw		Deamidation (NQ); 13C(6) 15N(4) Silac label	Q4:Deamidation (NQ):12.33;Q9:Deamidation (NQ):11.22;R18:13C(6) 15N(4) Silac label:1000.00	PEAKS DB
NFGIGQNVQPK(+8.01)	62.62	1208.64	11	-1.3	605.326	2	29.25	16662000	1	70711	F1:11168	No	SteveDorus10401569_female.raw	FBgn0014026	13C(6) 15N(2) Silac label	K11:13C(6) 15N(2) Silac label:1000.00	PEAKS DB
NFGIGQNVQPK(+8.01)	40.9	1208.64	11	-2.4	605.325	2	31.35	0	2	33377	F2:11618	No	SteveDorus10401569_male.raw	FBgn0014026	13C(6) 15N(2) Silac label	K11:13C(6) 15N(2) Silac label:1000.00	PEAKS DB
VANVSLLALYK(+8.01)	62.61	1197.72	11	0.3	599.868	2	66.95	2117700	1	85924	F1:37389	No	SteveDorus10401569_female.raw	FBgn0033912	13C(6) 15N(2) Silac label	K11:13C(6) 15N(2) Silac label:1000.00	PEAKS DB
VANVSLLALYK(+8.01)	53.48	1197.72	11	0.1	599.868	2	68.13	0	2	46634	F2:34910	No	SteveDorus10401569_male.raw	FBgn0033912	13C(6) 15N(2) Silac label	K11:13C(6) 15N(2) Silac label:1000.00	PEAKS DB
SYDYDFETGVASN(+.98)PK(+8.01)	62.59	1700.73	15	6.8	851.378	2	47.58	6568100	2	13642	F2:22568	Yes	SteveDorus10401569_male.raw	FBgn0030362	Deamidation (NQ); 13C(6) 15N(2) Silac label	N13:Deamidation (NQ):1000.00;K15:13C(6) 15N(2) Silac label:1000.00	PEAKS DB
SYDYDFETGVASN(+.98)PK(+8.01)	50.89	1700.73	15	6.8	851.378	2	47.58	6568100	2	13640	F2:22431	Yes	SteveDorus10401569_male.raw	FBgn0030362	Deamidation (NQ); 13C(6) 15N(2) Silac label	N13:Deamidation (NQ):1000.00;K15:13C(6) 15N(2) Silac label:1000.00	PEAKS DB
SYDYDFETGVASN(+.98)PK(+8.01)	40.96	1700.73	15	6.8	851.378	2	47.58	6568100	2	13641	F2:22449	Yes	SteveDorus10401569_male.raw	FBgn0030362	Deamidation (NQ); 13C(6) 15N(2) Silac label	N13:Deamidation (NQ):1000.00;K15:13C(6) 15N(2) Silac label:1000.00	PEAKS DB
HLGDLGNIEATGDC(+57.02)PTK(+8.01)	62.58	1804.85	17	-0.8	903.432	2	37.58	0	1	106356	F1:17497	No	SteveDorus10401569_female.raw	FBgn0003462	Carbamidomethylation; 13C(6) 15N(2) Silac label	C14:Carbamidomethylation:1000.00;K17:13C(6) 15N(2) Silac label:1000.00	PEAKS DB
DPFFYTFYK(+8.01)	62.55	1234.58	9	-0.5	618.296	2	83.4	15161000	1	90889	F1:48673	No	SteveDorus10401569_female.raw	FBgn0002564	13C(6) 15N(2) Silac label	K9:13C(6) 15N(2) Silac label:1000.00	PEAKS DB
ELISNASDALDK(+8.01)	62.51	1282.65	12	-1.1	642.331	2	36.02	23388000	1	74124	F1:16374	Yes	SteveDorus10401569_female.raw	FBgn0001233	13C(6) 15N(2) Silac label	K12:13C(6) 15N(2) Silac label:1000.00	PEAKS DB
ELISNASDALDK(+8.01)	60.1	1282.65	12	-1.1	642.331	2	36.02	23388000	1	74123	F1:16308	Yes	SteveDorus10401569_female.raw	FBgn0001233	13C(6) 15N(2) Silac label	K12:13C(6) 15N(2) Silac label:1000.00	PEAKS DB
ELISNASDALDK(+8.01)	55.47	1282.65	12	-1.1	642.331	2	36.02	23388000	1	74122	F1:16299	Yes	SteveDorus10401569_female.raw	FBgn0001233	13C(6) 15N(2) Silac label	K12:13C(6) 15N(2) Silac label:1000.00	PEAKS DB
ELISNASDALDK(+8.01)	44.89	1282.65	12	-1.1	642.331	2	36.02	23388000	1	74125	F1:16510	Yes	SteveDorus10401569_female.raw	FBgn0001233	13C(6) 15N(2) Silac label	K12:13C(6) 15N(2) Silac label:1000.00	PEAKS DB
ELISNASDAIDK(+8.01)	62.51	1282.65	12	-1.1	642.331	2	36.02	23388000	1	74124	F1:16374	Yes	SteveDorus10401569_female.raw	FBgn0039562	13C(6) 15N(2) Silac label	K12:13C(6) 15N(2) Silac label:1000.00	PEAKS DB
ELISNASDAIDK(+8.01)	60.1	1282.65	12	-1.1	642.331	2	36.02	23388000	1	74123	F1:16308	Yes	SteveDorus10401569_female.raw	FBgn0039562	13C(6) 15N(2) Silac label	K12:13C(6) 15N(2) Silac label:1000.00	PEAKS DB
ELISNASDAIDK(+8.01)	55.47	1282.65	12	-1.1	642.331	2	36.02	23388000	1	74122	F1:16299	Yes	SteveDorus10401569_female.raw	FBgn0039562	13C(6) 15N(2) Silac label	K12:13C(6) 15N(2) Silac label:1000.00	PEAKS DB
ELISNASDAIDK(+8.01)	44.89	1282.65	12	-1.1	642.331	2	36.02	23388000	1	74125	F1:16510	Yes	SteveDorus10401569_female.raw	FBgn0039562	13C(6) 15N(2) Silac label	K12:13C(6) 15N(2) Silac label:1000.00	PEAKS DB
GNVGFVFTK(+8.01)	62.49	975.527	9	-0.8	488.77	2	42.65	36979000	1	77020	F1:20753	No	SteveDorus10401569_female.raw	FBgn0000100	13C(6) 15N(2) Silac label	K9:13C(6) 15N(2) Silac label:1000.00	PEAKS DB
GNVGFVFTK(+8.01)	59.77	975.527	9	0.7	488.771	2	43.18	491530	1	77231	F1:21348	No	SteveDorus10401569_female.raw	FBgn0000100	13C(6) 15N(2) Silac label	K9:13C(6) 15N(2) Silac label:1000.00	PEAKS DB
GNVGFVFTK(+8.01)	53.29	975.527	9	-0.1	488.771	2	44.61	6565500	2	12552	F2:20561	No	SteveDorus10401569_male.raw	FBgn0000100	13C(6) 15N(2) Silac label	K9:13C(6) 15N(2) Silac label:1000.00	PEAKS DB
NINPVLLVN(+.98)ALALAIR	62.48	1704.03	16	6.2	853.028	2	128.37	33305000	1	96281	F1:69233	Yes	SteveDorus10401569_female.raw	FBgn0000639	Deamidation (NQ)	N9:Deamidation (NQ):72.73	PEAKS DB
NINPVLLVN(+.98)ALALAIR	47.49	1704.03	16	6.2	853.028	2	128.37	33305000	1	96279	F1:69136	Yes	SteveDorus10401569_female.raw	FBgn0000639	Deamidation (NQ)	N9:Deamidation (NQ):24.08	PEAKS DB
NINPVLLVN(+.98)ALALAIR	45.92	1704.03	16	6.2	853.028	2	128.37	33305000	1	96280	F1:69217	Yes	SteveDorus10401569_female.raw	FBgn0000639	Deamidation (NQ)	N9:Deamidation (NQ):0.00	PEAKS DB
DTNGSQFFITTK(+8.01)	62.47	1365.67	12	-0.4	683.84	2	48.1	0	1	110261	F1:24634	No	SteveDorus10401569_female.raw	FBgn0034753	13C(6) 15N(2) Silac label	K12:13C(6) 15N(2) Silac label:1000.00	PEAKS DB
DTNGSQFFITTK(+8.01)	52.85	1365.67	12	-3.1	683.838	2	48.21	1079500	1	79215	F1:24692	Yes	SteveDorus10401569_female.raw	FBgn0034753	13C(6) 15N(2) Silac label	K12:13C(6) 15N(2) Silac label:1000.00	PEAKS DB
LVVDVGSM(+15.99)C(+57.02)K(+8.01)	62.43	1130.56	10	1.1	566.286	2	24.72	1578500	2	4024	F2:7096	No	SteveDorus10401569_male.raw	FBgn0045770	Oxidation (M); Carbamidomethylation; 13C(6) 15N(2) Silac label	M8:Oxidation (M):1000.00;C9:Carbamidomethylation:1000.00;K10:13C(6) 15N(2) Silac label:1000.00	PEAKS DB
NGLVC(+57.02)AGVLSGNR(+10.01)	62.37	1325.67	13	-0.2	663.845	2	39.43	0	1	107088	F1:18826	No	SteveDorus10401569_female.raw	FBgn0024957	Carbamidomethylation; 13C(6) 15N(4) Silac label	C5:Carbamidomethylation:1000.00;R13:13C(6) 15N(4) Silac label:1000.00	PEAKS DB
NGLVC(+57.02)AGVLSGNR(+10.01)	50.25	1325.67	13	-1.3	663.844	2	39.48	1633600	1	75738	F1:18861	Yes	SteveDorus10401569_female.raw	FBgn0024957	Carbamidomethylation; 13C(6) 15N(4) Silac label	C5:Carbamidomethylation:1000.00;R13:13C(6) 15N(4) Silac label:1000.00	PEAKS DB
NGLVC(+57.02)AGVLSGNR(+10.01)	44.52	1325.67	13	-1.3	663.844	2	39.48	1633600	1	75739	F1:18886	Yes	SteveDorus10401569_female.raw	FBgn0024957	Carbamidomethylation; 13C(6) 15N(4) Silac label	C5:Carbamidomethylation:1000.00;R13:13C(6) 15N(4) Silac label:1000.00	PEAKS DB
M(+15.99)LNQITSSLADTLFK(+8.01)	62.37	1704.88	15	-3.1	853.447	2	88.38	9149400	2	24182	F2:47034	Yes	SteveDorus10401569_male.raw	FBgn0087002	Oxidation (M); 13C(6) 15N(2) Silac label	M1:Oxidation (M):1000.00;K15:13C(6) 15N(2) Silac label:1000.00	PEAKS DB
M(+15.99)LNQITSSLADTLFK(+8.01)	49.53	1704.88	15	-3.2	853.447	2	87.55	460460	1	91770	F1:51301	Yes	SteveDorus10401569_female.raw	FBgn0087002	Oxidation (M); 13C(6) 15N(2) Silac label	M1:Oxidation (M):1000.00;K15:13C(6) 15N(2) Silac label:1000.00	PEAKS DB
VLITTDLLAR(+10.01)	62.36	1123.68	10	-0.2	562.849	2	62.78	12048000	1	84585	F1:34491	Yes	SteveDorus10401569_female.raw	FBgn0001942	13C(6) 15N(4) Silac label	R10:13C(6) 15N(4) Silac label:1000.00	PEAKS DB
VLITTDLLAR(+10.01)	59.93	1123.68	10	-0.2	562.849	2	62.78	12048000	1	84584	F1:34450	Yes	SteveDorus10401569_female.raw	FBgn0001942	13C(6) 15N(4) Silac label	R10:13C(6) 15N(4) Silac label:1000.00	PEAKS DB
VLITTDLLAR(+10.01)	42.27	1123.68	10	-0.8	562.849	2	64	1499700	2	18268	F2:32398	Yes	SteveDorus10401569_male.raw	FBgn0001942	13C(6) 15N(4) Silac label	R10:13C(6) 15N(4) Silac label:1000.00	PEAKS DB
FYSGFGGQVDFIR(+10.01)	62.36	1501.72	13	-0.8	751.868	2	74.23	33900000	1	88389	F1:42626	No	SteveDorus10401569_female.raw	FBgn0039737	13C(6) 15N(4) Silac label	R13:13C(6) 15N(4) Silac label:1000.00	PEAKS DB
C(+57.02)FIVGADN(+.98)VGSK(+8.01)	62.35	1274.61	12	11.7	638.317	2	35.28	19408000	1	73734	F1:15675	No	SteveDorus10401569_female.raw	FBgn0000100	Carbamidomethylation; Deamidation (NQ); 13C(6) 15N(2) Silac label	C1:Carbamidomethylation:1000.00;N8:Deamidation (NQ):1000.00;K12:13C(6) 15N(2) Silac label:1000.00	PEAKS DB
C(+57.02)FIVGADN(+.98)VGSK(+8.01)	59.58	1274.61	12	10.5	638.317	2	36.98	2817000	2	9390	F2:15493	No	SteveDorus10401569_male.raw	FBgn0000100	Carbamidomethylation; Deamidation (NQ); 13C(6) 15N(2) Silac label	C1:Carbamidomethylation:1000.00;N8:Deamidation (NQ):1000.00;K12:13C(6) 15N(2) Silac label:1000.00	PEAKS DB
C(+57.02)FIVGADN(+.98)VGSK(+8.01)	45.14	1274.61	12	11.7	638.317	2	35.28	19408000	1	73733	F1:15663	No	SteveDorus10401569_female.raw	FBgn0000100	Carbamidomethylation; Deamidation (NQ); 13C(6) 15N(2) Silac label	C1:Carbamidomethylation:1000.00;N8:Deamidation (NQ):1000.00;K12:13C(6) 15N(2) Silac label:1000.00	PEAKS DB
C(+57.02)FIVGADN(+.98)VGSK(+8.01)	42.35	1274.61	12	10.5	638.317	2	36.98	2817000	2	9389	F2:15479	No	SteveDorus10401569_male.raw	FBgn0000100	Carbamidomethylation; Deamidation (NQ); 13C(6) 15N(2) Silac label	C1:Carbamidomethylation:1000.00;N8:Deamidation (NQ):1000.00;K12:13C(6) 15N(2) Silac label:1000.00	PEAKS DB
YTITTQNTFNTNLK(+8.01)	62.28	1665.85	14	-1.4	833.929	2	46.44	0	1	109608	F1:23486	No	SteveDorus10401569_female.raw	FBgn0261989	13C(6) 15N(2) Silac label	K14:13C(6) 15N(2) Silac label:1000.00	PEAKS DB
DTIAQ(+.98)AVAVGLK(+8.01)	62.28	1193.67	12	10.5	597.851	2	58.99	4490200	1	83230	F1:31966	No	SteveDorus10401569_female.raw	FBgn0028479	Deamidation (NQ); 13C(6) 15N(2) Silac label	Q5:Deamidation (NQ):1000.00;K12:13C(6) 15N(2) Silac label:1000.00	PEAKS DB
DTIAQ(+.98)AVAVGLK(+8.01)	51.76	1193.67	12	10.5	597.851	2	58.99	4490200	1	83229	F1:31860	No	SteveDorus10401569_female.raw	FBgn0028479	Deamidation (NQ); 13C(6) 15N(2) Silac label	Q5:Deamidation (NQ):1000.00;K12:13C(6) 15N(2) Silac label:1000.00	PEAKS DB
DTIAQ(+.98)AVAVGLK(+8.01)	50.63	1193.67	12	12.4	597.852	2	60.44	2521200	2	17292	F2:30080	No	SteveDorus10401569_male.raw	FBgn0028479	Deamidation (NQ); 13C(6) 15N(2) Silac label	Q5:Deamidation (NQ):1000.00;K12:13C(6) 15N(2) Silac label:1000.00	PEAKS DB
YDYDVTEAR(+10.01)	62.27	1140.5	9	-0.9	571.255	2	24.83	8316800	1	68455	F1:7923	No	SteveDorus10401569_female.raw	FBgn0000559	13C(6) 15N(4) Silac label	R9:13C(6) 15N(4) Silac label:1000.00	PEAKS DB
YDYDVTEAR(+10.01)	61.03	1140.5	9	-1	571.255	2	26.46	3430100	2	4792	F2:8313	No	SteveDorus10401569_male.raw	FBgn0000559	13C(6) 15N(4) Silac label	R9:13C(6) 15N(4) Silac label:1000.00	PEAKS DB
IIAEAAN(+.98)GPTTPAADK(+8.01)	62.26	1547.79	16	9.4	774.911	2	22.1	8998400	2	2755	F2:5343	Yes	SteveDorus10401569_male.raw	FBgn0001098	Deamidation (NQ); 13C(6) 15N(2) Silac label	N7:Deamidation (NQ):1000.00;K16:13C(6) 15N(2) Silac label:1000.00	PEAKS DB
IIAEAAN(+.98)GPTTPAADK(+8.01)	53.89	1547.79	16	7.9	774.909	2	20.98	21578000	1	66415	F1:4921	Yes	SteveDorus10401569_female.raw	FBgn0001098	Deamidation (NQ); 13C(6) 15N(2) Silac label	N7:Deamidation (NQ):1000.00;K16:13C(6) 15N(2) Silac label:1000.00	PEAKS DB
IIAEAAN(+.98)GPTTPAADK(+8.01)	52.1	1547.79	16	9.4	774.911	2	22.1	8998400	2	2756	F2:5379	Yes	SteveDorus10401569_male.raw	FBgn0001098	Deamidation (NQ); 13C(6) 15N(2) Silac label	N7:Deamidation (NQ):1000.00;K16:13C(6) 15N(2) Silac label:1000.00	PEAKS DB
IIAEAAN(+.98)GPTTPAADK(+8.01)	48.73	1547.79	16	9.4	774.911	2	22.1	8998400	2	2753	F2:5139	Yes	SteveDorus10401569_male.raw	FBgn0001098	Deamidation (NQ); 13C(6) 15N(2) Silac label	N7:Deamidation (NQ):1000.00;K16:13C(6) 15N(2) Silac label:1000.00	PEAKS DB
IIAEAAN(+.98)GPTTPAADK(+8.01)	47.94	1547.79	16	9.4	774.911	2	22.1	8998400	2	2754	F2:5240	Yes	SteveDorus10401569_male.raw	FBgn0001098	Deamidation (NQ); 13C(6) 15N(2) Silac label	N7:Deamidation (NQ):1000.00;K16:13C(6) 15N(2) Silac label:1000.00	PEAKS DB
YIQATDLSEASR(+10.01)	62.26	1362.67	12	-1.1	682.339	2	30.04	31696000	1	71119	F1:11763	Yes	SteveDorus10401569_female.raw	FBgn0011726	13C(6) 15N(4) Silac label	R12:13C(6) 15N(4) Silac label:1000.00	PEAKS DB
YIQATDLSEASR(+10.01)	56.88	1362.67	12	-1.1	682.339	2	30.04	31696000	1	71118	F1:11719	Yes	SteveDorus10401569_female.raw	FBgn0011726	13C(6) 15N(4) Silac label	R12:13C(6) 15N(4) Silac label:1000.00	PEAKS DB
YIQATDLSEASR(+10.01)	56.21	1362.67	12	-1.1	682.339	2	30.04	31696000	1	71120	F1:11776	Yes	SteveDorus10401569_female.raw	FBgn0011726	13C(6) 15N(4) Silac label	R12:13C(6) 15N(4) Silac label:1000.00	PEAKS DB
YIQATDLSEASR(+10.01)	46.77	1362.67	12	-1.1	682.339	2	30.04	31696000	1	71121	F1:12144	Yes	SteveDorus10401569_female.raw	FBgn0011726	13C(6) 15N(4) Silac label	R12:13C(6) 15N(4) Silac label:1000.00	PEAKS DB
ISLTTQLEDTK(+8.01)R(+10.01)	62.18	1421.78	12	-0.8	711.899	2	32.24	120520000	1	72256	F1:13463	Yes	SteveDorus10401569_female.raw	FBgn0264695	13C(6) 15N(2) Silac label; 13C(6) 15N(4) Silac label	K11:13C(6) 15N(2) Silac label:1000.00;R12:13C(6) 15N(4) Silac label:1000.00	PEAKS DB
ISLTTQLEDTK(+8.01)R(+10.01)	50.52	1421.78	12	-1.1	711.899	2	34.99	0	2	34713	F2:14098	No	SteveDorus10401569_male.raw	FBgn0264695	13C(6) 15N(2) Silac label; 13C(6) 15N(4) Silac label	K11:13C(6) 15N(2) Silac label:1000.00;R12:13C(6) 15N(4) Silac label:1000.00	PEAKS DB
ISLTTQLEDTK(+8.01)R(+10.01)	46.6	1421.78	12	0	711.899	2	34.33	89926000	2	8187	F2:13483	Yes	SteveDorus10401569_male.raw	FBgn0264695	13C(6) 15N(2) Silac label; 13C(6) 15N(4) Silac label	K11:13C(6) 15N(2) Silac label:1000.00;R12:13C(6) 15N(4) Silac label:1000.00	PEAKS DB
ISLTTQLEDTK(+8.01)R(+10.01)	42.57	1421.78	12	0	711.899	2	34.33	89926000	2	8188	F2:13500	Yes	SteveDorus10401569_male.raw	FBgn0264695	13C(6) 15N(2) Silac label; 13C(6) 15N(4) Silac label	K11:13C(6) 15N(2) Silac label:1000.00;R12:13C(6) 15N(4) Silac label:1000.00	PEAKS DB
ISLTTQLEDTK(+8.01)R(+10.01)	37.97	1421.78	12	0.6	711.9	2	32.06	0	2	33662	F2:12140	No	SteveDorus10401569_male.raw	FBgn0264695	13C(6) 15N(2) Silac label; 13C(6) 15N(4) Silac label	K11:13C(6) 15N(2) Silac label:1000.00;R12:13C(6) 15N(4) Silac label:1000.00	PEAKS DB
ISLTTQLEDTK(+8.01)R(+10.01)	36.75	1421.78	12	-0.8	711.899	2	32.24	120520000	1	72257	F1:13798	Yes	SteveDorus10401569_female.raw	FBgn0264695	13C(6) 15N(2) Silac label; 13C(6) 15N(4) Silac label	K11:13C(6) 15N(2) Silac label:1000.00;R12:13C(6) 15N(4) Silac label:1000.00	PEAKS DB
IGAIYEGTTN(+.98)M(+15.99)QLSTIAK(+8.01)	62.14	1934.97	18	5.9	968.5	2	51.35	13408000	1	80331	F1:26630	Yes	SteveDorus10401569_female.raw	FBgn0036824	Deamidation (NQ); Oxidation (M); 13C(6) 15N(2) Silac label	N10:Deamidation (NQ):26.31;M11:Oxidation (M):1000.00;K18:13C(6) 15N(2) Silac label:1000.00	PEAKS DB
IGAIYEGTTN(+.98)M(+15.99)QLSTIAK(+8.01)	46.34	1934.97	18	5.9	968.5	2	51.35	13408000	1	80332	F1:26658	Yes	SteveDorus10401569_female.raw	FBgn0036824	Deamidation (NQ); Oxidation (M); 13C(6) 15N(2) Silac label	N10:Deamidation (NQ):0.00;M11:Oxidation (M):1000.00;K18:13C(6) 15N(2) Silac label:1000.00	PEAKS DB
IGAIYEGTTN(+.98)M(+15.99)QLSTIAK(+8.01)	46.08	1934.97	18	6	968.501	2	52.6	13271000	2	15226	F2:25520	Yes	SteveDorus10401569_male.raw	FBgn0036824	Deamidation (NQ); Oxidation (M); 13C(6) 15N(2) Silac label	N10:Deamidation (NQ):0.00;M11:Oxidation (M):1000.00;K18:13C(6) 15N(2) Silac label:1000.00	PEAKS DB
VININTVGTFNVIR(+10.01)	62.11	1568.89	14	-1	785.452	2	74.37	21858000	2	21301	F2:38853	No	SteveDorus10401569_male.raw	FBgn0021765	13C(6) 15N(4) Silac label	R14:13C(6) 15N(4) Silac label:1000.00	PEAKS DB
VININTVGTFNVIR(+10.01)	58.6	1568.89	14	0.4	785.453	2	73.21	21926000	1	88038	F1:41880	No	SteveDorus10401569_female.raw	FBgn0021765	13C(6) 15N(4) Silac label	R14:13C(6) 15N(4) Silac label:1000.00	PEAKS DB
QEVQTLNSC(+57.02)VSSVINR(+10.01)	62.11	1842.91	16	-3.1	922.461	2	52.93	0	1	112025	F1:27730	No	SteveDorus10401569_female.raw	FBgn0026418	Carbamidomethylation; 13C(6) 15N(4) Silac label	C9:Carbamidomethylation:1000.00;R16:13C(6) 15N(4) Silac label:1000.00	PEAKS DB
TIFGLTLEQK(+8.01)	62.09	1156.66	10	-1.3	579.336	2	64.26	0	1	116855	F1:35613	No	SteveDorus10401569_female.raw	FBgn0039241	13C(6) 15N(2) Silac label	K10:13C(6) 15N(2) Silac label:1000.00	PEAKS DB
VAEYAFQYAK(+8.01)	62.05	1196.6	10	-0.9	599.305	2	40.71	37296000	2	10915	F2:18119	Yes	SteveDorus10401569_male.raw	FBgn0027291	13C(6) 15N(2) Silac label	K10:13C(6) 15N(2) Silac label:1000.00	PEAKS DB
VAEYAFQYAK(+8.01)	56.77	1196.6	10	-0.9	599.305	2	40.71	37296000	2	10914	F2:18010	Yes	SteveDorus10401569_male.raw	FBgn0027291	13C(6) 15N(2) Silac label	K10:13C(6) 15N(2) Silac label:1000.00	PEAKS DB
VAEYAFQYAK(+8.01)	56.4	1196.6	10	-0.7	599.305	2	38.66	45925000	1	75327	F1:18050	No	SteveDorus10401569_female.raw	FBgn0027291	13C(6) 15N(2) Silac label	K10:13C(6) 15N(2) Silac label:1000.00	PEAKS DB
DTINNVQ(+.98)QAVGK(+8.01)	62.05	1294.66	12	11.2	648.345	2	29.8	0	2	32781	F2:10545	No	SteveDorus10401569_male.raw	FBgn0266064	Deamidation (NQ); 13C(6) 15N(2) Silac label	Q7:Deamidation (NQ):28.16;K12:13C(6) 15N(2) Silac label:1000.00	PEAKS DB
DTINNVQ(+.98)QAVGK(+8.01)	38	1294.66	12	-10.8	648.331	2	29.63	0	2	32731	F2:10445	No	SteveDorus10401569_male.raw	FBgn0266064	Deamidation (NQ); 13C(6) 15N(2) Silac label	Q7:Deamidation (NQ):0.00;K12:13C(6) 15N(2) Silac label:1000.00	PEAKS DB
NYC(+57.02)Q(+.98)GPEIDAISK(+8.01)	62.03	1502.68	13	7.5	752.353	2	36.95	0	2	35475	F2:15521	No	SteveDorus10401569_male.raw	FBgn0087002	Carbamidomethylation; Deamidation (NQ); 13C(6) 15N(2) Silac label	C3:Carbamidomethylation:1000.00;Q4:Deamidation (NQ):56.34;K13:13C(6) 15N(2) Silac label:1000.00	PEAKS DB
NYC(+57.02)Q(+.98)GPEIDAISK(+8.01)	37.72	1502.68	13	7.1	752.353	2	36.87	0	2	35442	F2:15460	No	SteveDorus10401569_male.raw	FBgn0087002	Carbamidomethylation; Deamidation (NQ); 13C(6) 15N(2) Silac label	C3:Carbamidomethylation:1000.00;Q4:Deamidation (NQ):56.34;K13:13C(6) 15N(2) Silac label:1000.00	PEAKS DB
VQ(+.98)QIEEDLEK(+8.01)SEER(+10.01)	62.02	1749.84	14	6.3	875.932	2	31.07	10722000	1	71688	F1:12628	No	SteveDorus10401569_female.raw	FBgn0004117	Deamidation (NQ); 13C(6) 15N(2) Silac label; 13C(6) 15N(4) Silac label	Q2:Deamidation (NQ):8.69;K10:13C(6) 15N(2) Silac label:1000.00;R14:13C(6) 15N(4) Silac label:1000.00	PEAKS DB
TNAENEFVTIK	62.01	1264.63	11	-0.9	633.322	2	37.86	7273000	2	9765	F2:16055	No	SteveDorus10401569_male.raw				PEAKS DB
TNAENEFVTIK	52.75	1264.63	11	-1.3	633.321	2	35.91	4721300	1	74088	F1:16195	No	SteveDorus10401569_female.raw				PEAKS DB
LEDEQ(+.98)VVVLK(+8.01)	61.98	1179.65	10	11.3	590.838	2	37.61	0	1	106366	F1:17514	No	SteveDorus10401569_female.raw	FBgn0264695	Deamidation (NQ); 13C(6) 15N(2) Silac label	Q5:Deamidation (NQ):1000.00;K10:13C(6) 15N(2) Silac label:1000.00	PEAKS DB
LEDEQ(+.98)VVVLK(+8.01)	48.49	1179.65	10	10.9	590.838	2	38.08	0	1	106534	F1:17827	No	SteveDorus10401569_female.raw	FBgn0264695	Deamidation (NQ); 13C(6) 15N(2) Silac label	Q5:Deamidation (NQ):1000.00;K10:13C(6) 15N(2) Silac label:1000.00	PEAKS DB
LEDEQ(+.98)VVVLK(+8.01)	44	1179.65	10	11.2	590.838	2	37.24	0	1	106229	F1:17267	No	SteveDorus10401569_female.raw	FBgn0264695	Deamidation (NQ); 13C(6) 15N(2) Silac label	Q5:Deamidation (NQ):1000.00;K10:13C(6) 15N(2) Silac label:1000.00	PEAKS DB
LEDEQ(+.98)VVVLK(+8.01)	42.74	1179.65	10	11.6	590.838	2	38.85	0	2	36229	F2:16887	No	SteveDorus10401569_male.raw	FBgn0264695	Deamidation (NQ); 13C(6) 15N(2) Silac label	Q5:Deamidation (NQ):1000.00;K10:13C(6) 15N(2) Silac label:1000.00	PEAKS DB
LEDEQ(+.98)VVVLK(+8.01)	36.94	1179.65	10	12.1	590.838	2	39.7	0	2	36502	F2:17411	No	SteveDorus10401569_male.raw	FBgn0264695	Deamidation (NQ); 13C(6) 15N(2) Silac label	Q5:Deamidation (NQ):1000.00;K10:13C(6) 15N(2) Silac label:1000.00	PEAKS DB
DLLDQIGEGGR(+10.01)	61.93	1181.59	11	-1.4	591.802	2	57.8	0	2	42812	F2:28649	No	SteveDorus10401569_male.raw	FBgn0264695	13C(6) 15N(4) Silac label	R11:13C(6) 15N(4) Silac label:1000.00	PEAKS DB
VLDTGYPIR(+10.01)	61.9	1042.57	9	-0.5	522.291	2	34.41	217250000	1	73359	F1:15412	No	SteveDorus10401569_female.raw	FBgn0010217	13C(6) 15N(4) Silac label	R9:13C(6) 15N(4) Silac label:1000.00	PEAKS DB
VLDTGYPIR(+10.01)	58.46	1042.57	9	-0.7	522.291	2	36.25	196280000	2	9097	F2:15323	No	SteveDorus10401569_male.raw	FBgn0010217	13C(6) 15N(4) Silac label	R9:13C(6) 15N(4) Silac label:1000.00	PEAKS DB
VLDTGYPIR(+10.01)	56.74	1042.57	9	-0.7	522.291	2	36.25	196280000	2	9096	F2:14693	No	SteveDorus10401569_male.raw	FBgn0010217	13C(6) 15N(4) Silac label	R9:13C(6) 15N(4) Silac label:1000.00	PEAKS DB
VLDTGYPIR(+10.01)	54.56	1042.57	9	-0.5	522.291	2	34.41	217250000	1	73358	F1:14772	No	SteveDorus10401569_female.raw	FBgn0010217	13C(6) 15N(4) Silac label	R9:13C(6) 15N(4) Silac label:1000.00	PEAKS DB
VLDTGYPIR(+10.01)	45.22	1042.57	9	-2	522.29	2	35.62	0	1	105626	F1:16103	No	SteveDorus10401569_female.raw	FBgn0010217	13C(6) 15N(4) Silac label	R9:13C(6) 15N(4) Silac label:1000.00	PEAKS DB
VLDTGYPIR(+10.01)	44.79	1042.57	9	-0.5	522.291	2	34.41	217250000	1	73357	F1:14713	No	SteveDorus10401569_female.raw	FBgn0010217	13C(6) 15N(4) Silac label	R9:13C(6) 15N(4) Silac label:1000.00	PEAKS DB
VLDTGYPIR(+10.01)	41.55	1042.57	9	0.6	522.292	2	37.47	1077600	2	9591	F2:15945	No	SteveDorus10401569_male.raw	FBgn0010217	13C(6) 15N(4) Silac label	R9:13C(6) 15N(4) Silac label:1000.00	PEAKS DB
LVEAGILNVK(+8.01)	61.89	1062.65	10	-1.6	532.333	2	47.38	17808000	2	13564	F2:22285	No	SteveDorus10401569_male.raw	FBgn0286508	13C(6) 15N(2) Silac label	K10:13C(6) 15N(2) Silac label:1000.00	PEAKS DB
LVEAGILNVK(+8.01)	49.38	1062.65	10	0.2	532.334	2	45.71	10743000	1	78214	F1:22966	Yes	SteveDorus10401569_female.raw	FBgn0286508	13C(6) 15N(2) Silac label	K10:13C(6) 15N(2) Silac label:1000.00	PEAKS DB
LVEAGILNVK(+8.01)	48.81	1062.65	10	0.2	532.334	2	45.71	10743000	1	78213	F1:22934	Yes	SteveDorus10401569_female.raw	FBgn0286508	13C(6) 15N(2) Silac label	K10:13C(6) 15N(2) Silac label:1000.00	PEAKS DB
SDSGEYLVTATNTSGK(+8.01)	61.87	1636.77	16	-1.1	819.39	2	31.61	0	2	33482	F2:11801	No	SteveDorus10401569_male.raw	FBgn0005666	13C(6) 15N(2) Silac label	K16:13C(6) 15N(2) Silac label:1000.00	PEAKS DB
LDLGTLEAIQ(+.98)WTK	61.85	1487.79	13	11.1	744.909	2	88.52	2410400	2	24194	F2:47065	Yes	SteveDorus10401569_male.raw	FBgn0000055	Deamidation (NQ)	Q10:Deamidation (NQ):1000.00	PEAKS DB
LDLGTLEAIQ(+.98)WTK	55.38	1487.79	13	8.6	744.907	2	87.9	34085000	1	91835	F1:51442	No	SteveDorus10401569_female.raw	FBgn0000055	Deamidation (NQ)	Q10:Deamidation (NQ):1000.00	PEAKS DB
TITLEVEPSDTIENVK(+8.01)	61.84	1794.93	16	-0.7	898.474	2	59.46	176400000	1	83418	F1:32209	Yes	SteveDorus10401569_female.raw	FBgn0003941:FBgn0003942:FBgn0086558:FBgn0003943:FBgn0029856	13C(6) 15N(2) Silac label	K16:13C(6) 15N(2) Silac label:1000.00	PEAKS DB
TITLEVEPSDTIENVK(+8.01)	56.84	1794.93	16	-0.7	898.474	2	59.46	176400000	1	83419	F1:32747	Yes	SteveDorus10401569_female.raw	FBgn0003941:FBgn0003942:FBgn0086558:FBgn0003943:FBgn0029856	13C(6) 15N(2) Silac label	K16:13C(6) 15N(2) Silac label:1000.00	PEAKS DB
TITLEVEPSDTIENVK(+8.01)	38.42	1794.93	16	-0.7	898.474	2	59.46	176400000	1	83417	F1:32142	Yes	SteveDorus10401569_female.raw	FBgn0003941:FBgn0003942:FBgn0086558:FBgn0003943:FBgn0029856	13C(6) 15N(2) Silac label	K16:13C(6) 15N(2) Silac label:1000.00	PEAKS DB
TITLEVEPSDTIENVK(+8.01)	35.33	1794.93	16	-1.1	898.473	2	60.51	118720000	2	17325	F2:30013	Yes	SteveDorus10401569_male.raw	FBgn0003941:FBgn0003942:FBgn0086558:FBgn0003943:FBgn0029856	13C(6) 15N(2) Silac label	K16:13C(6) 15N(2) Silac label:1000.00	PEAKS DB
YGQSDPAN(+.98)TSEPILAR(+10.01)	61.77	1728.82	16	7.7	865.424	2	34.54	3348100	1	73421	F1:15312	Yes	SteveDorus10401569_female.raw	FBgn0005666	Deamidation (NQ); 13C(6) 15N(4) Silac label	N8:Deamidation (NQ):55.46;R16:13C(6) 15N(4) Silac label:1000.00	PEAKS DB
YGQSDPAN(+.98)TSEPILAR(+10.01)	58.37	1728.82	16	8.4	865.424	2	36.32	2930600	2	9144	F2:15095	Yes	SteveDorus10401569_male.raw	FBgn0005666	Deamidation (NQ); 13C(6) 15N(4) Silac label	N8:Deamidation (NQ):55.46;R16:13C(6) 15N(4) Silac label:1000.00	PEAKS DB
YGQSDPAN(+.98)TSEPILAR(+10.01)	50.04	1728.82	16	8.4	865.424	2	36.32	2930600	2	9143	F2:15017	Yes	SteveDorus10401569_male.raw	FBgn0005666	Deamidation (NQ); 13C(6) 15N(4) Silac label	N8:Deamidation (NQ):39.44;R16:13C(6) 15N(4) Silac label:1000.00	PEAKS DB
LNDLEDALQQAK	61.76	1356.69	12	-0.7	679.351	2	52.17	5359500	2	15074	F2:25285	No	SteveDorus10401569_male.raw				PEAKS DB
LNDLEDALQQAK	37.18	1356.69	12	0.2	679.352	2	50.64	2159400	1	80080	F1:26182	No	SteveDorus10401569_female.raw				PEAKS DB
YGEAQ(+.98)VQIWR(+10.01)	61.76	1259.62	10	10.3	630.822	2	49.39	29964000	2	14188	F2:23599	No	SteveDorus10401569_male.raw	FBgn0014869	Deamidation (NQ); 13C(6) 15N(4) Silac label	Q5:Deamidation (NQ):46.20;R10:13C(6) 15N(4) Silac label:1000.00	PEAKS DB
YGEAQ(+.98)VQIWR(+10.01)	51.87	1259.62	10	10.1	630.822	2	47.68	46686000	1	78990	F1:24426	No	SteveDorus10401569_female.raw	FBgn0014869	Deamidation (NQ); 13C(6) 15N(4) Silac label	Q5:Deamidation (NQ):46.20;R10:13C(6) 15N(4) Silac label:1000.00	PEAKS DB
YGEAQ(+.98)VQIWR(+10.01)	48.8	1259.62	10	10.1	630.822	2	47.68	46686000	1	78989	F1:24133	No	SteveDorus10401569_female.raw	FBgn0014869	Deamidation (NQ); 13C(6) 15N(4) Silac label	Q5:Deamidation (NQ):27.16;R10:13C(6) 15N(4) Silac label:1000.00	PEAKS DB
YSVFNAIFDK(+8.01)	61.74	1210.61	10	-2.7	606.311	2	81.4	0	2	52046	F2:43315	No	SteveDorus10401569_male.raw	FBgn0019957	13C(6) 15N(2) Silac label	K10:13C(6) 15N(2) Silac label:1000.00	PEAKS DB
YSVFNAIFDK(+8.01)	47.99	1210.61	10	-0.4	606.313	2	80.37	0	1	124154	F1:46820	No	SteveDorus10401569_female.raw	FBgn0019957	13C(6) 15N(2) Silac label	K10:13C(6) 15N(2) Silac label:1000.00	PEAKS DB
YC(+57.02)YQ(+.98)SYIDFHR(+10.01)	61.72	1561.65	11	10.7	781.842	2	50.37	3432400	1	80014	F1:26055	No	SteveDorus10401569_female.raw	FBgn0031066	Carbamidomethylation; Deamidation (NQ); 13C(6) 15N(4) Silac label	C2:Carbamidomethylation:1000.00;Q4:Deamidation (NQ):1000.00;R11:13C(6) 15N(4) Silac label:1000.00	PEAKS DB
YC(+57.02)YQ(+.98)SYIDFHR(+10.01)	49.73	1561.65	11	8.6	521.563	3	52.03	0	2	40756	F2:25222	No	SteveDorus10401569_male.raw	FBgn0031066	Carbamidomethylation; Deamidation (NQ); 13C(6) 15N(4) Silac label	C2:Carbamidomethylation:1000.00;Q4:Deamidation (NQ):1000.00;R11:13C(6) 15N(4) Silac label:1000.00	PEAKS DB
YC(+57.02)YQ(+.98)SYIDFHR(+10.01)	35.54	1561.65	11	8.3	521.563	3	51.9	0	2	40727	F2:25164	No	SteveDorus10401569_male.raw	FBgn0031066	Carbamidomethylation; Deamidation (NQ); 13C(6) 15N(4) Silac label	C2:Carbamidomethylation:1000.00;Q4:Deamidation (NQ):1000.00;R11:13C(6) 15N(4) Silac label:1000.00	PEAKS DB
TYAIC(+57.02)GEIR(+10.01)	61.71	1091.53	9	-1	546.772	2	31.9	7413200	1	72072	F1:13213	No	SteveDorus10401569_female.raw		Carbamidomethylation; 13C(6) 15N(4) Silac label	C5:Carbamidomethylation:1000.00;R9:13C(6) 15N(4) Silac label:1000.00	PEAKS DB
LILNLFNELR(+10.01)	61.7	1253.74	10	-1.1	627.875	2	97.35	13766000	2	25299	F2:51234	No	SteveDorus10401569_male.raw	FBgn0037879:FBgn0037888:FBgn0037889	13C(6) 15N(4) Silac label	R10:13C(6) 15N(4) Silac label:1000.00	PEAKS DB
LILNLFNELR(+10.01)	57.43	1253.74	10	-1.1	627.875	2	97.35	13766000	2	25298	F2:51150	No	SteveDorus10401569_male.raw	FBgn0037879:FBgn0037888:FBgn0037889	13C(6) 15N(4) Silac label	R10:13C(6) 15N(4) Silac label:1000.00	PEAKS DB
LILNLFNELR(+10.01)	36.11	1253.74	10	1.1	627.876	2	98.39	0	2	57465	F2:51684	No	SteveDorus10401569_male.raw	FBgn0037879:FBgn0037888:FBgn0037889	13C(6) 15N(4) Silac label	R10:13C(6) 15N(4) Silac label:1000.00	PEAKS DB
HEEYVVGLVR(+10.01)	61.65	1209.64	10	-2	605.825	2	38.67	815380	2	10113	F2:16737	No	SteveDorus10401569_male.raw	FBgn0002565	13C(6) 15N(4) Silac label	R10:13C(6) 15N(4) Silac label:1000.00	PEAKS DB
FTFQTEVNR(+10.01)	61.64	1150.56	9	-0.9	576.289	2	37.09	3661700	1	74695	F1:17095	No	SteveDorus10401569_female.raw	FBgn0039562	13C(6) 15N(4) Silac label	R9:13C(6) 15N(4) Silac label:1000.00	PEAKS DB
NYTNVANALAR(+10.01)	61.64	1215.62	11	-0.1	608.819	2	35.74	1214600	1	73994	F1:16171	Yes	SteveDorus10401569_female.raw	FBgn0039674	13C(6) 15N(4) Silac label	R11:13C(6) 15N(4) Silac label:1000.00	PEAKS DB
NYTNVANALAR(+10.01)	56.09	1215.62	11	-0.1	608.819	2	35.74	1214600	1	73993	F1:16145	Yes	SteveDorus10401569_female.raw	FBgn0039674	13C(6) 15N(4) Silac label	R11:13C(6) 15N(4) Silac label:1000.00	PEAKS DB
NYTNVANALAR(+10.01)	46.08	1215.62	11	-0.6	608.819	2	37.86	81373	2	9764	F2:16217	No	SteveDorus10401569_male.raw	FBgn0039674	13C(6) 15N(4) Silac label	R11:13C(6) 15N(4) Silac label:1000.00	PEAKS DB
IPYYSVVAVVGLGK(+8.01)	61.63	1471.85	14	-0.3	736.933	2	83.64	1889300	2	23437	F2:44489	No	SteveDorus10401569_male.raw		13C(6) 15N(2) Silac label	K14:13C(6) 15N(2) Silac label:1000.00	PEAKS DB
LEDEQVVVLK(+8.01)	61.63	1178.66	10	-0.1	590.339	2	39.01	182520000	2	10267	F2:16887	Yes	SteveDorus10401569_male.raw	FBgn0264695	13C(6) 15N(2) Silac label	K10:13C(6) 15N(2) Silac label:1000.00	PEAKS DB
LEDEQVVVLK(+8.01)	57.54	1178.66	10	-0.1	590.339	2	39.01	182520000	2	10269	F2:17153	Yes	SteveDorus10401569_male.raw	FBgn0264695	13C(6) 15N(2) Silac label	K10:13C(6) 15N(2) Silac label:1000.00	PEAKS DB
LEDEQVVVLK(+8.01)	47.44	1178.66	10	-0.1	590.339	2	39.01	182520000	2	10272	F2:17447	Yes	SteveDorus10401569_male.raw	FBgn0264695	13C(6) 15N(2) Silac label	K10:13C(6) 15N(2) Silac label:1000.00	PEAKS DB
LEDEQVVVLK(+8.01)	46.68	1178.66	10	-0.1	590.339	2	39.01	182520000	2	10268	F2:16892	Yes	SteveDorus10401569_male.raw	FBgn0264695	13C(6) 15N(2) Silac label	K10:13C(6) 15N(2) Silac label:1000.00	PEAKS DB
LEDEQVVVLK(+8.01)	43.23	1178.66	10	-0.1	590.339	2	39.01	182520000	2	10270	F2:17411	Yes	SteveDorus10401569_male.raw	FBgn0264695	13C(6) 15N(2) Silac label	K10:13C(6) 15N(2) Silac label:1000.00	PEAKS DB
SLNIELIGGK(+8.01)	61.6	1050.62	10	-0.1	526.315	2	53.4	2239700	1	81043	F1:28000	Yes	SteveDorus10401569_female.raw	FBgn0029990	13C(6) 15N(2) Silac label	K10:13C(6) 15N(2) Silac label:1000.00	PEAKS DB
SLNIELIGGK(+8.01)	60.84	1050.62	10	-1.4	526.315	2	53.27	709490	1	80994	F1:28039	No	SteveDorus10401569_female.raw	FBgn0029990	13C(6) 15N(2) Silac label	K10:13C(6) 15N(2) Silac label:1000.00	PEAKS DB
SLNIELIGGK(+8.01)	52.12	1050.62	10	-0.1	526.315	2	53.4	2239700	1	81044	F1:28039	Yes	SteveDorus10401569_female.raw	FBgn0029990	13C(6) 15N(2) Silac label	K10:13C(6) 15N(2) Silac label:1000.00	PEAKS DB
GAYEEGQ(+.98)EQLEAVR(+10.01)	61.59	1588.72	14	7.9	795.376	2	37.12	176450000	1	74712	F1:16967	Yes	SteveDorus10401569_female.raw	FBgn0264695	Deamidation (NQ); 13C(6) 15N(4) Silac label	Q7:Deamidation (NQ):38.40;R14:13C(6) 15N(4) Silac label:1000.00	PEAKS DB
GAYEEGQ(+.98)EQLEAVR(+10.01)	58.82	1588.72	14	7.6	795.375	2	38.96	153510000	2	10241	F2:16794	Yes	SteveDorus10401569_male.raw	FBgn0264695	Deamidation (NQ); 13C(6) 15N(4) Silac label	Q7:Deamidation (NQ):27.83;R14:13C(6) 15N(4) Silac label:1000.00	PEAKS DB
GAYEEGQ(+.98)EQLEAVR(+10.01)	54.84	1588.72	14	7.6	795.375	2	38.96	153510000	2	10240	F2:16785	Yes	SteveDorus10401569_male.raw	FBgn0264695	Deamidation (NQ); 13C(6) 15N(4) Silac label	Q7:Deamidation (NQ):19.68;R14:13C(6) 15N(4) Silac label:1000.00	PEAKS DB
GAYEEGQ(+.98)EQLEAVR(+10.01)	50.45	1588.72	14	7.9	795.376	2	37.12	176450000	1	74714	F1:17028	Yes	SteveDorus10401569_female.raw	FBgn0264695	Deamidation (NQ); 13C(6) 15N(4) Silac label	Q7:Deamidation (NQ):28.16;R14:13C(6) 15N(4) Silac label:1000.00	PEAKS DB
GAYEEGQ(+.98)EQLEAVR(+10.01)	47.26	1588.72	14	7.6	795.375	2	38.96	153510000	2	10242	F2:16937	Yes	SteveDorus10401569_male.raw	FBgn0264695	Deamidation (NQ); 13C(6) 15N(4) Silac label	Q7:Deamidation (NQ):0.00;R14:13C(6) 15N(4) Silac label:1000.00	PEAKS DB
GAYEEGQ(+.98)EQLEAVR(+10.01)	36.27	1588.72	14	7.9	795.376	2	37.12	176450000	1	74717	F1:17655	Yes	SteveDorus10401569_female.raw	FBgn0264695	Deamidation (NQ); 13C(6) 15N(4) Silac label	Q7:Deamidation (NQ):20.63;R14:13C(6) 15N(4) Silac label:1000.00	PEAKS DB
SDTGVYTLTAR(+10.01)	61.58	1192.6	11	0	597.305	2	30.22	1378300	1	71185	F1:12024	No	SteveDorus10401569_female.raw	FBgn0005666	13C(6) 15N(4) Silac label	R11:13C(6) 15N(4) Silac label:1000.00	PEAKS DB
SDTGVYTLTAR(+10.01)	48.99	1192.6	11	-0.5	597.305	2	31.92	0	2	33610	F2:12041	No	SteveDorus10401569_male.raw	FBgn0005666	13C(6) 15N(4) Silac label	R11:13C(6) 15N(4) Silac label:1000.00	PEAKS DB
DLSTVQTLLTK(+8.01)	61.58	1225.7	11	-1.1	613.857	2	66.99	0	1	118013	F1:37472	No	SteveDorus10401569_female.raw	FBgn0250789	13C(6) 15N(2) Silac label	K11:13C(6) 15N(2) Silac label:1000.00	PEAKS DB
DLSTVQTLLTK(+8.01)	58.56	1225.7	11	-1.1	613.857	2	67.94	546940	2	19321	F2:34801	No	SteveDorus10401569_male.raw	FBgn0250789	13C(6) 15N(2) Silac label	K11:13C(6) 15N(2) Silac label:1000.00	PEAKS DB
IFM(+15.99)VVFSGR(+10.01)	61.55	1080.57	9	-0.8	541.29	2	57.04	9427500	1	82464	F1:30472	No	SteveDorus10401569_female.raw	FBgn0031908	Oxidation (M); 13C(6) 15N(4) Silac label	M3:Oxidation (M):1000.00;R9:13C(6) 15N(4) Silac label:1000.00	PEAKS DB
IFM(+15.99)VVFSGR(+10.01)	55.95	1080.57	9	0.3	541.291	2	58.58	6890900	2	16830	F2:28946	No	SteveDorus10401569_male.raw	FBgn0031908	Oxidation (M); 13C(6) 15N(4) Silac label	M3:Oxidation (M):1000.00;R9:13C(6) 15N(4) Silac label:1000.00	PEAKS DB
FILDIVQNIR(+10.01)	61.51	1239.72	10	1	620.869	2	84.74	96443000	1	91194	F1:50003	No	SteveDorus10401569_female.raw	FBgn0000639	13C(6) 15N(4) Silac label	R10:13C(6) 15N(4) Silac label:1000.00	PEAKS DB
FILDIVQNIR(+10.01)	57.79	1239.72	10	0	620.868	2	86.25	0	1	126564	F1:50491	No	SteveDorus10401569_female.raw	FBgn0000639	13C(6) 15N(4) Silac label	R10:13C(6) 15N(4) Silac label:1000.00	PEAKS DB
FILDIVQNIR(+10.01)	55.33	1239.72	10	-1.5	620.867	2	88.2	0	1	127379	F1:51672	No	SteveDorus10401569_female.raw	FBgn0000639	13C(6) 15N(4) Silac label	R10:13C(6) 15N(4) Silac label:1000.00	PEAKS DB
FILDIVQNIR(+10.01)	51.21	1239.72	10	-1.5	620.867	2	87.22	0	1	126950	F1:51066	No	SteveDorus10401569_female.raw	FBgn0000639	13C(6) 15N(4) Silac label	R10:13C(6) 15N(4) Silac label:1000.00	PEAKS DB
DLAN(+.98)PTALLLSAVM(+15.99)M(+15.99)LR(+10.01)	61.5	1870.98	17	7.2	936.503	2	128.17	5816300	1	96261	F1:69019	No	SteveDorus10401569_female.raw	FBgn0027291	Deamidation (NQ); Oxidation (M); 13C(6) 15N(4) Silac label	N4:Deamidation (NQ):1000.00;M14:Oxidation (M):1000.00;M15:Oxidation (M):1000.00;R17:13C(6) 15N(4) Silac label:1000.00	PEAKS DB
DLAN(+.98)PTALLLSAVM(+15.99)M(+15.99)LR(+10.01)	59.35	1870.98	17	7.4	936.503	2	126.2	4699700	1	96182	F1:68562	Yes	SteveDorus10401569_female.raw	FBgn0027291	Deamidation (NQ); Oxidation (M); 13C(6) 15N(4) Silac label	N4:Deamidation (NQ):1000.00;M14:Oxidation (M):1000.00;M15:Oxidation (M):1000.00;R17:13C(6) 15N(4) Silac label:1000.00	PEAKS DB
DLAN(+.98)PTALLLSAVM(+15.99)M(+15.99)LR(+10.01)	55.46	1870.98	17	7.4	936.503	2	126.2	4699700	1	96183	F1:68565	Yes	SteveDorus10401569_female.raw	FBgn0027291	Deamidation (NQ); Oxidation (M); 13C(6) 15N(4) Silac label	N4:Deamidation (NQ):1000.00;M14:Oxidation (M):1000.00;M15:Oxidation (M):1000.00;R17:13C(6) 15N(4) Silac label:1000.00	PEAKS DB
DLAN(+.98)PTALLLSAVM(+15.99)M(+15.99)LR(+10.01)	53.8	1870.98	17	4.9	936.5	2	128.26	5008200	2	27099	F2:61523	Yes	SteveDorus10401569_male.raw	FBgn0027291	Deamidation (NQ); Oxidation (M); 13C(6) 15N(4) Silac label	N4:Deamidation (NQ):1000.00;M14:Oxidation (M):1000.00;M15:Oxidation (M):1000.00;R17:13C(6) 15N(4) Silac label:1000.00	PEAKS DB
DLAN(+.98)PTALLLSAVM(+15.99)M(+15.99)LR(+10.01)	53.37	1870.98	17	7.2	936.503	2	128.17	5816300	1	96260	F1:68973	No	SteveDorus10401569_female.raw	FBgn0027291	Deamidation (NQ); Oxidation (M); 13C(6) 15N(4) Silac label	N4:Deamidation (NQ):1000.00;M14:Oxidation (M):1000.00;M15:Oxidation (M):1000.00;R17:13C(6) 15N(4) Silac label:1000.00	PEAKS DB
DLAN(+.98)PTALLLSAVM(+15.99)M(+15.99)LR(+10.01)	50.95	1870.98	17	7	936.502	2	126.3	3117800	2	27044	F2:61058	Yes	SteveDorus10401569_male.raw	FBgn0027291	Deamidation (NQ); Oxidation (M); 13C(6) 15N(4) Silac label	N4:Deamidation (NQ):1000.00;M14:Oxidation (M):1000.00;M15:Oxidation (M):1000.00;R17:13C(6) 15N(4) Silac label:1000.00	PEAKS DB
DLAN(+.98)PTALLLSAVM(+15.99)M(+15.99)LR(+10.01)	50.85	1870.98	17	7	936.502	2	126.3	3117800	2	27045	F2:61075	Yes	SteveDorus10401569_male.raw	FBgn0027291	Deamidation (NQ); Oxidation (M); 13C(6) 15N(4) Silac label	N4:Deamidation (NQ):1000.00;M14:Oxidation (M):1000.00;M15:Oxidation (M):1000.00;R17:13C(6) 15N(4) Silac label:1000.00	PEAKS DB
DLAN(+.98)PTALLLSAVM(+15.99)M(+15.99)LR(+10.01)	47.03	1870.98	17	4.9	936.5	2	128.26	5008200	2	27098	F2:61515	Yes	SteveDorus10401569_male.raw	FBgn0027291	Deamidation (NQ); Oxidation (M); 13C(6) 15N(4) Silac label	N4:Deamidation (NQ):1000.00;M14:Oxidation (M):1000.00;M15:Oxidation (M):1000.00;R17:13C(6) 15N(4) Silac label:1000.00	PEAKS DB
DLAN(+.98)PTALLLSAVM(+15.99)M(+15.99)LR(+10.01)	44.96	1870.98	17	9.1	624.672	3	128.21	1038900	2	27096	F2:61549	Yes	SteveDorus10401569_male.raw	FBgn0027291	Deamidation (NQ); Oxidation (M); 13C(6) 15N(4) Silac label	N4:Deamidation (NQ):1000.00;M14:Oxidation (M):1000.00;M15:Oxidation (M):1000.00;R17:13C(6) 15N(4) Silac label:1000.00	PEAKS DB
DLAN(+.98)PTALLLSAVM(+15.99)M(+15.99)LR(+10.01)	44.57	1870.98	17	5.7	936.501	2	126.44	2902000	2	27049	F2:61075	Yes	SteveDorus10401569_male.raw	FBgn0027291	Deamidation (NQ); Oxidation (M); 13C(6) 15N(4) Silac label	N4:Deamidation (NQ):1000.00;M14:Oxidation (M):1000.00;M15:Oxidation (M):1000.00;R17:13C(6) 15N(4) Silac label:1000.00	PEAKS DB
DLAN(+.98)PTALLLSAVM(+15.99)M(+15.99)LR(+10.01)	43.6	1870.98	17	7.2	624.671	3	127.48	1360500	2	27073	F2:61350	No	SteveDorus10401569_male.raw	FBgn0027291	Deamidation (NQ); Oxidation (M); 13C(6) 15N(4) Silac label	N4:Deamidation (NQ):1000.00;M14:Oxidation (M):1000.00;M15:Oxidation (M):1000.00;R17:13C(6) 15N(4) Silac label:1000.00	PEAKS DB
DLAN(+.98)PTALLLSAVM(+15.99)M(+15.99)LR(+10.01)	43.11	1870.98	17	5.5	936.501	2	127.4	5481300	1	96216	F1:68804	No	SteveDorus10401569_female.raw	FBgn0027291	Deamidation (NQ); Oxidation (M); 13C(6) 15N(4) Silac label	N4:Deamidation (NQ):1000.00;M14:Oxidation (M):1000.00;M15:Oxidation (M):1000.00;R17:13C(6) 15N(4) Silac label:1000.00	PEAKS DB
DLAN(+.98)PTALLLSAVM(+15.99)M(+15.99)LR(+10.01)	41.1	1870.98	17	7.2	624.671	3	126.22	1476400	1	96187	F1:68630	Yes	SteveDorus10401569_female.raw	FBgn0027291	Deamidation (NQ); Oxidation (M); 13C(6) 15N(4) Silac label	N4:Deamidation (NQ):1000.00;M14:Oxidation (M):1000.00;M15:Oxidation (M):1000.00;R17:13C(6) 15N(4) Silac label:1000.00	PEAKS DB
DLAN(+.98)PTALLLSAVM(+15.99)M(+15.99)LR(+10.01)	40.69	1870.98	17	7	936.502	2	127.47	2808500	2	27071	F2:61291	No	SteveDorus10401569_male.raw	FBgn0027291	Deamidation (NQ); Oxidation (M); 13C(6) 15N(4) Silac label	N4:Deamidation (NQ):1000.00;M14:Oxidation (M):1000.00;M15:Oxidation (M):1000.00;R17:13C(6) 15N(4) Silac label:1000.00	PEAKS DB
DLAN(+.98)PTALLLSAVM(+15.99)M(+15.99)LR(+10.01)	39.54	1870.98	17	7.3	624.671	3	125.39	1138600	1	96157	F1:68400	No	SteveDorus10401569_female.raw	FBgn0027291	Deamidation (NQ); Oxidation (M); 13C(6) 15N(4) Silac label	N4:Deamidation (NQ):1000.00;M14:Oxidation (M):1000.00;M15:Oxidation (M):1000.00;R17:13C(6) 15N(4) Silac label:1000.00	PEAKS DB
DLAN(+.98)PTALLLSAVM(+15.99)M(+15.99)LR(+10.01)	39.32	1870.98	17	7.5	624.671	3	125.54	1588300	1	96165	F1:68382	Yes	SteveDorus10401569_female.raw	FBgn0027291	Deamidation (NQ); Oxidation (M); 13C(6) 15N(4) Silac label	N4:Deamidation (NQ):1000.00;M14:Oxidation (M):1000.00;M15:Oxidation (M):1000.00;R17:13C(6) 15N(4) Silac label:1000.00	PEAKS DB
DLAN(+.98)PTALLLSAVM(+15.99)M(+15.99)LR(+10.01)	37.27	1870.98	17	3.5	936.499	2	125.51	3391700	1	96162	F1:68350	No	SteveDorus10401569_female.raw	FBgn0027291	Deamidation (NQ); Oxidation (M); 13C(6) 15N(4) Silac label	N4:Deamidation (NQ):1000.00;M14:Oxidation (M):1000.00;M15:Oxidation (M):1000.00;R17:13C(6) 15N(4) Silac label:1000.00	PEAKS DB
DLAN(+.98)PTALLLSAVM(+15.99)M(+15.99)LR(+10.01)	36.01	1870.98	17	6.8	624.671	3	125.6	0	2	62822	F2:60923	No	SteveDorus10401569_male.raw	FBgn0027291	Deamidation (NQ); Oxidation (M); 13C(6) 15N(4) Silac label	N4:Deamidation (NQ):1000.00;M14:Oxidation (M):1000.00;M15:Oxidation (M):1000.00;R17:13C(6) 15N(4) Silac label:1000.00	PEAKS DB
TIAMDGTEGLVR(+10.01)	61.47	1271.64	12	-1	636.828	2	43.61	12554000	2	12144	F2:20022	Yes	SteveDorus10401569_male.raw	FBgn0010217	13C(6) 15N(4) Silac label	R12:13C(6) 15N(4) Silac label:1000.00	PEAKS DB
TIAMDGTEGLVR(+10.01)	59.36	1271.64	12	-1	636.828	2	43.61	12554000	2	12143	F2:19957	Yes	SteveDorus10401569_male.raw	FBgn0010217	13C(6) 15N(4) Silac label	R12:13C(6) 15N(4) Silac label:1000.00	PEAKS DB
TIAMDGTEGLVR(+10.01)	55.28	1271.64	12	-1.5	636.827	2	42.13	21629000	1	76808	F1:20724	No	SteveDorus10401569_female.raw	FBgn0010217	13C(6) 15N(4) Silac label	R12:13C(6) 15N(4) Silac label:1000.00	PEAKS DB
TIAMDGTEGLVR(+10.01)	46.7	1271.64	12	-1	636.828	2	43.61	12554000	2	12142	F2:19894	Yes	SteveDorus10401569_male.raw	FBgn0010217	13C(6) 15N(4) Silac label	R12:13C(6) 15N(4) Silac label:1000.00	PEAKS DB
NTVVDDSQ(+.98)TAYQDAFDISK(+8.01)	61.43	2124.96	19	6.6	1063.49	2	66.72	38016000	1	85862	F1:37204	Yes	SteveDorus10401569_female.raw	FBgn0004907	Deamidation (NQ); 13C(6) 15N(2) Silac label	Q8:Deamidation (NQ):54.08;K19:13C(6) 15N(2) Silac label:1000.00	PEAKS DB
NTVVDDSQ(+.98)TAYQDAFDISK(+8.01)	47.11	2124.96	19	6.6	1063.49	2	66.72	38016000	1	85864	F1:37393	Yes	SteveDorus10401569_female.raw	FBgn0004907	Deamidation (NQ); 13C(6) 15N(2) Silac label	Q8:Deamidation (NQ):47.31;K19:13C(6) 15N(2) Silac label:1000.00	PEAKS DB
YFVNNPGTGYASK(+8.01)	61.39	1424.68	13	-2.2	713.346	2	33.24	7022400	2	7711	F2:12913	Yes	SteveDorus10401569_male.raw	FBgn0015586	13C(6) 15N(2) Silac label	K13:13C(6) 15N(2) Silac label:1000.00	PEAKS DB
YFVNNPGTGYASK(+8.01)	58.04	1424.68	13	-2.2	713.346	2	33.24	7022400	2	7710	F2:12839	Yes	SteveDorus10401569_male.raw	FBgn0015586	13C(6) 15N(2) Silac label	K13:13C(6) 15N(2) Silac label:1000.00	PEAKS DB
VFAFSLITNK(+8.01)	61.38	1146.65	10	-0.6	574.333	2	73.55	56947	2	21068	F2:38539	No	SteveDorus10401569_male.raw		13C(6) 15N(2) Silac label	K10:13C(6) 15N(2) Silac label:1000.00	PEAKS DB
VNNASQVGLGYQQ(+.98)K	61.36	1505.75	14	9.8	753.888	2	22.49	0	2	30149	F2:5630	No	SteveDorus10401569_male.raw	FBgn0004363	Deamidation (NQ)	Q13:Deamidation (NQ):17.01	PEAKS DB
NVFGLYQLTTGK(+8.01)	61.35	1347.73	12	-1.7	674.87	2	71.85	3460200	1	87624	F1:41010	Yes	SteveDorus10401569_female.raw	FBgn0038947	13C(6) 15N(2) Silac label	K12:13C(6) 15N(2) Silac label:1000.00	PEAKS DB
NVFGLYQLTTGK(+8.01)	50.44	1347.73	12	-1.7	674.87	2	71.85	3460200	1	87625	F1:41164	Yes	SteveDorus10401569_female.raw	FBgn0038947	13C(6) 15N(2) Silac label	K12:13C(6) 15N(2) Silac label:1000.00	PEAKS DB
NVFGLYQLTTGK(+8.01)	39.8	1347.73	12	-1.7	674.87	2	71.85	3460200	1	87623	F1:40972	Yes	SteveDorus10401569_female.raw	FBgn0038947	13C(6) 15N(2) Silac label	K12:13C(6) 15N(2) Silac label:1000.00	PEAKS DB
EM(+15.99)NYYTVLFGVSR(+10.01)	61.33	1603.76	13	-0.8	802.886	2	80.3	66018000	2	22700	F2:42587	Yes	SteveDorus10401569_male.raw	FBgn0261955	Oxidation (M); 13C(6) 15N(4) Silac label	M2:Oxidation (M):1000.00;R13:13C(6) 15N(4) Silac label:1000.00	PEAKS DB
EM(+15.99)NYYTVLFGVSR(+10.01)	60.88	1603.76	13	-0.8	802.886	2	80.3	66018000	2	22701	F2:42598	Yes	SteveDorus10401569_male.raw	FBgn0261955	Oxidation (M); 13C(6) 15N(4) Silac label	M2:Oxidation (M):1000.00;R13:13C(6) 15N(4) Silac label:1000.00	PEAKS DB
EM(+15.99)NYYTVLFGVSR(+10.01)	57.95	1603.76	13	-1.2	802.885	2	79.44	85524000	1	89830	F1:46177	Yes	SteveDorus10401569_female.raw	FBgn0261955	Oxidation (M); 13C(6) 15N(4) Silac label	M2:Oxidation (M):1000.00;R13:13C(6) 15N(4) Silac label:1000.00	PEAKS DB
EM(+15.99)NYYTVLFGVSR(+10.01)	38.61	1603.76	13	0.1	535.593	3	79.28	0	1	123671	F1:46107	No	SteveDorus10401569_female.raw	FBgn0261955	Oxidation (M); 13C(6) 15N(4) Silac label	M2:Oxidation (M):1000.00;R13:13C(6) 15N(4) Silac label:1000.00	PEAKS DB
DYTYSC(+57.02)GIGSGAR(+10.01)	61.33	1415.6	13	-0.9	708.807	2	29.76	6015100	1	70972	F1:11597	Yes	SteveDorus10401569_female.raw	FBgn0002563:FBgn0002562	Carbamidomethylation; 13C(6) 15N(4) Silac label	C6:Carbamidomethylation:1000.00;R13:13C(6) 15N(4) Silac label:1000.00	PEAKS DB
GNVGFVFTK	61.33	967.513	9	-0.5	484.763	2	42.63	0	1	108184	F1:20886	No	SteveDorus10401569_female.raw	FBgn0000100			PEAKS DB
ELVGYTVTTTADN(+.98)AETGLR(+10.01)	61.32	2020.98	19	7.2	1011.51	2	58.89	27661000	2	16909	F2:29151	No	SteveDorus10401569_male.raw	FBgn0250814	Deamidation (NQ); 13C(6) 15N(4) Silac label	N13:Deamidation (NQ):1000.00;R19:13C(6) 15N(4) Silac label:1000.00	PEAKS DB
ELVGYTVTTTADN(+.98)AETGLR(+10.01)	46.41	2020.98	19	5.7	1011.5	2	57.58	23623000	1	82659	F1:30882	No	SteveDorus10401569_female.raw	FBgn0250814	Deamidation (NQ); 13C(6) 15N(4) Silac label	N13:Deamidation (NQ):1000.00;R19:13C(6) 15N(4) Silac label:1000.00	PEAKS DB
AVTSC(+57.02)ALDFFR(+10.01)	61.3	1295.62	11	0.3	648.818	2	70.71	0	1	119776	F1:40184	No	SteveDorus10401569_female.raw		Carbamidomethylation; 13C(6) 15N(4) Silac label	C5:Carbamidomethylation:1000.00;R11:13C(6) 15N(4) Silac label:1000.00	PEAKS DB
AVTSC(+57.02)ALDFFR(+10.01)	54.56	1295.62	11	-0.2	648.817	2	72.12	498090	2	20640	F2:37576	No	SteveDorus10401569_male.raw		Carbamidomethylation; 13C(6) 15N(4) Silac label	C5:Carbamidomethylation:1000.00;R11:13C(6) 15N(4) Silac label:1000.00	PEAKS DB
LLAILSLNIVK(+8.01)	61.28	1203.8	11	-0.4	602.909	2	92	9796900	1	92791	F1:53978	No	SteveDorus10401569_female.raw	FBgn0087002	13C(6) 15N(2) Silac label	K11:13C(6) 15N(2) Silac label:1000.00	PEAKS DB
LLAILSLNIVK(+8.01)	56.96	1203.8	11	-1.3	602.909	2	92.77	7732800	2	24849	F2:49140	Yes	SteveDorus10401569_male.raw	FBgn0087002	13C(6) 15N(2) Silac label	K11:13C(6) 15N(2) Silac label:1000.00	PEAKS DB
LLAILSLNIVK(+8.01)	51.12	1203.8	11	-1.3	602.909	2	92.77	7732800	2	24848	F2:49121	Yes	SteveDorus10401569_male.raw	FBgn0087002	13C(6) 15N(2) Silac label	K11:13C(6) 15N(2) Silac label:1000.00	PEAKS DB
WELLQQVDTSTR	61.28	1474.74	12	0.6	738.379	2	62.66	0	1	116175	F1:34539	No	SteveDorus10401569_female.raw				PEAKS DB
WELLQQVDTSTR	57.44	1474.74	12	-1.3	738.377	2	63.92	0	2	45092	F2:32377	No	SteveDorus10401569_male.raw				PEAKS DB
DC(+57.02)NVDVQ(+.98)LPR(+10.01)	61.25	1225.56	10	9.5	613.795	2	39.13	4714100	2	10304	F2:16895	No	SteveDorus10401569_male.raw	FBgn0022355	Carbamidomethylation; Deamidation (NQ); 13C(6) 15N(4) Silac label	C2:Carbamidomethylation:1000.00;Q7:Deamidation (NQ):63.65;R10:13C(6) 15N(4) Silac label:1000.00	PEAKS DB
DC(+57.02)NVDVQ(+.98)LPR(+10.01)	58.76	1225.56	10	9.5	613.795	2	39.13	4714100	2	10305	F2:16968	No	SteveDorus10401569_male.raw	FBgn0022355	Carbamidomethylation; Deamidation (NQ); 13C(6) 15N(4) Silac label	C2:Carbamidomethylation:1000.00;Q7:Deamidation (NQ):34.11;R10:13C(6) 15N(4) Silac label:1000.00	PEAKS DB
N(+.98)GFLLDGFPR(+10.01)	61.25	1145.57	10	0	573.794	2	86.88	99559	1	91598	F1:50858	No	SteveDorus10401569_female.raw	FBgn0283494	Deamidation (NQ); 13C(6) 15N(4) Silac label	N1:Deamidation (NQ):1000.00;R10:13C(6) 15N(4) Silac label:1000.00	PEAKS DB
IFYSGDQ(+.98)PLTVILK(+8.01)	61.22	1601.88	14	9.9	801.955	2	81.87	0	2	52205	F2:43564	No	SteveDorus10401569_male.raw	FBgn0005666	Deamidation (NQ); 13C(6) 15N(2) Silac label	Q7:Deamidation (NQ):1000.00;K14:13C(6) 15N(2) Silac label:1000.00	PEAKS DB
GNM(+15.99)SEADAVQYIK(+8.01)	61.19	1448.67	13	-1.4	725.341	2	32.12	0	1	104164	F1:13458	No	SteveDorus10401569_female.raw	FBgn0015623	Oxidation (M); 13C(6) 15N(2) Silac label	M3:Oxidation (M):1000.00;K13:13C(6) 15N(2) Silac label:1000.00	PEAKS DB
GYLTVATLR	61.16	992.565	9	1.1	497.291	2	46.43	0	1	109596	F1:23469	No	SteveDorus10401569_female.raw	FBgn0033027			PEAKS DB
DC(+57.02)NVDVQLPR(+10.01)	61.11	1224.58	10	-0.8	613.297	2	37.59	0	1	106361	F1:17505	No	SteveDorus10401569_female.raw	FBgn0022355	Carbamidomethylation; 13C(6) 15N(4) Silac label	C2:Carbamidomethylation:1000.00;R10:13C(6) 15N(4) Silac label:1000.00	PEAKS DB
TGYTLDVTTGQR(+10.01)	61.06	1320.65	12	0	661.335	2	33.24	0	1	104629	F1:14286	No	SteveDorus10401569_female.raw		13C(6) 15N(4) Silac label	R12:13C(6) 15N(4) Silac label:1000.00	PEAKS DB
SYDAFLASESLIK(+8.01)	61.05	1450.74	13	-1.5	726.378	2	73.95	14330000	1	88234	F1:42381	Yes	SteveDorus10401569_female.raw	FBgn0036213	13C(6) 15N(2) Silac label	K13:13C(6) 15N(2) Silac label:1000.00	PEAKS DB
SYDAFLASESLIK(+8.01)	57.8	1450.74	13	-1.5	726.378	2	73.95	14330000	1	88235	F1:42442	Yes	SteveDorus10401569_female.raw	FBgn0036213	13C(6) 15N(2) Silac label	K13:13C(6) 15N(2) Silac label:1000.00	PEAKS DB
SYDAFLASESLIK(+8.01)	57.45	1450.74	13	-1.5	726.378	2	73.95	14330000	1	88236	F1:42452	Yes	SteveDorus10401569_female.raw	FBgn0036213	13C(6) 15N(2) Silac label	K13:13C(6) 15N(2) Silac label:1000.00	PEAKS DB
IVEYTADDVSGFN(+.98)AIVSK(+8.01)	61.03	1935.96	18	7.8	968.993	2	68.27	28156000	1	86453	F1:38371	Yes	SteveDorus10401569_female.raw	FBgn0005664	Deamidation (NQ); 13C(6) 15N(2) Silac label	N13:Deamidation (NQ):1000.00;K18:13C(6) 15N(2) Silac label:1000.00	PEAKS DB
LVEHNVSIFVR(+10.01)	61.03	1321.74	11	-0.6	661.876	2	40.88	0	1	107600	F1:19792	No	SteveDorus10401569_female.raw	FBgn0020236	13C(6) 15N(4) Silac label	R11:13C(6) 15N(4) Silac label:1000.00	PEAKS DB
LVEHNVSIFVR(+10.01)	38.77	1321.74	11	-0.3	441.587	3	43.41	2991400	2	12087	F2:19771	No	SteveDorus10401569_male.raw	FBgn0020236	13C(6) 15N(4) Silac label	R11:13C(6) 15N(4) Silac label:1000.00	PEAKS DB
YC(+57.02)YQSYIDFHR(+10.01)	60.96	1560.67	11	-1.8	521.23	3	52.07	10166000	2	15046	F2:25222	Yes	SteveDorus10401569_male.raw	FBgn0031066	Carbamidomethylation; 13C(6) 15N(4) Silac label	C2:Carbamidomethylation:1000.00;R11:13C(6) 15N(4) Silac label:1000.00	PEAKS DB
YC(+57.02)YQSYIDFHR(+10.01)	48.85	1560.67	11	-1.3	781.341	2	52.14	0	2	40792	F2:25286	No	SteveDorus10401569_male.raw	FBgn0031066	Carbamidomethylation; 13C(6) 15N(4) Silac label	C2:Carbamidomethylation:1000.00;R11:13C(6) 15N(4) Silac label:1000.00	PEAKS DB
YC(+57.02)YQSYIDFHR(+10.01)	41.93	1560.67	11	-0.1	521.23	3	50.36	19803000	1	80001	F1:25987	No	SteveDorus10401569_female.raw	FBgn0031066	Carbamidomethylation; 13C(6) 15N(4) Silac label	C2:Carbamidomethylation:1000.00;R11:13C(6) 15N(4) Silac label:1000.00	PEAKS DB
YC(+57.02)YQSYIDFHR(+10.01)	41.1	1560.67	11	-1.8	521.23	3	52.07	10166000	2	15044	F2:25157	Yes	SteveDorus10401569_male.raw	FBgn0031066	Carbamidomethylation; 13C(6) 15N(4) Silac label	C2:Carbamidomethylation:1000.00;R11:13C(6) 15N(4) Silac label:1000.00	PEAKS DB
YC(+57.02)YQSYIDFHR(+10.01)	40.97	1560.67	11	-0.3	781.342	2	50.26	0	1	111056	F1:26014	No	SteveDorus10401569_female.raw	FBgn0031066	Carbamidomethylation; 13C(6) 15N(4) Silac label	C2:Carbamidomethylation:1000.00;R11:13C(6) 15N(4) Silac label:1000.00	PEAKS DB
YC(+57.02)YQSYIDFHR(+10.01)	40.69	1560.67	11	-1.8	521.23	3	52.07	10166000	2	15045	F2:25164	Yes	SteveDorus10401569_male.raw	FBgn0031066	Carbamidomethylation; 13C(6) 15N(4) Silac label	C2:Carbamidomethylation:1000.00;R11:13C(6) 15N(4) Silac label:1000.00	PEAKS DB
LTNVFIIGK(+8.01)	60.91	1011.62	9	-0.6	506.817	2	55.65	14652000	1	81975	F1:29532	No	SteveDorus10401569_female.raw	FBgn0011284	13C(6) 15N(2) Silac label	K9:13C(6) 15N(2) Silac label:1000.00	PEAKS DB
LTNVFIIGK(+8.01)	52.7	1011.62	9	-1.2	506.817	2	57.23	5067400	2	16461	F2:28165	No	SteveDorus10401569_male.raw	FBgn0011284	13C(6) 15N(2) Silac label	K9:13C(6) 15N(2) Silac label:1000.00	PEAKS DB
DAGVIAGLQVM(+15.99)R(+10.01)	60.91	1254.66	12	-0.4	628.338	2	47.25	0	1	109911	F1:24029	No	SteveDorus10401569_female.raw	FBgn0001218	Oxidation (M); 13C(6) 15N(4) Silac label	M11:Oxidation (M):1000.00;R12:13C(6) 15N(4) Silac label:1000.00	PEAKS DB
HETSSIN(+.98)DFSAGVANR(+10.01)	60.84	1714.78	16	7.7	858.403	2	29.12	6058000	1	70636	F1:11119	Yes	SteveDorus10401569_female.raw	FBgn0001145	Deamidation (NQ); 13C(6) 15N(4) Silac label	N7:Deamidation (NQ):135.04;R16:13C(6) 15N(4) Silac label:1000.00	PEAKS DB
HETSSIN(+.98)DFSAGVANR(+10.01)	57.03	1714.78	16	7.7	858.403	2	29.12	6058000	1	70635	F1:11115	Yes	SteveDorus10401569_female.raw	FBgn0001145	Deamidation (NQ); 13C(6) 15N(4) Silac label	N7:Deamidation (NQ):79.18;R16:13C(6) 15N(4) Silac label:1000.00	PEAKS DB
LLTFIQ(+.98)EAM(+15.99)PLR(+10.01)	60.75	1457.78	12	11.5	729.907	2	72.84	1452600	2	20842	F2:38079	No	SteveDorus10401569_male.raw	FBgn0031913	Deamidation (NQ); Oxidation (M); 13C(6) 15N(4) Silac label	Q6:Deamidation (NQ):1000.00;M9:Oxidation (M):1000.00;R12:13C(6) 15N(4) Silac label:1000.00	PEAKS DB
LLTFIQ(+.98)EAM(+15.99)PLR(+10.01)	51.15	1457.78	12	8.5	729.905	2	72.93	1064300	2	20866	F2:38079	Yes	SteveDorus10401569_male.raw	FBgn0031913	Deamidation (NQ); Oxidation (M); 13C(6) 15N(4) Silac label	Q6:Deamidation (NQ):1000.00;M9:Oxidation (M):1000.00;R12:13C(6) 15N(4) Silac label:1000.00	PEAKS DB
LLTFIQ(+.98)EAM(+15.99)PLR(+10.01)	49.95	1457.78	12	8.5	729.905	2	72.93	1064300	2	20869	F2:38138	Yes	SteveDorus10401569_male.raw	FBgn0031913	Deamidation (NQ); Oxidation (M); 13C(6) 15N(4) Silac label	Q6:Deamidation (NQ):1000.00;M9:Oxidation (M):1000.00;R12:13C(6) 15N(4) Silac label:1000.00	PEAKS DB
LLTFIQ(+.98)EAM(+15.99)PLR(+10.01)	41.87	1457.78	12	8.5	729.905	2	72.93	1064300	2	20865	F2:38041	Yes	SteveDorus10401569_male.raw	FBgn0031913	Deamidation (NQ); Oxidation (M); 13C(6) 15N(4) Silac label	Q6:Deamidation (NQ):1000.00;M9:Oxidation (M):1000.00;R12:13C(6) 15N(4) Silac label:1000.00	PEAKS DB
LLTFIQ(+.98)EAM(+15.99)PLR(+10.01)	39.24	1457.78	12	8.5	729.905	2	72.93	1064300	2	20867	F2:38092	Yes	SteveDorus10401569_male.raw	FBgn0031913	Deamidation (NQ); Oxidation (M); 13C(6) 15N(4) Silac label	Q6:Deamidation (NQ):1000.00;M9:Oxidation (M):1000.00;R12:13C(6) 15N(4) Silac label:1000.00	PEAKS DB
LLTFIQ(+.98)EAM(+15.99)PLR(+10.01)	38.69	1457.78	12	11.5	729.907	2	72.84	1452600	2	20841	F2:38000	No	SteveDorus10401569_male.raw	FBgn0031913	Deamidation (NQ); Oxidation (M); 13C(6) 15N(4) Silac label	Q6:Deamidation (NQ):1000.00;M9:Oxidation (M):1000.00;R12:13C(6) 15N(4) Silac label:1000.00	PEAKS DB
LLTFIQ(+.98)EAM(+15.99)PLR(+10.01)	36.98	1457.78	12	6.4	729.903	2	71.68	5481100	1	87537	F1:40894	No	SteveDorus10401569_female.raw	FBgn0031913	Deamidation (NQ); Oxidation (M); 13C(6) 15N(4) Silac label	Q6:Deamidation (NQ):1000.00;M9:Oxidation (M):1000.00;R12:13C(6) 15N(4) Silac label:1000.00	PEAKS DB
LLTFIQ(+.98)EAM(+15.99)PLR(+10.01)	35.15	1457.78	12	6.4	729.903	2	71.68	5481100	1	87536	F1:40772	No	SteveDorus10401569_female.raw	FBgn0031913	Deamidation (NQ); Oxidation (M); 13C(6) 15N(4) Silac label	Q6:Deamidation (NQ):1000.00;M9:Oxidation (M):1000.00;R12:13C(6) 15N(4) Silac label:1000.00	PEAKS DB
FGLDATAVGDEGGFAPN(+.98)IQSNK(+8.01)	60.74	2216.05	22	6	1109.04	2	69.72	95748000	1	86891	F1:39599	Yes	SteveDorus10401569_female.raw	FBgn0000579	Deamidation (NQ); 13C(6) 15N(2) Silac label	N17:Deamidation (NQ):32.28;K22:13C(6) 15N(2) Silac label:1000.00	PEAKS DB
VIVGM(+15.99)DGSVYR(+10.01)	60.71	1220.61	11	-0.9	611.312	2	26.81	1499900	1	69526	F1:9490	Yes	SteveDorus10401569_female.raw	FBgn0001187	Oxidation (M); 13C(6) 15N(4) Silac label	M5:Oxidation (M):1000.00;R11:13C(6) 15N(4) Silac label:1000.00	PEAKS DB
VIVGM(+15.99)DGSVYR(+10.01)	54.32	1220.61	11	-0.9	611.312	2	26.81	1499900	1	69525	F1:9407	Yes	SteveDorus10401569_female.raw	FBgn0001187	Oxidation (M); 13C(6) 15N(4) Silac label	M5:Oxidation (M):1000.00;R11:13C(6) 15N(4) Silac label:1000.00	PEAKS DB
VIVGM(+15.99)DGSVYR(+10.01)	53.78	1220.61	11	-1.6	611.311	2	28.56	1518300	2	5668	F2:9705	Yes	SteveDorus10401569_male.raw	FBgn0001187	Oxidation (M); 13C(6) 15N(4) Silac label	M5:Oxidation (M):1000.00;R11:13C(6) 15N(4) Silac label:1000.00	PEAKS DB
VIVGM(+15.99)DGSVYR(+10.01)	51.98	1220.61	11	-1.6	611.311	2	28.56	1518300	2	5667	F2:9639	Yes	SteveDorus10401569_male.raw	FBgn0001187	Oxidation (M); 13C(6) 15N(4) Silac label	M5:Oxidation (M):1000.00;R11:13C(6) 15N(4) Silac label:1000.00	PEAKS DB
IGLFGGAGVGK(+8.01)	60.69	982.569	11	-0.6	492.291	2	48.9	94816000	2	14035	F2:23729	No	SteveDorus10401569_male.raw	FBgn0010217	13C(6) 15N(2) Silac label	K11:13C(6) 15N(2) Silac label:1000.00	PEAKS DB
IGLFGGAGVGK(+8.01)	52.63	982.569	11	-0.6	492.291	2	48.9	94816000	2	14034	F2:23201	No	SteveDorus10401569_male.raw	FBgn0010217	13C(6) 15N(2) Silac label	K11:13C(6) 15N(2) Silac label:1000.00	PEAKS DB
IGLFGGAGVGK(+8.01)	40.37	982.569	11	0	492.292	2	47.02	155710000	1	78746	F1:23695	No	SteveDorus10401569_female.raw	FBgn0010217	13C(6) 15N(2) Silac label	K11:13C(6) 15N(2) Silac label:1000.00	PEAKS DB
VFILGEEVAQ(+.98)YDGAYK(+8.01)	60.68	1809.89	16	9.3	905.962	2	79.84	10003000	1	89914	F1:46459	Yes	SteveDorus10401569_female.raw	FBgn0039635	Deamidation (NQ); 13C(6) 15N(2) Silac label	Q10:Deamidation (NQ):1000.00;K16:13C(6) 15N(2) Silac label:1000.00	PEAKS DB
VFILGEEVAQ(+.98)YDGAYK(+8.01)	54.12	1809.89	16	7.3	905.96	2	80.86	0	2	51858	F2:43025	No	SteveDorus10401569_male.raw	FBgn0039635	Deamidation (NQ); 13C(6) 15N(2) Silac label	Q10:Deamidation (NQ):1000.00;K16:13C(6) 15N(2) Silac label:1000.00	PEAKS DB
NVNVQNFHLSFK(+8.01)	60.68	1453.76	12	-1.2	727.884	2	56.16	8329700	2	16118	F2:27628	Yes	SteveDorus10401569_male.raw	FBgn0000667	13C(6) 15N(2) Silac label	K12:13C(6) 15N(2) Silac label:1000.00	PEAKS DB
NVNVQNFHLSFK(+8.01)	35.38	1453.76	12	0.7	727.886	2	54.51	8646300	1	81536	F1:28850	No	SteveDorus10401569_female.raw	FBgn0000667	13C(6) 15N(2) Silac label	K12:13C(6) 15N(2) Silac label:1000.00	PEAKS DB
M(+15.99)LNQ(+.98)ITSSLADTLFK(+8.01)	60.67	1705.87	15	8.1	853.948	2	88.38	8607700	2	24183	F2:47034	Yes	SteveDorus10401569_male.raw	FBgn0087002	Oxidation (M); Deamidation (NQ); 13C(6) 15N(2) Silac label	M1:Oxidation (M):1000.00;Q4:Deamidation (NQ):40.00;K15:13C(6) 15N(2) Silac label:1000.00	PEAKS DB
M(+15.99)LNQ(+.98)ITSSLADTLFK(+8.01)	60.13	1705.87	15	9.4	853.95	2	87.77	18392000	1	91796	F1:51301	No	SteveDorus10401569_female.raw	FBgn0087002	Oxidation (M); Deamidation (NQ); 13C(6) 15N(2) Silac label	M1:Oxidation (M):1000.00;Q4:Deamidation (NQ):30.46;K15:13C(6) 15N(2) Silac label:1000.00	PEAKS DB
M(+15.99)LNQ(+.98)ITSSLADTLFK(+8.01)	59.07	1705.87	15	9.1	853.949	2	88.52	6994700	2	24205	F2:47034	Yes	SteveDorus10401569_male.raw	FBgn0087002	Oxidation (M); Deamidation (NQ); 13C(6) 15N(2) Silac label	M1:Oxidation (M):1000.00;Q4:Deamidation (NQ):40.00;K15:13C(6) 15N(2) Silac label:1000.00	PEAKS DB
M(+15.99)LNQ(+.98)ITSSLADTLFK(+8.01)	49.98	1705.87	15	9.3	853.95	2	88.26	7077800	2	24147	F2:46896	No	SteveDorus10401569_male.raw	FBgn0087002	Oxidation (M); Deamidation (NQ); 13C(6) 15N(2) Silac label	M1:Oxidation (M):1000.00;Q4:Deamidation (NQ):12.28;K15:13C(6) 15N(2) Silac label:1000.00	PEAKS DB
M(+15.99)LNQ(+.98)ITSSLADTLFK(+8.01)	47.03	1705.87	15	9.1	853.949	2	88.52	6994700	2	24206	F2:47144	Yes	SteveDorus10401569_male.raw	FBgn0087002	Oxidation (M); Deamidation (NQ); 13C(6) 15N(2) Silac label	M1:Oxidation (M):1000.00;Q4:Deamidation (NQ):30.46;K15:13C(6) 15N(2) Silac label:1000.00	PEAKS DB
M(+15.99)LNQ(+.98)ITSSLADTLFK(+8.01)	45.85	1705.87	15	8.1	853.948	2	88.38	8607700	2	24184	F2:47144	Yes	SteveDorus10401569_male.raw	FBgn0087002	Oxidation (M); Deamidation (NQ); 13C(6) 15N(2) Silac label	M1:Oxidation (M):1000.00;Q4:Deamidation (NQ):30.46;K15:13C(6) 15N(2) Silac label:1000.00	PEAKS DB
TVLIM(+15.99)ELIN(+.98)NVAK(+8.01)	60.66	1481.83	13	-0.3	741.92	2	69.7	25495000	2	19936	F2:35810	Yes	SteveDorus10401569_male.raw	FBgn0010217	Oxidation (M); Deamidation (NQ); 13C(6) 15N(2) Silac label	M5:Oxidation (M):1000.00;N9:Deamidation (NQ):33.98;K13:13C(6) 15N(2) Silac label:1000.00	PEAKS DB
TVLIM(+15.99)ELIN(+.98)NVAK(+8.01)	58.27	1481.83	13	0.1	741.92	2	68.62	21810000	1	86569	F1:38522	No	SteveDorus10401569_female.raw	FBgn0010217	Oxidation (M); Deamidation (NQ); 13C(6) 15N(2) Silac label	M5:Oxidation (M):1000.00;N9:Deamidation (NQ):12.28;K13:13C(6) 15N(2) Silac label:1000.00	PEAKS DB
TVLIM(+15.99)ELIN(+.98)NVAK(+8.01)	57.68	1481.83	13	8.7	741.927	2	88.92	0	2	54638	F2:47285	No	SteveDorus10401569_male.raw	FBgn0010217	Oxidation (M); Deamidation (NQ); 13C(6) 15N(2) Silac label	M5:Oxidation (M):1000.00;N9:Deamidation (NQ):18.17;K13:13C(6) 15N(2) Silac label:1000.00	PEAKS DB
TVLIM(+15.99)ELIN(+.98)NVAK(+8.01)	54.21	1481.83	13	-0.3	741.92	2	69.7	25495000	2	19937	F2:35832	Yes	SteveDorus10401569_male.raw	FBgn0010217	Oxidation (M); Deamidation (NQ); 13C(6) 15N(2) Silac label	M5:Oxidation (M):1000.00;N9:Deamidation (NQ):0.00;K13:13C(6) 15N(2) Silac label:1000.00	PEAKS DB
TVLIM(+15.99)ELIN(+.98)NVAK(+8.01)	53.2	1481.83	13	10	741.927	2	91.51	169690	2	24655	F2:48584	No	SteveDorus10401569_male.raw	FBgn0010217	Oxidation (M); Deamidation (NQ); 13C(6) 15N(2) Silac label	M5:Oxidation (M):1000.00;N9:Deamidation (NQ):0.00;K13:13C(6) 15N(2) Silac label:1000.00	PEAKS DB
TVLIM(+15.99)ELIN(+.98)NVAK(+8.01)	50.64	1481.83	13	9.4	741.927	2	89.97	1603200	1	92354	F1:52753	Yes	SteveDorus10401569_female.raw	FBgn0010217	Oxidation (M); Deamidation (NQ); 13C(6) 15N(2) Silac label	M5:Oxidation (M):1000.00;N9:Deamidation (NQ):30.46;K13:13C(6) 15N(2) Silac label:1000.00	PEAKS DB
TVLIM(+15.99)ELIN(+.98)NVAK(+8.01)	46.09	1481.83	13	8.6	741.926	2	89.69	0	2	54936	F2:47710	No	SteveDorus10401569_male.raw	FBgn0010217	Oxidation (M); Deamidation (NQ); 13C(6) 15N(2) Silac label	M5:Oxidation (M):1000.00;N9:Deamidation (NQ):33.98;K13:13C(6) 15N(2) Silac label:1000.00	PEAKS DB
TVLIM(+15.99)ELIN(+.98)NVAK(+8.01)	41.45	1481.83	13	8.7	741.927	2	87.16	0	1	126922	F1:51024	No	SteveDorus10401569_female.raw	FBgn0010217	Oxidation (M); Deamidation (NQ); 13C(6) 15N(2) Silac label	M5:Oxidation (M):1000.00;N9:Deamidation (NQ):33.98;K13:13C(6) 15N(2) Silac label:1000.00	PEAKS DB
TVLIM(+15.99)ELIN(+.98)NVAK(+8.01)	39.48	1481.83	13	9.5	741.927	2	89.59	2190300	1	92277	F1:52566	No	SteveDorus10401569_female.raw	FBgn0010217	Oxidation (M); Deamidation (NQ); 13C(6) 15N(2) Silac label	M5:Oxidation (M):1000.00;N9:Deamidation (NQ):17.01;K13:13C(6) 15N(2) Silac label:1000.00	PEAKS DB
TVLIM(+15.99)ELIN(+.98)NVAK(+8.01)	37.03	1481.83	13	9.4	741.927	2	89.78	0	1	128064	F1:52671	No	SteveDorus10401569_female.raw	FBgn0010217	Oxidation (M); Deamidation (NQ); 13C(6) 15N(2) Silac label	M5:Oxidation (M):1000.00;N9:Deamidation (NQ):12.79;K13:13C(6) 15N(2) Silac label:1000.00	PEAKS DB
TVLIM(+15.99)ELIN(+.98)NVAK(+8.01)	36.82	1481.83	13	9.9	741.927	2	88	0	1	127282	F1:51538	No	SteveDorus10401569_female.raw	FBgn0010217	Oxidation (M); Deamidation (NQ); 13C(6) 15N(2) Silac label	M5:Oxidation (M):1000.00;N9:Deamidation (NQ):17.01;K13:13C(6) 15N(2) Silac label:1000.00	PEAKS DB
YLTVAAIFR	60.65	1052.6	9	-0.3	527.308	2	74.3	0	1	121508	F1:42832	No	SteveDorus10401569_female.raw	FBgn0284243:FBgn0003889			PEAKS DB
AIELNQNGAIWK(+8.01)	60.64	1363.73	12	-0.9	682.874	2	54.1	53876000	1	81356	F1:28408	Yes	SteveDorus10401569_female.raw	FBgn0000055	13C(6) 15N(2) Silac label	K12:13C(6) 15N(2) Silac label:1000.00	PEAKS DB
AIELNQNGAIWK(+8.01)	55.06	1363.73	12	-0.9	682.874	2	54.1	53876000	1	81357	F1:28423	Yes	SteveDorus10401569_female.raw	FBgn0000055	13C(6) 15N(2) Silac label	K12:13C(6) 15N(2) Silac label:1000.00	PEAKS DB
AIELNQNGAIWK(+8.01)	53.6	1363.73	12	-0.9	682.874	2	54.1	53876000	1	81359	F1:28491	Yes	SteveDorus10401569_female.raw	FBgn0000055	13C(6) 15N(2) Silac label	K12:13C(6) 15N(2) Silac label:1000.00	PEAKS DB
AIELNQNGAIWK(+8.01)	45.01	1363.73	12	-0.9	682.874	2	54.1	53876000	1	81358	F1:28441	Yes	SteveDorus10401569_female.raw	FBgn0000055	13C(6) 15N(2) Silac label	K12:13C(6) 15N(2) Silac label:1000.00	PEAKS DB
AIELNQNGAIWK(+8.01)	44.99	1363.73	12	-0.9	682.874	2	54.1	53876000	1	81360	F1:28767	Yes	SteveDorus10401569_female.raw	FBgn0000055	13C(6) 15N(2) Silac label	K12:13C(6) 15N(2) Silac label:1000.00	PEAKS DB
YGFTHLSSGDLLR(+10.01)	60.63	1474.74	13	-0.4	492.589	3	55.72	0	1	113218	F1:29696	No	SteveDorus10401569_female.raw	FBgn0022709	13C(6) 15N(4) Silac label	R13:13C(6) 15N(4) Silac label:1000.00	PEAKS DB
YGFTHLSSGDLLR(+10.01)	45.24	1474.74	13	-0.3	492.589	3	57.62	1269100	2	16597	F2:28544	No	SteveDorus10401569_male.raw	FBgn0022709	13C(6) 15N(4) Silac label	R13:13C(6) 15N(4) Silac label:1000.00	PEAKS DB
EQ(+.98)LNSLM(+15.99)TTLR(+10.01)	60.63	1331.66	11	10.2	666.846	2	39.31	0	2	36349	F2:17146	No	SteveDorus10401569_male.raw	FBgn0264695	Deamidation (NQ); Oxidation (M); 13C(6) 15N(4) Silac label	Q2:Deamidation (NQ):48.87;M7:Oxidation (M):1000.00;R11:13C(6) 15N(4) Silac label:1000.00	PEAKS DB
EQ(+.98)LNSLM(+15.99)TTLR(+10.01)	56.32	1331.66	11	10.6	666.846	2	37.05	0	1	106151	F1:17105	No	SteveDorus10401569_female.raw	FBgn0264695	Deamidation (NQ); Oxidation (M); 13C(6) 15N(4) Silac label	Q2:Deamidation (NQ):32.28;M7:Oxidation (M):1000.00;R11:13C(6) 15N(4) Silac label:1000.00	PEAKS DB
EQ(+.98)LNSLM(+15.99)TTLR(+10.01)	49	1331.66	11	10.3	666.846	2	37.69	0	1	106402	F1:17581	No	SteveDorus10401569_female.raw	FBgn0264695	Deamidation (NQ); Oxidation (M); 13C(6) 15N(4) Silac label	Q2:Deamidation (NQ):48.87;M7:Oxidation (M):1000.00;R11:13C(6) 15N(4) Silac label:1000.00	PEAKS DB
EQ(+.98)LNSLM(+15.99)TTLR(+10.01)	48.76	1331.66	11	10.3	666.846	2	36.82	0	1	106086	F1:16958	No	SteveDorus10401569_female.raw	FBgn0264695	Deamidation (NQ); Oxidation (M); 13C(6) 15N(4) Silac label	Q2:Deamidation (NQ):32.28;M7:Oxidation (M):1000.00;R11:13C(6) 15N(4) Silac label:1000.00	PEAKS DB
EQ(+.98)LNSLM(+15.99)TTLR(+10.01)	37.33	1331.66	11	11.2	666.846	2	38.44	0	2	36060	F2:16599	No	SteveDorus10401569_male.raw	FBgn0264695	Deamidation (NQ); Oxidation (M); 13C(6) 15N(4) Silac label	Q2:Deamidation (NQ):46.20;M7:Oxidation (M):1000.00;R11:13C(6) 15N(4) Silac label:1000.00	PEAKS DB
EQ(+.98)LNSLM(+15.99)TTLR(+10.01)	35.77	1331.66	11	10.2	666.846	2	39.27	0	2	36336	F2:17115	No	SteveDorus10401569_male.raw	FBgn0264695	Deamidation (NQ); Oxidation (M); 13C(6) 15N(4) Silac label	Q2:Deamidation (NQ):47.70;M7:Oxidation (M):1000.00;R11:13C(6) 15N(4) Silac label:1000.00	PEAKS DB
FSIPVVLLDETLK(+8.01)	60.62	1480.86	13	0	741.439	2	103.3	44346000	2	25790	F2:53437	Yes	SteveDorus10401569_male.raw	FBgn0263006	13C(6) 15N(2) Silac label	K13:13C(6) 15N(2) Silac label:1000.00	PEAKS DB
FSIPVVLLDETLK(+8.01)	35.29	1480.86	13	0	741.439	2	103.3	44346000	2	25789	F2:53418	Yes	SteveDorus10401569_male.raw	FBgn0263006	13C(6) 15N(2) Silac label	K13:13C(6) 15N(2) Silac label:1000.00	PEAKS DB
VGPNLHGLIGR(+10.01)	60.6	1141.66	11	-0.9	571.837	2	43.14	32164000	2	11976	F2:19974	No	SteveDorus10401569_male.raw	FBgn0284248	13C(6) 15N(4) Silac label	R11:13C(6) 15N(4) Silac label:1000.00	PEAKS DB
VGPNLHGLIGR(+10.01)	59.31	1141.66	11	-0.3	571.837	2	41.02	22890000	1	76415	F1:19631	Yes	SteveDorus10401569_female.raw	FBgn0284248	13C(6) 15N(4) Silac label	R11:13C(6) 15N(4) Silac label:1000.00	PEAKS DB
VGPNLHGLIGR(+10.01)	42.53	1141.66	11	-0.3	571.837	2	41.02	22890000	1	76416	F1:20136	Yes	SteveDorus10401569_female.raw	FBgn0284248	13C(6) 15N(4) Silac label	R11:13C(6) 15N(4) Silac label:1000.00	PEAKS DB
LTTNN(+.98)FALGYTTK(+8.01)	60.6	1451.74	13	10.3	726.884	2	46.73	0	1	109723	F1:23698	No	SteveDorus10401569_female.raw	FBgn0004363	Deamidation (NQ); 13C(6) 15N(2) Silac label	N5:Deamidation (NQ):27.96;K13:13C(6) 15N(2) Silac label:1000.00	PEAKS DB
YIQ(+.98)ATDLSEASR(+10.01)	60.58	1363.65	12	9.6	682.839	2	29.86	0	1	103254	F1:11763	No	SteveDorus10401569_female.raw	FBgn0011726	Deamidation (NQ); 13C(6) 15N(4) Silac label	Q3:Deamidation (NQ):1000.00;R12:13C(6) 15N(4) Silac label:1000.00	PEAKS DB
YIQ(+.98)ATDLSEASR(+10.01)	49.96	1363.65	12	10.2	682.839	2	31.84	20237000	2	7112	F2:11818	Yes	SteveDorus10401569_male.raw	FBgn0011726	Deamidation (NQ); 13C(6) 15N(4) Silac label	Q3:Deamidation (NQ):1000.00;R12:13C(6) 15N(4) Silac label:1000.00	PEAKS DB
YIQ(+.98)ATDLSEASR(+10.01)	49.46	1363.65	12	10.2	682.839	2	31.84	20237000	2	7114	F2:12113	Yes	SteveDorus10401569_male.raw	FBgn0011726	Deamidation (NQ); 13C(6) 15N(4) Silac label	Q3:Deamidation (NQ):1000.00;R12:13C(6) 15N(4) Silac label:1000.00	PEAKS DB
YIQ(+.98)ATDLSEASR(+10.01)	44.9	1363.65	12	10.2	682.839	2	31.84	20237000	2	7113	F2:11847	Yes	SteveDorus10401569_male.raw	FBgn0011726	Deamidation (NQ); 13C(6) 15N(4) Silac label	Q3:Deamidation (NQ):1000.00;R12:13C(6) 15N(4) Silac label:1000.00	PEAKS DB
YIQ(+.98)ATDLSEASR(+10.01)	43.41	1363.65	12	9.9	682.839	2	30.33	0	1	103481	F1:12144	No	SteveDorus10401569_female.raw	FBgn0011726	Deamidation (NQ); 13C(6) 15N(4) Silac label	Q3:Deamidation (NQ):1000.00;R12:13C(6) 15N(4) Silac label:1000.00	PEAKS DB
YDYGLILNK(+8.01)	60.57	1105.59	9	0.1	553.802	2	55.54	7742200	2	15988	F2:27195	No	SteveDorus10401569_male.raw		13C(6) 15N(2) Silac label	K9:13C(6) 15N(2) Silac label:1000.00	PEAKS DB
DLN(+.98)DFGAVNEVYK(+8.01)	60.56	1491.7	13	8.2	746.862	2	61.62	1929000	2	17694	F2:30965	No	SteveDorus10401569_male.raw	FBgn0086691	Deamidation (NQ); 13C(6) 15N(2) Silac label	N3:Deamidation (NQ):68.07;K13:13C(6) 15N(2) Silac label:1000.00	PEAKS DB
M(+15.99)SATFIGNSTAIQ(+.98)ELFK(+8.01)	60.55	1881.93	17	5.3	941.976	2	87.93	59925000	1	91856	F1:51445	Yes	SteveDorus10401569_female.raw	FBgn0284243:FBgn0003889	Oxidation (M); Deamidation (NQ); 13C(6) 15N(2) Silac label	M1:Oxidation (M):1000.00;Q13:Deamidation (NQ):19.78;K17:13C(6) 15N(2) Silac label:1000.00	PEAKS DB
M(+15.99)SATFIGNSTAIQ(+.98)EIFK(+8.01)	60.55	1881.93	17	5.3	941.976	2	87.93	59925000	1	91856	F1:51445	Yes	SteveDorus10401569_female.raw	FBgn0003890	Oxidation (M); Deamidation (NQ); 13C(6) 15N(2) Silac label	M1:Oxidation (M):1000.00;Q13:Deamidation (NQ):1000.00;K17:13C(6) 15N(2) Silac label:1000.00	PEAKS DB
ANNVQ(+.98)YGLAAGVITNDINK(+8.01)	60.53	1983.02	19	11.3	992.526	2	63.96	0	1	116724	F1:35413	No	SteveDorus10401569_female.raw	FBgn0051075	Deamidation (NQ); 13C(6) 15N(2) Silac label	Q5:Deamidation (NQ):14.71;K19:13C(6) 15N(2) Silac label:1000.00	PEAKS DB
ANNVQ(+.98)YGLAAGVITNDINK(+8.01)	50.78	1983.02	19	-9.6	992.505	2	64	0	1	116744	F1:35442	No	SteveDorus10401569_female.raw	FBgn0051075	Deamidation (NQ); 13C(6) 15N(2) Silac label	Q5:Deamidation (NQ):6.13;K19:13C(6) 15N(2) Silac label:1000.00	PEAKS DB
IENPAAIAELK(+8.01)	60.52	1175.66	11	-0.1	588.839	2	46.59	108390000	2	13308	F2:22135	Yes	SteveDorus10401569_male.raw	FBgn0000055	13C(6) 15N(2) Silac label	K11:13C(6) 15N(2) Silac label:1000.00	PEAKS DB
IENPAAIAELK(+8.01)	56.03	1175.66	11	-1.1	588.839	2	44.66	0	1	108997	F1:22331	No	SteveDorus10401569_female.raw	FBgn0000055	13C(6) 15N(2) Silac label	K11:13C(6) 15N(2) Silac label:1000.00	PEAKS DB
IENPAAIAELK(+8.01)	52.65	1175.66	11	-0.1	588.839	2	46.59	108390000	2	13307	F2:22128	Yes	SteveDorus10401569_male.raw	FBgn0000055	13C(6) 15N(2) Silac label	K11:13C(6) 15N(2) Silac label:1000.00	PEAKS DB
IENPAAIAELK(+8.01)	37.48	1175.66	11	-0.1	588.839	2	46.59	108390000	2	13306	F2:21623	Yes	SteveDorus10401569_male.raw	FBgn0000055	13C(6) 15N(2) Silac label	K11:13C(6) 15N(2) Silac label:1000.00	PEAKS DB
AVNAIGQ(+.98)SDPATFK(+8.01)	60.51	1426.72	14	6.7	714.371	2	33.83	4256400	2	7988	F2:13158	Yes	SteveDorus10401569_male.raw	FBgn0005666	Deamidation (NQ); 13C(6) 15N(2) Silac label	Q7:Deamidation (NQ):127.66;K14:13C(6) 15N(2) Silac label:1000.00	PEAKS DB
AVNAIGQ(+.98)SDPATFK(+8.01)	52.96	1426.72	14	6.7	714.371	2	33.83	4256400	2	7987	F2:13148	Yes	SteveDorus10401569_male.raw	FBgn0005666	Deamidation (NQ); 13C(6) 15N(2) Silac label	Q7:Deamidation (NQ):34.24;K14:13C(6) 15N(2) Silac label:1000.00	PEAKS DB
AVNAIGQ(+.98)SDPATFK(+8.01)	46.3	1426.72	14	6.7	714.371	2	33.83	4256400	2	7990	F2:13302	Yes	SteveDorus10401569_male.raw	FBgn0005666	Deamidation (NQ); 13C(6) 15N(2) Silac label	Q7:Deamidation (NQ):44.59;K14:13C(6) 15N(2) Silac label:1000.00	PEAKS DB
NFDIVLSAQEIR(+10.01)	60.5	1413.75	12	-0.5	707.881	2	70.8	0	1	119826	F1:40256	No	SteveDorus10401569_female.raw	FBgn0283427	13C(6) 15N(4) Silac label	R12:13C(6) 15N(4) Silac label:1000.00	PEAKS DB
LGANSLLDLVVFGR(+10.01)	60.45	1482.84	14	-0.2	742.429	2	111.57	18328000	2	26517	F2:56946	Yes	SteveDorus10401569_male.raw	FBgn0261439	13C(6) 15N(4) Silac label	R14:13C(6) 15N(4) Silac label:1000.00	PEAKS DB
LGANSLLDLVVFGR(+10.01)	49.75	1482.84	14	-0.2	742.429	2	111.57	18328000	2	26516	F2:56923	Yes	SteveDorus10401569_male.raw	FBgn0261439	13C(6) 15N(4) Silac label	R14:13C(6) 15N(4) Silac label:1000.00	PEAKS DB
LGANSLLDLVVFGR(+10.01)	48.4	1482.84	14	-0.2	742.429	2	111.57	18328000	2	26518	F2:56948	Yes	SteveDorus10401569_male.raw	FBgn0261439	13C(6) 15N(4) Silac label	R14:13C(6) 15N(4) Silac label:1000.00	PEAKS DB
M(+15.99)TFVDGQ(+.98)YIWDK(+8.01)	60.39	1526.68	12	8.3	764.356	2	63.56	39183000	1	84840	F1:35064	No	SteveDorus10401569_female.raw	FBgn0002564	Oxidation (M); Deamidation (NQ); 13C(6) 15N(2) Silac label	M1:Oxidation (M):1000.00;Q7:Deamidation (NQ):1000.00;K12:13C(6) 15N(2) Silac label:1000.00	PEAKS DB
NQSEYETVLTK(+8.01)	60.38	1318.65	11	-0.8	660.332	2	29.16	23833000	1	70668	F1:11153	Yes	SteveDorus10401569_female.raw	FBgn0283535	13C(6) 15N(2) Silac label	K11:13C(6) 15N(2) Silac label:1000.00	PEAKS DB
NQSEYETVLTK(+8.01)	52.81	1318.65	11	-0.8	660.332	2	29.16	23833000	1	70669	F1:11158	Yes	SteveDorus10401569_female.raw	FBgn0283535	13C(6) 15N(2) Silac label	K11:13C(6) 15N(2) Silac label:1000.00	PEAKS DB
LSLEGN(+.98)FAPQSGNK(+8.01)	60.38	1469.72	14	9	735.876	2	43.36	60496000	2	12058	F2:19997	Yes	SteveDorus10401569_male.raw	FBgn0004363	Deamidation (NQ); 13C(6) 15N(2) Silac label	N6:Deamidation (NQ):35.20;K14:13C(6) 15N(2) Silac label:1000.00	PEAKS DB
NTLC(+57.02)EFTGDILR(+10.01)	60.37	1447.7	12	-1.5	724.856	2	72.51	1242000	2	20762	F2:37852	No	SteveDorus10401569_male.raw	FBgn0005671	Carbamidomethylation; 13C(6) 15N(4) Silac label	C4:Carbamidomethylation:1000.00;R12:13C(6) 15N(4) Silac label:1000.00	PEAKS DB
DAGTIAGLNVLR(+10.01)	60.36	1208.68	12	-1.3	605.344	2	62.42	0	2	44552	F2:31482	No	SteveDorus10401569_male.raw	FBgn0266599	13C(6) 15N(4) Silac label	R12:13C(6) 15N(4) Silac label:1000.00	PEAKS DB
DAGTIAGLNVLR(+10.01)	54.71	1208.68	12	0	605.345	2	61.65	59123000	1	84202	F1:33774	Yes	SteveDorus10401569_female.raw	FBgn0266599	13C(6) 15N(4) Silac label	R12:13C(6) 15N(4) Silac label:1000.00	PEAKS DB
DAGTIAGLNVLR(+10.01)	53.73	1208.68	12	0	605.345	2	61.65	59123000	1	84201	F1:33730	Yes	SteveDorus10401569_female.raw	FBgn0266599	13C(6) 15N(4) Silac label	R12:13C(6) 15N(4) Silac label:1000.00	PEAKS DB
WVAVGDEN(+.98)YGEGSSR	60.35	1625.7	15	8.1	813.862	2	37.09	12738000	1	74692	F1:17014	Yes	SteveDorus10401569_female.raw	FBgn0010100	Deamidation (NQ)	N8:Deamidation (NQ):1000.00	PEAKS DB
WVAVGDEN(+.98)YGEGSSR	42.19	1625.7	15	8.1	813.862	2	37.09	12738000	1	74693	F1:17052	Yes	SteveDorus10401569_female.raw	FBgn0010100	Deamidation (NQ)	N8:Deamidation (NQ):1000.00	PEAKS DB
WVAVGDEN(+.98)YGEGSSR	42.16	1625.7	15	8.1	813.862	2	37.09	12738000	1	74691	F1:17000	Yes	SteveDorus10401569_female.raw	FBgn0010100	Deamidation (NQ)	N8:Deamidation (NQ):1000.00	PEAKS DB
YQ(+.98)C(+57.02)SPGLAYDR(+10.01)	60.34	1339.57	11	11	670.802	2	25.86	0	1	101609	F1:8774	No	SteveDorus10401569_female.raw	FBgn0026077	Deamidation (NQ); Carbamidomethylation; 13C(6) 15N(4) Silac label	Q2:Deamidation (NQ):1000.00;C3:Carbamidomethylation:1000.00;R11:13C(6) 15N(4) Silac label:1000.00	PEAKS DB
YQ(+.98)C(+57.02)SPGLAYDR(+10.01)	37.5	1339.57	11	11.6	670.802	2	25.63	0	1	101520	F1:8613	No	SteveDorus10401569_female.raw	FBgn0026077	Deamidation (NQ); Carbamidomethylation; 13C(6) 15N(4) Silac label	Q2:Deamidation (NQ):1000.00;C3:Carbamidomethylation:1000.00;R11:13C(6) 15N(4) Silac label:1000.00	PEAKS DB
YQ(+.98)C(+57.02)SPGLAYDR(+10.01)	36.25	1339.57	11	10.6	670.802	2	27.65	363350	2	5241	F2:9056	No	SteveDorus10401569_male.raw	FBgn0026077	Deamidation (NQ); Carbamidomethylation; 13C(6) 15N(4) Silac label	Q2:Deamidation (NQ):1000.00;C3:Carbamidomethylation:1000.00;R11:13C(6) 15N(4) Silac label:1000.00	PEAKS DB
GYISPYFINSSK(+8.01)	60.32	1382.7	12	0	692.355	2	55.77	22745000	1	82033	F1:29546	No	SteveDorus10401569_female.raw	FBgn0015245	13C(6) 15N(2) Silac label	K12:13C(6) 15N(2) Silac label:1000.00	PEAKS DB
GYISPYFINSSK(+8.01)	35.69	1382.7	12	-1.1	692.355	2	57.17	4929600	2	16442	F2:28176	No	SteveDorus10401569_male.raw	FBgn0015245	13C(6) 15N(2) Silac label	K12:13C(6) 15N(2) Silac label:1000.00	PEAKS DB
ADLTDYIQTHYK(+8.01)	60.32	1474.72	12	-0.1	738.366	2	51.23	27584000	1	80278	F1:26536	Yes	SteveDorus10401569_female.raw	FBgn0038271	13C(6) 15N(2) Silac label	K12:13C(6) 15N(2) Silac label:1000.00	PEAKS DB
ADLTDYIQTHYK(+8.01)	58.67	1474.72	12	-0.1	738.366	2	51.23	27584000	1	80279	F1:26629	Yes	SteveDorus10401569_female.raw	FBgn0038271	13C(6) 15N(2) Silac label	K12:13C(6) 15N(2) Silac label:1000.00	PEAKS DB
ADLTDYIQTHYK(+8.01)	41.82	1474.72	12	-1.8	738.365	2	52.7	0	2	41030	F2:25658	No	SteveDorus10401569_male.raw	FBgn0038271	13C(6) 15N(2) Silac label	K12:13C(6) 15N(2) Silac label:1000.00	PEAKS DB
MTAQEGVTAFYK(+8.01)	60.32	1352.65	12	-0.7	677.333	2	46.06	0	2	38734	F2:21591	No	SteveDorus10401569_male.raw	FBgn0034497	13C(6) 15N(2) Silac label	K12:13C(6) 15N(2) Silac label:1000.00	PEAKS DB
LIGQ(+.98)IVSSITASLR(+10.01)	60.3	1467.85	14	9.1	734.941	2	106.28	0	2	59341	F2:54759	No	SteveDorus10401569_male.raw	FBgn0003884:FBgn0003885	Deamidation (NQ); 13C(6) 15N(4) Silac label	Q4:Deamidation (NQ):1000.00;R14:13C(6) 15N(4) Silac label:1000.00	PEAKS DB
LIGQ(+.98)IVSSITASLR(+10.01)	55.53	1467.85	14	8.2	734.94	2	106.99	0	2	59605	F2:55131	No	SteveDorus10401569_male.raw	FBgn0003884:FBgn0003885	Deamidation (NQ); 13C(6) 15N(4) Silac label	Q4:Deamidation (NQ):1000.00;R14:13C(6) 15N(4) Silac label:1000.00	PEAKS DB
LIGQ(+.98)IVSSITASLR(+10.01)	55.29	1467.85	14	9.2	734.941	2	107.33	0	2	59684	F2:55260	No	SteveDorus10401569_male.raw	FBgn0003884:FBgn0003885	Deamidation (NQ); 13C(6) 15N(4) Silac label	Q4:Deamidation (NQ):1000.00;R14:13C(6) 15N(4) Silac label:1000.00	PEAKS DB
LIGQ(+.98)IVSSITASLR(+10.01)	55.06	1467.85	14	8	734.94	2	105.72	62818000	1	94822	F1:61572	No	SteveDorus10401569_female.raw	FBgn0003884:FBgn0003885	Deamidation (NQ); 13C(6) 15N(4) Silac label	Q4:Deamidation (NQ):1000.00;R14:13C(6) 15N(4) Silac label:1000.00	PEAKS DB
LIGQ(+.98)IVSSITASLR(+10.01)	52.34	1467.85	14	8.6	734.94	2	106.11	0	2	59275	F2:54668	No	SteveDorus10401569_male.raw	FBgn0003884:FBgn0003885	Deamidation (NQ); 13C(6) 15N(4) Silac label	Q4:Deamidation (NQ):1000.00;R14:13C(6) 15N(4) Silac label:1000.00	PEAKS DB
LIGQ(+.98)IVSSITASLR(+10.01)	48.47	1467.85	14	10.1	490.297	3	105.93	3238000	1	94845	F1:61446	Yes	SteveDorus10401569_female.raw	FBgn0003884:FBgn0003885	Deamidation (NQ); 13C(6) 15N(4) Silac label	Q4:Deamidation (NQ):1000.00;R14:13C(6) 15N(4) Silac label:1000.00	PEAKS DB
LIGQ(+.98)IVSSITASLR(+10.01)	39.28	1467.85	14	9.3	490.296	3	105.63	8546400	1	94809	F1:61233	No	SteveDorus10401569_female.raw	FBgn0003884:FBgn0003885	Deamidation (NQ); 13C(6) 15N(4) Silac label	Q4:Deamidation (NQ):1000.00;R14:13C(6) 15N(4) Silac label:1000.00	PEAKS DB
LIGQ(+.98)IVSSITASLR(+10.01)	36.41	1467.85	14	8	734.94	2	105.72	62818000	1	94821	F1:61100	No	SteveDorus10401569_female.raw	FBgn0003884:FBgn0003885	Deamidation (NQ); 13C(6) 15N(4) Silac label	Q4:Deamidation (NQ):1000.00;R14:13C(6) 15N(4) Silac label:1000.00	PEAKS DB
LSIENSDLLR(+10.01)	60.29	1168.63	10	0.2	585.324	2	50.38	267980000	1	80018	F1:25996	Yes	SteveDorus10401569_female.raw	FBgn0264695	13C(6) 15N(4) Silac label	R10:13C(6) 15N(4) Silac label:1000.00	PEAKS DB
LSIENSDLLR(+10.01)	57.02	1168.63	10	-0.4	585.323	2	51.82	165840000	2	14964	F2:25068	Yes	SteveDorus10401569_male.raw	FBgn0264695	13C(6) 15N(4) Silac label	R10:13C(6) 15N(4) Silac label:1000.00	PEAKS DB
LSIENSDLLR(+10.01)	43.67	1168.63	10	0.2	585.324	2	50.38	267980000	1	80019	F1:26220	Yes	SteveDorus10401569_female.raw	FBgn0264695	13C(6) 15N(4) Silac label	R10:13C(6) 15N(4) Silac label:1000.00	PEAKS DB
LSIENSDLLR(+10.01)	43.36	1168.63	10	2	585.325	2	53.88	0	2	41390	F2:26295	No	SteveDorus10401569_male.raw	FBgn0264695	13C(6) 15N(4) Silac label	R10:13C(6) 15N(4) Silac label:1000.00	PEAKS DB
LSIENSDLLR(+10.01)	42.03	1168.63	10	-7.8	585.319	2	51.48	0	1	111477	F1:26776	No	SteveDorus10401569_female.raw	FBgn0264695	13C(6) 15N(4) Silac label	R10:13C(6) 15N(4) Silac label:1000.00	PEAKS DB
LSIENSDLLR(+10.01)	38.26	1168.63	10	-3.3	585.322	2	51.11	195640000	2	14765	F2:25623	Yes	SteveDorus10401569_male.raw	FBgn0264695	13C(6) 15N(4) Silac label	R10:13C(6) 15N(4) Silac label:1000.00	PEAKS DB
LSIENSDLLR(+10.01)	36.74	1168.63	10	-3.2	585.322	2	53	0	2	41116	F2:25815	No	SteveDorus10401569_male.raw	FBgn0264695	13C(6) 15N(4) Silac label	R10:13C(6) 15N(4) Silac label:1000.00	PEAKS DB
FVNLATTAPK(+8.01)	60.28	1068.61	10	0.7	535.311	2	31.2	10947000	1	71752	F1:12652	Yes	SteveDorus10401569_female.raw	FBgn0027560	13C(6) 15N(2) Silac label	K10:13C(6) 15N(2) Silac label:1000.00	PEAKS DB
FVNLATTAPK(+8.01)	56.44	1068.61	10	0.7	535.311	2	31.2	10947000	1	71751	F1:12606	Yes	SteveDorus10401569_female.raw	FBgn0027560	13C(6) 15N(2) Silac label	K10:13C(6) 15N(2) Silac label:1000.00	PEAKS DB
FVNLATTAPK(+8.01)	55	1068.61	10	-0.9	535.31	2	33.04	9620300	2	7623	F2:12615	No	SteveDorus10401569_male.raw	FBgn0027560	13C(6) 15N(2) Silac label	K10:13C(6) 15N(2) Silac label:1000.00	PEAKS DB
FVNLATTAPK(+8.01)	41.92	1068.61	10	0.7	535.311	2	31.2	10947000	1	71753	F1:12865	Yes	SteveDorus10401569_female.raw	FBgn0027560	13C(6) 15N(2) Silac label	K10:13C(6) 15N(2) Silac label:1000.00	PEAKS DB
FVNLATTAPK(+8.01)	38.35	1068.61	10	0.7	535.311	2	31.2	10947000	1	71754	F1:12885	Yes	SteveDorus10401569_female.raw	FBgn0027560	13C(6) 15N(2) Silac label	K10:13C(6) 15N(2) Silac label:1000.00	PEAKS DB
NPSANLGLIFK(+8.01)	60.26	1180.67	11	-2	591.341	2	65.15	0	2	45574	F2:33158	No	SteveDorus10401569_male.raw	FBgn0034432	13C(6) 15N(2) Silac label	K11:13C(6) 15N(2) Silac label:1000.00	PEAKS DB
NPSANLGLIFK(+8.01)	51.89	1180.67	11	-0.8	591.342	2	63.8	0	1	116666	F1:35314	No	SteveDorus10401569_female.raw	FBgn0034432	13C(6) 15N(2) Silac label	K11:13C(6) 15N(2) Silac label:1000.00	PEAKS DB
TQSGDIIVIDLGSK(+8.01)	60.26	1452.79	14	-0.4	727.403	2	62.37	61647000	1	84471	F1:34252	No	SteveDorus10401569_female.raw	FBgn0004045	13C(6) 15N(2) Silac label	K14:13C(6) 15N(2) Silac label:1000.00	PEAKS DB
IEFNLNTLVEK	60.24	1318.71	11	-0.9	660.363	2	73.85	6081800	1	88212	F1:42484	No	SteveDorus10401569_female.raw	FBgn0005391			PEAKS DB
YLDVLFGGNPGGLR(+10.01)	60.23	1486.78	14	-0.9	744.397	2	80.54	51563000	2	22764	F2:42663	Yes	SteveDorus10401569_male.raw	FBgn0004181	13C(6) 15N(4) Silac label	R14:13C(6) 15N(4) Silac label:1000.00	PEAKS DB
YLDVLFGGNPGGLR(+10.01)	50.14	1486.78	14	-0.9	744.397	2	80.54	51563000	2	22767	F2:43138	Yes	SteveDorus10401569_male.raw	FBgn0004181	13C(6) 15N(4) Silac label	R14:13C(6) 15N(4) Silac label:1000.00	PEAKS DB
YLDVLFGGNPGGLR(+10.01)	44.28	1486.78	14	-0.9	744.397	2	80.54	51563000	2	22766	F2:42761	Yes	SteveDorus10401569_male.raw	FBgn0004181	13C(6) 15N(4) Silac label	R14:13C(6) 15N(4) Silac label:1000.00	PEAKS DB
YLDVLFGGNPGGLR(+10.01)	35.43	1486.78	14	-0.9	744.397	2	80.54	51563000	2	22768	F2:43182	Yes	SteveDorus10401569_male.raw	FBgn0004181	13C(6) 15N(4) Silac label	R14:13C(6) 15N(4) Silac label:1000.00	PEAKS DB
TPFLTSGTTYSK(+8.01)	60.2	1309.66	12	-1.2	655.839	2	37.64	8139000	2	9664	F2:15924	No	SteveDorus10401569_male.raw	FBgn0025352	13C(6) 15N(2) Silac label	K12:13C(6) 15N(2) Silac label:1000.00	PEAKS DB
TPFLTSGTTYSK(+8.01)	50.34	1309.66	12	0.9	655.84	2	35.66	6311000	1	73966	F1:16036	No	SteveDorus10401569_female.raw	FBgn0025352	13C(6) 15N(2) Silac label	K12:13C(6) 15N(2) Silac label:1000.00	PEAKS DB
FVIWTESAFAR(+10.01)	60.18	1335.69	11	-2.1	668.848	2	78.09	0	1	123176	F1:45350	No	SteveDorus10401569_female.raw	FBgn0003279	13C(6) 15N(4) Silac label	R11:13C(6) 15N(4) Silac label:1000.00	PEAKS DB
FVIWTESAFAR(+10.01)	42.56	1335.69	11	-1.4	668.849	2	77.78	14990000	1	89334	F1:45013	No	SteveDorus10401569_female.raw	FBgn0003279	13C(6) 15N(4) Silac label	R11:13C(6) 15N(4) Silac label:1000.00	PEAKS DB
AQ(+.98)AAIAVEVAEALVK(+8.01)	60.15	1490.84	15	9.1	497.96	3	91.03	0	1	128577	F1:53411	No	SteveDorus10401569_female.raw	FBgn0028342	Deamidation (NQ); 13C(6) 15N(2) Silac label	Q2:Deamidation (NQ):1000.00;K15:13C(6) 15N(2) Silac label:1000.00	PEAKS DB
AQ(+.98)AAIAVEVAEALVK(+8.01)	53.73	1490.84	15	8.2	497.959	3	91.64	0	2	55534	F2:48665	No	SteveDorus10401569_male.raw	FBgn0028342	Deamidation (NQ); 13C(6) 15N(2) Silac label	Q2:Deamidation (NQ):1000.00;K15:13C(6) 15N(2) Silac label:1000.00	PEAKS DB
AQ(+.98)AAIAVEVAEALVK(+8.01)	41.95	1490.84	15	9	746.436	2	91.71	30419000	2	24706	F2:48594	Yes	SteveDorus10401569_male.raw	FBgn0028342	Deamidation (NQ); 13C(6) 15N(2) Silac label	Q2:Deamidation (NQ):1000.00;K15:13C(6) 15N(2) Silac label:1000.00	PEAKS DB
AQ(+.98)AAIAVEVAEALVK(+8.01)	35.62	1490.84	15	9.5	746.436	2	91.01	31809000	1	92549	F1:53263	No	SteveDorus10401569_female.raw	FBgn0028342	Deamidation (NQ); 13C(6) 15N(2) Silac label	Q2:Deamidation (NQ):1000.00;K15:13C(6) 15N(2) Silac label:1000.00	PEAKS DB
VYVGGLPYGVR(+10.01)	60.13	1188.65	11	0	595.334	2	50.45	1207500	1	80033	F1:26139	No	SteveDorus10401569_female.raw	FBgn0004587	13C(6) 15N(4) Silac label	R11:13C(6) 15N(4) Silac label:1000.00	PEAKS DB
GLQ(+.98)GSITLDVGGTVPSVK(+8.01)	60.1	1735.94	18	7	868.986	2	66.8	21268000	2	19022	F2:34464	No	SteveDorus10401569_male.raw	FBgn0004181	Deamidation (NQ); 13C(6) 15N(2) Silac label	Q3:Deamidation (NQ):1000.00;K18:13C(6) 15N(2) Silac label:1000.00	PEAKS DB
TGAIVDVPVGDELLGR(+10.01)	60.1	1619.88	16	-1	810.944	2	73.97	252530000	1	88257	F1:42849	Yes	SteveDorus10401569_female.raw	FBgn0011211	13C(6) 15N(4) Silac label	R16:13C(6) 15N(4) Silac label:1000.00	PEAKS DB
TGAIVDVPVGDELLGR(+10.01)	36.11	1619.88	16	-0.8	810.944	2	74.92	174990000	2	21418	F2:39253	Yes	SteveDorus10401569_male.raw	FBgn0011211	13C(6) 15N(4) Silac label	R16:13C(6) 15N(4) Silac label:1000.00	PEAKS DB
VFNNVDSEFR(+10.01)	60.09	1235.58	10	-0.6	618.797	2	41.56	0	2	37203	F2:18702	No	SteveDorus10401569_male.raw	FBgn0045770	13C(6) 15N(4) Silac label	R10:13C(6) 15N(4) Silac label:1000.00	PEAKS DB
HNVTAQ(+.98)SISGTGALR(+10.01)	59.98	1521.78	15	9.3	761.903	2	22.61	3754000	1	67285	F1:6182	No	SteveDorus10401569_female.raw	FBgn0001125	Deamidation (NQ); 13C(6) 15N(4) Silac label	Q6:Deamidation (NQ):105.32;R15:13C(6) 15N(4) Silac label:1000.00	PEAKS DB
HNVTAQ(+.98)SISGTGALR(+10.01)	59.47	1521.78	15	9	761.903	2	24.28	2886300	2	3791	F2:6858	No	SteveDorus10401569_male.raw	FBgn0001125	Deamidation (NQ); 13C(6) 15N(4) Silac label	Q6:Deamidation (NQ):59.20;R15:13C(6) 15N(4) Silac label:1000.00	PEAKS DB
HNVTAQ(+.98)SISGTGALR(+10.01)	41.41	1521.78	15	9	761.903	2	24.28	2886300	2	3792	F2:6986	No	SteveDorus10401569_male.raw	FBgn0001125	Deamidation (NQ); 13C(6) 15N(4) Silac label	Q6:Deamidation (NQ):79.36;R15:13C(6) 15N(4) Silac label:1000.00	PEAKS DB
HNVTAQ(+.98)SISGTGALR(+10.01)	40.87	1521.78	15	9	761.903	2	24.28	2886300	2	3790	F2:6777	No	SteveDorus10401569_male.raw	FBgn0001125	Deamidation (NQ); 13C(6) 15N(4) Silac label	Q6:Deamidation (NQ):69.81;R15:13C(6) 15N(4) Silac label:1000.00	PEAKS DB
HNVTAQ(+.98)SISGTGALR(+10.01)	35.17	1521.78	15	9.1	508.271	3	24.29	5180500	2	3804	F2:6813	No	SteveDorus10401569_male.raw	FBgn0001125	Deamidation (NQ); 13C(6) 15N(4) Silac label	Q6:Deamidation (NQ):4.73;R15:13C(6) 15N(4) Silac label:1000.00	PEAKS DB
N(+.98)TSGFDTATINVR(+10.01)	59.97	1405.67	13	9.6	703.85	2	38.31	4354500	1	75195	F1:17928	No	SteveDorus10401569_female.raw	FBgn0005666	Deamidation (NQ); 13C(6) 15N(4) Silac label	N1:Deamidation (NQ):110.46;R13:13C(6) 15N(4) Silac label:1000.00	PEAKS DB
N(+.98)TSGFDTATINVR(+10.01)	43.96	1405.67	13	8.8	703.849	2	39.79	0	2	36530	F2:17469	No	SteveDorus10401569_male.raw	FBgn0005666	Deamidation (NQ); 13C(6) 15N(4) Silac label	N1:Deamidation (NQ):98.19;R13:13C(6) 15N(4) Silac label:1000.00	PEAKS DB
VSLVLGAGSR	59.92	957.561	10	0.2	479.788	2	34.49	0	2	34518	F2:13743	No	SteveDorus10401569_male.raw	FBgn0250814			PEAKS DB
VSLVLGAGSR	57.3	957.561	10	-0.2	479.788	2	32.58	4460400	1	72434	F1:13782	Yes	SteveDorus10401569_female.raw	FBgn0250814			PEAKS DB
ANYLASPLLVIAYAIAGR(+10.01)	59.92	1885.07	18	1	943.543	2	132.9	0	1	139117	F1:70438	No	SteveDorus10401569_female.raw	FBgn0024957	13C(6) 15N(4) Silac label	R18:13C(6) 15N(4) Silac label:1000.00	PEAKS DB
HNDAVAEM(+15.99)AEQ(+.98)VDQLNK(+8.01)	59.92	1935.87	17	7.3	968.951	2	30.24	34903000	1	71197	F1:12049	Yes	SteveDorus10401569_female.raw	FBgn0264695	Oxidation (M); Deamidation (NQ); 13C(6) 15N(2) Silac label	M8:Oxidation (M):1000.00;Q11:Deamidation (NQ):47.09;K17:13C(6) 15N(2) Silac label:1000.00	PEAKS DB
HNDAVAEM(+15.99)AEQ(+.98)VDQLNK(+8.01)	51.71	1935.87	17	5.7	968.949	2	33.29	51743000	2	7737	F2:13233	Yes	SteveDorus10401569_male.raw	FBgn0264695	Oxidation (M); Deamidation (NQ); 13C(6) 15N(2) Silac label	M8:Oxidation (M):1000.00;Q11:Deamidation (NQ):47.09;K17:13C(6) 15N(2) Silac label:1000.00	PEAKS DB
HNDAVAEM(+15.99)AEQ(+.98)VDQLNK(+8.01)	49.15	1935.87	17	5.7	968.949	2	33.29	51743000	2	7736	F2:13147	Yes	SteveDorus10401569_male.raw	FBgn0264695	Oxidation (M); Deamidation (NQ); 13C(6) 15N(2) Silac label	M8:Oxidation (M):1000.00;Q11:Deamidation (NQ):46.81;K17:13C(6) 15N(2) Silac label:1000.00	PEAKS DB
HNDAVAEM(+15.99)AEQ(+.98)VDQLNK(+8.01)	47.77	1935.87	17	7.3	968.951	2	30.24	34903000	1	71196	F1:11908	Yes	SteveDorus10401569_female.raw	FBgn0264695	Oxidation (M); Deamidation (NQ); 13C(6) 15N(2) Silac label	M8:Oxidation (M):1000.00;Q11:Deamidation (NQ):11.45;K17:13C(6) 15N(2) Silac label:1000.00	PEAKS DB
HNDAVAEM(+15.99)AEQ(+.98)VDQLNK(+8.01)	45.28	1935.87	17	6.9	968.95	2	32.56	36820000	2	7462	F2:12641	Yes	SteveDorus10401569_male.raw	FBgn0264695	Oxidation (M); Deamidation (NQ); 13C(6) 15N(2) Silac label	M8:Oxidation (M):1000.00;Q11:Deamidation (NQ):33.18;K17:13C(6) 15N(2) Silac label:1000.00	PEAKS DB
HNDAVAEM(+15.99)AEQ(+.98)VDQLNK(+8.01)	38.23	1935.87	17	9.1	646.304	3	34.27	325360	2	8153	F2:13623	Yes	SteveDorus10401569_male.raw	FBgn0264695	Oxidation (M); Deamidation (NQ); 13C(6) 15N(2) Silac label	M8:Oxidation (M):1000.00;Q11:Deamidation (NQ):11.27;K17:13C(6) 15N(2) Silac label:1000.00	PEAKS DB
HNDAVAEM(+15.99)AEQ(+.98)VDQLNK(+8.01)	36.63	1935.87	17	7.6	646.303	3	30.26	49924000	1	71219	F1:12124	Yes	SteveDorus10401569_female.raw	FBgn0264695	Oxidation (M); Deamidation (NQ); 13C(6) 15N(2) Silac label	M8:Oxidation (M):1000.00;Q11:Deamidation (NQ):0.00;K17:13C(6) 15N(2) Silac label:1000.00	PEAKS DB
HNDAVAEM(+15.99)AEQ(+.98)VDQLNK(+8.01)	35.58	1935.87	17	6.4	646.302	3	32.54	61686000	2	7450	F2:12491	Yes	SteveDorus10401569_male.raw	FBgn0264695	Oxidation (M); Deamidation (NQ); 13C(6) 15N(2) Silac label	M8:Oxidation (M):1000.00;Q11:Deamidation (NQ):19.05;K17:13C(6) 15N(2) Silac label:1000.00	PEAKS DB
DNC(+57.02)LTQLSILK(+8.01)	59.92	1311.69	11	-1	656.854	2	66.3	5668800	1	85768	F1:37080	Yes	SteveDorus10401569_female.raw	FBgn0286508	Carbamidomethylation; 13C(6) 15N(2) Silac label	C3:Carbamidomethylation:1000.00;K11:13C(6) 15N(2) Silac label:1000.00	PEAKS DB
DNC(+57.02)LTQLSILK(+8.01)	44.37	1311.69	11	-5.6	656.851	2	66.1	0	1	117659	F1:36895	No	SteveDorus10401569_female.raw	FBgn0286508	Carbamidomethylation; 13C(6) 15N(2) Silac label	C3:Carbamidomethylation:1000.00;K11:13C(6) 15N(2) Silac label:1000.00	PEAKS DB
YN(+.98)AALITGILVLAGTIGFVK(+8.01)	59.92	2042.19	20	6	1022.11	2	133.38	1696700	2	27313	F2:63028	No	SteveDorus10401569_male.raw	FBgn0040793	Deamidation (NQ); 13C(6) 15N(2) Silac label	N2:Deamidation (NQ):1000.00;K20:13C(6) 15N(2) Silac label:1000.00	PEAKS DB
DVAGAEALLER(+10.01)	59.91	1152.6	11	-2.6	577.307	2	53.15	0	1	112107	F1:27870	No	SteveDorus10401569_female.raw	FBgn0250789	13C(6) 15N(4) Silac label	R11:13C(6) 15N(4) Silac label:1000.00	PEAKS DB
FGVIYAGAQK(+8.01)	59.86	1060.58	10	-1.2	531.296	2	33.85	0	1	104898	F1:14752	No	SteveDorus10401569_female.raw	FBgn0014427	13C(6) 15N(2) Silac label	K10:13C(6) 15N(2) Silac label:1000.00	PEAKS DB
AIVGASLAEILAK(+8.01)	59.84	1262.77	13	-0.7	632.391	2	79.99	0	1	123971	F1:46547	No	SteveDorus10401569_female.raw	FBgn0032518	13C(6) 15N(2) Silac label	K13:13C(6) 15N(2) Silac label:1000.00	PEAKS DB
ILNSLAEAGQ(+.98)PER(+10.01)	59.81	1407.72	13	8.8	704.875	2	33.56	3194900	1	72869	F1:14463	No	SteveDorus10401569_female.raw	FBgn0284256	Deamidation (NQ); 13C(6) 15N(4) Silac label	Q10:Deamidation (NQ):102.58;R13:13C(6) 15N(4) Silac label:1000.00	PEAKS DB
HTNIDTVIIR(+10.01)	59.79	1190.66	10	-1.3	596.339	2	33.23	24134000	2	7698	F2:12901	Yes	SteveDorus10401569_male.raw	FBgn0038922	13C(6) 15N(4) Silac label	R10:13C(6) 15N(4) Silac label:1000.00	PEAKS DB
HTNIDTVIIR(+10.01)	57.71	1190.66	10	-0.6	596.339	2	30.71	22614000	1	71467	F1:12317	Yes	SteveDorus10401569_female.raw	FBgn0038922	13C(6) 15N(4) Silac label	R10:13C(6) 15N(4) Silac label:1000.00	PEAKS DB
HTNIDTVIIR(+10.01)	54.51	1190.66	10	-0.6	596.339	2	30.71	22614000	1	71468	F1:12326	Yes	SteveDorus10401569_female.raw	FBgn0038922	13C(6) 15N(4) Silac label	R10:13C(6) 15N(4) Silac label:1000.00	PEAKS DB
HTNIDTVIIR(+10.01)	38.19	1190.66	10	-0.6	596.339	2	30.71	22614000	1	71466	F1:12213	Yes	SteveDorus10401569_female.raw	FBgn0038922	13C(6) 15N(4) Silac label	R10:13C(6) 15N(4) Silac label:1000.00	PEAKS DB
HTNIDTVIIR(+10.01)	37.59	1190.66	10	-1.3	596.339	2	33.23	24134000	2	7697	F2:12759	Yes	SteveDorus10401569_male.raw	FBgn0038922	13C(6) 15N(4) Silac label	R10:13C(6) 15N(4) Silac label:1000.00	PEAKS DB
FGAYIVDGLR(+10.01)	59.78	1119.6	10	-1.3	560.804	2	61.97	374890	2	17767	F2:31196	No	SteveDorus10401569_male.raw	FBgn0033246	13C(6) 15N(4) Silac label	R10:13C(6) 15N(4) Silac label:1000.00	PEAKS DB
FGAYIVDGLR(+10.01)	55.37	1119.6	10	-0.8	560.804	2	61.79	0	2	44291	F2:31076	No	SteveDorus10401569_male.raw	FBgn0033246	13C(6) 15N(4) Silac label	R10:13C(6) 15N(4) Silac label:1000.00	PEAKS DB
LVQDVANNTN(+.98)EEAGDGTTTATVLAR(+10.01)	59.78	2570.23	25	1.7	1286.13	2	46.07	0	2	38737	F2:21595	No	SteveDorus10401569_male.raw	FBgn0015245:FBgn0031728	Deamidation (NQ); 13C(6) 15N(4) Silac label	N10:Deamidation (NQ):50.34;R25:13C(6) 15N(4) Silac label:1000.00	PEAKS DB
VNNLGN(+.98)NVTFER(+10.01)	59.77	1386.68	12	9.9	694.352	2	32.08	0	1	104153	F1:13439	No	SteveDorus10401569_female.raw	FBgn0015288	Deamidation (NQ); 13C(6) 15N(4) Silac label	N6:Deamidation (NQ):0.00;R12:13C(6) 15N(4) Silac label:1000.00	PEAKS DB
AVDSLVPIGR(+10.01)	59.75	1035.6	10	-0.7	518.804	2	43.22	133920000	1	77248	F1:21468	No	SteveDorus10401569_female.raw	FBgn0011211	13C(6) 15N(4) Silac label	R10:13C(6) 15N(4) Silac label:1000.00	PEAKS DB
AVDSLVPIGR(+10.01)	58.16	1035.6	10	-1	518.804	2	41.8	0	2	37307	F2:18902	No	SteveDorus10401569_male.raw	FBgn0011211	13C(6) 15N(4) Silac label	R10:13C(6) 15N(4) Silac label:1000.00	PEAKS DB
LNDLEEALQQAK	59.73	1370.7	12	0.8	686.36	2	56.73	813680	2	16341	F2:27959	Yes	SteveDorus10401569_male.raw				PEAKS DB
LNDLEEALQQAK	47.58	1370.7	12	-1.1	686.359	2	55.26	0	1	113030	F1:29382	No	SteveDorus10401569_female.raw				PEAKS DB
ANLDVVDQASIDNFM(+15.99)IK(+8.01)	59.68	1915.94	17	-0.1	958.979	2	75.47	0	2	49671	F2:39710	No	SteveDorus10401569_male.raw	FBgn0000579	Oxidation (M); 13C(6) 15N(2) Silac label	M15:Oxidation (M):1000.00;K17:13C(6) 15N(2) Silac label:1000.00	PEAKS DB
ANLDVVDQASIDNFM(+15.99)IK(+8.01)	45.25	1915.94	17	-2.2	958.977	2	74.09	81739000	1	88325	F1:42418	Yes	SteveDorus10401569_female.raw	FBgn0000579	Oxidation (M); 13C(6) 15N(2) Silac label	M15:Oxidation (M):1000.00;K17:13C(6) 15N(2) Silac label:1000.00	PEAKS DB
LQ(+.98)GADVLTYFSSR(+10.01)	59.68	1466.73	13	10.8	734.379	2	76.51	0	1	122514	F1:44330	No	SteveDorus10401569_female.raw	FBgn0053519	Deamidation (NQ); 13C(6) 15N(4) Silac label	Q2:Deamidation (NQ):1000.00;R13:13C(6) 15N(4) Silac label:1000.00	PEAKS DB
ALGVLASLVWDR(+10.01)	59.67	1308.74	12	-1.5	655.378	2	95.33	95300000	1	93444	F1:55893	Yes	SteveDorus10401569_female.raw	FBgn0261955	13C(6) 15N(4) Silac label	R12:13C(6) 15N(4) Silac label:1000.00	PEAKS DB
ALGVLASLVWDR(+10.01)	57.65	1308.74	12	-1.5	655.378	2	95.33	95300000	1	93447	F1:56347	Yes	SteveDorus10401569_female.raw	FBgn0261955	13C(6) 15N(4) Silac label	R12:13C(6) 15N(4) Silac label:1000.00	PEAKS DB
ALGVLASLVWDR(+10.01)	57.59	1308.74	12	-1.5	655.378	2	95.33	95300000	1	93448	F1:56367	Yes	SteveDorus10401569_female.raw	FBgn0261955	13C(6) 15N(4) Silac label	R12:13C(6) 15N(4) Silac label:1000.00	PEAKS DB
ALGVLASLVWDR(+10.01)	56.53	1308.74	12	-1.4	655.378	2	96.22	61520000	2	25210	F2:50954	No	SteveDorus10401569_male.raw	FBgn0261955	13C(6) 15N(4) Silac label	R12:13C(6) 15N(4) Silac label:1000.00	PEAKS DB
ALGVLASLVWDR(+10.01)	50.87	1308.74	12	-1.5	655.378	2	95.33	95300000	1	93445	F1:55908	Yes	SteveDorus10401569_female.raw	FBgn0261955	13C(6) 15N(4) Silac label	R12:13C(6) 15N(4) Silac label:1000.00	PEAKS DB
ALGVLASLVWDR(+10.01)	50.46	1308.74	12	-1.5	655.378	2	95.33	95300000	1	93446	F1:55913	Yes	SteveDorus10401569_female.raw	FBgn0261955	13C(6) 15N(4) Silac label	R12:13C(6) 15N(4) Silac label:1000.00	PEAKS DB
ALGVLASLVWDR(+10.01)	47.79	1308.74	12	-1.4	655.378	2	96.22	61520000	2	25209	F2:50590	No	SteveDorus10401569_male.raw	FBgn0261955	13C(6) 15N(4) Silac label	R12:13C(6) 15N(4) Silac label:1000.00	PEAKS DB
ALGVLASLVWDR(+10.01)	36.04	1308.74	12	-1.5	655.378	2	95.33	95300000	1	93449	F1:56444	Yes	SteveDorus10401569_female.raw	FBgn0261955	13C(6) 15N(4) Silac label	R12:13C(6) 15N(4) Silac label:1000.00	PEAKS DB
QAVTN(+.98)SANTFYATK(+8.01)	59.64	1523.73	14	8.8	762.881	2	27.87	10893000	2	5330	F2:9135	No	SteveDorus10401569_male.raw	FBgn0001220	Deamidation (NQ); 13C(6) 15N(2) Silac label	N5:Deamidation (NQ):0.00;K14:13C(6) 15N(2) Silac label:1000.00	PEAKS DB
LFNYVEYEVLR(+10.01)	59.62	1453.75	11	-0.1	727.881	2	80.44	0	2	51705	F2:42793	No	SteveDorus10401569_male.raw	FBgn0053138	13C(6) 15N(4) Silac label	R11:13C(6) 15N(4) Silac label:1000.00	PEAKS DB
LFNYVEYEVLR(+10.01)	52.29	1453.75	11	-0.1	727.881	2	80.57	625930	2	22778	F2:42877	Yes	SteveDorus10401569_male.raw	FBgn0053138	13C(6) 15N(4) Silac label	R11:13C(6) 15N(4) Silac label:1000.00	PEAKS DB
LFNYVEYEVLR(+10.01)	41.67	1453.75	11	0.7	727.882	2	79.67	0	1	123841	F1:46351	No	SteveDorus10401569_female.raw	FBgn0053138	13C(6) 15N(4) Silac label	R11:13C(6) 15N(4) Silac label:1000.00	PEAKS DB
VAEYAFQYAK	59.6	1188.58	10	0.2	595.298	2	38.8	0	1	106814	F1:18333	No	SteveDorus10401569_female.raw	FBgn0027291			PEAKS DB
N(+.98)PSANLGLIFK(+8.01)	59.58	1181.65	11	9.8	591.84	2	63.79	1924900	1	84924	F1:35408	No	SteveDorus10401569_female.raw	FBgn0034432	Deamidation (NQ); 13C(6) 15N(2) Silac label	N1:Deamidation (NQ):42.48;K11:13C(6) 15N(2) Silac label:1000.00	PEAKS DB
N(+.98)PSANLGLIFK(+8.01)	49.09	1181.65	11	10.9	591.841	2	63.89	1289200	1	84962	F1:35408	Yes	SteveDorus10401569_female.raw	FBgn0034432	Deamidation (NQ); 13C(6) 15N(2) Silac label	N1:Deamidation (NQ):42.48;K11:13C(6) 15N(2) Silac label:1000.00	PEAKS DB
N(+.98)PSANLGLIFK(+8.01)	45.38	1181.65	11	9.8	591.84	2	63.79	1924900	1	84923	F1:35266	No	SteveDorus10401569_female.raw	FBgn0034432	Deamidation (NQ); 13C(6) 15N(2) Silac label	N1:Deamidation (NQ):25.55;K11:13C(6) 15N(2) Silac label:1000.00	PEAKS DB
N(+.98)PSANLGLIFK(+8.01)	39.04	1181.65	11	12.6	591.841	2	65.19	1304900	2	18622	F2:33139	No	SteveDorus10401569_male.raw	FBgn0034432	Deamidation (NQ); 13C(6) 15N(2) Silac label	N1:Deamidation (NQ):40.19;K11:13C(6) 15N(2) Silac label:1000.00	PEAKS DB
TIAQFYEQ(+.98)SFGK(+8.01)	59.52	1426.69	12	8.9	714.357	2	63.39	15767000	1	84786	F1:35063	Yes	SteveDorus10401569_female.raw	FBgn0000083	Deamidation (NQ); 13C(6) 15N(2) Silac label	Q8:Deamidation (NQ):59.24;K12:13C(6) 15N(2) Silac label:1000.00	PEAKS DB
TIAQFYEQ(+.98)SFGK(+8.01)	42.87	1426.69	12	9.8	714.357	2	64.87	4661600	2	18539	F2:32929	No	SteveDorus10401569_male.raw	FBgn0000083	Deamidation (NQ); 13C(6) 15N(2) Silac label	Q8:Deamidation (NQ):25.70;K12:13C(6) 15N(2) Silac label:1000.00	PEAKS DB
IYM(+15.99)VDIDGLLTK(+8.01)	59.49	1403.75	12	-1.2	702.88	2	76.65	0	1	122570	F1:44423	No	SteveDorus10401569_female.raw	FBgn0029155	Oxidation (M); 13C(6) 15N(2) Silac label	M3:Oxidation (M):1000.00;K12:13C(6) 15N(2) Silac label:1000.00	PEAKS DB
IYM(+15.99)VDIDGLLTK(+8.01)	55.21	1403.75	12	1.6	702.881	2	77.64	3743200	2	22103	F2:41020	Yes	SteveDorus10401569_male.raw	FBgn0029155	Oxidation (M); 13C(6) 15N(2) Silac label	M3:Oxidation (M):1000.00;K12:13C(6) 15N(2) Silac label:1000.00	PEAKS DB
IYM(+15.99)VDIDGLLTK(+8.01)	53.61	1403.75	12	1.6	702.881	2	77.64	3743200	2	22104	F2:41148	Yes	SteveDorus10401569_male.raw	FBgn0029155	Oxidation (M); 13C(6) 15N(2) Silac label	M3:Oxidation (M):1000.00;K12:13C(6) 15N(2) Silac label:1000.00	PEAKS DB
IYM(+15.99)VDIDGLLTK(+8.01)	53.38	1403.75	12	-2	702.879	2	77.43	215380	2	22055	F2:41007	No	SteveDorus10401569_male.raw	FBgn0029155	Oxidation (M); 13C(6) 15N(2) Silac label	M3:Oxidation (M):1000.00;K12:13C(6) 15N(2) Silac label:1000.00	PEAKS DB
IYM(+15.99)VDIDGLLTK(+8.01)	46.47	1403.75	12	1.6	702.881	2	77.64	3743200	2	22102	F2:41007	Yes	SteveDorus10401569_male.raw	FBgn0029155	Oxidation (M); 13C(6) 15N(2) Silac label	M3:Oxidation (M):1000.00;K12:13C(6) 15N(2) Silac label:1000.00	PEAKS DB
IYM(+15.99)VDIDGLLTK(+8.01)	38.34	1403.75	12	-0.8	702.88	2	76.76	860330	1	89094	F1:44465	Yes	SteveDorus10401569_female.raw	FBgn0029155	Oxidation (M); 13C(6) 15N(2) Silac label	M3:Oxidation (M):1000.00;K12:13C(6) 15N(2) Silac label:1000.00	PEAKS DB
LLDIDSDGIVGVK(+8.01)	59.47	1350.75	13	-1	676.381	2	65.74	185500000	1	85579	F1:36849	Yes	SteveDorus10401569_female.raw	FBgn0020908	13C(6) 15N(2) Silac label	K13:13C(6) 15N(2) Silac label:1000.00	PEAKS DB
LLDIDSDGIVGVK(+8.01)	43.1	1350.75	13	-1	676.381	2	65.74	185500000	1	85577	F1:36285	Yes	SteveDorus10401569_female.raw	FBgn0020908	13C(6) 15N(2) Silac label	K13:13C(6) 15N(2) Silac label:1000.00	PEAKS DB
LLDIDSDGIVGVK(+8.01)	41.99	1350.75	13	-1	676.381	2	65.74	185500000	1	85578	F1:36303	Yes	SteveDorus10401569_female.raw	FBgn0020908	13C(6) 15N(2) Silac label	K13:13C(6) 15N(2) Silac label:1000.00	PEAKS DB
NC(+57.02)SETDAGTYTIR(+10.01)	59.46	1496.64	13	0.1	749.329	2	23.87	281990	2	3574	F2:6521	No	SteveDorus10401569_male.raw	FBgn0053519	Carbamidomethylation; 13C(6) 15N(4) Silac label	C2:Carbamidomethylation:1000.00;R13:13C(6) 15N(4) Silac label:1000.00	PEAKS DB
VENLVAQ(+.98)LGQGK(+8.01)	59.45	1263.69	12	9.7	632.859	2	44.43	0	1	108912	F1:22169	No	SteveDorus10401569_female.raw	FBgn0033268	Deamidation (NQ); 13C(6) 15N(2) Silac label	Q7:Deamidation (NQ):61.69;K12:13C(6) 15N(2) Silac label:1000.00	PEAKS DB
VENLVAQ(+.98)LGQGK(+8.01)	50.37	1263.69	12	9.4	632.859	2	46.1	3588700	2	13116	F2:21501	Yes	SteveDorus10401569_male.raw	FBgn0033268	Deamidation (NQ); 13C(6) 15N(2) Silac label	Q7:Deamidation (NQ):44.44;K12:13C(6) 15N(2) Silac label:1000.00	PEAKS DB
VENLVAQ(+.98)LGQGK(+8.01)	45.77	1263.69	12	9.4	632.859	2	46.1	3588700	2	13117	F2:21510	Yes	SteveDorus10401569_male.raw	FBgn0033268	Deamidation (NQ); 13C(6) 15N(2) Silac label	Q7:Deamidation (NQ):61.69;K12:13C(6) 15N(2) Silac label:1000.00	PEAKS DB
LVTLN(+.98)AEVIPFYLEK(+8.01)	59.44	1756.97	15	6.8	879.5	2	93.38	0	1	129604	F1:54894	No	SteveDorus10401569_female.raw	FBgn0010226	Deamidation (NQ); 13C(6) 15N(2) Silac label	N5:Deamidation (NQ):1000.00;K15:13C(6) 15N(2) Silac label:1000.00	PEAKS DB
LGFLTFC(+57.02)PTNLGTTIR(+10.01)	59.44	1819.95	16	0.5	910.984	2	93.16	7032500	2	24895	F2:49255	Yes	SteveDorus10401569_male.raw	FBgn0000116	Carbamidomethylation; 13C(6) 15N(4) Silac label	C7:Carbamidomethylation:1000.00;R16:13C(6) 15N(4) Silac label:1000.00	PEAKS DB
LGFLTFC(+57.02)PTNLGTTIR(+10.01)	53.96	1819.95	16	-0.7	910.983	2	92.53	12094000	1	92928	F1:54269	No	SteveDorus10401569_female.raw	FBgn0000116	Carbamidomethylation; 13C(6) 15N(4) Silac label	C7:Carbamidomethylation:1000.00;R16:13C(6) 15N(4) Silac label:1000.00	PEAKS DB
ILNSLAEAGQPER(+10.01)	59.43	1406.74	13	0.1	704.377	2	33.62	0	1	104793	F1:14562	No	SteveDorus10401569_female.raw	FBgn0284256	13C(6) 15N(4) Silac label	R13:13C(6) 15N(4) Silac label:1000.00	PEAKS DB
LPVVAATIYC(+57.02)NTYR(+10.01)	59.41	1649.85	14	-0.3	825.931	2	64.87	45423000	2	18540	F2:32765	No	SteveDorus10401569_male.raw	FBgn0261955	Carbamidomethylation; 13C(6) 15N(4) Silac label	C10:Carbamidomethylation:1000.00;R14:13C(6) 15N(4) Silac label:1000.00	PEAKS DB
LPVVAATIYC(+57.02)NTYR(+10.01)	42.27	1649.85	14	0.2	550.957	3	64.83	2553800	2	18524	F2:33001	Yes	SteveDorus10401569_male.raw	FBgn0261955	Carbamidomethylation; 13C(6) 15N(4) Silac label	C10:Carbamidomethylation:1000.00;R14:13C(6) 15N(4) Silac label:1000.00	PEAKS DB
GSVLGN(+.98)QLFSYGGR(+10.01)	59.4	1464.72	14	7.2	733.374	2	63.71	0	1	116631	F1:35255	No	SteveDorus10401569_female.raw	FBgn0284408	Deamidation (NQ); 13C(6) 15N(4) Silac label	N6:Deamidation (NQ):8.69;R14:13C(6) 15N(4) Silac label:1000.00	PEAKS DB
GSVLGN(+.98)QLFSYGGR(+10.01)	48	1464.72	14	10.9	733.377	2	63.85	1180700	1	84942	F1:35285	Yes	SteveDorus10401569_female.raw	FBgn0284408	Deamidation (NQ); 13C(6) 15N(4) Silac label	N6:Deamidation (NQ):0.00;R14:13C(6) 15N(4) Silac label:1000.00	PEAKS DB
LGYGLGVEAK(+8.01)	59.38	1013.56	10	0.2	507.789	2	36.1	5201800	2	9009	F2:15024	Yes	SteveDorus10401569_male.raw	FBgn0029888	13C(6) 15N(2) Silac label	K10:13C(6) 15N(2) Silac label:1000.00	PEAKS DB
LGYGLGVEAK(+8.01)	59.15	1013.56	10	-0.4	507.789	2	34.1	5749300	1	73182	F1:14881	Yes	SteveDorus10401569_female.raw	FBgn0029888	13C(6) 15N(2) Silac label	K10:13C(6) 15N(2) Silac label:1000.00	PEAKS DB
LGYGLGVEAK(+8.01)	54.54	1013.56	10	0.2	507.789	2	36.1	5201800	2	9008	F2:14788	Yes	SteveDorus10401569_male.raw	FBgn0029888	13C(6) 15N(2) Silac label	K10:13C(6) 15N(2) Silac label:1000.00	PEAKS DB
GYN(+.98)AYDYYNANPEVK(+8.01)	59.35	1788.77	15	7.6	895.4	2	44.68	17923000	1	77859	F1:22201	Yes	SteveDorus10401569_female.raw	FBgn0004507	Deamidation (NQ); 13C(6) 15N(2) Silac label	N3:Deamidation (NQ):28.20;K15:13C(6) 15N(2) Silac label:1000.00	PEAKS DB
GYN(+.98)AYDYYNANPEVK(+8.01)	38.96	1788.77	15	8.5	895.401	2	46.25	10735000	2	13174	F2:21592	No	SteveDorus10401569_male.raw	FBgn0004507	Deamidation (NQ); 13C(6) 15N(2) Silac label	N3:Deamidation (NQ):28.20;K15:13C(6) 15N(2) Silac label:1000.00	PEAKS DB
M(+15.99)TAQ(+.98)EGVTAFYK(+8.01)	59.34	1369.63	12	9.5	685.83	2	37.21	33489000	2	9483	F2:15669	Yes	SteveDorus10401569_male.raw	FBgn0034497	Oxidation (M); Deamidation (NQ); 13C(6) 15N(2) Silac label	M1:Oxidation (M):1000.00;Q4:Deamidation (NQ):1000.00;K12:13C(6) 15N(2) Silac label:1000.00	PEAKS DB
M(+15.99)TAQ(+.98)EGVTAFYK(+8.01)	43.34	1369.63	12	9.6	685.83	2	35.17	4233600	1	73686	F1:15759	No	SteveDorus10401569_female.raw	FBgn0034497	Oxidation (M); Deamidation (NQ); 13C(6) 15N(2) Silac label	M1:Oxidation (M):1000.00;Q4:Deamidation (NQ):1000.00;K12:13C(6) 15N(2) Silac label:1000.00	PEAKS DB
M(+15.99)TAQ(+.98)EGVTAFYK(+8.01)	40.04	1369.63	12	9.5	685.83	2	37.21	33489000	2	9482	F2:15584	Yes	SteveDorus10401569_male.raw	FBgn0034497	Oxidation (M); Deamidation (NQ); 13C(6) 15N(2) Silac label	M1:Oxidation (M):1000.00;Q4:Deamidation (NQ):1000.00;K12:13C(6) 15N(2) Silac label:1000.00	PEAKS DB
VLVDGPLTGVPR(+10.01)	59.33	1231.72	12	-0.7	616.865	2	50.88	38086000	1	80159	F1:26221	Yes	SteveDorus10401569_female.raw	FBgn0017579	13C(6) 15N(4) Silac label	R12:13C(6) 15N(4) Silac label:1000.00	PEAKS DB
VLVDGPLTGVPR(+10.01)	55.09	1231.72	12	-0.2	616.865	2	52.19	0	2	40812	F2:25315	No	SteveDorus10401569_male.raw	FBgn0017579	13C(6) 15N(4) Silac label	R12:13C(6) 15N(4) Silac label:1000.00	PEAKS DB
VLVDGPLTGVPR(+10.01)	52.58	1231.72	12	-0.7	616.865	2	50.88	38086000	1	80158	F1:26187	Yes	SteveDorus10401569_female.raw	FBgn0017579	13C(6) 15N(4) Silac label	R12:13C(6) 15N(4) Silac label:1000.00	PEAKS DB
LLIAVTSDR(+10.01)	59.28	996.584	9	-0.8	499.299	2	39.25	17266000	2	10335	F2:16992	No	SteveDorus10401569_male.raw	FBgn0020235	13C(6) 15N(4) Silac label	R9:13C(6) 15N(4) Silac label:1000.00	PEAKS DB
LLIAVTSDR(+10.01)	54.25	996.584	9	-0.1	499.299	2	37.49	10424000	1	74906	F1:17239	No	SteveDorus10401569_female.raw	FBgn0020235	13C(6) 15N(4) Silac label	R9:13C(6) 15N(4) Silac label:1000.00	PEAKS DB
LTQ(+.98)EAVADLER(+10.01)	59.23	1254.63	11	10.3	628.33	2	33.82	0	1	104872	F1:14717	No	SteveDorus10401569_female.raw	FBgn0264695	Deamidation (NQ); 13C(6) 15N(4) Silac label	Q3:Deamidation (NQ):1000.00;R11:13C(6) 15N(4) Silac label:1000.00	PEAKS DB
LTQ(+.98)EAVADLER(+10.01)	55.76	1254.63	11	11.4	628.331	2	34.67	0	1	105224	F1:15375	No	SteveDorus10401569_female.raw	FBgn0264695	Deamidation (NQ); 13C(6) 15N(4) Silac label	Q3:Deamidation (NQ):1000.00;R11:13C(6) 15N(4) Silac label:1000.00	PEAKS DB
LTQ(+.98)EAVADLER(+10.01)	48.12	1254.63	11	11.1	628.331	2	36.1	316900000	2	9018	F2:14702	No	SteveDorus10401569_male.raw	FBgn0264695	Deamidation (NQ); 13C(6) 15N(4) Silac label	Q3:Deamidation (NQ):1000.00;R11:13C(6) 15N(4) Silac label:1000.00	PEAKS DB
LTQ(+.98)EAVADLER(+10.01)	47.3	1254.63	11	9.4	628.33	2	27.59	637540	2	5220	F2:9032	No	SteveDorus10401569_male.raw	FBgn0264695	Deamidation (NQ); 13C(6) 15N(4) Silac label	Q3:Deamidation (NQ):1000.00;R11:13C(6) 15N(4) Silac label:1000.00	PEAKS DB
LTQ(+.98)EAVADLER(+10.01)	40.8	1254.63	11	13.4	628.332	2	37.79	0	2	35830	F2:16151	No	SteveDorus10401569_male.raw	FBgn0264695	Deamidation (NQ); 13C(6) 15N(4) Silac label	Q3:Deamidation (NQ):1000.00;R11:13C(6) 15N(4) Silac label:1000.00	PEAKS DB
LTQ(+.98)EAVADLER(+10.01)	37.69	1254.63	11	10.9	628.331	2	35.51	0	1	105563	F1:15991	No	SteveDorus10401569_female.raw	FBgn0264695	Deamidation (NQ); 13C(6) 15N(4) Silac label	Q3:Deamidation (NQ):1000.00;R11:13C(6) 15N(4) Silac label:1000.00	PEAKS DB
LTQ(+.98)EAVADLER(+10.01)	37.53	1254.63	11	9.4	628.33	2	27.59	637540	2	5221	F2:9101	No	SteveDorus10401569_male.raw	FBgn0264695	Deamidation (NQ); 13C(6) 15N(4) Silac label	Q3:Deamidation (NQ):1000.00;R11:13C(6) 15N(4) Silac label:1000.00	PEAKS DB
GGGFATVSSAYK(+8.01)	59.23	1151.57	12	-0.9	576.792	2	30.36	120270000	2	6458	F2:10734	Yes	SteveDorus10401569_male.raw	FBgn0264695	13C(6) 15N(2) Silac label	K12:13C(6) 15N(2) Silac label:1000.00	PEAKS DB
GGGFATVSSAYK(+8.01)	53.06	1151.57	12	-0.9	576.792	2	30.36	120270000	2	6459	F2:11280	Yes	SteveDorus10401569_male.raw	FBgn0264695	13C(6) 15N(2) Silac label	K12:13C(6) 15N(2) Silac label:1000.00	PEAKS DB
LFIGGLDYR(+10.01)	59.22	1062.57	9	0.1	532.294	2	62.33	1336100	1	84458	F1:34304	No	SteveDorus10401569_female.raw		13C(6) 15N(4) Silac label	R9:13C(6) 15N(4) Silac label:1000.00	PEAKS DB
LFIGGLDYR(+10.01)	56.25	1062.57	9	-1.3	532.293	2	63.66	0	2	44997	F2:32218	No	SteveDorus10401569_male.raw		13C(6) 15N(4) Silac label	R9:13C(6) 15N(4) Silac label:1000.00	PEAKS DB
NEYYGQ(+.98)LNDLR(+10.01)	59.21	1394.63	11	10.1	698.331	2	43.88	2103500	1	77463	F1:21616	No	SteveDorus10401569_female.raw	FBgn0264695	Deamidation (NQ); 13C(6) 15N(4) Silac label	Q6:Deamidation (NQ):48.91;R11:13C(6) 15N(4) Silac label:1000.00	PEAKS DB
LENEIQTYR	59.2	1164.58	9	-1.4	583.295	2	25	4752300	2	4143	F2:7164	No	SteveDorus10401569_male.raw				PEAKS DB
NFTQVHADFGR(+10.01)	59.2	1300.62	11	-1.7	651.316	2	32.48	6052700	2	7419	F2:12425	Yes	SteveDorus10401569_male.raw	FBgn0000261	13C(6) 15N(4) Silac label	R11:13C(6) 15N(4) Silac label:1000.00	PEAKS DB
NFTQVHADFGR(+10.01)	50.66	1300.62	11	0	651.317	2	30.24	4306300	1	71193	F1:12007	Yes	SteveDorus10401569_female.raw	FBgn0000261	13C(6) 15N(4) Silac label	R11:13C(6) 15N(4) Silac label:1000.00	PEAKS DB
NFTQVHADFGR(+10.01)	49.19	1300.62	11	-1.7	651.316	2	32.48	6052700	2	7420	F2:12430	Yes	SteveDorus10401569_male.raw	FBgn0000261	13C(6) 15N(4) Silac label	R11:13C(6) 15N(4) Silac label:1000.00	PEAKS DB
AFDESGN(+.98)GYVR(+10.01)	59.14	1224.53	11	-1.4	613.271	2	25.62	3861300	1	68890	F1:8522	Yes	SteveDorus10401569_female.raw	FBgn0283427	Deamidation (NQ); 13C(6) 15N(4) Silac label	N7:Deamidation (NQ):1000.00;R11:13C(6) 15N(4) Silac label:1000.00	PEAKS DB
AFDESGN(+.98)GYVR(+10.01)	58.29	1224.53	11	0.1	613.272	2	27.2	2338400	2	5063	F2:8736	Yes	SteveDorus10401569_male.raw	FBgn0283427	Deamidation (NQ); 13C(6) 15N(4) Silac label	N7:Deamidation (NQ):1000.00;R11:13C(6) 15N(4) Silac label:1000.00	PEAKS DB
AFDESGN(+.98)GYVR(+10.01)	55.55	1224.53	11	-1.4	613.271	2	25.62	3861300	1	68889	F1:8512	Yes	SteveDorus10401569_female.raw	FBgn0283427	Deamidation (NQ); 13C(6) 15N(4) Silac label	N7:Deamidation (NQ):1000.00;R11:13C(6) 15N(4) Silac label:1000.00	PEAKS DB
AFDESGN(+.98)GYVR(+10.01)	54.27	1224.53	11	-1.4	613.271	2	25.62	3861300	1	68891	F1:8534	Yes	SteveDorus10401569_female.raw	FBgn0283427	Deamidation (NQ); 13C(6) 15N(4) Silac label	N7:Deamidation (NQ):1000.00;R11:13C(6) 15N(4) Silac label:1000.00	PEAKS DB
AFDESGN(+.98)GYVR(+10.01)	51.72	1224.53	11	0.1	613.272	2	27.2	2338400	2	5064	F2:8807	Yes	SteveDorus10401569_male.raw	FBgn0283427	Deamidation (NQ); 13C(6) 15N(4) Silac label	N7:Deamidation (NQ):1000.00;R11:13C(6) 15N(4) Silac label:1000.00	PEAKS DB
AFDESGN(+.98)GYVR(+10.01)	39.45	1224.53	11	0.1	613.272	2	27.2	2338400	2	5065	F2:8829	Yes	SteveDorus10401569_male.raw	FBgn0283427	Deamidation (NQ); 13C(6) 15N(4) Silac label	N7:Deamidation (NQ):1000.00;R11:13C(6) 15N(4) Silac label:1000.00	PEAKS DB
ASGDFSFWVNDR(+10.01)	59.13	1409.62	12	-0.1	705.819	2	69.71	31100000	1	86879	F1:39245	Yes	SteveDorus10401569_female.raw	FBgn0002565	13C(6) 15N(4) Silac label	R12:13C(6) 15N(4) Silac label:1000.00	PEAKS DB
ASGDFSFWVNDR(+10.01)	54.83	1409.62	12	-0.1	705.819	2	69.71	31100000	1	86881	F1:39473	Yes	SteveDorus10401569_female.raw	FBgn0002565	13C(6) 15N(4) Silac label	R12:13C(6) 15N(4) Silac label:1000.00	PEAKS DB
ASGDFSFWVNDR(+10.01)	54.13	1409.62	12	-0.1	705.819	2	69.71	31100000	1	86882	F1:39500	Yes	SteveDorus10401569_female.raw	FBgn0002565	13C(6) 15N(4) Silac label	R12:13C(6) 15N(4) Silac label:1000.00	PEAKS DB
ASGDFSFWVNDR(+10.01)	45.12	1409.62	12	-0.4	705.819	2	70.68	0	2	47717	F2:36630	No	SteveDorus10401569_male.raw	FBgn0002565	13C(6) 15N(4) Silac label	R12:13C(6) 15N(4) Silac label:1000.00	PEAKS DB
ASGDFSFWVNDR(+10.01)	45.03	1409.62	12	-0.1	705.819	2	69.71	31100000	1	86880	F1:39261	Yes	SteveDorus10401569_female.raw	FBgn0002565	13C(6) 15N(4) Silac label	R12:13C(6) 15N(4) Silac label:1000.00	PEAKS DB
ASGDFSFWVNDR(+10.01)	38.97	1409.62	12	-0.1	705.819	2	69.71	31100000	1	86878	F1:39234	Yes	SteveDorus10401569_female.raw	FBgn0002565	13C(6) 15N(4) Silac label	R12:13C(6) 15N(4) Silac label:1000.00	PEAKS DB
NTVVDDSQTAYQ(+.98)DAFDISK(+8.01)	59.13	2124.96	19	6.6	1063.49	2	66.72	38016000	1	85863	F1:37213	Yes	SteveDorus10401569_female.raw	FBgn0004907	Deamidation (NQ); 13C(6) 15N(2) Silac label	Q12:Deamidation (NQ):42.68;K19:13C(6) 15N(2) Silac label:1000.00	PEAKS DB
INTNQVGYYR(+10.01)	59.01	1236.61	10	0	619.314	2	24.29	436960	1	68193	F1:7527	No	SteveDorus10401569_female.raw		13C(6) 15N(4) Silac label	R10:13C(6) 15N(4) Silac label:1000.00	PEAKS DB
DDC(+57.02)LYEN(+.98)EDVK(+8.01)	58.99	1407.56	11	9.3	704.793	2	26.29	3462600	1	69259	F1:8961	No	SteveDorus10401569_female.raw	FBgn0030733	Carbamidomethylation; Deamidation (NQ); 13C(6) 15N(2) Silac label	C3:Carbamidomethylation:1000.00;N7:Deamidation (NQ):1000.00;K11:13C(6) 15N(2) Silac label:1000.00	PEAKS DB
DDC(+57.02)LYEN(+.98)EDVK(+8.01)	54.95	1407.56	11	9.8	704.794	2	27.92	5167400	2	5352	F2:9265	Yes	SteveDorus10401569_male.raw	FBgn0030733	Carbamidomethylation; Deamidation (NQ); 13C(6) 15N(2) Silac label	C3:Carbamidomethylation:1000.00;N7:Deamidation (NQ):1000.00;K11:13C(6) 15N(2) Silac label:1000.00	PEAKS DB
DDC(+57.02)LYEN(+.98)EDVK(+8.01)	37.45	1407.56	11	9.8	704.794	2	27.92	5167400	2	5351	F2:9143	Yes	SteveDorus10401569_male.raw	FBgn0030733	Carbamidomethylation; Deamidation (NQ); 13C(6) 15N(2) Silac label	C3:Carbamidomethylation:1000.00;N7:Deamidation (NQ):1000.00;K11:13C(6) 15N(2) Silac label:1000.00	PEAKS DB
LLTLIVTGVR(+10.01)	58.98	1093.71	10	-0.1	547.862	2	68.04	264090	1	86334	F1:38273	No	SteveDorus10401569_female.raw		13C(6) 15N(4) Silac label	R10:13C(6) 15N(4) Silac label:1000.00	PEAKS DB
LLTLIVTGVR(+10.01)	54.35	1093.71	10	-0.5	547.862	2	69.49	334510	2	19863	F2:35802	No	SteveDorus10401569_male.raw		13C(6) 15N(4) Silac label	R10:13C(6) 15N(4) Silac label:1000.00	PEAKS DB
LLTLIVTGVR(+10.01)	39.95	1093.71	10	-0.7	547.862	2	69.6	69294	2	19882	F2:35875	Yes	SteveDorus10401569_male.raw		13C(6) 15N(4) Silac label	R10:13C(6) 15N(4) Silac label:1000.00	PEAKS DB
LLTLIVTGVR(+10.01)	39.79	1093.71	10	-0.7	547.862	2	69.6	69294	2	19883	F2:35884	Yes	SteveDorus10401569_male.raw		13C(6) 15N(4) Silac label	R10:13C(6) 15N(4) Silac label:1000.00	PEAKS DB
GFPTLFWLPK(+8.01)	58.96	1212.68	10	1.4	607.347	2	101.28	0	2	58124	F2:52780	No	SteveDorus10401569_male.raw	FBgn0033663	13C(6) 15N(2) Silac label	K10:13C(6) 15N(2) Silac label:1000.00	PEAKS DB
GFPTLFWLPK(+8.01)	50.23	1212.68	10	0	607.347	2	100.74	1656200	1	94202	F1:58802	No	SteveDorus10401569_female.raw	FBgn0033663	13C(6) 15N(2) Silac label	K10:13C(6) 15N(2) Silac label:1000.00	PEAKS DB
NYNAGTITITQK(+8.01)	58.95	1330.7	12	0.5	666.356	2	28.35	372050	1	70274	F1:10593	No	SteveDorus10401569_female.raw	FBgn0051343	13C(6) 15N(2) Silac label	K12:13C(6) 15N(2) Silac label:1000.00	PEAKS DB
NYNAGTITITQK(+8.01)	52.64	1330.7	12	-1.4	666.355	2	29.95	0	2	32841	F2:10653	No	SteveDorus10401569_male.raw	FBgn0051343	13C(6) 15N(2) Silac label	K12:13C(6) 15N(2) Silac label:1000.00	PEAKS DB
DAGQ(+.98)IAGLNVLR(+10.01)	58.95	1236.67	12	11.3	619.349	2	60.31	5442800	2	17257	F2:30150	No	SteveDorus10401569_male.raw	FBgn0001220	Deamidation (NQ); 13C(6) 15N(4) Silac label	Q4:Deamidation (NQ):90.91;R12:13C(6) 15N(4) Silac label:1000.00	PEAKS DB
DAGQ(+.98)IAGLNVLR(+10.01)	57.28	1236.67	12	10.4	619.349	2	59.14	15064000	1	83309	F1:32036	No	SteveDorus10401569_female.raw	FBgn0001220	Deamidation (NQ); 13C(6) 15N(4) Silac label	Q4:Deamidation (NQ):82.43;R12:13C(6) 15N(4) Silac label:1000.00	PEAKS DB
DAGQ(+.98)IAGLNVLR(+10.01)	49.76	1236.67	12	11.3	619.349	2	60.31	5442800	2	17256	F2:30009	No	SteveDorus10401569_male.raw	FBgn0001220	Deamidation (NQ); 13C(6) 15N(4) Silac label	Q4:Deamidation (NQ):76.17;R12:13C(6) 15N(4) Silac label:1000.00	PEAKS DB
DAGQ(+.98)IAGLNVLR(+10.01)	35.72	1236.67	12	10.4	619.349	2	59.14	15064000	1	83308	F1:31997	No	SteveDorus10401569_female.raw	FBgn0001220	Deamidation (NQ); 13C(6) 15N(4) Silac label	Q4:Deamidation (NQ):27.72;R12:13C(6) 15N(4) Silac label:1000.00	PEAKS DB
GAYEEGQ(+.98)EQLEAVR	58.95	1578.72	14	8.3	790.372	2	37.13	25745000	1	74727	F1:17120	Yes	SteveDorus10401569_female.raw	FBgn0264695	Deamidation (NQ)	Q7:Deamidation (NQ):20.41	PEAKS DB
GAYEEGQ(+.98)EQLEAVR	36.93	1578.72	14	8.3	790.372	2	37.13	25745000	1	74725	F1:16987	Yes	SteveDorus10401569_female.raw	FBgn0264695	Deamidation (NQ)	Q7:Deamidation (NQ):20.41	PEAKS DB
YTSYAGVINK(+8.01)	58.94	1122.58	10	-1.2	562.297	2	25.84	3086700	1	68993	F1:8753	No	SteveDorus10401569_female.raw	FBgn0032350	13C(6) 15N(2) Silac label	K10:13C(6) 15N(2) Silac label:1000.00	PEAKS DB
YTSYAGVINK(+8.01)	38.51	1122.58	10	0.4	562.298	2	27.62	4035900	2	5239	F2:8960	No	SteveDorus10401569_male.raw	FBgn0032350	13C(6) 15N(2) Silac label	K10:13C(6) 15N(2) Silac label:1000.00	PEAKS DB
ANYIVGGLR(+10.01)	58.9	971.543	9	-0.3	486.779	2	34.7	11411000	1	73505	F1:15344	Yes	SteveDorus10401569_female.raw	FBgn0012036	13C(6) 15N(4) Silac label	R9:13C(6) 15N(4) Silac label:1000.00	PEAKS DB
ANYIVGGLR(+10.01)	55.23	971.543	9	-0.4	486.778	2	36.88	12459000	2	9340	F2:15417	No	SteveDorus10401569_male.raw	FBgn0012036	13C(6) 15N(4) Silac label	R9:13C(6) 15N(4) Silac label:1000.00	PEAKS DB
ANYIVGGLR(+10.01)	51.33	971.543	9	-0.3	486.779	2	34.7	11411000	1	73504	F1:15331	Yes	SteveDorus10401569_female.raw	FBgn0012036	13C(6) 15N(4) Silac label	R9:13C(6) 15N(4) Silac label:1000.00	PEAKS DB
LVDVFALFGEFQ(+.98)K(+8.01)	58.9	1520.8	13	8.7	761.414	2	116.57	19215000	2	26813	F2:58592	Yes	SteveDorus10401569_male.raw	FBgn0022355	Deamidation (NQ); 13C(6) 15N(2) Silac label	Q12:Deamidation (NQ):1000.00;K13:13C(6) 15N(2) Silac label:1000.00	PEAKS DB
LVDVFALFGEFQ(+.98)K(+8.01)	55.94	1520.8	13	8.7	761.414	2	116.57	19215000	2	26814	F2:58665	Yes	SteveDorus10401569_male.raw	FBgn0022355	Deamidation (NQ); 13C(6) 15N(2) Silac label	Q12:Deamidation (NQ):1000.00;K13:13C(6) 15N(2) Silac label:1000.00	PEAKS DB
LVDVFALFGEFQ(+.98)K(+8.01)	37.88	1520.8	13	8.8	761.414	2	116.38	12604000	1	95802	F1:65776	No	SteveDorus10401569_female.raw	FBgn0022355	Deamidation (NQ); 13C(6) 15N(2) Silac label	Q12:Deamidation (NQ):1000.00;K13:13C(6) 15N(2) Silac label:1000.00	PEAKS DB
IEELEEEVEAER(+10.01)	58.89	1483.69	12	-1.3	742.852	2	42.79	290950000	1	77067	F1:21532	Yes	SteveDorus10401569_female.raw	FBgn0264695	13C(6) 15N(4) Silac label	R12:13C(6) 15N(4) Silac label:1000.00	PEAKS DB
IEELEEEVEAER(+10.01)	55.22	1483.69	12	-1.3	742.852	2	42.79	290950000	1	77064	F1:20915	Yes	SteveDorus10401569_female.raw	FBgn0264695	13C(6) 15N(4) Silac label	R12:13C(6) 15N(4) Silac label:1000.00	PEAKS DB
IEELEEEVEAER(+10.01)	54.12	1483.69	12	-1.3	742.852	2	42.79	290950000	1	77066	F1:21505	Yes	SteveDorus10401569_female.raw	FBgn0264695	13C(6) 15N(4) Silac label	R12:13C(6) 15N(4) Silac label:1000.00	PEAKS DB
IEELEEEVEAER(+10.01)	47.69	1483.69	12	-1.1	742.852	2	44.4	216500000	2	12464	F2:20768	Yes	SteveDorus10401569_male.raw	FBgn0264695	13C(6) 15N(4) Silac label	R12:13C(6) 15N(4) Silac label:1000.00	PEAKS DB
IEELEEEVEAER(+10.01)	41.93	1483.69	12	-1.1	742.852	2	44.4	216500000	2	12465	F2:21304	Yes	SteveDorus10401569_male.raw	FBgn0264695	13C(6) 15N(4) Silac label	R12:13C(6) 15N(4) Silac label:1000.00	PEAKS DB
IEELEEEVEAER(+10.01)	39.17	1483.69	12	-0.1	742.853	2	45.51	0	1	109270	F1:22851	No	SteveDorus10401569_female.raw	FBgn0264695	13C(6) 15N(4) Silac label	R12:13C(6) 15N(4) Silac label:1000.00	PEAKS DB
IEELEEEVEAER(+10.01)	36.95	1483.69	12	-1.1	742.852	2	44.4	216500000	2	12466	F2:21393	Yes	SteveDorus10401569_male.raw	FBgn0264695	13C(6) 15N(4) Silac label	R12:13C(6) 15N(4) Silac label:1000.00	PEAKS DB
IEELEEEVEAER(+10.01)	36.4	1483.69	12	-0.5	742.853	2	48.04	0	2	39403	F2:22804	No	SteveDorus10401569_male.raw	FBgn0264695	13C(6) 15N(4) Silac label	R12:13C(6) 15N(4) Silac label:1000.00	PEAKS DB
NYLNADVEVR(+10.01)	58.86	1201.6	10	-0.1	601.806	2	38.49	12277000	2	10050	F2:16606	Yes	SteveDorus10401569_male.raw	FBgn0022160	13C(6) 15N(4) Silac label	R10:13C(6) 15N(4) Silac label:1000.00	PEAKS DB
NYLNADVEVR(+10.01)	57.41	1201.6	10	-1.7	601.805	2	36.82	16298000	1	74554	F1:17023	No	SteveDorus10401569_female.raw	FBgn0022160	13C(6) 15N(4) Silac label	R10:13C(6) 15N(4) Silac label:1000.00	PEAKS DB
YLTGDLGGR(+10.01)	58.86	960.49	9	-0.3	481.252	2	26.59	30399000	2	4836	F2:8259	No	SteveDorus10401569_male.raw	FBgn0027291	13C(6) 15N(4) Silac label	R9:13C(6) 15N(4) Silac label:1000.00	PEAKS DB
YLTGDLGGR(+10.01)	47.93	960.49	9	-0.3	481.252	2	26.59	30399000	2	4835	F2:8251	No	SteveDorus10401569_male.raw	FBgn0027291	13C(6) 15N(4) Silac label	R9:13C(6) 15N(4) Silac label:1000.00	PEAKS DB
VTGLN(+.98)ATGYPGVNLK(+8.01)	58.85	1511.81	15	8.2	756.917	2	49.78	1890000	1	79784	F1:25695	Yes	SteveDorus10401569_female.raw	FBgn0030362	Deamidation (NQ); 13C(6) 15N(2) Silac label	N5:Deamidation (NQ):70.19;K15:13C(6) 15N(2) Silac label:1000.00	PEAKS DB
GWDEGVAQ(+.98)LSVGQR(+10.01)	58.83	1511.72	14	8.3	756.876	2	54.81	6879100	1	81652	F1:28982	Yes	SteveDorus10401569_female.raw	FBgn0013954	Deamidation (NQ); 13C(6) 15N(4) Silac label	Q8:Deamidation (NQ):90.91;R14:13C(6) 15N(4) Silac label:1000.00	PEAKS DB
GWDEGVAQ(+.98)LSVGQR(+10.01)	35.21	1511.72	14	7.3	756.875	2	56.04	318000	2	16105	F2:27585	Yes	SteveDorus10401569_male.raw	FBgn0013954	Deamidation (NQ); 13C(6) 15N(4) Silac label	Q8:Deamidation (NQ):55.46;R14:13C(6) 15N(4) Silac label:1000.00	PEAKS DB
LQ(+.98)DIGVENTEDNR(+10.01)	58.79	1512.69	13	8.1	757.36	2	23.73	13767000	1	67861	F1:7173	No	SteveDorus10401569_female.raw	FBgn0000064	Deamidation (NQ); 13C(6) 15N(4) Silac label	Q2:Deamidation (NQ):68.47;R13:13C(6) 15N(4) Silac label:1000.00	PEAKS DB
LQ(+.98)DIGVENTEDNR(+10.01)	42.6	1512.69	13	8.9	757.361	2	25.17	16740000	2	4226	F2:7313	Yes	SteveDorus10401569_male.raw	FBgn0000064	Deamidation (NQ); 13C(6) 15N(4) Silac label	Q2:Deamidation (NQ):59.45;R13:13C(6) 15N(4) Silac label:1000.00	PEAKS DB
NIN(+.98)EVENQILTR(+10.01)	58.79	1452.74	12	8.6	727.386	2	53.23	0	2	41179	F2:25930	No	SteveDorus10401569_male.raw	FBgn0000667	Deamidation (NQ); 13C(6) 15N(4) Silac label	N3:Deamidation (NQ):26.31;R12:13C(6) 15N(4) Silac label:1000.00	PEAKS DB
NIN(+.98)EVENQILTR(+10.01)	40.04	1452.74	12	8.8	727.386	2	52.81	0	2	41061	F2:25711	No	SteveDorus10401569_male.raw	FBgn0000667	Deamidation (NQ); 13C(6) 15N(4) Silac label	N3:Deamidation (NQ):18.53;R12:13C(6) 15N(4) Silac label:1000.00	PEAKS DB
WFVTILNQK(+8.01)	58.77	1155.65	9	-0.3	578.834	2	73.81	0	2	49004	F2:38678	No	SteveDorus10401569_male.raw	FBgn0029176	13C(6) 15N(2) Silac label	K9:13C(6) 15N(2) Silac label:1000.00	PEAKS DB
WFVTILNQK(+8.01)	54.99	1155.65	9	0.5	578.834	2	72.68	6547600	1	87886	F1:41483	Yes	SteveDorus10401569_female.raw	FBgn0029176	13C(6) 15N(2) Silac label	K9:13C(6) 15N(2) Silac label:1000.00	PEAKS DB
WFVTILNQK(+8.01)	45.55	1155.65	9	0.5	578.834	2	72.68	6547600	1	87885	F1:41431	Yes	SteveDorus10401569_female.raw	FBgn0029176	13C(6) 15N(2) Silac label	K9:13C(6) 15N(2) Silac label:1000.00	PEAKS DB
AVEILADIIQN(+.98)SK	58.76	1413.77	13	10	707.9	2	79.01	1374400	1	89710	F1:45899	Yes	SteveDorus10401569_female.raw	FBgn0038271	Deamidation (NQ)	N11:Deamidation (NQ):16.90	PEAKS DB
HSQFIGYPIK(+8.01)	58.74	1196.64	10	-0.7	599.328	2	35.64	37300000	1	73954	F1:15892	No	SteveDorus10401569_female.raw	FBgn0001233	13C(6) 15N(2) Silac label	K10:13C(6) 15N(2) Silac label:1000.00	PEAKS DB
GNIGQTN(+.98)YGLANSAM(+15.99)ER(+10.01)	58.73	1821.82	17	7.6	911.924	2	32.2	2895800	2	7304	F2:12246	Yes	SteveDorus10401569_male.raw	FBgn0283427	Deamidation (NQ); Oxidation (M); 13C(6) 15N(4) Silac label	N7:Deamidation (NQ):25.86;M15:Oxidation (M):1000.00;R17:13C(6) 15N(4) Silac label:1000.00	PEAKS DB
GNIGQTN(+.98)YGLANSAM(+15.99)ER(+10.01)	42.68	1821.82	17	7.6	911.924	2	32.2	2895800	2	7303	F2:12139	Yes	SteveDorus10401569_male.raw	FBgn0283427	Deamidation (NQ); Oxidation (M); 13C(6) 15N(4) Silac label	N7:Deamidation (NQ):0.00;M15:Oxidation (M):1000.00;R17:13C(6) 15N(4) Silac label:1000.00	PEAKS DB
YELAIGLNK(+8.01)	58.72	1027.58	9	-1.6	514.796	2	49.46	3307400	2	14224	F2:23619	No	SteveDorus10401569_male.raw	FBgn0002579	13C(6) 15N(2) Silac label	K9:13C(6) 15N(2) Silac label:1000.00	PEAKS DB
YELAIGLNK(+8.01)	54.25	1027.58	9	-1.1	514.796	2	47.85	12822000	1	79048	F1:24400	No	SteveDorus10401569_female.raw	FBgn0002579	13C(6) 15N(2) Silac label	K9:13C(6) 15N(2) Silac label:1000.00	PEAKS DB
YELAIGLNK(+8.01)	52.23	1027.58	9	-1.6	514.796	2	49.46	3307400	2	14225	F2:23747	No	SteveDorus10401569_male.raw	FBgn0002579	13C(6) 15N(2) Silac label	K9:13C(6) 15N(2) Silac label:1000.00	PEAKS DB
VEQFYN(+.98)DGGSPAGK(+8.01)	58.72	1476.66	14	9.2	739.345	2	24.59	14256000	2	3946	F2:6662	Yes	SteveDorus10401569_male.raw	FBgn0036969	Deamidation (NQ); 13C(6) 15N(2) Silac label	N6:Deamidation (NQ):68.31;K14:13C(6) 15N(2) Silac label:1000.00	PEAKS DB
VEQFYN(+.98)DGGSPAGK(+8.01)	57.07	1476.66	14	9.2	739.345	2	24.59	14256000	2	3947	F2:6715	Yes	SteveDorus10401569_male.raw	FBgn0036969	Deamidation (NQ); 13C(6) 15N(2) Silac label	N6:Deamidation (NQ):34.76;K14:13C(6) 15N(2) Silac label:1000.00	PEAKS DB
VEQFYN(+.98)DGGSPAGK(+8.01)	54.35	1476.66	14	9.2	739.345	2	24.59	14256000	2	3949	F2:7296	Yes	SteveDorus10401569_male.raw	FBgn0036969	Deamidation (NQ); 13C(6) 15N(2) Silac label	N6:Deamidation (NQ):52.53;K14:13C(6) 15N(2) Silac label:1000.00	PEAKS DB
VEQFYN(+.98)DGGSPAGK(+8.01)	52.85	1476.66	14	9.2	739.345	2	24.59	14256000	2	3950	F2:7336	Yes	SteveDorus10401569_male.raw	FBgn0036969	Deamidation (NQ); 13C(6) 15N(2) Silac label	N6:Deamidation (NQ):22.45;K14:13C(6) 15N(2) Silac label:1000.00	PEAKS DB
GN(+.98)DM(+15.99)QIGTYVEK(+8.01)	58.71	1378.62	12	9.7	690.322	2	25.08	11120000	2	4181	F2:7817	No	SteveDorus10401569_male.raw	FBgn0017566	Deamidation (NQ); Oxidation (M); 13C(6) 15N(2) Silac label	N2:Deamidation (NQ):33.18;M4:Oxidation (M):1000.00;K12:13C(6) 15N(2) Silac label:1000.00	PEAKS DB
GN(+.98)DM(+15.99)QIGTYVEK(+8.01)	50.73	1378.62	12	11	690.323	2	25.49	3368600	2	4369	F2:7817	Yes	SteveDorus10401569_male.raw	FBgn0017566	Deamidation (NQ); Oxidation (M); 13C(6) 15N(2) Silac label	N2:Deamidation (NQ):33.18;M4:Oxidation (M):1000.00;K12:13C(6) 15N(2) Silac label:1000.00	PEAKS DB
GN(+.98)DM(+15.99)QIGTYVEK(+8.01)	43.21	1378.62	12	9.7	690.322	2	25.08	11120000	2	4180	F2:7419	No	SteveDorus10401569_male.raw	FBgn0017566	Deamidation (NQ); Oxidation (M); 13C(6) 15N(2) Silac label	N2:Deamidation (NQ):0.00;M4:Oxidation (M):1000.00;K12:13C(6) 15N(2) Silac label:1000.00	PEAKS DB
ILALTGQ(+.98)YGTGR(+10.01)	58.7	1259.67	12	10.4	630.851	2	42.1	13558000	1	76791	F1:20478	No	SteveDorus10401569_female.raw	FBgn0263006	Deamidation (NQ); 13C(6) 15N(4) Silac label	Q7:Deamidation (NQ):1000.00;R12:13C(6) 15N(4) Silac label:1000.00	PEAKS DB
ILALTGQ(+.98)YGTGR(+10.01)	53.54	1259.67	12	10.7	630.851	2	43.55	0	2	37872	F2:19983	No	SteveDorus10401569_male.raw	FBgn0263006	Deamidation (NQ); 13C(6) 15N(4) Silac label	Q7:Deamidation (NQ):1000.00;R12:13C(6) 15N(4) Silac label:1000.00	PEAKS DB
ILALTGQ(+.98)YGTGR(+10.01)	43.04	1259.67	12	12	630.852	2	43.54	0	2	37871	F2:19981	No	SteveDorus10401569_male.raw	FBgn0263006	Deamidation (NQ); 13C(6) 15N(4) Silac label	Q7:Deamidation (NQ):1000.00;R12:13C(6) 15N(4) Silac label:1000.00	PEAKS DB
VGWEQLLTSINR	58.7	1414.76	12	-9.3	708.379	2	89.67	0	1	128024	F1:52604	No	SteveDorus10401569_female.raw	FBgn0000667			PEAKS DB
LIDDM(+15.99)VAYAM(+15.99)K(+8.01)	58.69	1308.62	11	-0.2	655.316	2	32.33	10314000	2	7352	F2:12446	No	SteveDorus10401569_male.raw	FBgn0001248	Oxidation (M); 13C(6) 15N(2) Silac label	M5:Oxidation (M):1000.00;M10:Oxidation (M):1000.00;K11:13C(6) 15N(2) Silac label:1000.00	PEAKS DB
LIDDM(+15.99)VAYAM(+15.99)K(+8.01)	52.67	1308.62	11	-1	655.316	2	30	20042000	1	71094	F1:11727	Yes	SteveDorus10401569_female.raw	FBgn0001248	Oxidation (M); 13C(6) 15N(2) Silac label	M5:Oxidation (M):1000.00;M10:Oxidation (M):1000.00;K11:13C(6) 15N(2) Silac label:1000.00	PEAKS DB
LIDDM(+15.99)VAYAM(+15.99)K(+8.01)	41.37	1308.62	11	-0.9	655.316	2	31.66	0	1	103969	F1:13102	No	SteveDorus10401569_female.raw	FBgn0001248	Oxidation (M); 13C(6) 15N(2) Silac label	M5:Oxidation (M):1000.00;M10:Oxidation (M):1000.00;K11:13C(6) 15N(2) Silac label:1000.00	PEAKS DB
LIDDM(+15.99)VAYAM(+15.99)K(+8.01)	38.72	1308.62	11	-1	655.316	2	30	20042000	1	71095	F1:11913	Yes	SteveDorus10401569_female.raw	FBgn0001248	Oxidation (M); 13C(6) 15N(2) Silac label	M5:Oxidation (M):1000.00;M10:Oxidation (M):1000.00;K11:13C(6) 15N(2) Silac label:1000.00	PEAKS DB
LIDDM(+15.99)VAYAM(+15.99)K(+8.01)	38.09	1308.62	11	-1.5	655.316	2	31.67	12322000	2	7028	F2:11798	Yes	SteveDorus10401569_male.raw	FBgn0001248	Oxidation (M); 13C(6) 15N(2) Silac label	M5:Oxidation (M):1000.00;M10:Oxidation (M):1000.00;K11:13C(6) 15N(2) Silac label:1000.00	PEAKS DB
LIDDM(+15.99)VAYAM(+15.99)K(+8.01)	35.73	1308.62	11	-1.5	655.316	2	31.67	12322000	2	7026	F2:11669	Yes	SteveDorus10401569_male.raw	FBgn0001248	Oxidation (M); 13C(6) 15N(2) Silac label	M5:Oxidation (M):1000.00;M10:Oxidation (M):1000.00;K11:13C(6) 15N(2) Silac label:1000.00	PEAKS DB
NILFSGTN(+.98)VAAGK(+8.01)	58.69	1299.69	13	11.7	650.861	2	45.87	0	1	109378	F1:23072	No	SteveDorus10401569_female.raw	FBgn0263006	Deamidation (NQ); 13C(6) 15N(2) Silac label	N8:Deamidation (NQ):89.55;K13:13C(6) 15N(2) Silac label:1000.00	PEAKS DB
NILFSGTN(+.98)VAAGK(+8.01)	48.42	1299.69	13	9.2	650.859	2	48.34	0	2	39545	F2:23028	No	SteveDorus10401569_male.raw	FBgn0263006	Deamidation (NQ); 13C(6) 15N(2) Silac label	N8:Deamidation (NQ):67.12;K13:13C(6) 15N(2) Silac label:1000.00	PEAKS DB
WVAVGDENYGEGSSR(+10.01)	58.69	1634.72	15	-1.2	818.366	2	37.04	58348000	1	74676	F1:16951	Yes	SteveDorus10401569_female.raw	FBgn0010100	13C(6) 15N(4) Silac label	R15:13C(6) 15N(4) Silac label:1000.00	PEAKS DB
WVAVGDENYGEGSSR(+10.01)	50.25	1634.72	15	-0.2	818.367	2	38.94	37508000	2	10227	F2:16708	Yes	SteveDorus10401569_male.raw	FBgn0010100	13C(6) 15N(4) Silac label	R15:13C(6) 15N(4) Silac label:1000.00	PEAKS DB
WVAVGDENYGEGSSR(+10.01)	42.78	1634.72	15	-0.2	818.367	2	38.94	37508000	2	10228	F2:16726	Yes	SteveDorus10401569_male.raw	FBgn0010100	13C(6) 15N(4) Silac label	R15:13C(6) 15N(4) Silac label:1000.00	PEAKS DB
WVAVGDENYGEGSSR(+10.01)	39.7	1634.72	15	-0.2	818.367	2	38.94	37508000	2	10229	F2:17134	Yes	SteveDorus10401569_male.raw	FBgn0010100	13C(6) 15N(4) Silac label	R15:13C(6) 15N(4) Silac label:1000.00	PEAKS DB
ISGLIYEETR	58.63	1179.61	10	-2.2	590.813	2	39.52	0	1	107106	F1:18863	No	SteveDorus10401569_female.raw	FBgn0053875:FBgn0053897:FBgn0053905:FBgn0053903:FBgn0053891:FBgn0013981:FBgn0053883:FBgn0053889:FBgn0053901:FBgn0053907:FBgn0053871:FBgn0053893:FBgn0053909:FBgn0053885:FBgn0053887:FBgn0053899:FBgn0053873:FBgn0053895:FBgn0051611			PEAKS DB
ISGLIYEETR	49.16	1179.61	10	-0.3	590.814	2	41.73	1115200	2	11416	F2:18797	No	SteveDorus10401569_male.raw	FBgn0053875:FBgn0053897:FBgn0053905:FBgn0053903:FBgn0053891:FBgn0013981:FBgn0053883:FBgn0053889:FBgn0053901:FBgn0053907:FBgn0053871:FBgn0053893:FBgn0053909:FBgn0053885:FBgn0053887:FBgn0053899:FBgn0053873:FBgn0053895:FBgn0051611			PEAKS DB
K(+8.01)LLIAVTSDR(+10.01)	58.61	1132.69	10	0	567.354	2	33.34	20644000	2	7769	F2:12902	Yes	SteveDorus10401569_male.raw	FBgn0020235	13C(6) 15N(2) Silac label; 13C(6) 15N(4) Silac label	K1:13C(6) 15N(2) Silac label:1000.00;R10:13C(6) 15N(4) Silac label:1000.00	PEAKS DB
K(+8.01)LLIAVTSDR(+10.01)	48.1	1132.69	10	-0.5	567.354	2	30.75	23191000	1	71484	F1:12309	No	SteveDorus10401569_female.raw	FBgn0020235	13C(6) 15N(2) Silac label; 13C(6) 15N(4) Silac label	K1:13C(6) 15N(2) Silac label:1000.00;R10:13C(6) 15N(4) Silac label:1000.00	PEAKS DB
K(+8.01)LLIAVTSDR(+10.01)	40.48	1132.69	10	0	567.354	2	33.34	20644000	2	7768	F2:12872	Yes	SteveDorus10401569_male.raw	FBgn0020235	13C(6) 15N(2) Silac label; 13C(6) 15N(4) Silac label	K1:13C(6) 15N(2) Silac label:1000.00;R10:13C(6) 15N(4) Silac label:1000.00	PEAKS DB
SYELPDGQVITIGNER(+10.01)	58.6	1799.89	16	0.1	900.954	2	69.42	999240000	1	86765	F1:39723	Yes	SteveDorus10401569_female.raw	FBgn0000047:FBgn0000042:FBgn0000045	13C(6) 15N(4) Silac label	R16:13C(6) 15N(4) Silac label:1000.00	PEAKS DB
SYELPDGQVITIGNER(+10.01)	57.94	1799.89	16	0.1	900.954	2	69.42	999240000	1	86764	F1:39294	Yes	SteveDorus10401569_female.raw	FBgn0000047:FBgn0000042:FBgn0000045	13C(6) 15N(4) Silac label	R16:13C(6) 15N(4) Silac label:1000.00	PEAKS DB
SYELPDGQVITIGNER(+10.01)	37.63	1799.89	16	-0.6	900.953	2	70.53	702240000	2	20184	F2:36820	Yes	SteveDorus10401569_male.raw	FBgn0000047:FBgn0000042:FBgn0000045	13C(6) 15N(4) Silac label	R16:13C(6) 15N(4) Silac label:1000.00	PEAKS DB
SYELPDGQVITIGNER(+10.01)	36.65	1799.89	16	-0.8	900.953	2	61.58	0	1	115770	F1:33842	No	SteveDorus10401569_female.raw	FBgn0000047:FBgn0000042:FBgn0000045	13C(6) 15N(4) Silac label	R16:13C(6) 15N(4) Silac label:1000.00	PEAKS DB
SYELPDGQVITIGNER(+10.01)	36.24	1799.89	16	0.3	600.972	3	69.53	287780	1	86796	F1:39303	Yes	SteveDorus10401569_female.raw	FBgn0000047:FBgn0000042:FBgn0000045	13C(6) 15N(4) Silac label	R16:13C(6) 15N(4) Silac label:1000.00	PEAKS DB
K(+8.01)GPAVLSNLGR(+10.01)	58.6	1128.67	11	-1.1	565.343	2	26.33	6441100	1	69287	F1:9092	No	SteveDorus10401569_female.raw	FBgn0030733	13C(6) 15N(2) Silac label; 13C(6) 15N(4) Silac label	K1:13C(6) 15N(2) Silac label:1000.00;R11:13C(6) 15N(4) Silac label:1000.00	PEAKS DB
K(+8.01)GPAVLSNLGR(+10.01)	45.47	1128.67	11	0.1	565.344	2	28.79	6606100	2	5808	F2:9836	No	SteveDorus10401569_male.raw	FBgn0030733	13C(6) 15N(2) Silac label; 13C(6) 15N(4) Silac label	K1:13C(6) 15N(2) Silac label:1000.00;R11:13C(6) 15N(4) Silac label:1000.00	PEAKS DB
NSSYFVEWIPNNVK(+8.01)	58.6	1703.84	14	-1.6	852.926	2	78.37	37348000	1	89502	F1:45689	Yes	SteveDorus10401569_female.raw	FBgn0284243:FBgn0003890	13C(6) 15N(2) Silac label	K14:13C(6) 15N(2) Silac label:1000.00	PEAKS DB
TSGN(+.98)YATVIAHNQDTK(+8.01)	58.59	1727.82	16	9.7	864.926	2	20.29	0	2	29284	F2:4082	No	SteveDorus10401569_male.raw	FBgn0261602	Deamidation (NQ); 13C(6) 15N(2) Silac label	N4:Deamidation (NQ):112.87;K16:13C(6) 15N(2) Silac label:1000.00	PEAKS DB
DNIQGITK(+8.01)PAIR(+10.01)	58.59	1342.77	12	0.1	672.392	2	28.01	12220000	2	5395	F2:9264	Yes	SteveDorus10401569_male.raw	FBgn0053875:FBgn0053897:FBgn0053905:FBgn0053903:FBgn0053891:FBgn0013981:FBgn0053883:FBgn0053889:FBgn0053901:FBgn0053907:FBgn0053871:FBgn0053893:FBgn0053909:FBgn0053885:FBgn0053887:FBgn0053899:FBgn0053873:FBgn0053895:FBgn0051611	13C(6) 15N(2) Silac label; 13C(6) 15N(4) Silac label	K8:13C(6) 15N(2) Silac label:1000.00;R12:13C(6) 15N(4) Silac label:1000.00	PEAKS DB
IFM(+15.99)VVFSGR	58.57	1070.56	9	0	536.286	2	56.95	0	1	113707	F1:30525	No	SteveDorus10401569_female.raw	FBgn0031908	Oxidation (M)	M3:Oxidation (M):1000.00	PEAKS DB
EEIFGPVQ(+.98)QLIR(+10.01)	58.56	1438.77	12	9.9	720.399	2	79.26	23504000	1	89795	F1:46001	Yes	SteveDorus10401569_female.raw	FBgn0012036	Deamidation (NQ); 13C(6) 15N(4) Silac label	Q8:Deamidation (NQ):26.02;R12:13C(6) 15N(4) Silac label:1000.00	PEAKS DB
EEIFGPVQ(+.98)QLIR(+10.01)	56.44	1438.77	12	9.1	720.399	2	80.12	14453000	2	22683	F2:42756	Yes	SteveDorus10401569_male.raw	FBgn0012036	Deamidation (NQ); 13C(6) 15N(4) Silac label	Q8:Deamidation (NQ):26.02;R12:13C(6) 15N(4) Silac label:1000.00	PEAKS DB
ALEESNYELEGK	58.53	1380.64	12	-0.8	691.327	2	30.07	20395000	2	6335	F2:10871	Yes	SteveDorus10401569_male.raw				PEAKS DB
ALEESNYELEGK	57.31	1380.64	12	-1	691.327	2	28.28	15073000	1	70247	F1:10394	No	SteveDorus10401569_female.raw				PEAKS DB
LIQ(+.98)LASGNTNLK(+8.01)	58.52	1279.72	12	10.5	640.875	2	38.01	0	2	35898	F2:16281	No	SteveDorus10401569_male.raw	FBgn0012036	Deamidation (NQ); 13C(6) 15N(2) Silac label	Q3:Deamidation (NQ):65.17;K12:13C(6) 15N(2) Silac label:1000.00	PEAKS DB
LIQ(+.98)LASGNTNLK(+8.01)	37.93	1279.72	12	13.6	640.877	2	38.48	0	2	36074	F2:16632	No	SteveDorus10401569_male.raw	FBgn0012036	Deamidation (NQ); 13C(6) 15N(2) Silac label	Q3:Deamidation (NQ):44.61;K12:13C(6) 15N(2) Silac label:1000.00	PEAKS DB
MTAQ(+.98)EGVTAFYK(+8.01)	58.51	1353.64	12	9.5	677.832	2	46.09	2896300	2	13114	F2:21527	Yes	SteveDorus10401569_male.raw	FBgn0034497	Deamidation (NQ); 13C(6) 15N(2) Silac label	Q4:Deamidation (NQ):1000.00;K12:13C(6) 15N(2) Silac label:1000.00	PEAKS DB
MTAQ(+.98)EGVTAFYK(+8.01)	44.4	1353.64	12	9.2	677.832	2	44.43	324050	1	77705	F1:22130	No	SteveDorus10401569_female.raw	FBgn0034497	Deamidation (NQ); 13C(6) 15N(2) Silac label	Q4:Deamidation (NQ):1000.00;K12:13C(6) 15N(2) Silac label:1000.00	PEAKS DB
GNPLLDAVNSLR(+10.01)	58.51	1277.7	12	-0.6	639.855	2	82.45	0	2	52426	F2:43899	No	SteveDorus10401569_male.raw	FBgn0266064	13C(6) 15N(4) Silac label	R12:13C(6) 15N(4) Silac label:1000.00	PEAKS DB
VGLIGSC(+57.02)TNSSYEDM(+15.99)GR(+10.01)	58.5	1870.81	17	-0.3	936.41	2	35.61	54920000	1	73931	F1:15873	Yes	SteveDorus10401569_female.raw	FBgn0010100	Carbamidomethylation; Oxidation (M); 13C(6) 15N(4) Silac label	C7:Carbamidomethylation:1000.00;M15:Oxidation (M):1000.00;R17:13C(6) 15N(4) Silac label:1000.00	PEAKS DB
VGLIGSC(+57.02)TNSSYEDM(+15.99)GR(+10.01)	57.73	1870.81	17	-0.3	936.41	2	35.61	54920000	1	73933	F1:16051	Yes	SteveDorus10401569_female.raw	FBgn0010100	Carbamidomethylation; Oxidation (M); 13C(6) 15N(4) Silac label	C7:Carbamidomethylation:1000.00;M15:Oxidation (M):1000.00;R17:13C(6) 15N(4) Silac label:1000.00	PEAKS DB
VGLIGSC(+57.02)TNSSYEDM(+15.99)GR(+10.01)	54.11	1870.81	17	-0.3	936.41	2	35.61	54920000	1	73932	F1:15932	Yes	SteveDorus10401569_female.raw	FBgn0010100	Carbamidomethylation; Oxidation (M); 13C(6) 15N(4) Silac label	C7:Carbamidomethylation:1000.00;M15:Oxidation (M):1000.00;R17:13C(6) 15N(4) Silac label:1000.00	PEAKS DB
DFDAVGFVK(+8.01)	58.5	1004.51	9	-1.4	503.26	2	56	2720100	1	82109	F1:29856	No	SteveDorus10401569_female.raw	FBgn0003360	13C(6) 15N(2) Silac label	K9:13C(6) 15N(2) Silac label:1000.00	PEAKS DB
DFDAVGFVK(+8.01)	53.8	1004.51	9	0	503.26	2	57.22	7665500	2	16455	F2:28157	No	SteveDorus10401569_male.raw	FBgn0003360	13C(6) 15N(2) Silac label	K9:13C(6) 15N(2) Silac label:1000.00	PEAKS DB
AAVVNFTSSLAK(+8.01)	58.5	1214.67	12	-0.3	608.345	2	47.29	220510000	2	13548	F2:22713	Yes	SteveDorus10401569_male.raw	FBgn0000055	13C(6) 15N(2) Silac label	K12:13C(6) 15N(2) Silac label:1000.00	PEAKS DB
AAVVNFTSSLAK(+8.01)	57.73	1214.67	12	-0.9	608.344	2	45.65	442990000	1	78175	F1:22790	Yes	SteveDorus10401569_female.raw	FBgn0000055	13C(6) 15N(2) Silac label	K12:13C(6) 15N(2) Silac label:1000.00	PEAKS DB
AAVVNFTSSLAK(+8.01)	54.67	1214.67	12	-0.3	608.345	2	47.29	220510000	2	13547	F2:22619	Yes	SteveDorus10401569_male.raw	FBgn0000055	13C(6) 15N(2) Silac label	K12:13C(6) 15N(2) Silac label:1000.00	PEAKS DB
AAVVNFTSSLAK(+8.01)	52.82	1214.67	12	-0.3	608.345	2	47.29	220510000	2	13545	F2:22200	Yes	SteveDorus10401569_male.raw	FBgn0000055	13C(6) 15N(2) Silac label	K12:13C(6) 15N(2) Silac label:1000.00	PEAKS DB
AAVVNFTSSLAK(+8.01)	52.04	1214.67	12	-0.9	608.344	2	45.65	442990000	1	78176	F1:23331	Yes	SteveDorus10401569_female.raw	FBgn0000055	13C(6) 15N(2) Silac label	K12:13C(6) 15N(2) Silac label:1000.00	PEAKS DB
AAVVNFTSSLAK(+8.01)	46.9	1214.67	12	-0.9	608.344	2	45.65	442990000	1	78177	F1:23368	Yes	SteveDorus10401569_female.raw	FBgn0000055	13C(6) 15N(2) Silac label	K12:13C(6) 15N(2) Silac label:1000.00	PEAKS DB
AAVVNFTSSLAK(+8.01)	45.12	1214.67	12	-2.1	608.343	2	48.84	0	2	39701	F2:23326	No	SteveDorus10401569_male.raw	FBgn0000055	13C(6) 15N(2) Silac label	K12:13C(6) 15N(2) Silac label:1000.00	PEAKS DB
AAVVNFTSSLAK(+8.01)	40.75	1214.67	12	-0.3	608.345	2	47.29	220510000	2	13546	F2:22219	Yes	SteveDorus10401569_male.raw	FBgn0000055	13C(6) 15N(2) Silac label	K12:13C(6) 15N(2) Silac label:1000.00	PEAKS DB
TALLDSLSGEK(+8.01)	58.49	1140.61	11	0	571.313	2	46.29	191810000	2	13191	F2:22097	Yes	SteveDorus10401569_male.raw	FBgn0264695	13C(6) 15N(2) Silac label	K11:13C(6) 15N(2) Silac label:1000.00	PEAKS DB
TALLDSLSGEK(+8.01)	54.16	1140.61	11	0	571.313	2	46.29	191810000	2	13189	F2:21877	Yes	SteveDorus10401569_male.raw	FBgn0264695	13C(6) 15N(2) Silac label	K11:13C(6) 15N(2) Silac label:1000.00	PEAKS DB
TALLDSLSGEK(+8.01)	53.21	1140.61	11	0	571.313	2	46.29	191810000	2	13190	F2:21959	Yes	SteveDorus10401569_male.raw	FBgn0264695	13C(6) 15N(2) Silac label	K11:13C(6) 15N(2) Silac label:1000.00	PEAKS DB
TALLDSLSGEK(+8.01)	40.67	1140.61	11	-14.4	571.305	2	45.83	1435200	2	13034	F2:21541	Yes	SteveDorus10401569_male.raw	FBgn0264695	13C(6) 15N(2) Silac label	K11:13C(6) 15N(2) Silac label:1000.00	PEAKS DB
EQLNSLM(+15.99)TTLR(+10.01)	58.49	1330.68	11	-1	666.346	2	38.76	267030000	2	10148	F2:17146	Yes	SteveDorus10401569_male.raw	FBgn0264695	Oxidation (M); 13C(6) 15N(4) Silac label	M7:Oxidation (M):1000.00;R11:13C(6) 15N(4) Silac label:1000.00	PEAKS DB
EQLNSLM(+15.99)TTLR(+10.01)	55.3	1330.68	11	-0.6	666.346	2	36.96	147480000	1	74642	F1:17581	Yes	SteveDorus10401569_female.raw	FBgn0264695	Oxidation (M); 13C(6) 15N(4) Silac label	M7:Oxidation (M):1000.00;R11:13C(6) 15N(4) Silac label:1000.00	PEAKS DB
EQLNSLM(+15.99)TTLR(+10.01)	54.9	1330.68	11	-0.6	666.346	2	36.96	147480000	1	74640	F1:17105	Yes	SteveDorus10401569_female.raw	FBgn0264695	Oxidation (M); 13C(6) 15N(4) Silac label	M7:Oxidation (M):1000.00;R11:13C(6) 15N(4) Silac label:1000.00	PEAKS DB
EQLNSLM(+15.99)TTLR(+10.01)	50.13	1330.68	11	-0.6	666.346	2	36.96	147480000	1	74638	F1:16958	Yes	SteveDorus10401569_female.raw	FBgn0264695	Oxidation (M); 13C(6) 15N(4) Silac label	M7:Oxidation (M):1000.00;R11:13C(6) 15N(4) Silac label:1000.00	PEAKS DB
EQLNSLM(+15.99)TTLR(+10.01)	47.71	1330.68	11	-1	666.346	2	38.76	267030000	2	10146	F2:17009	Yes	SteveDorus10401569_male.raw	FBgn0264695	Oxidation (M); 13C(6) 15N(4) Silac label	M7:Oxidation (M):1000.00;R11:13C(6) 15N(4) Silac label:1000.00	PEAKS DB
EQLNSLM(+15.99)TTLR(+10.01)	39.54	1330.68	11	-0.6	666.346	2	36.96	147480000	1	74639	F1:17058	Yes	SteveDorus10401569_female.raw	FBgn0264695	Oxidation (M); 13C(6) 15N(4) Silac label	M7:Oxidation (M):1000.00;R11:13C(6) 15N(4) Silac label:1000.00	PEAKS DB
EQLNSLM(+15.99)TTLR(+10.01)	39.34	1330.68	11	-4.4	666.344	2	40.59	287090	2	10862	F2:18005	Yes	SteveDorus10401569_male.raw	FBgn0264695	Oxidation (M); 13C(6) 15N(4) Silac label	M7:Oxidation (M):1000.00;R11:13C(6) 15N(4) Silac label:1000.00	PEAKS DB
EQLNSLM(+15.99)TTLR(+10.01)	37.99	1330.68	11	-1	666.346	2	38.76	267030000	2	10147	F2:17115	Yes	SteveDorus10401569_male.raw	FBgn0264695	Oxidation (M); 13C(6) 15N(4) Silac label	M7:Oxidation (M):1000.00;R11:13C(6) 15N(4) Silac label:1000.00	PEAKS DB
EQLNSLM(+15.99)TTLR(+10.01)	35.06	1330.68	11	1.6	666.348	2	41.67	300730	2	11381	F2:18811	No	SteveDorus10401569_male.raw	FBgn0264695	Oxidation (M); 13C(6) 15N(4) Silac label	M7:Oxidation (M):1000.00;R11:13C(6) 15N(4) Silac label:1000.00	PEAKS DB
TAGFIGADQLGDSLK(+8.01)	58.48	1499.77	15	-0.8	750.892	2	60.91	45619000	2	17481	F2:30397	Yes	SteveDorus10401569_male.raw	FBgn0262559	13C(6) 15N(2) Silac label	K15:13C(6) 15N(2) Silac label:1000.00	PEAKS DB
TGDSVVVVTGWK(+8.01)	58.47	1254.67	12	-0.8	628.342	2	50.28	4506200	2	14476	F2:24144	Yes	SteveDorus10401569_male.raw	FBgn0267385	13C(6) 15N(2) Silac label	K12:13C(6) 15N(2) Silac label:1000.00	PEAKS DB
TGDSVVVVTGWK(+8.01)	52.78	1254.67	12	-0.8	628.342	2	50.28	4506200	2	14475	F2:24141	Yes	SteveDorus10401569_male.raw	FBgn0267385	13C(6) 15N(2) Silac label	K12:13C(6) 15N(2) Silac label:1000.00	PEAKS DB
TGDSVVVVTGWK(+8.01)	52.69	1254.67	12	-0.8	628.342	2	50.28	4506200	2	14477	F2:24330	Yes	SteveDorus10401569_male.raw	FBgn0267385	13C(6) 15N(2) Silac label	K12:13C(6) 15N(2) Silac label:1000.00	PEAKS DB
IVFVLGGPGAGK(+8.01)	58.44	1121.67	12	-1	561.841	2	55.84	0	2	42092	F2:27463	No	SteveDorus10401569_male.raw		13C(6) 15N(2) Silac label	K12:13C(6) 15N(2) Silac label:1000.00	PEAKS DB
VIFFLPWQR(+10.01)	58.44	1214.68	9	-0.4	608.349	2	96.63	18404000	1	93594	F1:56644	No	SteveDorus10401569_female.raw	FBgn0022160	13C(6) 15N(4) Silac label	R9:13C(6) 15N(4) Silac label:1000.00	PEAKS DB
VIFFLPWQR(+10.01)	51.77	1214.68	9	-1.8	608.348	2	97.36	14920000	2	25300	F2:51140	No	SteveDorus10401569_male.raw	FBgn0022160	13C(6) 15N(4) Silac label	R9:13C(6) 15N(4) Silac label:1000.00	PEAKS DB
DQEGQ(+.98)DVLLFIDNIFR(+10.01)	58.43	1931.95	16	5.8	966.988	2	133.02	13601000	2	27270	F2:62842	Yes	SteveDorus10401569_male.raw	FBgn0010217	Deamidation (NQ); 13C(6) 15N(4) Silac label	Q5:Deamidation (NQ):39.30;R16:13C(6) 15N(4) Silac label:1000.00	PEAKS DB
DQEGQ(+.98)DVLLFIDNIFR(+10.01)	50.12	1931.95	16	5.8	966.988	2	133.02	13601000	2	27272	F2:62900	Yes	SteveDorus10401569_male.raw	FBgn0010217	Deamidation (NQ); 13C(6) 15N(4) Silac label	Q5:Deamidation (NQ):39.30;R16:13C(6) 15N(4) Silac label:1000.00	PEAKS DB
DQEGQ(+.98)DVLLFIDNIFR(+10.01)	41.87	1931.95	16	5.8	966.988	2	133.02	13601000	2	27271	F2:62859	Yes	SteveDorus10401569_male.raw	FBgn0010217	Deamidation (NQ); 13C(6) 15N(4) Silac label	Q5:Deamidation (NQ):3.29;R16:13C(6) 15N(4) Silac label:1000.00	PEAKS DB
FGLYEVFK(+8.01)K(+8.01)	58.42	1145.65	9	-1.6	382.889	3	58.89	194590	2	16906	F2:29290	No	SteveDorus10401569_male.raw	FBgn0034497	13C(6) 15N(2) Silac label	K8:13C(6) 15N(2) Silac label:1000.00;K9:13C(6) 15N(2) Silac label:1000.00	PEAKS DB
NTPSYQ(+.98)SILENANVLAR(+10.01)	58.4	1899.96	17	7.5	950.993	2	79.53	94116000	2	22551	F2:42121	Yes	SteveDorus10401569_male.raw	FBgn0000064	Deamidation (NQ); 13C(6) 15N(4) Silac label	Q6:Deamidation (NQ):18.35;R17:13C(6) 15N(4) Silac label:1000.00	PEAKS DB
NTPSYQ(+.98)SILENANVLAR(+10.01)	49.27	1899.96	17	6.3	634.33	3	79.54	14599000	2	22566	F2:42206	Yes	SteveDorus10401569_male.raw	FBgn0000064	Deamidation (NQ); 13C(6) 15N(4) Silac label	Q6:Deamidation (NQ):18.35;R17:13C(6) 15N(4) Silac label:1000.00	PEAKS DB
NTPSYQ(+.98)SILENANVLAR(+10.01)	47.81	1899.96	17	7	634.331	3	79.48	14788000	2	22538	F2:42206	Yes	SteveDorus10401569_male.raw	FBgn0000064	Deamidation (NQ); 13C(6) 15N(4) Silac label	Q6:Deamidation (NQ):18.35;R17:13C(6) 15N(4) Silac label:1000.00	PEAKS DB
NTPSYQ(+.98)SILENANVLAR(+10.01)	45.92	1899.96	17	7.5	950.993	2	79.53	94116000	2	22550	F2:42084	Yes	SteveDorus10401569_male.raw	FBgn0000064	Deamidation (NQ); 13C(6) 15N(4) Silac label	Q6:Deamidation (NQ):17.25;R17:13C(6) 15N(4) Silac label:1000.00	PEAKS DB
NTPSYQ(+.98)SILENANVLAR(+10.01)	36.81	1899.96	17	6.3	634.33	3	79.54	14599000	2	22565	F2:42189	Yes	SteveDorus10401569_male.raw	FBgn0000064	Deamidation (NQ); 13C(6) 15N(4) Silac label	Q6:Deamidation (NQ):17.65;R17:13C(6) 15N(4) Silac label:1000.00	PEAKS DB
AM(+15.99)GAQAAYIYIR(+10.01)	58.4	1352.68	12	0.3	677.347	2	43.27	0	1	108413	F1:21296	No	SteveDorus10401569_female.raw	FBgn0031771	Oxidation (M); 13C(6) 15N(4) Silac label	M2:Oxidation (M):1000.00;R12:13C(6) 15N(4) Silac label:1000.00	PEAKS DB
GAFTGEISPAM(+15.99)LK(+8.01)	58.4	1344.68	13	-0.9	673.349	2	48.9	13362000	2	14031	F2:23322	Yes	SteveDorus10401569_male.raw	FBgn0086355	Oxidation (M); 13C(6) 15N(2) Silac label	M11:Oxidation (M):1000.00;K13:13C(6) 15N(2) Silac label:1000.00	PEAKS DB
GAFTGEISPAM(+15.99)LK(+8.01)	51.7	1344.68	13	-0.3	673.349	2	47.13	24425000	1	78787	F1:24064	Yes	SteveDorus10401569_female.raw	FBgn0086355	Oxidation (M); 13C(6) 15N(2) Silac label	M11:Oxidation (M):1000.00;K13:13C(6) 15N(2) Silac label:1000.00	PEAKS DB
GTFLAVNC(+57.02)TNTK(+8.01)	58.39	1332.66	12	2.1	667.338	2	30.53	0	1	103544	F1:12289	No	SteveDorus10401569_female.raw	FBgn0036927	Carbamidomethylation; 13C(6) 15N(2) Silac label	C8:Carbamidomethylation:1000.00;K12:13C(6) 15N(2) Silac label:1000.00	PEAKS DB
GTFLAVNC(+57.02)TNTK(+8.01)	56.1	1332.66	12	1.7	667.338	2	32.43	736720	2	7384	F2:12489	No	SteveDorus10401569_male.raw	FBgn0036927	Carbamidomethylation; 13C(6) 15N(2) Silac label	C8:Carbamidomethylation:1000.00;K12:13C(6) 15N(2) Silac label:1000.00	PEAKS DB
EFTNM(+15.99)VISGVWR(+10.01)	58.34	1463.71	12	-5.4	732.859	2	66.32	2035000	1	85771	F1:37022	No	SteveDorus10401569_female.raw	FBgn0003074	Oxidation (M); 13C(6) 15N(4) Silac label	M5:Oxidation (M):1000.00;R12:13C(6) 15N(4) Silac label:1000.00	PEAKS DB
VVSVELSPLR(+10.01)	58.33	1107.65	10	-1.6	554.833	2	49.58	1720200	2	14257	F2:23695	Yes	SteveDorus10401569_male.raw	FBgn0284408	13C(6) 15N(4) Silac label	R10:13C(6) 15N(4) Silac label:1000.00	PEAKS DB
VVSVELSPLR(+10.01)	55.68	1107.65	10	-1.6	554.833	2	49.58	1720200	2	14258	F2:23759	Yes	SteveDorus10401569_male.raw	FBgn0284408	13C(6) 15N(4) Silac label	R10:13C(6) 15N(4) Silac label:1000.00	PEAKS DB
TFTANC(+57.02)VNGIQ(+.98)ANR(+10.01)	58.33	1575.73	14	8.6	788.881	2	32.71	479740	2	7524	F2:12575	Yes	SteveDorus10401569_male.raw	FBgn0286222	Carbamidomethylation; Deamidation (NQ); 13C(6) 15N(4) Silac label	C6:Carbamidomethylation:1000.00;Q11:Deamidation (NQ):32.46;R14:13C(6) 15N(4) Silac label:1000.00	PEAKS DB
AVVQ(+.98)VFEGTSGIDAK(+8.01)	58.32	1528.79	15	9.8	765.408	2	52.73	12537000	2	15247	F2:25514	Yes	SteveDorus10401569_male.raw	FBgn0005671	Deamidation (NQ); 13C(6) 15N(2) Silac label	Q4:Deamidation (NQ):1000.00;K15:13C(6) 15N(2) Silac label:1000.00	PEAKS DB
AVVQ(+.98)VFEGTSGIDAK(+8.01)	52.28	1528.79	15	9.8	765.408	2	52.73	12537000	2	15248	F2:25583	Yes	SteveDorus10401569_male.raw	FBgn0005671	Deamidation (NQ); 13C(6) 15N(2) Silac label	Q4:Deamidation (NQ):1000.00;K15:13C(6) 15N(2) Silac label:1000.00	PEAKS DB
AVVQ(+.98)VFEGTSGIDAK(+8.01)	38.05	1528.79	15	10	765.408	2	51.23	22914000	1	80281	F1:26621	No	SteveDorus10401569_female.raw	FBgn0005671	Deamidation (NQ); 13C(6) 15N(2) Silac label	Q4:Deamidation (NQ):1000.00;K15:13C(6) 15N(2) Silac label:1000.00	PEAKS DB
AASGDLIIIDLGSTLTNFK(+8.01)	58.32	1956.07	19	-0.8	979.039	2	111.19	40061000	1	95344	F1:63887	Yes	SteveDorus10401569_female.raw	FBgn0004047	13C(6) 15N(2) Silac label	K19:13C(6) 15N(2) Silac label:1000.00	PEAKS DB
AASGDLIIIDLGSTLTNFK(+8.01)	57.46	1956.07	19	-0.8	979.039	2	111.19	40061000	1	95345	F1:63969	Yes	SteveDorus10401569_female.raw	FBgn0004047	13C(6) 15N(2) Silac label	K19:13C(6) 15N(2) Silac label:1000.00	PEAKS DB
AASGDLIIIDLGSTLTNFK(+8.01)	40.29	1956.07	19	-0.8	979.039	2	111.19	40061000	1	95343	F1:63763	Yes	SteveDorus10401569_female.raw	FBgn0004047	13C(6) 15N(2) Silac label	K19:13C(6) 15N(2) Silac label:1000.00	PEAKS DB
EELSNILTQLR(+10.01)	58.31	1324.72	11	-1.1	663.368	2	76.77	0	2	50235	F2:40542	No	SteveDorus10401569_male.raw	FBgn0002579	13C(6) 15N(4) Silac label	R11:13C(6) 15N(4) Silac label:1000.00	PEAKS DB
HVYFITGESK(+8.01)	58.29	1187.61	10	-0.5	594.81	2	29.73	10056000	2	6182	F2:10367	No	SteveDorus10401569_male.raw	FBgn0001233	13C(6) 15N(2) Silac label	K10:13C(6) 15N(2) Silac label:1000.00	PEAKS DB
HVYFITGESK(+8.01)	36.13	1187.61	10	-0.9	594.81	2	27.24	3515100	1	69788	F1:9901	Yes	SteveDorus10401569_female.raw	FBgn0001233	13C(6) 15N(2) Silac label	K10:13C(6) 15N(2) Silac label:1000.00	PEAKS DB
SVTETGVELSN(+.98)EER(+10.01)	58.29	1559.72	14	8.4	780.873	2	29.49	0	2	32684	F2:10362	No	SteveDorus10401569_male.raw	FBgn0004907	Deamidation (NQ); 13C(6) 15N(4) Silac label	N11:Deamidation (NQ):1000.00;R14:13C(6) 15N(4) Silac label:1000.00	PEAKS DB
SVTETGVELSN(+.98)EER(+10.01)	36.6	1559.72	14	8.1	780.873	2	27.27	0	1	102232	F1:9878	No	SteveDorus10401569_female.raw	FBgn0004907	Deamidation (NQ); 13C(6) 15N(4) Silac label	N11:Deamidation (NQ):1000.00;R14:13C(6) 15N(4) Silac label:1000.00	PEAKS DB
IEN(+.98)PAAIAELK(+8.01)	58.24	1176.65	11	11	589.338	2	46.96	0	2	39047	F2:22135	No	SteveDorus10401569_male.raw	FBgn0000055	Deamidation (NQ); 13C(6) 15N(2) Silac label	N3:Deamidation (NQ):1000.00;K11:13C(6) 15N(2) Silac label:1000.00	PEAKS DB
IEN(+.98)PAAIAELK(+8.01)	52.43	1176.65	11	11	589.338	2	45.04	254200000	1	77969	F1:22877	No	SteveDorus10401569_female.raw	FBgn0000055	Deamidation (NQ); 13C(6) 15N(2) Silac label	N3:Deamidation (NQ):1000.00;K11:13C(6) 15N(2) Silac label:1000.00	PEAKS DB
IEN(+.98)PAAIAELK(+8.01)	39.72	1176.65	11	11	589.338	2	45.04	254200000	1	77967	F1:22336	No	SteveDorus10401569_female.raw	FBgn0000055	Deamidation (NQ); 13C(6) 15N(2) Silac label	N3:Deamidation (NQ):1000.00;K11:13C(6) 15N(2) Silac label:1000.00	PEAKS DB
IEN(+.98)PAAIAELK(+8.01)	37.92	1176.65	11	10.2	589.337	2	48.04	218350	2	13754	F2:22811	Yes	SteveDorus10401569_male.raw	FBgn0000055	Deamidation (NQ); 13C(6) 15N(2) Silac label	N3:Deamidation (NQ):1000.00;K11:13C(6) 15N(2) Silac label:1000.00	PEAKS DB
LYTYVTYVPVSTFK(+8.01)	58.22	1687.9	14	0.3	844.955	2	76.19	3333500	2	21733	F2:40140	Yes	SteveDorus10401569_male.raw		13C(6) 15N(2) Silac label	K14:13C(6) 15N(2) Silac label:1000.00	PEAKS DB
LYTYVTYVPVSTFK(+8.01)	54.93	1687.9	14	-1.1	844.954	2	75.27	13547000	1	88711	F1:43358	No	SteveDorus10401569_female.raw		13C(6) 15N(2) Silac label	K14:13C(6) 15N(2) Silac label:1000.00	PEAKS DB
LYTYVTYVPVSTFK(+8.01)	53.13	1687.9	14	0.3	844.955	2	76.19	3333500	2	21732	F2:40094	Yes	SteveDorus10401569_male.raw		13C(6) 15N(2) Silac label	K14:13C(6) 15N(2) Silac label:1000.00	PEAKS DB
ASAVNTLADLLVSR(+10.01)	58.2	1438.8	14	0.7	720.409	2	86.79	14608000	1	91562	F1:50820	Yes	SteveDorus10401569_female.raw	FBgn0037146	13C(6) 15N(4) Silac label	R14:13C(6) 15N(4) Silac label:1000.00	PEAKS DB
ASAVNTLADLLVSR(+10.01)	53.89	1438.8	14	0.7	720.409	2	86.79	14608000	1	91561	F1:50748	Yes	SteveDorus10401569_female.raw	FBgn0037146	13C(6) 15N(4) Silac label	R14:13C(6) 15N(4) Silac label:1000.00	PEAKS DB
ASAVNTLADLLVSR(+10.01)	35.8	1438.8	14	0.7	720.409	2	86.79	14608000	1	91560	F1:50714	Yes	SteveDorus10401569_female.raw	FBgn0037146	13C(6) 15N(4) Silac label	R14:13C(6) 15N(4) Silac label:1000.00	PEAKS DB
QGVDADINGLR	58.19	1156.58	11	0.7	579.299	2	34.33	3004300	2	8185	F2:13643	No	SteveDorus10401569_male.raw				PEAKS DB
QGVDADINGLR	49.3	1156.58	11	0.7	579.299	2	34.33	3004300	2	8184	F2:13630	No	SteveDorus10401569_male.raw				PEAKS DB
SNSFFM(+15.99)GANVR(+10.01)	58.16	1254.57	11	-0.9	628.291	2	38.04	25287000	2	9826	F2:16220	Yes	SteveDorus10401569_male.raw	FBgn0039737	Oxidation (M); 13C(6) 15N(4) Silac label	M6:Oxidation (M):1000.00;R11:13C(6) 15N(4) Silac label:1000.00	PEAKS DB
SNSFFM(+15.99)GANVR(+10.01)	56.07	1254.57	11	-0.9	628.291	2	38.04	25287000	2	9825	F2:16160	Yes	SteveDorus10401569_male.raw	FBgn0039737	Oxidation (M); 13C(6) 15N(4) Silac label	M6:Oxidation (M):1000.00;R11:13C(6) 15N(4) Silac label:1000.00	PEAKS DB
SNSFFM(+15.99)GANVR(+10.01)	50.7	1254.57	11	-1.4	628.291	2	35.91	36710000	1	74083	F1:16208	Yes	SteveDorus10401569_female.raw	FBgn0039737	Oxidation (M); 13C(6) 15N(4) Silac label	M6:Oxidation (M):1000.00;R11:13C(6) 15N(4) Silac label:1000.00	PEAKS DB
SNSFFM(+15.99)GANVR(+10.01)	45.22	1254.57	11	-0.9	628.291	2	38.04	25287000	2	9824	F2:16151	Yes	SteveDorus10401569_male.raw	FBgn0039737	Oxidation (M); 13C(6) 15N(4) Silac label	M6:Oxidation (M):1000.00;R11:13C(6) 15N(4) Silac label:1000.00	PEAKS DB
SNSFFM(+15.99)GANVR(+10.01)	38.08	1254.57	11	-0.9	628.291	2	38.04	25287000	2	9827	F2:16550	Yes	SteveDorus10401569_male.raw	FBgn0039737	Oxidation (M); 13C(6) 15N(4) Silac label	M6:Oxidation (M):1000.00;R11:13C(6) 15N(4) Silac label:1000.00	PEAKS DB
NQVAM(+15.99)NPTQ(+.98)TIFDAK(+8.01)	58.16	1701.81	15	7.7	851.92	2	43.61	73289000	1	77361	F1:21765	Yes	SteveDorus10401569_female.raw	FBgn0266599	Oxidation (M); Deamidation (NQ); 13C(6) 15N(2) Silac label	M5:Oxidation (M):1000.00;Q9:Deamidation (NQ):73.05;K15:13C(6) 15N(2) Silac label:1000.00	PEAKS DB
NQVAM(+15.99)NPTQ(+.98)TIFDAK(+8.01)	55.26	1701.81	15	7.7	851.92	2	43.61	73289000	1	77359	F1:21428	Yes	SteveDorus10401569_female.raw	FBgn0266599	Oxidation (M); Deamidation (NQ); 13C(6) 15N(2) Silac label	M5:Oxidation (M):1000.00;Q9:Deamidation (NQ):0.00;K15:13C(6) 15N(2) Silac label:1000.00	PEAKS DB
LVVDIATLNTGVK(+8.01)	58.16	1349.8	13	-0.3	675.908	2	64.26	0	2	45234	F2:32601	No	SteveDorus10401569_male.raw	FBgn0033868	13C(6) 15N(2) Silac label	K13:13C(6) 15N(2) Silac label:1000.00	PEAKS DB
GLAVFTSGGDSQ(+.98)GM(+15.99)N(+.98)AAVR(+10.01)	58.16	1864.85	19	12.4	933.444	2	42.5	651460	1	76964	F1:20783	Yes	SteveDorus10401569_female.raw	FBgn0003071	Deamidation (NQ); Oxidation (M); 13C(6) 15N(4) Silac label	Q12:Deamidation (NQ):1000.00;M14:Oxidation (M):1000.00;N15:Deamidation (NQ):1000.00;R19:13C(6) 15N(4) Silac label:1000.00	PEAKS DB
SLSGN(+.98)TVAALSEC(+57.02)ASTGR(+10.01)	58.15	1790.83	18	7.4	896.431	2	48.61	0	1	110486	F1:25005	No	SteveDorus10401569_female.raw	FBgn0087002	Deamidation (NQ); Carbamidomethylation; 13C(6) 15N(4) Silac label	N5:Deamidation (NQ):1000.00;C13:Carbamidomethylation:1000.00;R18:13C(6) 15N(4) Silac label:1000.00	PEAKS DB
GITTFIVDR(+10.01)	58.13	1030.57	9	-1.7	516.291	2	52	11655000	1	80537	F1:26930	No	SteveDorus10401569_female.raw	FBgn0036824	13C(6) 15N(4) Silac label	R9:13C(6) 15N(4) Silac label:1000.00	PEAKS DB
GITTFIVDR(+10.01)	42.37	1030.57	9	0.2	516.292	2	53.7	10184000	2	15492	F2:25995	No	SteveDorus10401569_male.raw	FBgn0036824	13C(6) 15N(4) Silac label	R9:13C(6) 15N(4) Silac label:1000.00	PEAKS DB
N(+.98)QVAM(+15.99)NPTQTIFDAK(+8.01)	58.12	1701.81	15	7.7	851.92	2	43.61	73289000	1	77360	F1:21510	Yes	SteveDorus10401569_female.raw	FBgn0266599	Deamidation (NQ); Oxidation (M); 13C(6) 15N(2) Silac label	N1:Deamidation (NQ):0.00;M5:Oxidation (M):1000.00;K15:13C(6) 15N(2) Silac label:1000.00	PEAKS DB
TLFEVQPLM(+15.99)EK(+8.01)	58.11	1357.7	11	-1.5	679.858	2	56.44	27460000	1	82284	F1:30018	No	SteveDorus10401569_female.raw	FBgn0030362	Oxidation (M); 13C(6) 15N(2) Silac label	M9:Oxidation (M):1000.00;K11:13C(6) 15N(2) Silac label:1000.00	PEAKS DB
FSVQQ(+.98)AQ(+.98)ISDSGTYFVVAR(+10.01)	58.1	2114.02	19	12.5	1058.03	2	71.58	3846200	1	87508	F1:40779	No	SteveDorus10401569_female.raw	FBgn0265045	Deamidation (NQ); 13C(6) 15N(4) Silac label	Q5:Deamidation (NQ):17.01;Q7:Deamidation (NQ):32.97;R19:13C(6) 15N(4) Silac label:1000.00	PEAKS DB
FSVQQ(+.98)AQ(+.98)ISDSGTYFVVAR(+10.01)	40.55	2114.02	19	12.5	1058.03	2	71.58	3846200	1	87507	F1:40752	No	SteveDorus10401569_female.raw	FBgn0265045	Deamidation (NQ); 13C(6) 15N(4) Silac label	Q5:Deamidation (NQ):0.00;Q7:Deamidation (NQ):32.97;R19:13C(6) 15N(4) Silac label:1000.00	PEAKS DB
TFTTQ(+.98)ETITNATSAK(+8.01)	58.09	1621.79	15	8.3	811.91	2	33.34	0	2	34097	F2:12964	No	SteveDorus10401569_male.raw	FBgn0003074	Deamidation (NQ); 13C(6) 15N(2) Silac label	Q5:Deamidation (NQ):45.40;K15:13C(6) 15N(2) Silac label:1000.00	PEAKS DB
TFTTQ(+.98)ETITNATSAK(+8.01)	49.32	1621.79	15	8.9	811.911	2	31.69	11519000	1	71965	F1:12983	No	SteveDorus10401569_female.raw	FBgn0003074	Deamidation (NQ); 13C(6) 15N(2) Silac label	Q5:Deamidation (NQ):44.95;K15:13C(6) 15N(2) Silac label:1000.00	PEAKS DB
TALLDSLSGEK	58.09	1132.6	11	-0.6	567.306	2	44.79	23709000	1	77891	F1:22276	Yes	SteveDorus10401569_female.raw	FBgn0264695			PEAKS DB
TALLDSLSGEK	42.59	1132.6	11	0.6	567.306	2	46.18	139460	2	13145	F2:21665	Yes	SteveDorus10401569_male.raw	FBgn0264695			PEAKS DB
TALLDSLSGEK	37.79	1132.6	11	-0.6	567.306	2	44.79	23709000	1	77890	F1:22205	Yes	SteveDorus10401569_female.raw	FBgn0264695			PEAKS DB
TALLDSLSGEK	36.74	1132.6	11	-0.6	567.306	2	44.79	23709000	1	77889	F1:22186	Yes	SteveDorus10401569_female.raw	FBgn0264695			PEAKS DB
SLVVFYGSQ(+.98)TGTGEEFAGR(+10.01)	58.06	2014.95	19	6.2	1008.49	2	68.81	5416400	2	19571	F2:35254	Yes	SteveDorus10401569_male.raw	FBgn0015623	Deamidation (NQ); 13C(6) 15N(4) Silac label	Q9:Deamidation (NQ):1000.00;R19:13C(6) 15N(4) Silac label:1000.00	PEAKS DB
SLVVFYGSQ(+.98)TGTGEEFAGR(+10.01)	49.55	2014.95	19	6.2	1008.49	2	68.81	5416400	2	19572	F2:35336	Yes	SteveDorus10401569_male.raw	FBgn0015623	Deamidation (NQ); 13C(6) 15N(4) Silac label	Q9:Deamidation (NQ):1000.00;R19:13C(6) 15N(4) Silac label:1000.00	PEAKS DB
SLVVFYGSQ(+.98)TGTGEEFAGR(+10.01)	42.73	2014.95	19	5.6	1008.49	2	67.58	0	1	118293	F1:37921	No	SteveDorus10401569_female.raw	FBgn0015623	Deamidation (NQ); 13C(6) 15N(4) Silac label	Q9:Deamidation (NQ):1000.00;R19:13C(6) 15N(4) Silac label:1000.00	PEAKS DB
SLVVFYGSQ(+.98)TGTGEEFAGR(+10.01)	42.01	2014.95	19	6.2	1008.49	2	68.81	5416400	2	19569	F2:35224	Yes	SteveDorus10401569_male.raw	FBgn0015623	Deamidation (NQ); 13C(6) 15N(4) Silac label	Q9:Deamidation (NQ):1000.00;R19:13C(6) 15N(4) Silac label:1000.00	PEAKS DB
K(+8.01)NYYDFYTYGK(+8.01)	58.04	1476.69	11	-0.7	739.352	2	44.25	10670000	1	77640	F1:21972	Yes	SteveDorus10401569_female.raw	FBgn0002564	13C(6) 15N(2) Silac label	K1:13C(6) 15N(2) Silac label:1000.00;K11:13C(6) 15N(2) Silac label:1000.00	PEAKS DB
ATGFEAFLAK(+8.01)	58.03	1061.56	10	-1.2	531.788	2	62.54	4941800	2	17928	F2:31433	Yes	SteveDorus10401569_male.raw	FBgn0010352	13C(6) 15N(2) Silac label	K10:13C(6) 15N(2) Silac label:1000.00	PEAKS DB
ATGFEAFLAK(+8.01)	53.01	1061.56	10	-1.2	531.788	2	62.54	4941800	2	17927	F2:31429	Yes	SteveDorus10401569_male.raw	FBgn0010352	13C(6) 15N(2) Silac label	K10:13C(6) 15N(2) Silac label:1000.00	PEAKS DB
ATGFEAFLAK(+8.01)	49.23	1061.56	10	-0.3	531.789	2	61.08	8487100	1	84023	F1:33298	No	SteveDorus10401569_female.raw	FBgn0010352	13C(6) 15N(2) Silac label	K10:13C(6) 15N(2) Silac label:1000.00	PEAKS DB
DLNLNM(+15.99)PVVVR(+10.01)	58.03	1294.69	11	0.4	648.355	2	50.97	24725000	2	14733	F2:24709	Yes	SteveDorus10401569_male.raw	FBgn0037643	Oxidation (M); 13C(6) 15N(4) Silac label	M6:Oxidation (M):1000.00;R11:13C(6) 15N(4) Silac label:1000.00	PEAKS DB
DLNLNM(+15.99)PVVVR(+10.01)	43.42	1294.69	11	-1.1	648.354	2	49.92	32558000	1	79833	F1:25941	No	SteveDorus10401569_female.raw	FBgn0037643	Oxidation (M); 13C(6) 15N(4) Silac label	M6:Oxidation (M):1000.00;R11:13C(6) 15N(4) Silac label:1000.00	PEAKS DB
DLNLNM(+15.99)PVVVR(+10.01)	38.04	1294.69	11	0.4	648.355	2	50.97	24725000	2	14732	F2:24617	Yes	SteveDorus10401569_male.raw	FBgn0037643	Oxidation (M); 13C(6) 15N(4) Silac label	M6:Oxidation (M):1000.00;R11:13C(6) 15N(4) Silac label:1000.00	PEAKS DB
GHVFEEN(+.98)QVVGTPM(+15.99)FVVK(+8.01)	58.03	2041.01	18	6.7	1021.52	2	56.73	9438300	1	82358	F1:30234	Yes	SteveDorus10401569_female.raw	FBgn0000559	Deamidation (NQ); Oxidation (M); 13C(6) 15N(2) Silac label	N7:Deamidation (NQ):9.34;M14:Oxidation (M):1000.00;K18:13C(6) 15N(2) Silac label:1000.00	PEAKS DB
IWHHTFYN(+.98)ELR(+10.01)	58.01	1525.73	11	-1.3	509.585	3	48.3	8277800	2	13849	F2:22922	Yes	SteveDorus10401569_male.raw	FBgn0000047:FBgn0000042	Deamidation (NQ); 13C(6) 15N(4) Silac label	N8:Deamidation (NQ):1000.00;R11:13C(6) 15N(4) Silac label:1000.00	PEAKS DB
IWHHTFYN(+.98)ELR(+10.01)	47.62	1525.73	11	-0.8	509.585	3	44.16	2961300	1	77571	F1:21971	No	SteveDorus10401569_female.raw	FBgn0000047:FBgn0000042	Deamidation (NQ); 13C(6) 15N(4) Silac label	N8:Deamidation (NQ):1000.00;R11:13C(6) 15N(4) Silac label:1000.00	PEAKS DB
IWHHTFYN(+.98)ELR(+10.01)	38.17	1525.73	11	-1.8	509.584	3	55.07	0	2	41805	F2:26985	No	SteveDorus10401569_male.raw	FBgn0000047:FBgn0000042	Deamidation (NQ); 13C(6) 15N(4) Silac label	N8:Deamidation (NQ):1000.00;R11:13C(6) 15N(4) Silac label:1000.00	PEAKS DB
IWHHTFYN(+.98)ELR(+10.01)	37.97	1525.73	11	-1.3	509.585	3	48.3	8277800	2	13848	F2:22836	Yes	SteveDorus10401569_male.raw	FBgn0000047:FBgn0000042	Deamidation (NQ); 13C(6) 15N(4) Silac label	N8:Deamidation (NQ):1000.00;R11:13C(6) 15N(4) Silac label:1000.00	PEAKS DB
IWHHTFYN(+.98)ELR(+10.01)	35.61	1525.73	11	8.5	509.59	3	44.23	0	1	108810	F1:21996	No	SteveDorus10401569_female.raw	FBgn0000047:FBgn0000042	Deamidation (NQ); 13C(6) 15N(4) Silac label	N8:Deamidation (NQ):1000.00;R11:13C(6) 15N(4) Silac label:1000.00	PEAKS DB
ASFLAQN(+.98)SSQVVK(+8.01)	58	1386.72	13	9.5	694.375	2	35.2	3946800	2	8587	F2:14141	No	SteveDorus10401569_male.raw	FBgn0027779	Deamidation (NQ); 13C(6) 15N(2) Silac label	N7:Deamidation (NQ):17.01;K13:13C(6) 15N(2) Silac label:1000.00	PEAKS DB
AQM(+15.99)YDLDYPR(+10.01)	57.99	1296.57	10	0.9	649.292	2	37.89	0	2	35863	F2:16205	No	SteveDorus10401569_male.raw	FBgn0002719	Oxidation (M); 13C(6) 15N(4) Silac label	M3:Oxidation (M):1000.00;R10:13C(6) 15N(4) Silac label:1000.00	PEAKS DB
AQM(+15.99)YDLDYPR(+10.01)	39.95	1296.57	10	-0.4	649.291	2	36.22	0	1	105835	F1:16482	No	SteveDorus10401569_female.raw	FBgn0002719	Oxidation (M); 13C(6) 15N(4) Silac label	M3:Oxidation (M):1000.00;R10:13C(6) 15N(4) Silac label:1000.00	PEAKS DB
YFPTQ(+.98)ALNFAFK(+8.01)	57.97	1454.73	12	11.3	728.382	2	85.74	0	2	53567	F2:45652	No	SteveDorus10401569_male.raw	FBgn0003360	Deamidation (NQ); 13C(6) 15N(2) Silac label	Q5:Deamidation (NQ):45.70;K12:13C(6) 15N(2) Silac label:1000.00	PEAKS DB
YFPTQ(+.98)ALNFAFK(+8.01)	45.69	1454.73	12	9.9	728.381	2	85.79	0	2	53601	F2:45691	No	SteveDorus10401569_male.raw	FBgn0003360	Deamidation (NQ); 13C(6) 15N(2) Silac label	Q5:Deamidation (NQ):45.70;K12:13C(6) 15N(2) Silac label:1000.00	PEAKS DB
ELYIAVGN(+.98)LVAK(+8.01)	57.96	1297.74	12	10.3	649.883	2	69.72	0	2	47276	F2:35970	No	SteveDorus10401569_male.raw	FBgn0087002	Deamidation (NQ); 13C(6) 15N(2) Silac label	N8:Deamidation (NQ):1000.00;K12:13C(6) 15N(2) Silac label:1000.00	PEAKS DB
ELYIAVGN(+.98)LVAK(+8.01)	54.52	1297.74	12	11.5	649.883	2	68.7	0	1	118828	F1:38733	No	SteveDorus10401569_female.raw	FBgn0087002	Deamidation (NQ); 13C(6) 15N(2) Silac label	N8:Deamidation (NQ):1000.00;K12:13C(6) 15N(2) Silac label:1000.00	PEAKS DB
ILM(+15.99)GFSTQASR(+10.01)	57.95	1235.62	11	-1.2	618.817	2	30.44	133900	1	71338	F1:12234	No	SteveDorus10401569_female.raw	FBgn0027835	Oxidation (M); 13C(6) 15N(4) Silac label	M3:Oxidation (M):1000.00;R11:13C(6) 15N(4) Silac label:1000.00	PEAKS DB
NINP(+6.01)VLLVN(+.98)ALALAIR(+10.01)	57.95	1720.05	16	3.4	861.036	2	128.35	6799300	1	96269	F1:69098	No	SteveDorus10401569_female.raw	FBgn0000639	R to P (13C5-15N1); Deamidation (NQ); 13C(6) 15N(4) Silac label	P4:R to P (13C5-15N1):1000.00;N9:Deamidation (NQ):108.94;R16:13C(6) 15N(4) Silac label:1000.00	PEAKS DB
DPFFYTFYK	57.94	1226.56	9	-0.3	614.289	2	83.51	0	1	125469	F1:48830	No	SteveDorus10401569_female.raw	FBgn0002564			PEAKS DB
HLGDLGN(+.98)IEATGDC(+57.02)PTK(+8.01)	57.91	1805.83	17	8.3	903.932	2	37.52	375570	1	74930	F1:17452	Yes	SteveDorus10401569_female.raw	FBgn0003462	Deamidation (NQ); Carbamidomethylation; 13C(6) 15N(2) Silac label	N7:Deamidation (NQ):1000.00;C14:Carbamidomethylation:1000.00;K17:13C(6) 15N(2) Silac label:1000.00	PEAKS DB
HLGDLGN(+.98)IEATGDC(+57.02)PTK(+8.01)	55.5	1805.83	17	6.7	903.931	2	39.6	0	2	36466	F2:17352	No	SteveDorus10401569_male.raw	FBgn0003462	Deamidation (NQ); Carbamidomethylation; 13C(6) 15N(2) Silac label	N7:Deamidation (NQ):1000.00;C14:Carbamidomethylation:1000.00;K17:13C(6) 15N(2) Silac label:1000.00	PEAKS DB
AVFVDLEPTVVDEVR(+10.01)	57.9	1696.89	15	-0.4	849.452	2	78.18	118190000	1	89463	F1:45640	Yes	SteveDorus10401569_female.raw	FBgn0003884:FBgn0003885	13C(6) 15N(4) Silac label	R15:13C(6) 15N(4) Silac label:1000.00	PEAKS DB
AVFVDLEPTVVDEVR(+10.01)	50.92	1696.89	15	-0.4	849.452	2	78.18	118190000	1	89462	F1:45307	Yes	SteveDorus10401569_female.raw	FBgn0003884:FBgn0003885	13C(6) 15N(4) Silac label	R15:13C(6) 15N(4) Silac label:1000.00	PEAKS DB
VWHHTFYNELR(+10.01)	57.9	1510.73	11	-0.4	756.374	2	40.74	6915100	1	76265	F1:19625	No	SteveDorus10401569_female.raw	FBgn0000045	13C(6) 15N(4) Silac label	R11:13C(6) 15N(4) Silac label:1000.00	PEAKS DB
VWHHTFYNELR(+10.01)	57	1510.73	11	-0.8	504.585	3	40.74	109830000	1	76243	F1:19623	No	SteveDorus10401569_female.raw	FBgn0000045	13C(6) 15N(4) Silac label	R11:13C(6) 15N(4) Silac label:1000.00	PEAKS DB
VWHHTFYNELR(+10.01)	56.35	1510.73	11	-1.3	504.585	3	44.92	204100000	2	12677	F2:21248	No	SteveDorus10401569_male.raw	FBgn0000045	13C(6) 15N(4) Silac label	R11:13C(6) 15N(4) Silac label:1000.00	PEAKS DB
VWHHTFYNELR(+10.01)	51.37	1510.73	11	-1.5	756.373	2	45.2	49763000	2	12789	F2:21259	No	SteveDorus10401569_male.raw	FBgn0000045	13C(6) 15N(4) Silac label	R11:13C(6) 15N(4) Silac label:1000.00	PEAKS DB
VWHHTFYNELR(+10.01)	50.86	1510.73	11	-1.3	504.585	3	44.92	204100000	2	12676	F2:20706	No	SteveDorus10401569_male.raw	FBgn0000045	13C(6) 15N(4) Silac label	R11:13C(6) 15N(4) Silac label:1000.00	PEAKS DB
VWHHTFYNELR(+10.01)	49.41	1510.73	11	0.1	504.586	3	47.25	209610	2	13527	F2:22357	No	SteveDorus10401569_male.raw	FBgn0000045	13C(6) 15N(4) Silac label	R11:13C(6) 15N(4) Silac label:1000.00	PEAKS DB
VWHHTFYNELR(+10.01)	44.07	1510.73	11	-1.1	756.374	2	41.23	18750000	1	76477	F1:20217	No	SteveDorus10401569_female.raw	FBgn0000045	13C(6) 15N(4) Silac label	R11:13C(6) 15N(4) Silac label:1000.00	PEAKS DB
VWHHTFYNELR(+10.01)	43.33	1510.73	11	-1.3	504.585	3	44.92	204100000	2	12678	F2:21798	No	SteveDorus10401569_male.raw	FBgn0000045	13C(6) 15N(4) Silac label	R11:13C(6) 15N(4) Silac label:1000.00	PEAKS DB
VWHHTFYNELR(+10.01)	40.83	1510.73	11	-3.2	756.372	2	41.93	1022000	1	76759	F1:20434	Yes	SteveDorus10401569_female.raw	FBgn0000045	13C(6) 15N(4) Silac label	R11:13C(6) 15N(4) Silac label:1000.00	PEAKS DB
VWHHTFYNELR(+10.01)	40.08	1510.73	11	-1.2	756.374	2	41.63	4075900	1	76658	F1:20217	Yes	SteveDorus10401569_female.raw	FBgn0000045	13C(6) 15N(4) Silac label	R11:13C(6) 15N(4) Silac label:1000.00	PEAKS DB
VWHHTFYNELR(+10.01)	37.7	1510.73	11	-0.8	504.585	3	40.74	109830000	1	76244	F1:20210	No	SteveDorus10401569_female.raw	FBgn0000045	13C(6) 15N(4) Silac label	R11:13C(6) 15N(4) Silac label:1000.00	PEAKS DB
GIAEVGNVTEVK	57.89	1214.65	12	-0.1	608.332	2	32.75	0	1	104427	F1:13911	No	SteveDorus10401569_female.raw	FBgn0004507			PEAKS DB
VIAC(+57.02)IGETLEER(+10.01)	57.89	1398.71	12	0	700.36	2	48.23	37967000	1	79231	F1:24733	Yes	SteveDorus10401569_female.raw	FBgn0086355	Carbamidomethylation; 13C(6) 15N(4) Silac label	C4:Carbamidomethylation:1000.00;R12:13C(6) 15N(4) Silac label:1000.00	PEAKS DB
VIAC(+57.02)IGETLEER(+10.01)	55.97	1398.71	12	-0.7	700.359	2	49.88	33529000	2	14352	F2:23900	Yes	SteveDorus10401569_male.raw	FBgn0086355	Carbamidomethylation; 13C(6) 15N(4) Silac label	C4:Carbamidomethylation:1000.00;R12:13C(6) 15N(4) Silac label:1000.00	PEAKS DB
VLDTGYP(+6.01)IR(+10.01)	57.88	1048.58	9	-0.5	525.298	2	36.08	11063000	2	8987	F2:15060	No	SteveDorus10401569_male.raw	FBgn0010217	R to P (13C5-15N1); 13C(6) 15N(4) Silac label	P7:R to P (13C5-15N1):1000.00;R9:13C(6) 15N(4) Silac label:1000.00	PEAKS DB
VLDTGYP(+6.01)IR(+10.01)	49.61	1048.58	9	0	525.298	2	36.32	6783000	2	9138	F2:15060	Yes	SteveDorus10401569_male.raw	FBgn0010217	R to P (13C5-15N1); 13C(6) 15N(4) Silac label	P7:R to P (13C5-15N1):1000.00;R9:13C(6) 15N(4) Silac label:1000.00	PEAKS DB
VLDTGYP(+6.01)IR(+10.01)	45.06	1048.58	9	0	525.298	2	34.9	0	1	105310	F1:15526	No	SteveDorus10401569_female.raw	FBgn0010217	R to P (13C5-15N1); 13C(6) 15N(4) Silac label	P7:R to P (13C5-15N1):1000.00;R9:13C(6) 15N(4) Silac label:1000.00	PEAKS DB
VLDTGYP(+6.01)IR(+10.01)	41.64	1048.58	9	0.6	525.299	2	34.05	801260	1	73156	F1:14875	No	SteveDorus10401569_female.raw	FBgn0010217	R to P (13C5-15N1); 13C(6) 15N(4) Silac label	P7:R to P (13C5-15N1):1000.00;R9:13C(6) 15N(4) Silac label:1000.00	PEAKS DB
FVSITQ(+.98)AAAGEYR(+10.01)	57.88	1422.7	13	9.5	712.365	2	50.44	2484900	2	14537	F2:24233	No	SteveDorus10401569_male.raw	FBgn0284408	Deamidation (NQ); 13C(6) 15N(4) Silac label	Q6:Deamidation (NQ):1000.00;R13:13C(6) 15N(4) Silac label:1000.00	PEAKS DB
FVSITQ(+.98)AAAGEYR(+10.01)	57.81	1422.7	13	9.2	712.365	2	48.77	2191000	1	79467	F1:25026	No	SteveDorus10401569_female.raw	FBgn0284408	Deamidation (NQ); 13C(6) 15N(4) Silac label	Q6:Deamidation (NQ):1000.00;R13:13C(6) 15N(4) Silac label:1000.00	PEAKS DB
Q(+.98)ENVEDVLEYYLGPK(+8.01)	57.87	1803.87	15	7.2	902.947	2	100.61	8207800	1	94192	F1:58756	No	SteveDorus10401569_female.raw	FBgn0087002	Deamidation (NQ); 13C(6) 15N(2) Silac label	Q1:Deamidation (NQ):9.40;K15:13C(6) 15N(2) Silac label:1000.00	PEAKS DB
Q(+.98)ENVEDVLEYYLGPK(+8.01)	47.97	1803.87	15	8.1	602.301	3	100.56	1753200	1	94180	F1:58839	No	SteveDorus10401569_female.raw	FBgn0087002	Deamidation (NQ); 13C(6) 15N(2) Silac label	Q1:Deamidation (NQ):0.00;K15:13C(6) 15N(2) Silac label:1000.00	PEAKS DB
Q(+.98)ENVEDVLEYYLGPK(+8.01)	44.91	1803.87	15	7.9	602.301	3	101.04	793420	2	25622	F2:52706	Yes	SteveDorus10401569_male.raw	FBgn0087002	Deamidation (NQ); 13C(6) 15N(2) Silac label	Q1:Deamidation (NQ):4.64;K15:13C(6) 15N(2) Silac label:1000.00	PEAKS DB
LDLGTLEAIQWTK(+8.01)	57.83	1494.82	13	-0.7	499.279	3	88.54	0	2	54506	F2:47083	No	SteveDorus10401569_male.raw	FBgn0000055	13C(6) 15N(2) Silac label	K13:13C(6) 15N(2) Silac label:1000.00	PEAKS DB
LDLGTLEAIQWTK(+8.01)	52.33	1494.82	13	-0.1	748.416	2	88.05	66044000	1	91878	F1:51873	Yes	SteveDorus10401569_female.raw	FBgn0000055	13C(6) 15N(2) Silac label	K13:13C(6) 15N(2) Silac label:1000.00	PEAKS DB
LDLGTLEAIQWTK(+8.01)	43.98	1494.82	13	-1	748.415	2	87.92	142000000	1	91843	F1:51469	Yes	SteveDorus10401569_female.raw	FBgn0000055	13C(6) 15N(2) Silac label	K13:13C(6) 15N(2) Silac label:1000.00	PEAKS DB
LDLGTLEAIQWTK(+8.01)	35.33	1494.82	13	-0.1	748.416	2	88.05	66044000	1	91879	F1:51903	Yes	SteveDorus10401569_female.raw	FBgn0000055	13C(6) 15N(2) Silac label	K13:13C(6) 15N(2) Silac label:1000.00	PEAKS DB
IPVGAETLGR(+10.01)	57.82	1021.58	10	-1.4	511.796	2	27.82	285120000	1	70053	F1:10616	Yes	SteveDorus10401569_female.raw	FBgn0010217	13C(6) 15N(4) Silac label	R10:13C(6) 15N(4) Silac label:1000.00	PEAKS DB
IPVGAETLGR(+10.01)	55.8	1021.58	10	-0.1	511.797	2	28.88	1023100	1	70525	F1:11203	No	SteveDorus10401569_female.raw	FBgn0010217	13C(6) 15N(4) Silac label	R10:13C(6) 15N(4) Silac label:1000.00	PEAKS DB
IPVGAETLGR(+10.01)	55.42	1021.58	10	-0.4	511.797	2	29.51	163770000	2	6084	F2:10686	Yes	SteveDorus10401569_male.raw	FBgn0010217	13C(6) 15N(4) Silac label	R10:13C(6) 15N(4) Silac label:1000.00	PEAKS DB
IPVGAETLGR(+10.01)	54.63	1021.58	10	-0.4	511.797	2	29.51	163770000	2	6082	F2:10124	Yes	SteveDorus10401569_male.raw	FBgn0010217	13C(6) 15N(4) Silac label	R10:13C(6) 15N(4) Silac label:1000.00	PEAKS DB
IPVGAETLGR(+10.01)	53.6	1021.58	10	-0.4	511.797	2	29.51	163770000	2	6083	F2:10647	Yes	SteveDorus10401569_male.raw	FBgn0010217	13C(6) 15N(4) Silac label	R10:13C(6) 15N(4) Silac label:1000.00	PEAKS DB
IPVGAETLGR(+10.01)	51.27	1021.58	10	-1.4	511.796	2	27.82	285120000	1	70054	F1:10644	Yes	SteveDorus10401569_female.raw	FBgn0010217	13C(6) 15N(4) Silac label	R10:13C(6) 15N(4) Silac label:1000.00	PEAKS DB
IPVGAETLGR(+10.01)	46.29	1021.58	10	-0.6	511.797	2	30.83	255280	2	6658	F2:11230	Yes	SteveDorus10401569_male.raw	FBgn0010217	13C(6) 15N(4) Silac label	R10:13C(6) 15N(4) Silac label:1000.00	PEAKS DB
IPVGAETLGR(+10.01)	40.21	1021.58	10	-1.4	511.796	2	27.82	285120000	1	70052	F1:9998	Yes	SteveDorus10401569_female.raw	FBgn0010217	13C(6) 15N(4) Silac label	R10:13C(6) 15N(4) Silac label:1000.00	PEAKS DB
IPVGAETLGR(+10.01)	35.34	1021.58	10	-0.6	511.797	2	30.83	255280	2	6657	F2:11178	Yes	SteveDorus10401569_male.raw	FBgn0010217	13C(6) 15N(4) Silac label	R10:13C(6) 15N(4) Silac label:1000.00	PEAKS DB
IDVYYNEASSGK(+8.01)	57.81	1352.63	12	-0.7	677.324	2	29.91	0	2	32827	F2:10626	No	SteveDorus10401569_male.raw	FBgn0003890	13C(6) 15N(2) Silac label	K12:13C(6) 15N(2) Silac label:1000.00	PEAKS DB
LALDLEIATYR	57.8	1276.7	11	-0.9	639.358	2	74.58	1559700	2	21337	F2:39143	No	SteveDorus10401569_male.raw				PEAKS DB
LALDLEIATYR	52.08	1276.7	11	-0.5	639.358	2	73.56	1745700	1	88159	F1:42260	No	SteveDorus10401569_female.raw				PEAKS DB
IGLQVAAVK(+8.01)	57.79	905.579	9	-0.8	453.796	2	33.97	0	2	34318	F2:13374	No	SteveDorus10401569_male.raw	FBgn0015245	13C(6) 15N(2) Silac label	K9:13C(6) 15N(2) Silac label:1000.00	PEAKS DB
IGLQVAAVK(+8.01)	55.15	905.579	9	-0.9	453.796	2	32.26	15833000	1	72268	F1:13489	Yes	SteveDorus10401569_female.raw	FBgn0015245	13C(6) 15N(2) Silac label	K9:13C(6) 15N(2) Silac label:1000.00	PEAKS DB
IGLQVAAVK(+8.01)	53.03	905.579	9	-0.9	453.796	2	32.26	15833000	1	72267	F1:13482	Yes	SteveDorus10401569_female.raw	FBgn0015245	13C(6) 15N(2) Silac label	K9:13C(6) 15N(2) Silac label:1000.00	PEAKS DB
IGLQVAAVK(+8.01)	36.2	905.579	9	-0.9	453.796	2	32.26	15833000	1	72266	F1:13412	Yes	SteveDorus10401569_female.raw	FBgn0015245	13C(6) 15N(2) Silac label	K9:13C(6) 15N(2) Silac label:1000.00	PEAKS DB
SIDSSLDWSANFVK(+8.01)	57.79	1575.77	14	-0.3	788.89	2	76.95	37860000	2	21881	F2:40719	Yes	SteveDorus10401569_male.raw	FBgn0261955	13C(6) 15N(2) Silac label	K14:13C(6) 15N(2) Silac label:1000.00	PEAKS DB
C(+57.02)IEK(+8.01)LEGVETTN(+.98)EDQK(+8.01)	57.78	1908.9	16	4.3	955.459	2	23.09	1132300	1	67550	F1:6584	Yes	SteveDorus10401569_female.raw	FBgn0015245	Carbamidomethylation; 13C(6) 15N(2) Silac label; Deamidation (NQ)	C1:Carbamidomethylation:1000.00;K4:13C(6) 15N(2) Silac label:1000.00;N12:Deamidation (NQ):47.09;K16:13C(6) 15N(2) Silac label:1000.00	PEAKS DB
C(+57.02)IEK(+8.01)LEGVETTN(+.98)EDQK(+8.01)	43.43	1908.9	16	4.3	955.459	2	23.09	1132300	1	67552	F1:6626	Yes	SteveDorus10401569_female.raw	FBgn0015245	Carbamidomethylation; 13C(6) 15N(2) Silac label; Deamidation (NQ)	C1:Carbamidomethylation:1000.00;K4:13C(6) 15N(2) Silac label:1000.00;N12:Deamidation (NQ):32.46;K16:13C(6) 15N(2) Silac label:1000.00	PEAKS DB
C(+57.02)IEK(+8.01)LEGVETTN(+.98)EDQK(+8.01)	42.15	1908.9	16	4.3	955.459	2	23.09	1132300	1	67551	F1:6613	Yes	SteveDorus10401569_female.raw	FBgn0015245	Carbamidomethylation; 13C(6) 15N(2) Silac label; Deamidation (NQ)	C1:Carbamidomethylation:1000.00;K4:13C(6) 15N(2) Silac label:1000.00;N12:Deamidation (NQ):47.09;K16:13C(6) 15N(2) Silac label:1000.00	PEAKS DB
YFDLASIDSK(+8.01)	57.78	1165.57	10	-1.1	583.794	2	58.32	0	1	114294	F1:31459	No	SteveDorus10401569_female.raw	FBgn0024957	13C(6) 15N(2) Silac label	K10:13C(6) 15N(2) Silac label:1000.00	PEAKS DB
TLAVLGLGR(+10.01)	57.77	908.568	9	-1	455.291	2	52.35	0	1	111791	F1:27329	No	SteveDorus10401569_female.raw	FBgn0032350	13C(6) 15N(4) Silac label	R9:13C(6) 15N(4) Silac label:1000.00	PEAKS DB
TLAVLGLGR(+10.01)	52.1	908.568	9	-0.2	455.291	2	54.03	346130	2	15594	F2:26354	Yes	SteveDorus10401569_male.raw	FBgn0032350	13C(6) 15N(4) Silac label	R9:13C(6) 15N(4) Silac label:1000.00	PEAKS DB
TLAVLGLGR(+10.01)	48.06	908.568	9	-0.2	455.291	2	54.03	346130	2	15595	F2:26375	Yes	SteveDorus10401569_male.raw	FBgn0032350	13C(6) 15N(4) Silac label	R9:13C(6) 15N(4) Silac label:1000.00	PEAKS DB
LC(+57.02)TMVTEAEVER(+10.01)	57.77	1446.67	12	0.2	724.344	2	38.45	3622600	1	75255	F1:18056	Yes	SteveDorus10401569_female.raw	FBgn0038271	Carbamidomethylation; 13C(6) 15N(4) Silac label	C2:Carbamidomethylation:1000.00;R12:13C(6) 15N(4) Silac label:1000.00	PEAKS DB
LC(+57.02)TMVTEAEVER(+10.01)	52.27	1446.67	12	0.2	724.344	2	38.45	3622600	1	75256	F1:18098	Yes	SteveDorus10401569_female.raw	FBgn0038271	Carbamidomethylation; 13C(6) 15N(4) Silac label	C2:Carbamidomethylation:1000.00;R12:13C(6) 15N(4) Silac label:1000.00	PEAKS DB
LETAPFDPR(+10.01)	57.76	1054.53	9	0.3	528.274	2	33.35	0	1	104672	F1:14354	No	SteveDorus10401569_female.raw	FBgn0031066	13C(6) 15N(4) Silac label	R9:13C(6) 15N(4) Silac label:1000.00	PEAKS DB
LETAPFDPR(+10.01)	43.46	1054.53	9	-0.7	528.273	2	35.2	0	2	34807	F2:14274	No	SteveDorus10401569_male.raw	FBgn0031066	13C(6) 15N(4) Silac label	R9:13C(6) 15N(4) Silac label:1000.00	PEAKS DB
GYNFGLWK(+8.01)	57.69	991.501	8	-0.8	496.757	2	65.57	21029000	2	18695	F2:33279	No	SteveDorus10401569_male.raw	FBgn0004363	13C(6) 15N(2) Silac label	K8:13C(6) 15N(2) Silac label:1000.00	PEAKS DB
GYNFGLWK(+8.01)	57.68	991.501	8	-0.2	496.757	2	64.11	37500000	1	84992	F1:35343	No	SteveDorus10401569_female.raw	FBgn0004363	13C(6) 15N(2) Silac label	K8:13C(6) 15N(2) Silac label:1000.00	PEAKS DB
GYNFGLWK(+8.01)	54.82	991.501	8	-0.8	496.757	2	65.57	21029000	2	18694	F2:33275	No	SteveDorus10401569_male.raw	FBgn0004363	13C(6) 15N(2) Silac label	K8:13C(6) 15N(2) Silac label:1000.00	PEAKS DB
LIVAQ(+.98)INPK(+8.01)	57.65	1003.62	9	13.9	502.822	2	33.71	22826000	2	7923	F2:13118	No	SteveDorus10401569_male.raw	FBgn0039737	Deamidation (NQ); 13C(6) 15N(2) Silac label	Q5:Deamidation (NQ):51.51;K9:13C(6) 15N(2) Silac label:1000.00	PEAKS DB
LIVAQ(+.98)INPK(+8.01)	49.98	1003.62	9	13.9	502.822	2	33.71	22826000	2	7922	F2:13033	No	SteveDorus10401569_male.raw	FBgn0039737	Deamidation (NQ); 13C(6) 15N(2) Silac label	Q5:Deamidation (NQ):44.72;K9:13C(6) 15N(2) Silac label:1000.00	PEAKS DB
LIVAQ(+.98)INPK(+8.01)	48.76	1003.62	9	12.6	502.822	2	31.68	0	1	103975	F1:13114	No	SteveDorus10401569_female.raw	FBgn0039737	Deamidation (NQ); 13C(6) 15N(2) Silac label	Q5:Deamidation (NQ):33.91;K9:13C(6) 15N(2) Silac label:1000.00	PEAKS DB
NLYVIAVHGIR(+10.01)	57.65	1263.73	11	-0.8	632.873	2	53.78	1937600	2	15529	F2:26195	Yes	SteveDorus10401569_male.raw	FBgn0010078	13C(6) 15N(4) Silac label	R11:13C(6) 15N(4) Silac label:1000.00	PEAKS DB
NLYVIAVHGIR(+10.01)	57.04	1263.73	11	-1	632.873	2	51.65	15411000	1	80430	F1:26767	Yes	SteveDorus10401569_female.raw	FBgn0010078	13C(6) 15N(4) Silac label	R11:13C(6) 15N(4) Silac label:1000.00	PEAKS DB
NLYVIAVHGIR(+10.01)	56.19	1263.73	11	-1	632.873	2	51.65	15411000	1	80431	F1:26812	Yes	SteveDorus10401569_female.raw	FBgn0010078	13C(6) 15N(4) Silac label	R11:13C(6) 15N(4) Silac label:1000.00	PEAKS DB
NLYVIAVHGIR(+10.01)	55.73	1263.73	11	-0.8	632.873	2	53.78	1937600	2	15528	F2:26138	Yes	SteveDorus10401569_male.raw	FBgn0010078	13C(6) 15N(4) Silac label	R11:13C(6) 15N(4) Silac label:1000.00	PEAKS DB
GYNFGLWK	57.64	983.486	8	-0.3	492.75	2	64.12	3472700	1	85007	F1:35449	Yes	SteveDorus10401569_female.raw	FBgn0004363			PEAKS DB
GYNFGLWK	56.43	983.486	8	-0.3	492.75	2	64.12	3472700	1	85006	F1:35436	Yes	SteveDorus10401569_female.raw	FBgn0004363			PEAKS DB
GYLTVATLR(+10.01)	57.63	1002.57	9	-1.1	502.294	2	46.26	23721000	1	78454	F1:23151	No	SteveDorus10401569_female.raw	FBgn0033027	13C(6) 15N(4) Silac label	R9:13C(6) 15N(4) Silac label:1000.00	PEAKS DB
GYLTVATLR(+10.01)	52.32	1002.57	9	-0.5	502.294	2	48.04	21304000	2	13753	F2:22633	No	SteveDorus10401569_male.raw	FBgn0033027	13C(6) 15N(4) Silac label	R9:13C(6) 15N(4) Silac label:1000.00	PEAKS DB
GYLTVATLR(+10.01)	35.38	1002.57	9	-2.2	502.293	2	48.6	0	2	39617	F2:23179	No	SteveDorus10401569_male.raw	FBgn0033027	13C(6) 15N(4) Silac label	R9:13C(6) 15N(4) Silac label:1000.00	PEAKS DB
DTINNVQQAVGK(+8.01)	57.63	1293.68	12	-0.4	647.845	2	29.81	3922100	2	6208	F2:10545	Yes	SteveDorus10401569_male.raw	FBgn0266064	13C(6) 15N(2) Silac label	K12:13C(6) 15N(2) Silac label:1000.00	PEAKS DB
M(+15.99)IQ(+.98)AGN(+.98)GEVSITNDGATILK(+8.01)	57.61	2057.01	20	-3	1029.51	2	58.01	0	1	114160	F1:31248	No	SteveDorus10401569_female.raw	FBgn0032444	Oxidation (M); Deamidation (NQ); 13C(6) 15N(2) Silac label	M1:Oxidation (M):1000.00;Q3:Deamidation (NQ):88.78;N6:Deamidation (NQ):69.87;K20:13C(6) 15N(2) Silac label:1000.00	PEAKS DB
DLEAIVQ(+.98)PVIAK(+8.01)	57.58	1303.75	12	9.6	652.888	2	69.96	3354600	2	20012	F2:36134	Yes	SteveDorus10401569_male.raw	FBgn0001218	Deamidation (NQ); 13C(6) 15N(2) Silac label	Q7:Deamidation (NQ):1000.00;K12:13C(6) 15N(2) Silac label:1000.00	PEAKS DB
DLEAIVQ(+.98)PVIAK(+8.01)	53.43	1303.75	12	10.7	652.888	2	69.14	4979500	1	86717	F1:39017	No	SteveDorus10401569_female.raw	FBgn0001218	Deamidation (NQ); 13C(6) 15N(2) Silac label	Q7:Deamidation (NQ):1000.00;K12:13C(6) 15N(2) Silac label:1000.00	PEAKS DB
DLEAIVQ(+.98)PVIAK(+8.01)	49.62	1303.75	12	9.6	652.888	2	69.96	3354600	2	20011	F2:36107	Yes	SteveDorus10401569_male.raw	FBgn0001218	Deamidation (NQ); 13C(6) 15N(2) Silac label	Q7:Deamidation (NQ):1000.00;K12:13C(6) 15N(2) Silac label:1000.00	PEAKS DB
DLEAIVQ(+.98)PVIAK(+8.01)	35.2	1303.75	12	9.6	652.888	2	69.96	3354600	2	20010	F2:36039	Yes	SteveDorus10401569_male.raw	FBgn0001218	Deamidation (NQ); 13C(6) 15N(2) Silac label	Q7:Deamidation (NQ):1000.00;K12:13C(6) 15N(2) Silac label:1000.00	PEAKS DB
IN(+.98)ELTTANVSLVSIK(+8.01)	57.55	1609.9	15	8.6	805.965	2	64.65	14274000	2	18441	F2:32736	No	SteveDorus10401569_male.raw	FBgn0003149	Deamidation (NQ); 13C(6) 15N(2) Silac label	N2:Deamidation (NQ):28.96;K15:13C(6) 15N(2) Silac label:1000.00	PEAKS DB
NNSALPLVFK(+8.01)	57.51	1109.63	10	-2.4	555.822	2	56.25	0	1	113464	F1:30096	No	SteveDorus10401569_female.raw	FBgn0029687	13C(6) 15N(2) Silac label	K10:13C(6) 15N(2) Silac label:1000.00	PEAKS DB
NNSALPLVFK(+8.01)	51.68	1109.63	10	-1.3	555.823	2	56.02	193160	1	82118	F1:29957	Yes	SteveDorus10401569_female.raw	FBgn0029687	13C(6) 15N(2) Silac label	K10:13C(6) 15N(2) Silac label:1000.00	PEAKS DB
NNSALPLVFK(+8.01)	50.58	1109.63	10	-0.4	555.823	2	56.11	0	1	113401	F1:29996	No	SteveDorus10401569_female.raw	FBgn0029687	13C(6) 15N(2) Silac label	K10:13C(6) 15N(2) Silac label:1000.00	PEAKS DB
TPEADVTGLTEGK(+8.01)	57.49	1324.66	13	-1.4	663.336	2	32.86	0	1	104470	F1:13997	No	SteveDorus10401569_female.raw	FBgn0005666	13C(6) 15N(2) Silac label	K13:13C(6) 15N(2) Silac label:1000.00	PEAKS DB
TPEADVTGLTEGK(+8.01)	48.19	1324.66	13	2.4	663.339	2	32.93	0	1	104489	F1:14043	No	SteveDorus10401569_female.raw	FBgn0005666	13C(6) 15N(2) Silac label	K13:13C(6) 15N(2) Silac label:1000.00	PEAKS DB
GYDYGGIFR(+10.01)	57.48	1056.49	9	-0.8	529.252	2	55.11	1698000	2	15855	F2:26929	No	SteveDorus10401569_male.raw	FBgn0283427	13C(6) 15N(4) Silac label	R9:13C(6) 15N(4) Silac label:1000.00	PEAKS DB
GYDYGGIFR(+10.01)	55.56	1056.49	9	-2.1	529.251	2	53.43	3216500	1	81058	F1:27971	No	SteveDorus10401569_female.raw	FBgn0283427	13C(6) 15N(4) Silac label	R9:13C(6) 15N(4) Silac label:1000.00	PEAKS DB
DLEEAN(+.98)IQHESTLAN(+.98)LR	57.47	1953.93	17	13.8	977.985	2	48.64	63888000	1	79418	F1:24900	Yes	SteveDorus10401569_female.raw	FBgn0264695	Deamidation (NQ)	N6:Deamidation (NQ):32.28;N15:Deamidation (NQ):67.12	PEAKS DB
LEQ(+.98)TLDELEDSLER(+10.01)	57.47	1699.8	14	7.3	850.915	2	75.48	89535000	2	21548	F2:39564	Yes	SteveDorus10401569_male.raw	FBgn0264695	Deamidation (NQ); 13C(6) 15N(4) Silac label	Q3:Deamidation (NQ):1000.00;R14:13C(6) 15N(4) Silac label:1000.00	PEAKS DB
LEQ(+.98)TLDELEDSLER(+10.01)	42.48	1699.8	14	7.1	567.612	3	75.45	236490	2	21541	F2:39687	No	SteveDorus10401569_male.raw	FBgn0264695	Deamidation (NQ); 13C(6) 15N(4) Silac label	Q3:Deamidation (NQ):1000.00;R14:13C(6) 15N(4) Silac label:1000.00	PEAKS DB
LEQ(+.98)TLDELEDSLER(+10.01)	41.76	1699.8	14	7.3	850.915	2	75.48	89535000	2	21550	F2:39955	Yes	SteveDorus10401569_male.raw	FBgn0264695	Deamidation (NQ); 13C(6) 15N(4) Silac label	Q3:Deamidation (NQ):1000.00;R14:13C(6) 15N(4) Silac label:1000.00	PEAKS DB
LEQ(+.98)TLDELEDSLER(+10.01)	40.49	1699.8	14	8	850.915	2	74.38	159220000	1	88430	F1:42749	No	SteveDorus10401569_female.raw	FBgn0264695	Deamidation (NQ); 13C(6) 15N(4) Silac label	Q3:Deamidation (NQ):1000.00;R14:13C(6) 15N(4) Silac label:1000.00	PEAKS DB
TAFGTFGGSLK(+8.01)	57.45	1092.57	11	-0.7	547.292	2	48.04	6856300	2	13749	F2:22732	Yes	SteveDorus10401569_male.raw	FBgn0040064	13C(6) 15N(2) Silac label	K11:13C(6) 15N(2) Silac label:1000.00	PEAKS DB
TAFGTFGGSLK(+8.01)	49.31	1092.57	11	-0.7	547.292	2	48.04	6856300	2	13748	F2:22706	Yes	SteveDorus10401569_male.raw	FBgn0040064	13C(6) 15N(2) Silac label	K11:13C(6) 15N(2) Silac label:1000.00	PEAKS DB
GAYEEGQEQ(+.98)LEAVR	57.45	1578.72	14	8.3	790.372	2	37.13	25745000	1	74726	F1:16992	Yes	SteveDorus10401569_female.raw	FBgn0264695	Deamidation (NQ)	Q9:Deamidation (NQ):14.04	PEAKS DB
ANIDAN(+.98)GVVNC(+57.02)K(+8.01)	57.44	1282.61	12	0.6	642.311	2	22.36	0	2	30100	F2:5542	No	SteveDorus10401569_male.raw	FBgn0003071	Deamidation (NQ); Carbamidomethylation; 13C(6) 15N(2) Silac label	N6:Deamidation (NQ):25.11;C11:Carbamidomethylation:1000.00;K12:13C(6) 15N(2) Silac label:1000.00	PEAKS DB
LETNFNTLQTK(+8.01)	57.4	1315.69	11	-0.3	658.85	2	34.17	15483000	1	73227	F1:14885	Yes	SteveDorus10401569_female.raw	FBgn0000667	13C(6) 15N(2) Silac label	K11:13C(6) 15N(2) Silac label:1000.00	PEAKS DB
LETNFNTLQTK(+8.01)	55.24	1315.69	11	-0.9	658.85	2	35.99	15567000	2	8941	F2:14797	Yes	SteveDorus10401569_male.raw	FBgn0000667	13C(6) 15N(2) Silac label	K11:13C(6) 15N(2) Silac label:1000.00	PEAKS DB
LETNFNTLQTK(+8.01)	55.05	1315.69	11	-0.9	658.85	2	35.99	15567000	2	8940	F2:14720	Yes	SteveDorus10401569_male.raw	FBgn0000667	13C(6) 15N(2) Silac label	K11:13C(6) 15N(2) Silac label:1000.00	PEAKS DB
LETNFNTLQTK(+8.01)	49.95	1315.69	11	-0.9	658.85	2	35.99	15567000	2	8939	F2:14715	Yes	SteveDorus10401569_male.raw	FBgn0000667	13C(6) 15N(2) Silac label	K11:13C(6) 15N(2) Silac label:1000.00	PEAKS DB
LETNFNTLQTK(+8.01)	43.24	1315.69	11	-0.3	658.85	2	34.17	15483000	1	73226	F1:14839	Yes	SteveDorus10401569_female.raw	FBgn0000667	13C(6) 15N(2) Silac label	K11:13C(6) 15N(2) Silac label:1000.00	PEAKS DB
LVNFLTPN(+.98)M(+15.99)SIVDVNIR(+10.01)	57.4	1971.04	17	6.6	986.533	2	86.58	927030	1	91542	F1:50701	No	SteveDorus10401569_female.raw	FBgn0033367	Deamidation (NQ); Oxidation (M); 13C(6) 15N(4) Silac label	N8:Deamidation (NQ):68.55;M9:Oxidation (M):1000.00;R17:13C(6) 15N(4) Silac label:1000.00	PEAKS DB
VLSIGDGIAR	57.37	999.571	10	-0.9	500.793	2	39.28	17095000	1	75676	F1:18756	Yes	SteveDorus10401569_female.raw	FBgn0011211			PEAKS DB
VLSIGDGIAR	48.27	999.571	10	-0.9	500.793	2	39.28	17095000	1	75675	F1:18665	Yes	SteveDorus10401569_female.raw	FBgn0011211			PEAKS DB
ENLSQ(+.98)FVNDPK(+8.01)	57.37	1298.62	11	9.7	650.325	2	40.09	0	1	107283	F1:19209	No	SteveDorus10401569_female.raw	FBgn0002564	Deamidation (NQ); 13C(6) 15N(2) Silac label	Q5:Deamidation (NQ):36.24;K11:13C(6) 15N(2) Silac label:1000.00	PEAKS DB
MSLEDLQ(+.98)LQK(+8.01)	57.35	1212.62	10	11.1	607.322	2	55.84	13911000	1	82052	F1:29626	Yes	SteveDorus10401569_female.raw	FBgn0000639	Deamidation (NQ); 13C(6) 15N(2) Silac label	Q7:Deamidation (NQ):51.51;K10:13C(6) 15N(2) Silac label:1000.00	PEAKS DB
MSLEDLQ(+.98)LQK(+8.01)	57.34	1212.62	10	11.1	607.322	2	55.84	13911000	1	82053	F1:29710	Yes	SteveDorus10401569_female.raw	FBgn0000639	Deamidation (NQ); 13C(6) 15N(2) Silac label	Q7:Deamidation (NQ):31.86;K10:13C(6) 15N(2) Silac label:1000.00	PEAKS DB
GTGGAFVLVLYDEIK(+8.01)	57.33	1588.86	15	-1.5	795.436	2	101	0	2	58073	F2:52686	No	SteveDorus10401569_male.raw	FBgn0003360	13C(6) 15N(2) Silac label	K15:13C(6) 15N(2) Silac label:1000.00	PEAKS DB
SAQN(+.98)TQDQPIFVR(+10.01)	57.31	1513.74	13	7.1	757.883	2	32.43	0	2	33796	F2:12407	No	SteveDorus10401569_male.raw		Deamidation (NQ); 13C(6) 15N(4) Silac label	N4:Deamidation (NQ):15.10;R13:13C(6) 15N(4) Silac label:1000.00	PEAKS DB
TLDFIPQ(+.98)SPK(+8.01)	57.31	1153.61	10	11.6	577.819	2	51.08	2228700	2	14754	F2:24626	No	SteveDorus10401569_male.raw	FBgn0001145	Deamidation (NQ); 13C(6) 15N(2) Silac label	Q7:Deamidation (NQ):1000.00;K10:13C(6) 15N(2) Silac label:1000.00	PEAKS DB
TLDFIPQ(+.98)SPK(+8.01)	49.23	1153.61	10	12.3	577.82	2	49.55	0	1	110803	F1:25554	No	SteveDorus10401569_female.raw	FBgn0001145	Deamidation (NQ); 13C(6) 15N(2) Silac label	Q7:Deamidation (NQ):1000.00;K10:13C(6) 15N(2) Silac label:1000.00	PEAKS DB
AM(+15.99)VGIVAGGGR(+10.01)	57.29	1012.54	11	-1.6	507.275	2	17.75	0	1	98158	F1:2895	No	SteveDorus10401569_female.raw	FBgn0261602	Oxidation (M); 13C(6) 15N(4) Silac label	M2:Oxidation (M):1000.00;R11:13C(6) 15N(4) Silac label:1000.00	PEAKS DB
AM(+15.99)VGIVAGGGR(+10.01)	52.58	1012.54	11	-1.5	507.275	2	17.31	29737	1	65045	F1:2635	Yes	SteveDorus10401569_female.raw	FBgn0261602	Oxidation (M); 13C(6) 15N(4) Silac label	M2:Oxidation (M):1000.00;R11:13C(6) 15N(4) Silac label:1000.00	PEAKS DB
AM(+15.99)VGIVAGGGR(+10.01)	43.54	1012.54	11	-1.5	507.275	2	17.31	29737	1	65046	F1:2653	Yes	SteveDorus10401569_female.raw	FBgn0261602	Oxidation (M); 13C(6) 15N(4) Silac label	M2:Oxidation (M):1000.00;R11:13C(6) 15N(4) Silac label:1000.00	PEAKS DB
AM(+15.99)VGIVAGGGR(+10.01)	41.93	1012.54	11	-1.5	507.275	2	17.31	29737	1	65047	F1:2662	Yes	SteveDorus10401569_female.raw	FBgn0261602	Oxidation (M); 13C(6) 15N(4) Silac label	M2:Oxidation (M):1000.00;R11:13C(6) 15N(4) Silac label:1000.00	PEAKS DB
GLSVLVYGSIPK(+8.01)	57.28	1239.73	12	-0.2	620.873	2	68.18	800810	1	86396	F1:38368	No	SteveDorus10401569_female.raw	FBgn0037912	13C(6) 15N(2) Silac label	K12:13C(6) 15N(2) Silac label:1000.00	PEAKS DB
GLSVLVYGSIPK(+8.01)	46.84	1239.73	12	-2.2	620.872	2	69.49	1147100	2	19864	F2:35776	No	SteveDorus10401569_male.raw	FBgn0037912	13C(6) 15N(2) Silac label	K12:13C(6) 15N(2) Silac label:1000.00	PEAKS DB
GLFNFFYYAK(+8.01)	57.28	1276.64	10	-0.8	639.325	2	97.61	0	1	131218	F1:57242	No	SteveDorus10401569_female.raw	FBgn0002564:FBgn0002563:FBgn0002562	13C(6) 15N(2) Silac label	K10:13C(6) 15N(2) Silac label:1000.00	PEAKS DB
VVFM(+15.99)QM(+15.99)NLM(+15.99)EK(+8.01)	57.23	1424.66	11	-0.9	713.336	2	27.1	71304000	1	69694	F1:10170	Yes	SteveDorus10401569_female.raw		Oxidation (M); 13C(6) 15N(2) Silac label	M4:Oxidation (M):1000.00;M6:Oxidation (M):1000.00;M9:Oxidation (M):1000.00;K11:13C(6) 15N(2) Silac label:1000.00	PEAKS DB
VVFM(+15.99)QM(+15.99)NLM(+15.99)EK(+8.01)	43.33	1424.66	11	-0.9	713.336	2	27.1	71304000	1	69695	F1:10203	Yes	SteveDorus10401569_female.raw		Oxidation (M); 13C(6) 15N(2) Silac label	M4:Oxidation (M):1000.00;M6:Oxidation (M):1000.00;M9:Oxidation (M):1000.00;K11:13C(6) 15N(2) Silac label:1000.00	PEAKS DB
YDGIILNTK(+8.01)	57.17	1043.57	9	-1.1	522.794	2	38.5	4376800	2	10054	F2:16549	No	SteveDorus10401569_male.raw	FBgn0013325	13C(6) 15N(2) Silac label	K9:13C(6) 15N(2) Silac label:1000.00	PEAKS DB
YDGIILNTK(+8.01)	52.09	1043.57	9	-1.1	522.794	2	38.5	4376800	2	10055	F2:16609	No	SteveDorus10401569_male.raw	FBgn0013325	13C(6) 15N(2) Silac label	K9:13C(6) 15N(2) Silac label:1000.00	PEAKS DB
YDGIILNTK(+8.01)	48.04	1043.57	9	-0.4	522.794	2	36.57	8386500	1	74432	F1:16710	No	SteveDorus10401569_female.raw	FBgn0013325	13C(6) 15N(2) Silac label	K9:13C(6) 15N(2) Silac label:1000.00	PEAKS DB
NFGIGQ(+.98)NVQPK(+8.01)	57.17	1209.62	11	12.6	605.827	2	29.09	0	1	102932	F1:11176	No	SteveDorus10401569_female.raw	FBgn0014026	Deamidation (NQ); 13C(6) 15N(2) Silac label	Q6:Deamidation (NQ):19.16;K11:13C(6) 15N(2) Silac label:1000.00	PEAKS DB
VALVYGQM(+15.99)N(+.98)EPPGAR(+10.01)	57.16	1627.79	15	7.9	814.909	2	35.74	1929700	1	73995	F1:16198	Yes	SteveDorus10401569_female.raw	FBgn0010217	Oxidation (M); Deamidation (NQ); 13C(6) 15N(4) Silac label	M8:Oxidation (M):1000.00;N9:Deamidation (NQ):28.86;R15:13C(6) 15N(4) Silac label:1000.00	PEAKS DB
VALVYGQM(+15.99)N(+.98)EPPGAR(+10.01)	44.13	1627.79	15	4.3	814.906	2	38.62	0	2	36137	F2:16722	No	SteveDorus10401569_male.raw	FBgn0010217	Oxidation (M); Deamidation (NQ); 13C(6) 15N(4) Silac label	M8:Oxidation (M):1000.00;N9:Deamidation (NQ):10.42;R15:13C(6) 15N(4) Silac label:1000.00	PEAKS DB
GNDM(+15.99)QIGTYVEK(+8.01)	57.15	1377.63	12	-0.3	689.823	2	24	2947600	1	68022	F1:7358	Yes	SteveDorus10401569_female.raw	FBgn0017566	Oxidation (M); 13C(6) 15N(2) Silac label	M4:Oxidation (M):1000.00;K12:13C(6) 15N(2) Silac label:1000.00	PEAKS DB
GNDM(+15.99)QIGTYVEK(+8.01)	43.43	1377.63	12	2.2	689.825	2	25.5	1843600	2	4377	F2:7817	Yes	SteveDorus10401569_male.raw	FBgn0017566	Oxidation (M); 13C(6) 15N(2) Silac label	M4:Oxidation (M):1000.00;K12:13C(6) 15N(2) Silac label:1000.00	PEAKS DB
GNDM(+15.99)QIGTYVEK(+8.01)	43.29	1377.63	12	-0.3	689.823	2	24	2947600	1	68021	F1:7246	Yes	SteveDorus10401569_female.raw	FBgn0017566	Oxidation (M); 13C(6) 15N(2) Silac label	M4:Oxidation (M):1000.00;K12:13C(6) 15N(2) Silac label:1000.00	PEAKS DB
VTQLTGFGTIVNPN(+.98)EVEVK(+8.01)	57.14	2053.08	19	6.1	1027.55	2	72.51	15291000	2	20768	F2:37835	Yes	SteveDorus10401569_male.raw	FBgn0036762	Deamidation (NQ); 13C(6) 15N(2) Silac label	N14:Deamidation (NQ):26.31;K19:13C(6) 15N(2) Silac label:1000.00	PEAKS DB
VTQLTGFGTIVNPN(+.98)EVEVK(+8.01)	39.2	2053.08	19	6.1	1027.55	2	72.51	15291000	2	20766	F2:37728	Yes	SteveDorus10401569_male.raw	FBgn0036762	Deamidation (NQ); 13C(6) 15N(2) Silac label	N14:Deamidation (NQ):22.85;K19:13C(6) 15N(2) Silac label:1000.00	PEAKS DB
LLEQPDVQ(+.98)PDR(+10.01)	57.14	1319.66	11	11.5	660.845	2	27.23	5957400	1	69774	F1:9749	Yes	SteveDorus10401569_female.raw	FBgn0015623	Deamidation (NQ); 13C(6) 15N(4) Silac label	Q8:Deamidation (NQ):20.26;R11:13C(6) 15N(4) Silac label:1000.00	PEAKS DB
LLEQPDVQ(+.98)PDR(+10.01)	35.96	1319.66	11	11.5	660.845	2	27.23	5957400	1	69777	F1:9952	Yes	SteveDorus10401569_female.raw	FBgn0015623	Deamidation (NQ); 13C(6) 15N(4) Silac label	Q8:Deamidation (NQ):20.26;R11:13C(6) 15N(4) Silac label:1000.00	PEAKS DB
LK(+8.01)VDDLAAELDASQ(+.98)K	57.14	1623.84	15	8.1	812.936	2	57.38	32844000	1	82612	F1:30740	Yes	SteveDorus10401569_female.raw	FBgn0264695	13C(6) 15N(2) Silac label; Deamidation (NQ)	K2:13C(6) 15N(2) Silac label:54.71;Q14:Deamidation (NQ):1000.00	PEAKS DB
LK(+8.01)VDDLAAELDASQ(+.98)K	44.84	1623.84	15	8.1	812.936	2	57.38	32844000	1	82613	F1:30966	Yes	SteveDorus10401569_female.raw	FBgn0264695	13C(6) 15N(2) Silac label; Deamidation (NQ)	K2:13C(6) 15N(2) Silac label:54.71;Q14:Deamidation (NQ):1000.00	PEAKS DB
NFPSVAASSYQEYK(+8.01)	57.12	1597.75	14	-1.1	799.882	2	46.96	109470000	1	78726	F1:23722	Yes	SteveDorus10401569_female.raw	FBgn0005391	13C(6) 15N(2) Silac label	K14:13C(6) 15N(2) Silac label:1000.00	PEAKS DB
NFPSVAASSYQEYK(+8.01)	48.39	1597.75	14	-1.1	799.882	2	46.96	109470000	1	78727	F1:23759	Yes	SteveDorus10401569_female.raw	FBgn0005391	13C(6) 15N(2) Silac label	K14:13C(6) 15N(2) Silac label:1000.00	PEAKS DB
NFPSVAASSYQEYK(+8.01)	43.67	1597.75	14	-1.1	799.882	2	46.96	109470000	1	78725	F1:23700	Yes	SteveDorus10401569_female.raw	FBgn0005391	13C(6) 15N(2) Silac label	K14:13C(6) 15N(2) Silac label:1000.00	PEAKS DB
GVVIGTGLSTAIGK(+8.01)	57.12	1279.76	14	-0.3	640.887	2	51.92	27495000	1	80501	F1:26961	Yes	SteveDorus10401569_female.raw	FBgn0263006	13C(6) 15N(2) Silac label	K14:13C(6) 15N(2) Silac label:1000.00	PEAKS DB
GVVIGTGLSTAIGK(+8.01)	54.11	1279.76	14	-1	640.886	2	53.33	47263000	2	15405	F2:25869	Yes	SteveDorus10401569_male.raw	FBgn0263006	13C(6) 15N(2) Silac label	K14:13C(6) 15N(2) Silac label:1000.00	PEAKS DB
GVVIGTGLSTAIGK(+8.01)	53.98	1279.76	14	-0.3	640.887	2	51.92	27495000	1	80500	F1:26933	Yes	SteveDorus10401569_female.raw	FBgn0263006	13C(6) 15N(2) Silac label	K14:13C(6) 15N(2) Silac label:1000.00	PEAKS DB
GVVIGTGLSTAIGK(+8.01)	52.01	1279.76	14	-0.3	640.887	2	51.92	27495000	1	80502	F1:27219	Yes	SteveDorus10401569_female.raw	FBgn0263006	13C(6) 15N(2) Silac label	K14:13C(6) 15N(2) Silac label:1000.00	PEAKS DB
GVVIGTGLSTAIGK(+8.01)	51.64	1279.76	14	-1	640.886	2	53.33	47263000	2	15404	F2:25855	Yes	SteveDorus10401569_male.raw	FBgn0263006	13C(6) 15N(2) Silac label	K14:13C(6) 15N(2) Silac label:1000.00	PEAKS DB
GVVIGTGLSTAIGK(+8.01)	50.21	1279.76	14	-1	640.886	2	53.33	47263000	2	15406	F2:25910	Yes	SteveDorus10401569_male.raw	FBgn0263006	13C(6) 15N(2) Silac label	K14:13C(6) 15N(2) Silac label:1000.00	PEAKS DB
GVVIGTGLSTAIGK(+8.01)	45.97	1279.76	14	-0.3	640.887	2	51.92	27495000	1	80499	F1:26929	Yes	SteveDorus10401569_female.raw	FBgn0263006	13C(6) 15N(2) Silac label	K14:13C(6) 15N(2) Silac label:1000.00	PEAKS DB
GVVIGTGLSTAIGK(+8.01)	45.04	1279.76	14	-0.3	640.887	2	51.92	27495000	1	80503	F1:27231	Yes	SteveDorus10401569_female.raw	FBgn0263006	13C(6) 15N(2) Silac label	K14:13C(6) 15N(2) Silac label:1000.00	PEAKS DB
GVVIGTGLSTAIGK(+8.01)	42.78	1279.76	14	-1	640.886	2	53.33	47263000	2	15407	F2:26152	Yes	SteveDorus10401569_male.raw	FBgn0263006	13C(6) 15N(2) Silac label	K14:13C(6) 15N(2) Silac label:1000.00	PEAKS DB
TGQAAGFAYTDANK(+8.01)	57.12	1421.67	14	-0.4	711.84	2	24.29	34811000	2	3807	F2:6706	Yes	SteveDorus10401569_male.raw	FBgn0284248	13C(6) 15N(2) Silac label	K14:13C(6) 15N(2) Silac label:1000.00	PEAKS DB
TGQAAGFAYTDANK(+8.01)	44.53	1421.67	14	-0.4	711.84	2	24.29	34811000	2	3808	F2:7295	Yes	SteveDorus10401569_male.raw	FBgn0284248	13C(6) 15N(2) Silac label	K14:13C(6) 15N(2) Silac label:1000.00	PEAKS DB
TGQAAGFAYTDANK(+8.01)	35.72	1421.67	14	-0.4	711.84	2	24.29	34811000	2	3809	F2:7304	Yes	SteveDorus10401569_male.raw	FBgn0284248	13C(6) 15N(2) Silac label	K14:13C(6) 15N(2) Silac label:1000.00	PEAKS DB
FNASQLITQR(+10.01)	57.11	1186.63	10	-3.3	594.322	2	47.03	0	2	39079	F2:22188	No	SteveDorus10401569_male.raw	FBgn0010551	13C(6) 15N(4) Silac label	R10:13C(6) 15N(4) Silac label:1000.00	PEAKS DB
FNASQLITQR(+10.01)	54.73	1186.63	10	-0.9	594.323	2	45.32	0	1	109191	F1:22719	No	SteveDorus10401569_female.raw	FBgn0010551	13C(6) 15N(4) Silac label	R10:13C(6) 15N(4) Silac label:1000.00	PEAKS DB
VFEVSLADLQ(+.98)K(+8.01)	57.09	1256.67	11	12.9	629.352	2	67.09	0	1	118057	F1:37549	No	SteveDorus10401569_female.raw	FBgn0017545	Deamidation (NQ); 13C(6) 15N(2) Silac label	Q10:Deamidation (NQ):1000.00;K11:13C(6) 15N(2) Silac label:1000.00	PEAKS DB
VFEVSLADLQ(+.98)K(+8.01)	52.96	1256.67	11	13	629.353	2	68.36	0	2	46726	F2:35069	No	SteveDorus10401569_male.raw	FBgn0017545	Deamidation (NQ); 13C(6) 15N(2) Silac label	Q10:Deamidation (NQ):1000.00;K11:13C(6) 15N(2) Silac label:1000.00	PEAKS DB
VFEVSLADLQ(+.98)K(+8.01)	36.32	1256.67	11	12.6	629.352	2	67.11	0	1	118063	F1:37563	No	SteveDorus10401569_female.raw	FBgn0017545	Deamidation (NQ); 13C(6) 15N(2) Silac label	Q10:Deamidation (NQ):1000.00;K11:13C(6) 15N(2) Silac label:1000.00	PEAKS DB
AAFGLVAEGFR(+10.01)	57.08	1146.61	11	-1.4	574.309	2	64.15	0	1	116801	F1:35530	No	SteveDorus10401569_female.raw	FBgn0261439	13C(6) 15N(4) Silac label	R11:13C(6) 15N(4) Silac label:1000.00	PEAKS DB
TTPSYVAFTDTER(+10.01)	57.07	1496.7	13	-0.8	749.358	2	43.3	77982000	1	77269	F1:21385	Yes	SteveDorus10401569_female.raw	FBgn0266599	13C(6) 15N(4) Silac label	R13:13C(6) 15N(4) Silac label:1000.00	PEAKS DB
TTPSYVAFTDTER(+10.01)	49.69	1496.7	13	-0.8	749.358	2	43.3	77982000	1	77268	F1:21366	Yes	SteveDorus10401569_female.raw	FBgn0266599	13C(6) 15N(4) Silac label	R13:13C(6) 15N(4) Silac label:1000.00	PEAKS DB
DLLDQ(+.98)IGEGGR(+10.01)	57.06	1182.58	11	11.7	592.302	2	58.03	28487000	2	16698	F2:28630	No	SteveDorus10401569_male.raw	FBgn0264695	Deamidation (NQ); 13C(6) 15N(4) Silac label	Q5:Deamidation (NQ):1000.00;R11:13C(6) 15N(4) Silac label:1000.00	PEAKS DB
DLLDQ(+.98)IGEGGR(+10.01)	43.68	1182.58	11	12.4	592.302	2	56.85	32997000	1	82400	F1:30241	No	SteveDorus10401569_female.raw	FBgn0264695	Deamidation (NQ); 13C(6) 15N(4) Silac label	Q5:Deamidation (NQ):1000.00;R11:13C(6) 15N(4) Silac label:1000.00	PEAKS DB
DLLDQ(+.98)IGEGGR(+10.01)	38.48	1182.58	11	12.4	592.302	2	56.85	32997000	1	82401	F1:30296	No	SteveDorus10401569_female.raw	FBgn0264695	Deamidation (NQ); 13C(6) 15N(4) Silac label	Q5:Deamidation (NQ):1000.00;R11:13C(6) 15N(4) Silac label:1000.00	PEAKS DB
LVTLNAEVIPFYLEK(+8.01)	57.01	1755.99	15	-0.5	879.002	2	94.06	43004000	2	24990	F2:49699	Yes	SteveDorus10401569_male.raw	FBgn0010226	13C(6) 15N(2) Silac label	K15:13C(6) 15N(2) Silac label:1000.00	PEAKS DB
LVTLNAEVIPFYLEK(+8.01)	50.66	1755.99	15	-1	879.001	2	93.6	79041000	1	93095	F1:54894	Yes	SteveDorus10401569_female.raw	FBgn0010226	13C(6) 15N(2) Silac label	K15:13C(6) 15N(2) Silac label:1000.00	PEAKS DB
LVTLNAEVIPFYLEK(+8.01)	48.87	1755.99	15	-0.5	879.002	2	94.06	43004000	2	24989	F2:49678	Yes	SteveDorus10401569_male.raw	FBgn0010226	13C(6) 15N(2) Silac label	K15:13C(6) 15N(2) Silac label:1000.00	PEAKS DB
LVTLNAEVIPFYLEK(+8.01)	35.99	1755.99	15	-1	879.001	2	93.6	79041000	1	93094	F1:54840	Yes	SteveDorus10401569_female.raw	FBgn0010226	13C(6) 15N(2) Silac label	K15:13C(6) 15N(2) Silac label:1000.00	PEAKS DB
VQIHTFNQ(+.98)SC(+57.02)FPR(+10.01)	56.98	1643.78	13	8.8	822.902	2	41.44	1696200	2	11265	F2:18549	No	SteveDorus10401569_male.raw	FBgn0035978	Deamidation (NQ); Carbamidomethylation; 13C(6) 15N(4) Silac label	Q8:Deamidation (NQ):14.02;C10:Carbamidomethylation:1000.00;R13:13C(6) 15N(4) Silac label:1000.00	PEAKS DB
SYASGGEDGFVR(+10.01)	56.97	1253.56	12	-0.1	627.785	2	25.69	0	1	101550	F1:8661	No	SteveDorus10401569_female.raw	FBgn0015834	13C(6) 15N(4) Silac label	R12:13C(6) 15N(4) Silac label:1000.00	PEAKS DB
VNYETTLFIVASK(+8.01)	56.96	1491.81	13	-1.7	746.909	2	73.65	1033300	2	21097	F2:38561	No	SteveDorus10401569_male.raw	FBgn0003074	13C(6) 15N(2) Silac label	K13:13C(6) 15N(2) Silac label:1000.00	PEAKS DB
VNYETTLFIVASK(+8.01)	40.08	1491.81	13	-1.2	746.909	2	72.63	361670	1	87865	F1:41577	Yes	SteveDorus10401569_female.raw	FBgn0003074	13C(6) 15N(2) Silac label	K13:13C(6) 15N(2) Silac label:1000.00	PEAKS DB
VNYETTLFIVASK(+8.01)	40.01	1491.81	13	-1.2	746.909	2	72.63	361670	1	87866	F1:41591	Yes	SteveDorus10401569_female.raw	FBgn0003074	13C(6) 15N(2) Silac label	K13:13C(6) 15N(2) Silac label:1000.00	PEAKS DB
IRLENEIQTYR	56.91	1433.76	11	-1.1	717.888	2	40.5	2283500	2	10811	F2:17892	No	SteveDorus10401569_male.raw				PEAKS DB
IRLENEIQTYR	55.35	1433.76	11	2.1	717.89	2	38	1589400	1	75092	F1:17708	No	SteveDorus10401569_female.raw				PEAKS DB
ELYIAVGN(+.98)LVAK	56.88	1289.72	12	12.8	645.877	2	68.8	237730	1	86602	F1:38801	No	SteveDorus10401569_female.raw	FBgn0087002	Deamidation (NQ)	N8:Deamidation (NQ):1000.00	PEAKS DB
VYLDGLFR(+10.01)	56.87	991.537	8	-0.1	496.776	2	67.53	2172200	1	86153	F1:37799	No	SteveDorus10401569_female.raw	FBgn0087002	13C(6) 15N(4) Silac label	R8:13C(6) 15N(4) Silac label:1000.00	PEAKS DB
VYLDGLFR(+10.01)	53.91	991.537	8	-2.3	496.774	2	68.92	0	2	46938	F2:35417	No	SteveDorus10401569_male.raw	FBgn0087002	13C(6) 15N(4) Silac label	R8:13C(6) 15N(4) Silac label:1000.00	PEAKS DB
FDSGN(+.98)LC(+57.02)M(+15.99)ITGGR(+10.01)	56.87	1453.62	13	10	727.825	2	43.73	10535000	1	77421	F1:21496	No	SteveDorus10401569_female.raw	FBgn0011284	Deamidation (NQ); Carbamidomethylation; Oxidation (M); 13C(6) 15N(4) Silac label	N5:Deamidation (NQ):1000.00;C7:Carbamidomethylation:1000.00;M8:Oxidation (M):1000.00;R13:13C(6) 15N(4) Silac label:1000.00	PEAKS DB
FDSGN(+.98)LC(+57.02)M(+15.99)ITGGR(+10.01)	45.95	1453.62	13	9.5	727.824	2	45.17	3667300	2	12778	F2:20933	No	SteveDorus10401569_male.raw	FBgn0011284	Deamidation (NQ); Carbamidomethylation; Oxidation (M); 13C(6) 15N(4) Silac label	N5:Deamidation (NQ):1000.00;C7:Carbamidomethylation:1000.00;M8:Oxidation (M):1000.00;R13:13C(6) 15N(4) Silac label:1000.00	PEAKS DB
LSSFIGAIAIGDLVK(+8.01)	56.86	1510.88	15	0	756.45	2	98.79	0	1	131670	F1:57904	No	SteveDorus10401569_female.raw	FBgn0030086	13C(6) 15N(2) Silac label	K15:13C(6) 15N(2) Silac label:1000.00	PEAKS DB
YLTVAAIFR(+10.01)	56.85	1062.61	9	-1.2	532.312	2	74.47	45069000	1	88443	F1:42761	No	SteveDorus10401569_female.raw	FBgn0284243:FBgn0003889	13C(6) 15N(4) Silac label	R9:13C(6) 15N(4) Silac label:1000.00	PEAKS DB
YLTVAAIFR(+10.01)	53.57	1062.61	9	-1.3	532.312	2	75.79	20838000	2	21603	F2:39731	Yes	SteveDorus10401569_male.raw	FBgn0284243:FBgn0003889	13C(6) 15N(4) Silac label	R9:13C(6) 15N(4) Silac label:1000.00	PEAKS DB
YLTVAAIFR(+10.01)	51.51	1062.61	9	-1.3	532.312	2	75.79	20838000	2	21604	F2:39764	Yes	SteveDorus10401569_male.raw	FBgn0284243:FBgn0003889	13C(6) 15N(4) Silac label	R9:13C(6) 15N(4) Silac label:1000.00	PEAKS DB
YLTVAAIFR(+10.01)	43.59	1062.61	9	0.3	532.312	2	75.1	0	1	121869	F1:43380	No	SteveDorus10401569_female.raw	FBgn0284243:FBgn0003889	13C(6) 15N(4) Silac label	R9:13C(6) 15N(4) Silac label:1000.00	PEAKS DB
TVEEVGYLLK(+8.01)	56.85	1157.64	10	-0.8	579.828	2	53.11	4976700	2	15349	F2:25831	Yes	SteveDorus10401569_male.raw	FBgn0031908	13C(6) 15N(2) Silac label	K10:13C(6) 15N(2) Silac label:1000.00	PEAKS DB
TVEEVGYLLK(+8.01)	54.28	1157.64	10	0.1	579.828	2	51.52	5300300	1	80392	F1:26766	No	SteveDorus10401569_female.raw	FBgn0031908	13C(6) 15N(2) Silac label	K10:13C(6) 15N(2) Silac label:1000.00	PEAKS DB
TVEEVGYLLK(+8.01)	50.88	1157.64	10	-0.8	579.828	2	53.11	4976700	2	15348	F2:25821	Yes	SteveDorus10401569_male.raw	FBgn0031908	13C(6) 15N(2) Silac label	K10:13C(6) 15N(2) Silac label:1000.00	PEAKS DB
TSFQ(+.98)YSSGTVN(+.98)GR(+10.01)	56.84	1414.62	13	8.6	708.325	2	27.66	0	2	32020	F2:9109	No	SteveDorus10401569_male.raw		Deamidation (NQ); 13C(6) 15N(4) Silac label	Q4:Deamidation (NQ):1000.00;N11:Deamidation (NQ):1000.00;R13:13C(6) 15N(4) Silac label:1000.00	PEAKS DB
NILFSGTN(+.98)VAAGK	56.83	1291.68	13	12.1	646.854	2	46.11	4484700	1	78370	F1:23155	No	SteveDorus10401569_female.raw	FBgn0263006	Deamidation (NQ)	N8:Deamidation (NQ):70.72	PEAKS DB
NILFSGTN(+.98)VAAGK	47.33	1291.68	13	-10.1	646.839	2	46.08	373590	1	78353	F1:23155	Yes	SteveDorus10401569_female.raw	FBgn0263006	Deamidation (NQ)	N8:Deamidation (NQ):70.72	PEAKS DB
NILFSGTN(+.98)VAAGK	35.07	1291.68	13	-10.1	646.839	2	46.08	373590	1	78352	F1:23139	Yes	SteveDorus10401569_female.raw	FBgn0263006	Deamidation (NQ)	N8:Deamidation (NQ):67.12	PEAKS DB
DSGIYWC(+57.02)VAR(+10.01)	56.83	1235.56	10	-1.7	618.788	2	56.53	2236300	2	16262	F2:27874	Yes	SteveDorus10401569_male.raw	FBgn0265045	Carbamidomethylation; 13C(6) 15N(4) Silac label	C7:Carbamidomethylation:1000.00;R10:13C(6) 15N(4) Silac label:1000.00	PEAKS DB
DSGIYWC(+57.02)VAR(+10.01)	56.76	1235.56	10	0.1	618.789	2	55.2	1072200	1	81798	F1:29257	No	SteveDorus10401569_female.raw	FBgn0265045	Carbamidomethylation; 13C(6) 15N(4) Silac label	C7:Carbamidomethylation:1000.00;R10:13C(6) 15N(4) Silac label:1000.00	PEAKS DB
DSGIYWC(+57.02)VAR(+10.01)	47.54	1235.56	10	-1.7	618.788	2	56.53	2236300	2	16261	F2:27833	Yes	SteveDorus10401569_male.raw	FBgn0265045	Carbamidomethylation; 13C(6) 15N(4) Silac label	C7:Carbamidomethylation:1000.00;R10:13C(6) 15N(4) Silac label:1000.00	PEAKS DB
AVN(+.98)PDVEFYESK(+8.01)	56.82	1405.65	12	10.4	703.839	2	40.84	14925000	1	76315	F1:19820	Yes	SteveDorus10401569_female.raw	FBgn0016685	Deamidation (NQ); 13C(6) 15N(2) Silac label	N3:Deamidation (NQ):1000.00;K12:13C(6) 15N(2) Silac label:1000.00	PEAKS DB
AVN(+.98)PDVEFYESK(+8.01)	36.18	1405.65	12	7.1	703.837	2	42.4	0	2	37469	F2:19230	No	SteveDorus10401569_male.raw	FBgn0016685	Deamidation (NQ); 13C(6) 15N(2) Silac label	N3:Deamidation (NQ):1000.00;K12:13C(6) 15N(2) Silac label:1000.00	PEAKS DB
YLTVAC(+57.02)IFR(+10.01)	56.82	1151.6	9	-1	576.808	2	72.86	290750	2	20851	F2:38075	Yes	SteveDorus10401569_male.raw	FBgn0003890	Carbamidomethylation; 13C(6) 15N(4) Silac label	C6:Carbamidomethylation:1000.00;R9:13C(6) 15N(4) Silac label:1000.00	PEAKS DB
YLTVAC(+57.02)IFR(+10.01)	55.46	1151.6	9	-0.9	576.809	2	71.37	0	1	120107	F1:40687	No	SteveDorus10401569_female.raw	FBgn0003890	Carbamidomethylation; 13C(6) 15N(4) Silac label	C6:Carbamidomethylation:1000.00;R9:13C(6) 15N(4) Silac label:1000.00	PEAKS DB
YLTVAC(+57.02)IFR(+10.01)	51.02	1151.6	9	-1	576.808	2	72.75	0	2	48574	F2:37992	No	SteveDorus10401569_male.raw	FBgn0003890	Carbamidomethylation; 13C(6) 15N(4) Silac label	C6:Carbamidomethylation:1000.00;R9:13C(6) 15N(4) Silac label:1000.00	PEAKS DB
YGEIESINVK(+8.01)	56.82	1158.6	10	-0.1	580.308	2	36.8	1101000	2	9321	F2:15408	Yes	SteveDorus10401569_male.raw	FBgn0263396	13C(6) 15N(2) Silac label	K10:13C(6) 15N(2) Silac label:1000.00	PEAKS DB
YGEIESINVK(+8.01)	47.21	1158.6	10	-1.2	580.307	2	34.93	6891000	1	73587	F1:15492	No	SteveDorus10401569_female.raw	FBgn0263396	13C(6) 15N(2) Silac label	K10:13C(6) 15N(2) Silac label:1000.00	PEAKS DB
IANEVLQ(+.98)TGYDYTEGK	56.81	1800.84	16	7.4	901.435	2	53.43	13803000	1	81054	F1:27965	No	SteveDorus10401569_female.raw	FBgn0020235	Deamidation (NQ)	Q7:Deamidation (NQ):42.68	PEAKS DB
TAGFIGADQ(+.98)LGDSLK(+8.01)	56.81	1500.76	15	8.8	751.391	2	60.73	0	2	43871	F2:30397	No	SteveDorus10401569_male.raw	FBgn0262559	Deamidation (NQ); 13C(6) 15N(2) Silac label	Q9:Deamidation (NQ):1000.00;K15:13C(6) 15N(2) Silac label:1000.00	PEAKS DB
TAGFIGADQ(+.98)LGDSLK(+8.01)	35.45	1500.76	15	6.2	751.389	2	61.63	0	2	44231	F2:30983	No	SteveDorus10401569_male.raw	FBgn0262559	Deamidation (NQ); 13C(6) 15N(2) Silac label	Q9:Deamidation (NQ):1000.00;K15:13C(6) 15N(2) Silac label:1000.00	PEAKS DB
VYASILNVR(+10.01)	56.78	1043.6	9	-1.1	522.807	2	47.28	4422000	1	78823	F1:24210	No	SteveDorus10401569_female.raw	FBgn0283427	13C(6) 15N(4) Silac label	R9:13C(6) 15N(4) Silac label:1000.00	PEAKS DB
VYASILNVR(+10.01)	53.55	1043.6	9	-1.9	522.806	2	49.01	2642200	2	14072	F2:23363	No	SteveDorus10401569_male.raw	FBgn0283427	13C(6) 15N(4) Silac label	R9:13C(6) 15N(4) Silac label:1000.00	PEAKS DB
VNSVNPTVVLTK(+8.01)	56.77	1277.74	12	-0.1	639.879	2	37.03	4671200	1	74670	F1:17127	Yes	SteveDorus10401569_female.raw	FBgn0030968	13C(6) 15N(2) Silac label	K12:13C(6) 15N(2) Silac label:1000.00	PEAKS DB
VNSVNPTVVLTK(+8.01)	39.76	1277.74	12	-0.1	639.879	2	37.03	4671200	1	74669	F1:17026	Yes	SteveDorus10401569_female.raw	FBgn0030968	13C(6) 15N(2) Silac label	K12:13C(6) 15N(2) Silac label:1000.00	PEAKS DB
VNSVNPTVVLTK(+8.01)	36.67	1277.74	12	-0.1	639.879	2	37.03	4671200	1	74668	F1:16993	Yes	SteveDorus10401569_female.raw	FBgn0030968	13C(6) 15N(2) Silac label	K12:13C(6) 15N(2) Silac label:1000.00	PEAKS DB
TADQLASTDPDYSIR(+10.01)	56.76	1661.78	15	-1.3	831.895	2	38.84	21870000	1	75402	F1:18484	Yes	SteveDorus10401569_female.raw	FBgn0000261	13C(6) 15N(4) Silac label	R15:13C(6) 15N(4) Silac label:1000.00	PEAKS DB
TADQLASTDPDYSIR(+10.01)	35.63	1661.78	15	-0.2	831.896	2	40.51	10272000	2	10814	F2:18095	Yes	SteveDorus10401569_male.raw	FBgn0000261	13C(6) 15N(4) Silac label	R15:13C(6) 15N(4) Silac label:1000.00	PEAKS DB
FK(+8.01)DIFEDLYNK(+8.01)	56.73	1446.74	11	-0.2	724.375	2	69.83	11212000	2	19976	F2:35959	Yes	SteveDorus10401569_male.raw	FBgn0001248	13C(6) 15N(2) Silac label	K2:13C(6) 15N(2) Silac label:1000.00;K11:13C(6) 15N(2) Silac label:1000.00	PEAKS DB
FK(+8.01)DIFEDLYNK(+8.01)	42.9	1446.74	11	-0.1	483.253	3	68.01	5765100	1	86324	F1:38155	No	SteveDorus10401569_female.raw	FBgn0001248	13C(6) 15N(2) Silac label	K2:13C(6) 15N(2) Silac label:1000.00;K11:13C(6) 15N(2) Silac label:1000.00	PEAKS DB
FK(+8.01)DIFEDLYNK(+8.01)	40.13	1446.74	11	-1.5	724.375	2	68.05	13073000	1	86357	F1:38415	Yes	SteveDorus10401569_female.raw	FBgn0001248	13C(6) 15N(2) Silac label	K2:13C(6) 15N(2) Silac label:1000.00;K11:13C(6) 15N(2) Silac label:1000.00	PEAKS DB
FK(+8.01)DIFEDLYNK(+8.01)	39.73	1446.74	11	0.3	483.253	3	69.84	6492300	2	19980	F2:36082	Yes	SteveDorus10401569_male.raw	FBgn0001248	13C(6) 15N(2) Silac label	K2:13C(6) 15N(2) Silac label:1000.00;K11:13C(6) 15N(2) Silac label:1000.00	PEAKS DB
FK(+8.01)DIFEDLYNK(+8.01)	37.23	1446.74	11	-1.5	724.375	2	68.05	13073000	1	86358	F1:38449	Yes	SteveDorus10401569_female.raw	FBgn0001248	13C(6) 15N(2) Silac label	K2:13C(6) 15N(2) Silac label:1000.00;K11:13C(6) 15N(2) Silac label:1000.00	PEAKS DB
GPFITALGR(+10.01)	56.72	940.537	9	-0.2	471.276	2	48.69	5867200	1	79444	F1:24939	No	SteveDorus10401569_female.raw	FBgn0265991	13C(6) 15N(4) Silac label	R9:13C(6) 15N(4) Silac label:1000.00	PEAKS DB
GPFITALGR(+10.01)	54.57	940.537	9	-0.7	471.275	2	50.7	5779600	2	14620	F2:24373	No	SteveDorus10401569_male.raw	FBgn0265991	13C(6) 15N(4) Silac label	R9:13C(6) 15N(4) Silac label:1000.00	PEAKS DB
DIQTALEEEQR(+10.01)	56.71	1340.64	11	-0.2	671.33	2	40.74	187110000	1	76251	F1:19558	Yes	SteveDorus10401569_female.raw	FBgn0264695	13C(6) 15N(4) Silac label	R11:13C(6) 15N(4) Silac label:1000.00	PEAKS DB
DIQTALEEEQR(+10.01)	48.44	1340.64	11	-0.2	671.33	2	40.74	187110000	1	76252	F1:19953	Yes	SteveDorus10401569_female.raw	FBgn0264695	13C(6) 15N(4) Silac label	R11:13C(6) 15N(4) Silac label:1000.00	PEAKS DB
DIQTALEEEQR(+10.01)	48.15	1340.64	11	-0.9	671.329	2	42.62	148070000	2	11745	F2:19749	Yes	SteveDorus10401569_male.raw	FBgn0264695	13C(6) 15N(4) Silac label	R11:13C(6) 15N(4) Silac label:1000.00	PEAKS DB
DIQTALEEEQR(+10.01)	39.19	1340.64	11	-0.9	671.329	2	42.62	148070000	2	11743	F2:19182	Yes	SteveDorus10401569_male.raw	FBgn0264695	13C(6) 15N(4) Silac label	R11:13C(6) 15N(4) Silac label:1000.00	PEAKS DB
DIQTALEEEQR(+10.01)	37.35	1340.64	11	-0.9	671.329	2	42.62	148070000	2	11744	F2:19721	Yes	SteveDorus10401569_male.raw	FBgn0264695	13C(6) 15N(4) Silac label	R11:13C(6) 15N(4) Silac label:1000.00	PEAKS DB
VNN(+.98)ASQVGLGYQQK(+8.01)	56.68	1513.76	14	8.1	757.894	2	21.53	0	1	99683	F1:5411	No	SteveDorus10401569_female.raw	FBgn0004363	Deamidation (NQ); 13C(6) 15N(2) Silac label	N3:Deamidation (NQ):0.00;K14:13C(6) 15N(2) Silac label:1000.00	PEAKS DB
GAIFVQ(+.98)EC(+57.02)IPER(+10.01)	56.63	1428.69	12	8.8	715.361	2	50.31	0	2	40225	F2:24241	No	SteveDorus10401569_male.raw	FBgn0286508	Deamidation (NQ); Carbamidomethylation; 13C(6) 15N(4) Silac label	Q6:Deamidation (NQ):1000.00;C8:Carbamidomethylation:1000.00;R12:13C(6) 15N(4) Silac label:1000.00	PEAKS DB
GAIFVQ(+.98)EC(+57.02)IPER(+10.01)	35.51	1428.69	12	10.5	715.362	2	49	10991000	1	79530	F1:25156	No	SteveDorus10401569_female.raw	FBgn0286508	Deamidation (NQ); Carbamidomethylation; 13C(6) 15N(4) Silac label	Q6:Deamidation (NQ):1000.00;C8:Carbamidomethylation:1000.00;R12:13C(6) 15N(4) Silac label:1000.00	PEAKS DB
AYM(+15.99)GLQIDYDLR(+10.01)	56.62	1482.71	12	0.2	742.36	2	62.74	21790000	1	84576	F1:34342	Yes	SteveDorus10401569_female.raw	FBgn0004047	Oxidation (M); 13C(6) 15N(4) Silac label	M3:Oxidation (M):1000.00;R12:13C(6) 15N(4) Silac label:1000.00	PEAKS DB
AYM(+15.99)GLQIDYDLR(+10.01)	54.97	1482.71	12	0.2	742.36	2	62.74	21790000	1	84577	F1:34373	Yes	SteveDorus10401569_female.raw	FBgn0004047	Oxidation (M); 13C(6) 15N(4) Silac label	M3:Oxidation (M):1000.00;R12:13C(6) 15N(4) Silac label:1000.00	PEAKS DB
AYM(+15.99)GLQIDYDLR(+10.01)	53.2	1482.71	12	0.2	742.36	2	62.74	21790000	1	84578	F1:34401	Yes	SteveDorus10401569_female.raw	FBgn0004047	Oxidation (M); 13C(6) 15N(4) Silac label	M3:Oxidation (M):1000.00;R12:13C(6) 15N(4) Silac label:1000.00	PEAKS DB
NFISQGNYENR(+10.01)	56.62	1350.62	11	-1.2	676.316	2	29.52	13416000	2	6109	F2:10312	Yes	SteveDorus10401569_male.raw	FBgn0005671	13C(6) 15N(4) Silac label	R11:13C(6) 15N(4) Silac label:1000.00	PEAKS DB
NFISQGNYENR(+10.01)	48.56	1350.62	11	-0.8	676.316	2	27.34	12435000	1	69822	F1:9905	Yes	SteveDorus10401569_female.raw	FBgn0005671	13C(6) 15N(4) Silac label	R11:13C(6) 15N(4) Silac label:1000.00	PEAKS DB
NFISQGNYENR(+10.01)	44.16	1350.62	11	-1.2	676.316	2	29.52	13416000	2	6108	F2:10303	Yes	SteveDorus10401569_male.raw	FBgn0005671	13C(6) 15N(4) Silac label	R11:13C(6) 15N(4) Silac label:1000.00	PEAKS DB
NFISQGNYENR(+10.01)	42.1	1350.62	11	-0.8	676.316	2	27.34	12435000	1	69823	F1:9989	Yes	SteveDorus10401569_female.raw	FBgn0005671	13C(6) 15N(4) Silac label	R11:13C(6) 15N(4) Silac label:1000.00	PEAKS DB
NFISQGNYENR(+10.01)	39.71	1350.62	11	-1.2	676.316	2	29.52	13416000	2	6107	F2:10235	Yes	SteveDorus10401569_male.raw	FBgn0005671	13C(6) 15N(4) Silac label	R11:13C(6) 15N(4) Silac label:1000.00	PEAKS DB
NFISQGNYENR(+10.01)	37.36	1350.62	11	-1.2	676.316	2	29.52	13416000	2	6105	F2:10221	Yes	SteveDorus10401569_male.raw	FBgn0005671	13C(6) 15N(4) Silac label	R11:13C(6) 15N(4) Silac label:1000.00	PEAKS DB
ALIAAQ(+.98)YSGAQVK	56.62	1319.71	13	9	660.867	2	33.98	0	1	104948	F1:14860	No	SteveDorus10401569_female.raw	FBgn0029176	Deamidation (NQ)	Q6:Deamidation (NQ):41.39	PEAKS DB
LETEK(+8.01)YDLEER(+10.01)	56.62	1441.71	11	-0.6	721.86	2	22.96	28460000	1	67501	F1:6361	Yes	SteveDorus10401569_female.raw	FBgn0004169	13C(6) 15N(2) Silac label; 13C(6) 15N(4) Silac label	K5:13C(6) 15N(2) Silac label:1000.00;R11:13C(6) 15N(4) Silac label:1000.00	PEAKS DB
LETEK(+8.01)YDLEER(+10.01)	52.75	1441.71	11	-0.2	721.86	2	24.51	33617000	2	3905	F2:6928	Yes	SteveDorus10401569_male.raw	FBgn0004169	13C(6) 15N(2) Silac label; 13C(6) 15N(4) Silac label	K5:13C(6) 15N(2) Silac label:1000.00;R11:13C(6) 15N(4) Silac label:1000.00	PEAKS DB
LETEK(+8.01)YDLEER(+10.01)	49.44	1441.71	11	-0.2	721.86	2	24.51	33617000	2	3904	F2:6914	Yes	SteveDorus10401569_male.raw	FBgn0004169	13C(6) 15N(2) Silac label; 13C(6) 15N(4) Silac label	K5:13C(6) 15N(2) Silac label:1000.00;R11:13C(6) 15N(4) Silac label:1000.00	PEAKS DB
LETEK(+8.01)YDLEER(+10.01)	44.7	1441.71	11	-0.6	721.86	2	22.96	28460000	1	67502	F1:6670	Yes	SteveDorus10401569_female.raw	FBgn0004169	13C(6) 15N(2) Silac label; 13C(6) 15N(4) Silac label	K5:13C(6) 15N(2) Silac label:1000.00;R11:13C(6) 15N(4) Silac label:1000.00	PEAKS DB
LETEK(+8.01)YDLEER(+10.01)	43.11	1441.71	11	-0.6	721.86	2	22.96	28460000	1	67500	F1:6354	Yes	SteveDorus10401569_female.raw	FBgn0004169	13C(6) 15N(2) Silac label; 13C(6) 15N(4) Silac label	K5:13C(6) 15N(2) Silac label:1000.00;R11:13C(6) 15N(4) Silac label:1000.00	PEAKS DB
LETEK(+8.01)YDLEER(+10.01)	41.72	1441.71	11	-0.2	721.86	2	24.51	33617000	2	3906	F2:7167	Yes	SteveDorus10401569_male.raw	FBgn0004169	13C(6) 15N(2) Silac label; 13C(6) 15N(4) Silac label	K5:13C(6) 15N(2) Silac label:1000.00;R11:13C(6) 15N(4) Silac label:1000.00	PEAKS DB
EYEAAGIWYEHR(+10.01)	56.6	1532.69	12	-0.3	767.353	2	43.1	10919000	1	77198	F1:21121	No	SteveDorus10401569_female.raw	FBgn0001248	13C(6) 15N(4) Silac label	R12:13C(6) 15N(4) Silac label:1000.00	PEAKS DB
IQYAILN(+.98)ETWR	56.57	1406.72	11	8.3	704.373	2	68.44	1026900	1	86499	F1:38564	No	SteveDorus10401569_female.raw	FBgn0286508	Deamidation (NQ)	N7:Deamidation (NQ):76.17	PEAKS DB
HGYIGEFEIVDDHR(+10.01)	56.56	1695.79	14	0.6	566.27	3	47.83	0	1	110159	F1:24451	No	SteveDorus10401569_female.raw	FBgn0010198	13C(6) 15N(4) Silac label	R14:13C(6) 15N(4) Silac label:1000.00	PEAKS DB
DLTALQ(+.98)ATIR(+10.01)	56.56	1111.61	10	11.3	556.819	2	53.16	23617000	1	80960	F1:27760	No	SteveDorus10401569_female.raw	FBgn0016691	Deamidation (NQ); 13C(6) 15N(4) Silac label	Q6:Deamidation (NQ):1000.00;R10:13C(6) 15N(4) Silac label:1000.00	PEAKS DB
DLTALQ(+.98)ATIR(+10.01)	54.28	1111.61	10	11.8	556.819	2	54.21	0	2	41512	F2:26495	No	SteveDorus10401569_male.raw	FBgn0016691	Deamidation (NQ); 13C(6) 15N(4) Silac label	Q6:Deamidation (NQ):1000.00;R10:13C(6) 15N(4) Silac label:1000.00	PEAKS DB
DLTALQ(+.98)ATIR(+10.01)	49.61	1111.61	10	11.3	556.819	2	54.19	0	2	41504	F2:26483	No	SteveDorus10401569_male.raw	FBgn0016691	Deamidation (NQ); 13C(6) 15N(4) Silac label	Q6:Deamidation (NQ):1000.00;R10:13C(6) 15N(4) Silac label:1000.00	PEAKS DB
DN(+.98)C(+57.02)LTQLSILK(+8.01)	56.53	1312.68	11	10.5	657.354	2	67.28	6179300	2	19147	F2:34366	No	SteveDorus10401569_male.raw	FBgn0286508	Deamidation (NQ); Carbamidomethylation; 13C(6) 15N(2) Silac label	N2:Deamidation (NQ):43.34;C3:Carbamidomethylation:1000.00;K11:13C(6) 15N(2) Silac label:1000.00	PEAKS DB
DN(+.98)C(+57.02)LTQLSILK(+8.01)	45.95	1312.68	11	10.5	657.354	2	67.28	6179300	2	19146	F2:34306	No	SteveDorus10401569_male.raw	FBgn0286508	Deamidation (NQ); Carbamidomethylation; 13C(6) 15N(2) Silac label	N2:Deamidation (NQ):43.34;C3:Carbamidomethylation:1000.00;K11:13C(6) 15N(2) Silac label:1000.00	PEAKS DB
DN(+.98)C(+57.02)LTQLSILK(+8.01)	36.78	1312.68	11	10.5	657.354	2	67.28	6179300	2	19145	F2:34278	No	SteveDorus10401569_male.raw	FBgn0286508	Deamidation (NQ); Carbamidomethylation; 13C(6) 15N(2) Silac label	N2:Deamidation (NQ):24.11;C3:Carbamidomethylation:1000.00;K11:13C(6) 15N(2) Silac label:1000.00	PEAKS DB
IM(+15.99)SWM(+15.99)Q(+.98)AWAR(+10.01)	56.52	1321.58	10	10.5	661.805	2	52.8	0	1	111969	F1:27628	No	SteveDorus10401569_female.raw	FBgn0264695	Oxidation (M); Deamidation (NQ); 13C(6) 15N(4) Silac label	M2:Oxidation (M):1000.00;M5:Oxidation (M):1000.00;Q6:Deamidation (NQ):1000.00;R10:13C(6) 15N(4) Silac label:1000.00	PEAKS DB
IM(+15.99)SWM(+15.99)Q(+.98)AWAR(+10.01)	46.86	1321.58	10	10.2	661.805	2	54.56	0	2	41612	F2:26677	No	SteveDorus10401569_male.raw	FBgn0264695	Oxidation (M); Deamidation (NQ); 13C(6) 15N(4) Silac label	M2:Oxidation (M):1000.00;M5:Oxidation (M):1000.00;Q6:Deamidation (NQ):1000.00;R10:13C(6) 15N(4) Silac label:1000.00	PEAKS DB
LVTAVNEIEK(+8.01)R(+10.01)	56.48	1288.75	11	-1.2	645.38	2	24.9	10761000	1	68479	F1:7959	Yes	SteveDorus10401569_female.raw	FBgn0000116	13C(6) 15N(2) Silac label; 13C(6) 15N(4) Silac label	K10:13C(6) 15N(2) Silac label:1000.00;R11:13C(6) 15N(4) Silac label:1000.00	PEAKS DB
LVTAVNEIEK(+8.01)R(+10.01)	50.66	1288.75	11	-1.2	645.38	2	24.9	10761000	1	68480	F1:7991	Yes	SteveDorus10401569_female.raw	FBgn0000116	13C(6) 15N(2) Silac label; 13C(6) 15N(4) Silac label	K10:13C(6) 15N(2) Silac label:1000.00;R11:13C(6) 15N(4) Silac label:1000.00	PEAKS DB
LVTAVNEIEK(+8.01)R(+10.01)	47.07	1288.75	11	-0.1	645.381	2	26.75	9701600	2	4906	F2:8705	Yes	SteveDorus10401569_male.raw	FBgn0000116	13C(6) 15N(2) Silac label; 13C(6) 15N(4) Silac label	K10:13C(6) 15N(2) Silac label:1000.00;R11:13C(6) 15N(4) Silac label:1000.00	PEAKS DB
LVTAVNEIEK(+8.01)R(+10.01)	41.56	1288.75	11	-0.1	645.381	2	26.75	9701600	2	4905	F2:8400	Yes	SteveDorus10401569_male.raw	FBgn0000116	13C(6) 15N(2) Silac label; 13C(6) 15N(4) Silac label	K10:13C(6) 15N(2) Silac label:1000.00;R11:13C(6) 15N(4) Silac label:1000.00	PEAKS DB
LVTAVNEIEK(+8.01)R(+10.01)	36.94	1288.75	11	-0.1	645.381	2	26.75	9701600	2	4904	F2:8383	Yes	SteveDorus10401569_male.raw	FBgn0000116	13C(6) 15N(2) Silac label; 13C(6) 15N(4) Silac label	K10:13C(6) 15N(2) Silac label:1000.00;R11:13C(6) 15N(4) Silac label:1000.00	PEAKS DB
VEQ(+.98)FYNAGGSPAGK(+8.01)	56.48	1432.67	14	9.9	717.35	2	26.25	8412300	2	4698	F2:8369	Yes	SteveDorus10401569_male.raw		Deamidation (NQ); 13C(6) 15N(2) Silac label	Q3:Deamidation (NQ):10.96;K14:13C(6) 15N(2) Silac label:1000.00	PEAKS DB
LALLDAM(+15.99)VEM(+15.99)AK(+8.01)	56.46	1343.69	12	0.4	672.854	2	49.32	16119000	1	79630	F1:25428	No	SteveDorus10401569_female.raw	FBgn0010019	Oxidation (M); 13C(6) 15N(2) Silac label	M7:Oxidation (M):1000.00;M10:Oxidation (M):1000.00;K12:13C(6) 15N(2) Silac label:1000.00	PEAKS DB
LALLDAM(+15.99)VEM(+15.99)AK(+8.01)	52.48	1343.69	12	0.3	672.854	2	50.81	29518000	2	14681	F2:24517	Yes	SteveDorus10401569_male.raw	FBgn0010019	Oxidation (M); 13C(6) 15N(2) Silac label	M7:Oxidation (M):1000.00;M10:Oxidation (M):1000.00;K12:13C(6) 15N(2) Silac label:1000.00	PEAKS DB
LALLDAM(+15.99)VEM(+15.99)AK(+8.01)	39.1	1343.69	12	0.3	672.854	2	50.81	29518000	2	14680	F2:24500	Yes	SteveDorus10401569_male.raw	FBgn0010019	Oxidation (M); 13C(6) 15N(2) Silac label	M7:Oxidation (M):1000.00;M10:Oxidation (M):1000.00;K12:13C(6) 15N(2) Silac label:1000.00	PEAKS DB
LFGVSTLDVVR(+10.01)	56.46	1214.69	11	-0.3	608.352	2	72.4	80509000	1	87799	F1:41225	No	SteveDorus10401569_female.raw	FBgn0262559	13C(6) 15N(4) Silac label	R11:13C(6) 15N(4) Silac label:1000.00	PEAKS DB
LFGVSTLDVVR(+10.01)	44.24	1214.69	11	0	608.352	2	73.59	60564000	2	21084	F2:38293	No	SteveDorus10401569_male.raw	FBgn0262559	13C(6) 15N(4) Silac label	R11:13C(6) 15N(4) Silac label:1000.00	PEAKS DB
LFGVSTLDVVR(+10.01)	44.07	1214.69	11	0	608.352	2	73.59	60564000	2	21085	F2:38856	No	SteveDorus10401569_male.raw	FBgn0262559	13C(6) 15N(4) Silac label	R11:13C(6) 15N(4) Silac label:1000.00	PEAKS DB
LGQVGIM(+15.99)TIIR	56.45	1215.7	11	-0.5	608.857	2	53.51	19307000	1	81101	F1:28103	Yes	SteveDorus10401569_female.raw	FBgn0000639	Oxidation (M)	M7:Oxidation (M):1000.00	PEAKS DB
GM(+15.99)EC(+57.02)EFVGYNK(+8.01)	56.41	1356.56	11	2.1	679.287	2	27.62	0	2	32007	F2:9087	No	SteveDorus10401569_male.raw	FBgn0024556	Oxidation (M); Carbamidomethylation; 13C(6) 15N(2) Silac label	M2:Oxidation (M):1000.00;C4:Carbamidomethylation:1000.00;K11:13C(6) 15N(2) Silac label:1000.00	PEAKS DB
ENIALQ(+.98)LEAAFR(+10.01)	56.39	1384.72	12	9	693.375	2	88.16	2511100	2	24118	F2:46890	No	SteveDorus10401569_male.raw	FBgn0019644	Deamidation (NQ); 13C(6) 15N(4) Silac label	Q6:Deamidation (NQ):61.69;R12:13C(6) 15N(4) Silac label:1000.00	PEAKS DB
ENIALQ(+.98)LEAAFR(+10.01)	48	1384.72	12	10.3	693.376	2	87.38	0	1	127037	F1:51185	No	SteveDorus10401569_female.raw	FBgn0019644	Deamidation (NQ); 13C(6) 15N(4) Silac label	Q6:Deamidation (NQ):50.57;R12:13C(6) 15N(4) Silac label:1000.00	PEAKS DB
ENIALQ(+.98)LEAAFR(+10.01)	46.74	1384.72	12	9.9	693.375	2	88.36	3465300	2	24171	F2:47008	Yes	SteveDorus10401569_male.raw	FBgn0019644	Deamidation (NQ); 13C(6) 15N(4) Silac label	Q6:Deamidation (NQ):61.69;R12:13C(6) 15N(4) Silac label:1000.00	PEAKS DB
FYSGFGGQ(+.98)VDFIR(+10.01)	56.36	1502.71	13	8.6	752.367	2	75.4	23536000	2	21537	F2:39521	No	SteveDorus10401569_male.raw	FBgn0039737	Deamidation (NQ); 13C(6) 15N(4) Silac label	Q8:Deamidation (NQ):1000.00;R13:13C(6) 15N(4) Silac label:1000.00	PEAKS DB
FYSGFGGQ(+.98)VDFIR(+10.01)	52.4	1502.71	13	9.6	752.368	2	73.96	0	1	121352	F1:42583	No	SteveDorus10401569_female.raw	FBgn0039737	Deamidation (NQ); 13C(6) 15N(4) Silac label	Q8:Deamidation (NQ):1000.00;R13:13C(6) 15N(4) Silac label:1000.00	PEAKS DB
FYSGFGGQ(+.98)VDFIR(+10.01)	38.63	1502.71	13	8.6	752.367	2	75.4	23536000	2	21536	F2:39498	No	SteveDorus10401569_male.raw	FBgn0039737	Deamidation (NQ); 13C(6) 15N(4) Silac label	Q8:Deamidation (NQ):1000.00;R13:13C(6) 15N(4) Silac label:1000.00	PEAKS DB
M(+15.99)GLTEFEAVK(+8.01)	56.35	1147.57	10	0	574.791	2	42.17	50905000	2	11608	F2:18957	No	SteveDorus10401569_male.raw	FBgn0000116	Oxidation (M); 13C(6) 15N(2) Silac label	M1:Oxidation (M):1000.00;K10:13C(6) 15N(2) Silac label:1000.00	PEAKS DB
M(+15.99)GLTEFEAVK(+8.01)	55.82	1147.57	10	0	574.791	2	42.17	50905000	2	11609	F2:19443	No	SteveDorus10401569_male.raw	FBgn0000116	Oxidation (M); 13C(6) 15N(2) Silac label	M1:Oxidation (M):1000.00;K10:13C(6) 15N(2) Silac label:1000.00	PEAKS DB
M(+15.99)GLTEFEAVK(+8.01)	42.89	1147.57	10	-0.8	574.79	2	40.31	23523000	1	76065	F1:19150	Yes	SteveDorus10401569_female.raw	FBgn0000116	Oxidation (M); 13C(6) 15N(2) Silac label	M1:Oxidation (M):1000.00;K10:13C(6) 15N(2) Silac label:1000.00	PEAKS DB
IPADGSLFGR(+10.01)	56.31	1041.55	10	-1	521.781	2	44.21	6724000	2	12388	F2:20413	No	SteveDorus10401569_male.raw	FBgn0087002	13C(6) 15N(4) Silac label	R10:13C(6) 15N(4) Silac label:1000.00	PEAKS DB
DLIVATIALK(+8.01)	56.3	1063.67	10	-0.5	532.844	2	71.89	0	1	120349	F1:41070	No	SteveDorus10401569_female.raw	FBgn0039241	13C(6) 15N(2) Silac label	K10:13C(6) 15N(2) Silac label:1000.00	PEAKS DB
YILNSDQ(+.98)QNYEK(+8.01)	56.28	1522.7	12	7.1	762.364	2	29.7	8883000	2	6175	F2:10410	Yes	SteveDorus10401569_male.raw	FBgn0011455	Deamidation (NQ); 13C(6) 15N(2) Silac label	Q7:Deamidation (NQ):27.96;K12:13C(6) 15N(2) Silac label:1000.00	PEAKS DB
YILNSDQ(+.98)QNYEK(+8.01)	47.72	1522.7	12	7.1	762.364	2	29.7	8883000	2	6176	F2:10423	Yes	SteveDorus10401569_male.raw	FBgn0011455	Deamidation (NQ); 13C(6) 15N(2) Silac label	Q7:Deamidation (NQ):27.96;K12:13C(6) 15N(2) Silac label:1000.00	PEAKS DB
SDGIVGLYR	56.28	978.513	9	-1.3	490.263	2	39.85	0	1	107204	F1:19053	No	SteveDorus10401569_female.raw	FBgn0003360			PEAKS DB
SDGIVGLYR	55.52	978.513	9	-2	490.263	2	41.8	519030	2	11448	F2:18912	No	SteveDorus10401569_male.raw	FBgn0003360			PEAKS DB
NVFGLYQ(+.98)LTTGK(+8.01)	56.25	1348.71	12	9	675.369	2	73.23	2118600	2	20955	F2:38354	No	SteveDorus10401569_male.raw	FBgn0038947	Deamidation (NQ); 13C(6) 15N(2) Silac label	Q7:Deamidation (NQ):61.17;K12:13C(6) 15N(2) Silac label:1000.00	PEAKS DB
NVFGLYQ(+.98)LTTGK(+8.01)	37.63	1348.71	12	9.7	675.37	2	71.82	0	1	120310	F1:41010	No	SteveDorus10401569_female.raw	FBgn0038947	Deamidation (NQ); 13C(6) 15N(2) Silac label	Q7:Deamidation (NQ):35.99;K12:13C(6) 15N(2) Silac label:1000.00	PEAKS DB
ESTLHLVLR(+10.01)	56.24	1076.62	9	-0.6	539.318	2	38.94	57129000	2	10224	F2:16846	No	SteveDorus10401569_male.raw	FBgn0003941:FBgn0003942:FBgn0086558:FBgn0003943:FBgn0029856	13C(6) 15N(4) Silac label	R9:13C(6) 15N(4) Silac label:1000.00	PEAKS DB
ESTLHLVLR(+10.01)	42.69	1076.62	9	0	539.318	2	36.69	54663000	1	74509	F1:16649	No	SteveDorus10401569_female.raw	FBgn0003941:FBgn0003942:FBgn0086558:FBgn0003943:FBgn0029856	13C(6) 15N(4) Silac label	R9:13C(6) 15N(4) Silac label:1000.00	PEAKS DB
[truncated: 3,888 more rows]
