# Supplementary material for: Pronounced Postmating Response in the Drosophila Female Reproductive Tract Fluid Proteome
Source: Mol Cell Proteomics. 2021 Sep 29;20:100156. doi: 10.1016/j.mcpro.2021.100156 (PMC9357439; doi:10.1016/j.mcpro.2021.100156)
Supplement: Supplemental Table S3 — GO functional enrichments for the identified proteins [file mmc3.xlsx]

## Sheet: Tissue.only
ONTOLOGY	ID	Description	GeneRatio	BgRatio	pvalue	p.adjust	qvalue	geneID	Count
BP	GO:0022904	respiratory electron transport chain	54/923	63/6714	5.10604e-38	1.2183e-34	1.10935e-34	AIF/COX4/COX5A/COX5B/COX7A/Chchd2/Coq8/Cyt-c-p/Cyt-c1/GC1/Gpo1/ND-13A/ND-13B/ND-15/ND-19/ND-20/ND-23/ND-24/ND-39/ND-42/ND-49/ND-51/ND-75/ND-ACP/ND-ASHI/ND-B12/ND-B14/ND-B14.5A/ND-B14.5B/ND-B15/ND-B16.6/ND-B17/ND-B17.2/ND-B18/ND-B22/ND-MLRQ/ND-PDSW/ND-SGDH/NP15.6/Pmi/RFeSP/SdhA/SdhB/SdhC/UQCR-11/UQCR-14/UQCR-6.4/UQCR-C1/UQCR-C2/UQCR-Q/aralar1/cype/levy/ox	54
BP	GO:0022900	electron transport chain	55/923	66/6714	2.30029e-37	2.74425e-34	2.49884e-34	AIF/COX4/COX5A/COX5B/COX7A/Chchd2/Coq8/Cyt-c-p/Cyt-c1/GC1/Gpo1/ND-13A/ND-13B/ND-15/ND-18/ND-19/ND-20/ND-23/ND-24/ND-39/ND-42/ND-49/ND-51/ND-75/ND-ACP/ND-ASHI/ND-B12/ND-B14/ND-B14.5A/ND-B14.5B/ND-B15/ND-B16.6/ND-B17/ND-B17.2/ND-B18/ND-B22/ND-MLRQ/ND-PDSW/ND-SGDH/NP15.6/Pmi/RFeSP/SdhA/SdhB/SdhC/UQCR-11/UQCR-14/UQCR-6.4/UQCR-C1/UQCR-C2/UQCR-Q/aralar1/cype/levy/ox	55
BP	GO:0042773	ATP synthesis coupled electron transport	50/923	59/6714	9.22898e-35	7.34012e-32	6.68373e-32	AIF/COX4/COX5A/COX5B/COX7A/Chchd2/Coq8/Cyt-c-p/Cyt-c1/ND-13A/ND-13B/ND-15/ND-19/ND-20/ND-23/ND-24/ND-39/ND-42/ND-49/ND-51/ND-75/ND-ACP/ND-ASHI/ND-B12/ND-B14/ND-B14.5A/ND-B14.5B/ND-B15/ND-B16.6/ND-B17/ND-B17.2/ND-B18/ND-B22/ND-MLRQ/ND-PDSW/ND-SGDH/Pmi/RFeSP/SdhA/SdhB/SdhC/UQCR-11/UQCR-14/UQCR-6.4/UQCR-C1/UQCR-C2/UQCR-Q/cype/levy/ox	50
BP	GO:0042775	mitochondrial ATP synthesis coupled electron transport	49/923	58/6714	5.95969e-34	3.55495e-31	3.23705e-31	AIF/COX4/COX5A/COX5B/COX7A/Chchd2/Coq8/Cyt-c-p/Cyt-c1/ND-13A/ND-13B/ND-15/ND-19/ND-20/ND-23/ND-24/ND-39/ND-42/ND-49/ND-51/ND-ACP/ND-ASHI/ND-B12/ND-B14/ND-B14.5A/ND-B14.5B/ND-B15/ND-B16.6/ND-B17/ND-B17.2/ND-B18/ND-B22/ND-MLRQ/ND-PDSW/ND-SGDH/Pmi/RFeSP/SdhA/SdhB/SdhC/UQCR-11/UQCR-14/UQCR-6.4/UQCR-C1/UQCR-C2/UQCR-Q/cype/levy/ox	49
BP	GO:0006119	oxidative phosphorylation	55/923	72/6714	1.27501e-33	6.08436e-31	5.54026e-31	AIF/ATPsynF/ATPsynO/COX4/COX5A/COX5B/COX7A/Chchd2/Coq8/Cyt-c-p/Cyt-c1/Lrpprc2/ND-13A/ND-13B/ND-15/ND-19/ND-20/ND-23/ND-24/ND-39/ND-42/ND-49/ND-51/ND-75/ND-ACP/ND-ASHI/ND-B12/ND-B14/ND-B14.5A/ND-B14.5B/ND-B15/ND-B16.6/ND-B17/ND-B17.2/ND-B18/ND-B22/ND-MLRQ/ND-PDSW/ND-SGDH/Pmi/RFeSP/SdhA/SdhB/SdhC/Tspo/UQCR-11/UQCR-14/UQCR-6.4/UQCR-C1/UQCR-C2/UQCR-Q/bsf/cype/levy/ox	55
BP	GO:0046034	ATP metabolic process	67/923	108/6714	8.94708e-32	3.55796e-29	3.23979e-29	AIF/ATPsynB/ATPsynCF6/ATPsynD/ATPsynF/ATPsynG/ATPsynO/ATPsyndelta/ATPsyngamma/Apf/COX4/COX5A/COX5B/COX7A/Chchd2/Coq8/Cyt-c-p/Cyt-c1/Dg/Lrpprc2/ND-13A/ND-13B/ND-15/ND-19/ND-20/ND-23/ND-24/ND-39/ND-42/ND-49/ND-51/ND-75/ND-ACP/ND-ASHI/ND-B12/ND-B14/ND-B14.5A/ND-B14.5B/ND-B15/ND-B16.6/ND-B17/ND-B17.2/ND-B18/ND-B22/ND-MLRQ/ND-PDSW/ND-SGDH/Pmi/RFeSP/Scox/SdhA/SdhB/SdhC/Tspo/UQCR-11/UQCR-14/UQCR-6.4/UQC…	67
BP	GO:0045333	cellular respiration	59/923	89/6714	2.05586e-30	7.00754e-28	6.38089e-28	AIF/CG1544/CG5028/CG5214/COX4/COX5A/COX5B/COX7A/Chchd2/Coq8/Cyt-c-p/Cyt-c1/GC1/Gpo1/Idh3b/ND-13A/ND-13B/ND-15/ND-19/ND-20/ND-23/ND-24/ND-39/ND-42/ND-49/ND-51/ND-75/ND-ACP/ND-ASHI/ND-B12/ND-B14/ND-B14.5A/ND-B14.5B/ND-B15/ND-B16.6/ND-B17/ND-B17.2/ND-B18/ND-B22/ND-MLRQ/ND-PDSW/ND-SGDH/NP15.6/Pmi/RFeSP/ScsbetaG/SdhA/SdhB/SdhC/UQCR-11/UQCR-14/UQCR-6.4/UQCR-C1/UQCR-C2/UQCR-Q/aralar1/cype/levy/ox	59
BP	GO:0015980	energy derivation by oxidation of organic compounds	60/923	116/6714	9.68161e-23	2.88754e-20	2.62932e-20	AIF/CG1544/CG5028/CG5214/CG7766/COX4/COX5A/COX5B/COX7A/Chchd2/Coq8/Cyt-c-p/Cyt-c1/GC1/Gpo1/Idh3b/ND-13A/ND-13B/ND-15/ND-19/ND-20/ND-23/ND-24/ND-39/ND-42/ND-49/ND-51/ND-75/ND-ACP/ND-ASHI/ND-B12/ND-B14/ND-B14.5A/ND-B14.5B/ND-B15/ND-B16.6/ND-B17/ND-B17.2/ND-B18/ND-B22/ND-MLRQ/ND-PDSW/ND-SGDH/NP15.6/Pmi/RFeSP/ScsbetaG/SdhA/SdhB/SdhC/UQCR-11/UQCR-14/UQCR-6.4/UQCR-C1/UQCR-C2/UQCR-Q/aralar1/cype/levy/ox	60
BP	GO:0006091	generation of precursor metabolites and energy	73/923	165/6714	3.5928e-22	9.52491e-20	8.67315e-20	AIF/ATPsynF/ATPsynO/CG1544/CG5009/CG5028/CG5214/CG7766/COX4/COX5A/COX5B/COX7A/CPT2/Chchd2/Coq8/Cyt-c-p/Cyt-c1/Dg/GC1/Gpo1/Hmgcl/Idh3b/Lrpprc2/ND-13A/ND-13B/ND-15/ND-18/ND-19/ND-20/ND-23/ND-24/ND-39/ND-42/ND-49/ND-51/ND-75/ND-ACP/ND-ASHI/ND-B12/ND-B14/ND-B14.5A/ND-B14.5B/ND-B15/ND-B16.6/ND-B17/ND-B17.2/ND-B18/ND-B22/ND-MLRQ/ND-PDSW/ND-SGDH/NP15.6/Pmi/RFeSP/Rpe/SCOT/ScsbetaG/SdhA/SdhB/SdhC/Tspo/UQC…	73
BP	GO:0006120	mitochondrial electron transport	NADH to ubiquinone	26/923	29/6714	6.96683e-20	1.66229e-17	1.51364e-17	ND-13A/ND-13B/ND-15/ND-19/ND-20/ND-23/ND-24/ND-39/ND-42/ND-49/ND-51/ND-ACP/ND-ASHI/ND-B12/ND-B14/ND-B14.5A/ND-B14.5B/ND-B15/ND-B16.6/ND-B17/ND-B17.2/ND-B18/ND-B22/ND-MLRQ/ND-PDSW/ND-SGDH	26
BP	GO:0016054	organic acid catabolic process	38/923	91/6714	3.6119e-11	7.83454e-09	7.13393e-09	Arc42/CG10361/CG11236/CG12338/CG15093/CG17691/CG3999/CG4592/CG4598/CG5009/CG5044/CG5599/CG6415/CG6638/CG8199/CG8778/CG9547/CG9577/CPT2/CRAT/Egm/Gdh/GstZ1/Hacl/Hmgcl/Hn/LKRSDH/Mccc2/Mfe2/Oat/P5CDh1/Pepck2/SERCA/Ssadh/Mtpbeta/arg/ppl/slgA	38
BP	GO:0007005	mitochondrion organization	59/923	183/6714	6.37624e-11	1.26781e-08	1.15444e-08	AIF/CG11779/CG3262/CG34132/CG3776/CG43346/CG5504/CG5569/CG5676/CG5903/OXA1L/CG6512/CG6878/CG7382/CG7506/CG7639/CG8004/CG8728/CG9231/COX6B/COX7A/Chchd2/Chchd3/Fis1/Gdap1/Gs1/Hsc70-5/Letm1/Lon/Marf/Mitofilin/ND-18/ND-20/ND-23/ND-B12/Opa1/Phb2/Pmi/QIL1/Roe1/Scox/Sod2/Spg7/Tim23/Tim8/Tom20/Tom40/Tom70/UQCR-C1/blp/dmGlut/l(2)37Cc/larp/mRpL12/mge/mtSSB/porin/ref(2)P/ttm50	59
BP	GO:0006122	mitochondrial electron transport	ubiquinol to cytochrome c	11/923	6714-11-01	3.14779e-10	5.48817e-08	4.99739e-08	Coq8/Cyt-c-p/Cyt-c1/RFeSP/UQCR-11/UQCR-14/UQCR-6.4/UQCR-C1/UQCR-C2/UQCR-Q/ox	11
BP	GO:0006839	mitochondrial transport	34/923	81/6714	3.33296e-10	5.48817e-08	4.99739e-08	AIF/ATPsynF/ATPsynO/CG11779/CG1907/CG34132/CG3776/CG5254/OXA1L/CG6878/CG7382/CG7639/CG8004/CG8728/CG9399/GC1/Gdap1/Roe1/Sfxn1-3/Sfxn2/Tim23/Tim8/Tom20/Tom40/Tom70/UQCR-C1/aralar1/blp/colt/mge/porin/sea/sesB/ttm50	34
BP	GO:0046395	carboxylic acid catabolic process	36/923	89/6714	3.51319e-10	5.48817e-08	4.99739e-08	Arc42/CG10361/CG11236/CG12338/CG15093/CG3999/CG4592/CG4598/CG5009/CG5044/CG5599/CG6415/CG6638/CG8778/CG9547/CG9577/CPT2/CRAT/Egm/Gdh/GstZ1/Hacl/Hmgcl/Hn/LKRSDH/Mccc2/Mfe2/Oat/P5CDh1/Pepck2/SERCA/Ssadh/Mtpbeta/arg/ppl/slgA	36
BP	GO:0044282	small molecule catabolic process	46/923	131/6714	3.68025e-10	5.48817e-08	4.99739e-08	Adgf-A/Arc42/CG10361/CG11236/CG12338/CG15093/CG17027/CG17029/CG17691/CG3999/CG4390/CG4592/CG4598/CG5009/CG5044/CG5599/CG6415/CG6638/CG8199/CG8778/CG9547/CG9577/CG9784/CPT2/CRAT/Egm/Gdh/GstZ1/Hacl/Hmgcl/Hn/LKRSDH/Mccc2/Mfe2/Oat/P5CDh1/Pepck2/Rpe/SCOT/SERCA/Ssadh/Mtpbeta/arg/dare/ppl/slgA	46
BP	GO:0032543	mitochondrial translation	40/923	107/6714	6.23549e-10	8.7517e-08	7.96907e-08	CG12848/CG4679/CG6094/Lrpprc2/P32/TyrRS-m/bonsai/bsf/larp/mEFG1/mEFTs/mEFTu1/mRpL1/mRpL10/mRpL11/mRpL12/mRpL17/mRpL18/mRpL22/mRpL24/mRpL3/mRpL37/mRpL39/mRpL4/mRpL43/mRpL44/mRpL45/mRpL46/mRpL50/mRpL9/mRpS10/mRpS18B/mRpS18C/mRpS2/mRpS22/mRpS23/mRpS29/mRpS30/mRpS34/mRpS9	40
BP	GO:0140053	mitochondrial gene expression	43/923	129/6714	8.60563e-09	1.13085e-06	1.02973e-06	CG12848/CG4538/CG4679/ClpP/CG6094/Lrpprc2/Nfs1/P32/TyrRS-m/bonsai/bsf/larp/mEFG1/mEFTs/mEFTu1/mRpL1/mRpL10/mRpL11/mRpL12/mRpL17/mRpL18/mRpL22/mRpL24/mRpL3/mRpL37/mRpL39/mRpL4/mRpL43/mRpL44/mRpL45/mRpL46/mRpL50/mRpL9/mRpS10/mRpS18B/mRpS18C/mRpS2/mRpS22/mRpS23/mRpS29/mRpS30/mRpS34/mRpS9	43
BP	GO:0009063	cellular amino acid catabolic process	22/923	44/6714	9.00512e-09	1.13085e-06	1.02973e-06	CG10361/CG11236/CG12338/CG15093/CG3999/CG5044/CG5599/CG6415/CG6638/CG9547/Gdh/GstZ1/Hmgcl/Hn/LKRSDH/Mccc2/Oat/P5CDh1/Ssadh/arg/ppl/slgA	22
BP	GO:0006082	organic acid metabolic process	74/923	284/6714	1.33814e-08	1.5964e-06	1.45364e-06	Acsl/Arc42/ArgRS/AspRS-m/Baldspot/CG10361/CG11236/CG12173/CG12338/CG12512/CG15093/CG16935/CG17691/CG3603/CG3999/CG4592/CG4598/CG5009/CG5028/CG5044/CG5599/CG6415/CG6638/CG8132/CG8199/CG8778/CG9547/CG9577/CPT2/CRAT/Cbs/Desat1/Dg/Dhfr/Egm/MsrA/Fatp1/Gdh/Gs1/GstZ1/Hacd1/Hacl/Hmgcl/Hn/Idh3b/LKRSDH/Mccc1/Mccc2/Men-b/MetRS/Mfe2/ND-ACP/Nmdmc/Oat/P5CDh1/P5cr/P5cr-2/Pdha/Pdk/Pdp/Pepck2/SERCA/Sply/Ssadh/Mtp…	74
BP	GO:1990542	mitochondrial transmembrane transport	22/923	46/6714	2.56617e-08	2.91566e-06	2.65493e-06	AIF/ATPsynF/ATPsynO/CG11779/CG5254/CG6878/CG7382/CG9399/GC1/Roe1/Sfxn1-3/Sfxn2/Tim23/Tom20/Tom40/Tom70/aralar1/blp/mge/porin/sea/ttm50	22
BP	GO:0019752	carboxylic acid metabolic process	71/923	275/6714	4.01513e-08	4.35459e-06	3.96518e-06	Acsl/Arc42/ArgRS/AspRS-m/Baldspot/CG10361/CG11236/CG12173/CG12338/CG12512/CG15093/CG16935/CG3603/CG3999/CG4592/CG4598/CG5009/CG5028/CG5044/CG5599/CG6415/CG6638/CG8132/CG8778/CG9547/CG9577/CPT2/CRAT/Cbs/Desat1/Dg/Dhfr/Egm/Fatp1/Gdh/Gs1/GstZ1/Hacd1/Hacl/Hmgcl/Hn/Idh3b/LKRSDH/Mccc1/Mccc2/Men-b/MetRS/Mfe2/ND-ACP/Nmdmc/Oat/P5CDh1/P5cr/P5cr-2/Pdha/Pdk/Pdp/Pepck2/SERCA/Sply/Ssadh/Mtpbeta/TyrRS-m/arg/min…	71
BP	GO:0009060	aerobic respiration	20/923	40/6714	4.30898e-08	4.4701e-06	4.07036e-06	CG1544/CG5028/CG5214/COX4/COX5A/COX5B/COX7A/Cyt-c-p/Idh3b/ND-20/ND-23/ScsbetaG/SdhA/SdhB/SdhC/UQCR-11/UQCR-14/cype/levy/ox	20
BP	GO:0034220	ion transmembrane transport	66/923	250/6714	4.90574e-08	4.87712e-06	4.44098e-06	AIF/ATP6AP2/ATPsynB/ATPsynCF6/ATPsynD/ATPsynF/ATPsynG/ATPsynO/ATPsyndelta/ATPsyngamma/Atpalpha/CD98hc/CG10413/CG10960/CG11779/CG1907/CG31676/CG5254/CG6878/CG7382/CG9338/CG9399/Ctr1B/Dic1/Fer1HCH/GC1/Letm1/MRP/Mpcp1/Mpcp2/ND-20/Ncc69/Ostgamma/PMCA/Roe1/RyR/SERCA/Sec61alpha/Sec61beta/Sec63/Sfxn1-3/Sfxn2/Srp54k/Stim/Tim23/Tom20/Tom40/Tom70/Vha100-1/Vha100-2/Vha13/Vha16-1/VhaAC39-1/VhaM9.7-b/aralar1/…	66
BP	GO:0043436	oxoacid metabolic process	71/923	279/6714	7.53228e-08	7.18881e-06	6.54595e-06	Acsl/Arc42/ArgRS/AspRS-m/Baldspot/CG10361/CG11236/CG12173/CG12338/CG12512/CG15093/CG16935/CG3603/CG3999/CG4592/CG4598/CG5009/CG5028/CG5044/CG5599/CG6415/CG6638/CG8132/CG8778/CG9547/CG9577/CPT2/CRAT/Cbs/Desat1/Dg/Dhfr/Egm/Fatp1/Gdh/Gs1/GstZ1/Hacd1/Hacl/Hmgcl/Hn/Idh3b/LKRSDH/Mccc1/Mccc2/Men-b/MetRS/Mfe2/ND-ACP/Nmdmc/Oat/P5CDh1/P5cr/P5cr-2/Pdha/Pdk/Pdp/Pepck2/SERCA/Sply/Ssadh/Mtpbeta/TyrRS-m/arg/min…	71
BP	GO:0070585	protein localization to mitochondrion	21/923	45/6714	9.1536e-08	8.03758e-06	7.31882e-06	AIF/CG11779/CG34132/CG3776/OXA1L/CG6878/CG7382/CG7639/CG8004/CG8728/Gdap1/Roe1/Tim23/Tim8/Tom20/Tom40/Tom70/UQCR-C1/blp/mge/ttm50	21
BP	GO:0072655	establishment of protein localization to mitochondrion	21/923	45/6714	9.1536e-08	8.03758e-06	7.31882e-06	AIF/CG11779/CG34132/CG3776/OXA1L/CG6878/CG7382/CG7639/CG8004/CG8728/Gdap1/Roe1/Tim23/Tim8/Tom20/Tom40/Tom70/UQCR-C1/blp/mge/ttm50	21
BP	GO:1902600	proton transmembrane transport	19/923	38/6714	9.4322e-08	8.03758e-06	7.31882e-06	ATP6AP2/ATPsynB/ATPsynCF6/ATPsynD/ATPsynF/ATPsynG/ATPsynO/ATPsyndelta/ATPsyngamma/Atpalpha/Letm1/ND-20/Vha100-1/Vha100-2/Vha13/Vha16-1/VhaAC39-1/VhaM9.7-b/sun	19
BP	GO:0006626	protein targeting to mitochondrion	19/923	40/6714	2.66649e-07	2.19388e-05	1.99769e-05	AIF/CG11779/CG34132/CG6878/CG7382/CG7639/CG8004/CG8728/Gdap1/Roe1/Tim23/Tim8/Tom20/Tom40/Tom70/UQCR-C1/blp/mge/ttm50	19
BP	GO:0009141	nucleoside triphosphate metabolic process	16/923	30/6714	3.15158e-07	2.50656e-05	2.28241e-05	ATPsynB/ATPsynCF6/ATPsynD/ATPsynF/ATPsynG/ATPsynO/ATPsyndelta/ATPsyngamma/Adk3/Apf/CG8891/Scox/dUTPase/ras/sesB/sun	16
BP	GO:0006754	ATP biosynthetic process	12/923	18/6714	3.5623e-07	2.74182e-05	2.49664e-05	ATPsynB/ATPsynCF6/ATPsynD/ATPsynF/ATPsynG/ATPsynO/ATPsyndelta/ATPsyngamma/Apf/Scox/sesB/sun	12
BP	GO:0009145	purine nucleoside triphosphate biosynthetic process	13/923	21/6714	4.04001e-07	2.83514e-05	2.58161e-05	ATPsynB/ATPsynCF6/ATPsynD/ATPsynF/ATPsynG/ATPsynO/ATPsyndelta/ATPsyngamma/Apf/Scox/ras/sesB/sun	13
BP	GO:0009205	purine ribonucleoside triphosphate metabolic process	13/923	21/6714	4.04001e-07	2.83514e-05	2.58161e-05	ATPsynB/ATPsynCF6/ATPsynD/ATPsynF/ATPsynG/ATPsynO/ATPsyndelta/ATPsyngamma/Apf/Scox/ras/sesB/sun	13
BP	GO:0009206	purine ribonucleoside triphosphate biosynthetic process	13/923	21/6714	4.04001e-07	2.83514e-05	2.58161e-05	ATPsynB/ATPsynCF6/ATPsynD/ATPsynF/ATPsynG/ATPsynO/ATPsyndelta/ATPsyngamma/Apf/Scox/ras/sesB/sun	13
BP	GO:0046390	ribose phosphate biosynthetic process	26/923	70/6714	7.44485e-07	5.07526e-05	4.62141e-05	ATPsynB/ATPsynCF6/ATPsynD/ATPsynF/ATPsynG/ATPsynO/ATPsyndelta/ATPsyngamma/Acsl/Adk2/Adk3/Apf/CG17691/CG2246/CG2846/CG8199/CG9547/Dhod/Pdha/Ppcs/Scox/muc/pdgy/ras/sesB/sun	26
BP	GO:0009144	purine nucleoside triphosphate metabolic process	13/923	22/6714	8.63673e-07	5.72423e-05	5.21234e-05	ATPsynB/ATPsynCF6/ATPsynD/ATPsynF/ATPsynG/ATPsynO/ATPsyndelta/ATPsyngamma/Apf/Scox/ras/sesB/sun	13
BP	GO:0006518	peptide metabolic process	105/923	492/6714	1.06366e-06	6.85918e-05	6.2458e-05	AGO1/ArgRS/AspRS-m/Atx2/CG11771/CG12848/CG14516/CG30022/CG46339/CG4679/CG4829/CG6094/CG8635/CNBP/Dph5/Ggt-1/GstD3/GstE11/GstE13/GstE3/GstE5/GstE7/GstO2/GstT1/GstT2/GstT4/GstZ1/Hrb98DE/Ide/Lrpprc2/MCTS1/MetRS/P32/Rheb/RpL13A/RpL19/RpL26/RpL29/RpL32/RpL34b/RpL35/RpL35A/RpL36A/RpL37a/RpL38/RpS11/RpS27/RpS27A/RpS29/RpS9/Spase22-23/Spase25/Spp/Syp/TyrRS-m/bol/bonsai/bsf/eIF1/eIF1A/eIF2Balpha/eIF2Bbeta…	105
BP	GO:0009152	purine ribonucleotide biosynthetic process	23/923	59/6714	1.2106e-06	7.60127e-05	6.92152e-05	ATPsynB/ATPsynCF6/ATPsynD/ATPsynF/ATPsynG/ATPsynO/ATPsyndelta/ATPsyngamma/Acsl/Adk2/Adk3/Apf/CG17691/CG8199/CG9547/Pdha/Ppcs/Scox/muc/pdgy/ras/sesB/sun	23
BP	GO:0009260	ribonucleotide biosynthetic process	25/923	68/6714	1.51618e-06	9.2759e-05	8.4464e-05	ATPsynB/ATPsynCF6/ATPsynD/ATPsynF/ATPsynG/ATPsynO/ATPsyndelta/ATPsyngamma/Acsl/Adk2/Adk3/Apf/CG17691/CG2846/CG8199/CG9547/Dhod/Pdha/Ppcs/Scox/muc/pdgy/ras/sesB/sun	25
BP	GO:0006164	purine nucleotide biosynthetic process	24/923	64/6714	1.62397e-06	9.687e-05	8.82074e-05	ATPsynB/ATPsynCF6/ATPsynD/ATPsynF/ATPsynG/ATPsynO/ATPsyndelta/ATPsyngamma/Acsl/Adk2/Adk3/Apf/CG17691/CG2246/CG8199/CG9547/Pdha/Ppcs/Scox/muc/pdgy/ras/sesB/sun	24
BP	GO:0055086	nucleobase-containing small molecule metabolic process	50/923	189/6714	2.01351e-06	0.000117177	0.000106698	ATPsynB/ATPsynCF6/ATPsynD/ATPsynF/ATPsynG/ATPsynO/ATPsyndelta/ATPsyngamma/Acsl/Adgf-A/Adk2/Adk3/Apf/CG11811/CG1635/CG16758/CG17691/CG2246/CG2846/CG33054/CG42813/CG6330/CG8199/CG8306/CG8891/CG9547/Dg/Dhod/Fitm/Gmer/Gnpnat/NTPase/Naprt/Pde1c/Pdha/Pmm2/Ppcs/Scox/ScsbetaG/Ugt302C1/Ugt36E1/Ugt49B1/dUTPase/muc/pdgy/ras/sesB/sun/tn/veil	50
BP	GO:0072522	purine-containing compound biosynthetic process	25/923	69/6714	2.07255e-06	0.00011774	0.000107211	ATPsynB/ATPsynCF6/ATPsynD/ATPsynF/ATPsynG/ATPsynO/ATPsyndelta/ATPsyngamma/Acsl/Adgf-A/Adk2/Adk3/Apf/CG17691/CG2246/CG8199/CG9547/Pdha/Ppcs/Scox/muc/pdgy/ras/sesB/sun	25
BP	GO:0009142	nucleoside triphosphate biosynthetic process	14/923	27/6714	2.74498e-06	0.000150719	0.000137241	ATPsynB/ATPsynCF6/ATPsynD/ATPsynF/ATPsynG/ATPsynO/ATPsyndelta/ATPsyngamma/Adk3/Apf/Scox/ras/sesB/sun	14
BP	GO:0007006	mitochondrial membrane organization	16/923	34/6714	2.77939e-06	0.000150719	0.000137241	CG34132/CG3776/CG5903/OXA1L/CG6512/CG6878/CG7639/Chchd3/Mitofilin/Pmi/QIL1/Spg7/Tim8/Tom70/mge/ttm50	16
BP	GO:0009199	ribonucleoside triphosphate metabolic process	13/923	24/6714	3.31592e-06	0.000171995	0.000156615	ATPsynB/ATPsynCF6/ATPsynD/ATPsynF/ATPsynG/ATPsynO/ATPsyndelta/ATPsyngamma/Apf/Scox/ras/sesB/sun	13
BP	GO:0009201	ribonucleoside triphosphate biosynthetic process	13/923	24/6714	3.31592e-06	0.000171995	0.000156615	ATPsynB/ATPsynCF6/ATPsynD/ATPsynF/ATPsynG/ATPsynO/ATPsyndelta/ATPsyngamma/Apf/Scox/ras/sesB/sun	13
BP	GO:0098656	anion transmembrane transport	34/923	112/6714	3.56587e-06	0.000181025	0.000164836	AIF/CD98hc/CG10413/CG10960/CG11779/CG1907/CG5254/CG6878/CG7382/CG9399/Dic1/GC1/MRP/Mpcp1/Mpcp2/Ncc69/Roe1/Sec61alpha/Sec61beta/Sec63/Sfxn1-3/Sfxn2/Srp54k/Tim23/Tom20/Tom40/Tom70/aralar1/blp/kcc/mge/porin/sea/ttm50	34
BP	GO:0007007	inner mitochondrial membrane organization	12/923	21/6714	3.78115e-06	0.000187955	0.000171147	CG34132/CG3776/CG5903/CG6512/CG6878/Chchd3/Mitofilin/Pmi/QIL1/Spg7/Tim8/Tom70	12
BP	GO:0019693	ribose phosphate metabolic process	35/923	119/6714	5.69583e-06	0.000277352	0.00025255	ATPsynB/ATPsynCF6/ATPsynD/ATPsynF/ATPsynG/ATPsynO/ATPsyndelta/ATPsyngamma/Acsl/Adk2/Adk3/Apf/CG1635/CG17691/CG2246/CG2846/CG42813/CG8199/CG8306/CG9547/Dg/Dhod/Fitm/Pde1c/Pdha/Ppcs/Scox/ScsbetaG/muc/pdgy/ras/sesB/sun/tn/veil	35
BP	GO:0006753	nucleoside phosphate metabolic process	41/923	149/6714	5.90102e-06	0.000281597	0.000256415	ATPsynB/ATPsynCF6/ATPsynD/ATPsynF/ATPsynG/ATPsynO/ATPsyndelta/ATPsyngamma/Acsl/Adk2/Adk3/Apf/CG11811/CG1635/CG17691/CG2246/CG2846/CG42813/CG6330/CG8199/CG8306/CG8891/CG9547/Dg/Dhod/Fitm/NTPase/Naprt/Pde1c/Pdha/Ppcs/Scox/ScsbetaG/dUTPase/muc/pdgy/ras/sesB/sun/tn/veil	41
BP	GO:0019725	cellular homeostasis	47/923	180/6714	6.01929e-06	0.000281608	0.000256425	Atox1/Atpalpha/CG10413/CG3719/CG5554/CG6230/CG7484/CG8993/CG9911/CaBP1/Cisd2/Cnx99A/Ctr1B/Dg/Fer1HCH/Fkbp14/Galphaq/Grx1/Jafrac2/Letm1/Manf/Ncc69/PMCA/Pepck2/Prx3/Prx6005/Qsox1/Rab14/RyR/SERCA/Scox/SelT/Stim/Su(P)/Vha100-1/Vha100-2/Vha16-1/VhaAC39-1/l(2)01289/nrv1/nrv2/prtp/sesB/tn/uex/uif/wupA	47
BP	GO:0006412	translation	83/923	381/6714	6.83985e-06	0.00031245	0.000284509	AGO1/ArgRS/AspRS-m/Atx2/CG12848/CG4679/CG6094/CG8635/CNBP/Dph5/Hrb98DE/Lrpprc2/MCTS1/MetRS/P32/Rheb/RpL13A/RpL19/RpL26/RpL29/RpL32/RpL34b/RpL35/RpL35A/RpL36A/RpL37a/RpL38/RpS11/RpS27/RpS27A/RpS29/RpS9/Syp/TyrRS-m/bol/bonsai/bsf/eIF1/eIF1A/eIF2Balpha/eIF2Bbeta/eIF2Bdelta/eIF2Bgamma/eIF3k/eIF4E1/eIF5/eIF6/glo/lark/larp/mEFG1/mEFTs/mEFTu1/mRpL1/mRpL10/mRpL11/mRpL12/mRpL17/mRpL18/mRpL22/mRpL24/mRpL3/…	83
BP	GO:1901606	alpha-amino acid catabolic process	16/923	36/6714	7.03325e-06	0.00031245	0.000284509	CG10361/CG11236/CG12338/CG3999/CG5599/CG6415/CG9547/Gdh/GstZ1/Hn/LKRSDH/Oat/P5CDh1/arg/ppl/slgA	16
BP	GO:0098660	inorganic ion transmembrane transport	41/923	150/6714	7.07137e-06	0.00031245	0.000284509	ATP6AP2/ATPsynB/ATPsynCF6/ATPsynD/ATPsynF/ATPsynG/ATPsynO/ATPsyndelta/ATPsyngamma/Atpalpha/CG10413/CG1907/CG31676/CG9338/Ctr1B/Dic1/Fer1HCH/Letm1/Mpcp1/Mpcp2/ND-20/Ncc69/Ostgamma/PMCA/RyR/SERCA/Sec61alpha/Stim/Vha100-1/Vha100-2/Vha13/Vha16-1/VhaAC39-1/VhaM9.7-b/aralar1/atilla/nrv1/nrv2/pain/porin/sun	41
BP	GO:0030150	protein import into mitochondrial matrix	11/923	19/6714	8.22541e-06	0.000356833	0.000324923	CG11779/CG6878/CG7382/Roe1/Tim23/Tom20/Tom40/Tom70/blp/mge/ttm50	11
BP	GO:0045184	establishment of protein localization	92/923	436/6714	8.57076e-06	0.000365175	0.00033252	AIF/AP-1gamma/AP-1mu/AP-2mu/Arf51F/Arl1/Arpc1/Bet3/CG1105/CG11779/CG13887/CG34132/CG3529/CG3776/CG45076/CG5885/OXA1L/CG6878/CG7382/CG7639/CG8004/CG8149/CG8728/CHMP2B/CHOp24/Clc/Cog7/Flo2/Gdap1/Gp210/SrpRalpha/Lamp1/Mtor/Myo10A/Rab1/Rab10/Rab14/Rab18/Rab2/Rab35/Rab6/Rab8/RanGAP/Rcc1/Rho1/Roe1/Rop/SH3PX1/Sec16/Sec22/Sec61alpha/Sec61beta/Sec63/Slh/Snx3/Spase22-23/Spase25/Srp14/Srp19/Srp54k/SrpRbeta/…	92
BP	GO:0009165	nucleotide biosynthetic process	28/923	88/6714	9.57687e-06	0.000400885	0.000365035	ATPsynB/ATPsynCF6/ATPsynD/ATPsynF/ATPsynG/ATPsynO/ATPsyndelta/ATPsyngamma/Acsl/Adk2/Adk3/Apf/CG17691/CG2246/CG2846/CG8199/CG9547/Dhod/Naprt/Pdha/Ppcs/Scox/dUTPase/muc/pdgy/ras/sesB/sun	28
BP	GO:0042886	amide transport	91/923	432/6714	1.03506e-05	0.000425803	0.000387726	AIF/AP-1gamma/AP-1mu/AP-2mu/Arf51F/Arl1/Arpc1/Bet3/CG1105/CG11779/CG13887/CG30392/CG34132/CG3529/CG3776/CG45076/CG5885/CG6299/OXA1L/CG6878/CG7382/CG7639/CG8004/CG8149/CG8728/CHMP2B/CHOp24/Clc/Cog7/Flo2/Gdap1/Gp210/SrpRalpha/Mtor/Myo10A/Rab1/Rab10/Rab14/Rab18/Rab2/Rab35/Rab6/Rab8/RanGAP/Rcc1/Roe1/Rop/SH3PX1/Sec16/Sec22/Sec61alpha/Sec61beta/Sec63/Slh/Snx3/Spase22-23/Spase25/Srp14/Srp19/Srp54k/SrpRb…	91
BP	GO:0015031	protein transport	89/923	421/6714	1.12364e-05	0.000454408	0.000413772	AIF/AP-1gamma/AP-1mu/AP-2mu/Arf51F/Arl1/Arpc1/Bet3/CG1105/CG11779/CG13887/CG34132/CG3529/CG3776/CG45076/CG5885/OXA1L/CG6878/CG7382/CG7639/CG8004/CG8149/CG8728/CHMP2B/CHOp24/Clc/Cog7/Flo2/Gdap1/Gp210/SrpRalpha/Mtor/Myo10A/Rab1/Rab10/Rab14/Rab18/Rab2/Rab35/Rab6/Rab8/RanGAP/Rcc1/Roe1/Rop/SH3PX1/Sec16/Sec22/Sec61alpha/Sec61beta/Sec63/Slh/Snx3/Spase22-23/Spase25/Srp14/Srp19/Srp54k/SrpRbeta/TSG101/Tpst…	89
BP	GO:1901293	nucleoside phosphate biosynthetic process	28/923	89/6714	1.21779e-05	0.000484275	0.000440968	ATPsynB/ATPsynCF6/ATPsynD/ATPsynF/ATPsynG/ATPsynO/ATPsyndelta/ATPsyngamma/Acsl/Adk2/Adk3/Apf/CG17691/CG2246/CG2846/CG8199/CG9547/Dhod/Naprt/Pdha/Ppcs/Scox/dUTPase/muc/pdgy/ras/sesB/sun	28
BP	GO:0006163	purine nucleotide metabolic process	33/923	114/6714	1.51939e-05	0.000594305	0.000541159	ATPsynB/ATPsynCF6/ATPsynD/ATPsynF/ATPsynG/ATPsynO/ATPsyndelta/ATPsyngamma/Acsl/Adk2/Adk3/Apf/CG11811/CG1635/CG17691/CG2246/CG8199/CG8306/CG9547/Dg/Fitm/Pde1c/Pdha/Ppcs/Scox/ScsbetaG/muc/pdgy/ras/sesB/sun/tn/veil	33
BP	GO:0015985	energy coupled proton transport	down electrochemical gradient	9/923	14/6714	1.7675e-05	0.000635531	0.000578699	ATPsynB/ATPsynCF6/ATPsynD/ATPsynF/ATPsynG/ATPsynO/ATPsyndelta/ATPsyngamma/sun	9
BP	GO:0015986	ATP synthesis coupled proton transport	9/923	14/6714	1.7675e-05	0.000635531	0.000578699	ATPsynB/ATPsynCF6/ATPsynD/ATPsynF/ATPsynG/ATPsynO/ATPsyndelta/ATPsyngamma/sun	9
BP	GO:0044409	entry into host	13/923	27/6714	1.7846e-05	0.000635531	0.000578699	Rab1/Rab10/Rab14/Rab2/Rab35/Rab7/Rab8/Sec61alpha/TSG101/Vps29/Vps60/sau/shrb	13
BP	GO:0046718	viral entry into host cell	13/923	27/6714	1.7846e-05	0.000635531	0.000578699	Rab1/Rab10/Rab14/Rab2/Rab35/Rab7/Rab8/Sec61alpha/TSG101/Vps29/Vps60/sau/shrb	13
BP	GO:0051701	interaction with host	13/923	27/6714	1.7846e-05	0.000635531	0.000578699	Rab1/Rab10/Rab14/Rab2/Rab35/Rab7/Rab8/Sec61alpha/TSG101/Vps29/Vps60/sau/shrb	13
BP	GO:0052126	movement in host environment	13/923	27/6714	1.7846e-05	0.000635531	0.000578699	Rab1/Rab10/Rab14/Rab2/Rab35/Rab7/Rab8/Sec61alpha/TSG101/Vps29/Vps60/sau/shrb	13
BP	GO:0032787	monocarboxylic acid metabolic process	35/923	125/6714	1.87423e-05	0.000657633	0.000598825	Acsl/Arc42/Baldspot/CG12512/CG16935/CG3603/CG4592/CG4598/CG5009/CG8778/CG9547/CG9577/CPT2/CRAT/Desat1/Dg/Egm/Fatp1/Hacd1/Hacl/Men-b/Mfe2/ND-ACP/Pdha/Pdk/Pdp/Pepck2/SERCA/Ssadh/Mtpbeta/mino/muc/pdgy/tn/whd	35
BP	GO:0007029	endoplasmic reticulum organization	14/923	31/6714	2.12195e-05	0.000733763	0.000668146	Arl1/Bsg/Sec20/CG5510/Esyt2/Kr-h2/Lnpk/Marf/ReepB/Sec16/Vap33/atl/ergic53/tral	14
BP	GO:0006605	protein targeting	31/923	106/6714	2.19253e-05	0.000742616	0.000676208	AIF/CG11779/CG34132/CG5885/CG6878/CG7382/CG7639/CG8004/CG8728/Gdap1/SrpRalpha/Roe1/Sec61alpha/Sec61beta/Sec63/Spase22-23/Spase25/Srp14/Srp19/Srp54k/SrpRbeta/Tim23/Tim8/Tom20/Tom40/Tom70/UQCR-C1/blp/boca/mge/ttm50	31
BP	GO:0015833	peptide transport	89/923	428/6714	2.2098e-05	0.000742616	0.000676208	AIF/AP-1gamma/AP-1mu/AP-2mu/Arf51F/Arl1/Arpc1/Bet3/CG1105/CG11779/CG13887/CG34132/CG3529/CG3776/CG45076/CG5885/OXA1L/CG6878/CG7382/CG7639/CG8004/CG8149/CG8728/CHMP2B/CHOp24/Clc/Cog7/Flo2/Gdap1/Gp210/SrpRalpha/Mtor/Myo10A/Rab1/Rab10/Rab14/Rab18/Rab2/Rab35/Rab6/Rab8/RanGAP/Rcc1/Roe1/Rop/SH3PX1/Sec16/Sec22/Sec61alpha/Sec61beta/Sec63/Slh/Snx3/Spase22-23/Spase25/Srp14/Srp19/Srp54k/SrpRbeta/TSG101/Tpst…	89
BP	GO:0009259	ribonucleotide metabolic process	33/923	116/6714	2.26036e-05	0.000748816	0.000681853	ATPsynB/ATPsynCF6/ATPsynD/ATPsynF/ATPsynG/ATPsynO/ATPsyndelta/ATPsyngamma/Acsl/Adk2/Adk3/Apf/CG1635/CG17691/CG2846/CG8199/CG8306/CG9547/Dg/Dhod/Fitm/Pde1c/Pdha/Ppcs/Scox/ScsbetaG/muc/pdgy/ras/sesB/sun/tn/veil	33
BP	GO:0006631	fatty acid metabolic process	27/923	87/6714	2.29101e-05	0.000748816	0.000681853	Acsl/Arc42/Baldspot/CG12512/CG16935/CG3603/CG4592/CG4598/CG5009/CG8778/CG9547/CG9577/CPT2/CRAT/Desat1/Egm/Fatp1/Hacd1/Hacl/Mfe2/ND-ACP/Pepck2/SERCA/Mtpbeta/mino/pdgy/whd	27
BP	GO:0019058	viral life cycle	15/923	35/6714	2.33082e-05	0.000751533	0.000684327	AGO2/Ars2/Rab1/Rab10/Rab14/Rab2/Rab35/Rab7/Rab8/Sec61alpha/TSG101/Vps29/Vps60/sau/shrb	15
BP	GO:0098662	inorganic cation transmembrane transport	37/923	137/6714	2.63343e-05	0.000837783	0.000762864	ATP6AP2/ATPsynB/ATPsynCF6/ATPsynD/ATPsynF/ATPsynG/ATPsynO/ATPsyndelta/ATPsyngamma/Atpalpha/CG10413/CG31676/CG9338/Ctr1B/Fer1HCH/Letm1/ND-20/Ncc69/Ostgamma/PMCA/RyR/SERCA/Sec61alpha/Stim/Vha100-1/Vha100-2/Vha13/Vha16-1/VhaAC39-1/VhaM9.7-b/aralar1/atilla/nrv1/nrv2/pain/porin/sun	37
BP	GO:0009150	purine ribonucleotide metabolic process	31/923	107/6714	2.6898e-05	0.000844457	0.000768941	ATPsynB/ATPsynCF6/ATPsynD/ATPsynF/ATPsynG/ATPsynO/ATPsyndelta/ATPsyngamma/Acsl/Adk2/Adk3/Apf/CG1635/CG17691/CG8199/CG8306/CG9547/Dg/Fitm/Pde1c/Pdha/Ppcs/Scox/ScsbetaG/muc/pdgy/ras/sesB/sun/tn/veil	31
BP	GO:0061024	membrane organization	49/923	201/6714	2.8738e-05	0.000890505	0.000810872	ArfGAP3/Arl1/Arl8/Sec20/CG30392/CG34132/CG3776/CG5903/CG6299/OXA1L/CG6512/CG6878/CG7639/Chchd3/Crk/Gli/Kr-h2/Lam/Mitofilin/Nrx-IV/Opa1/Pmi/QIL1/Rab35/Rab7/Rab8/Rac1/Rac2/Sec16/Sec22/Snap24/Spg7/TORIP/Tim8/Tom70/Vamp7/Vap33/Vps60/Zw10/alphaSnap/atl/crb/lap/mge/mino/sau/scramb2/shrb/ttm50	49
BP	GO:0006890	retrograde vesicle-mediated transport	Golgi to ER	11/923	21/6714	2.94742e-05	0.000901607	0.000820981	Sec20/CG5946/Cog7/Rab6/Sec22/Slh/Use1/Ykt6/epsilonCOP/sau/zetaCOP	11
BP	GO:0072521	purine-containing compound metabolic process	35/923	128/6714	3.2593e-05	0.000967724	0.000881185	ATPsynB/ATPsynCF6/ATPsynD/ATPsynF/ATPsynG/ATPsynO/ATPsyndelta/ATPsyngamma/Acsl/Adgf-A/Adk2/Adk3/Apf/CG11811/CG1635/CG17691/CG2246/CG33054/CG8199/CG8306/CG9547/Dg/Fitm/Pde1c/Pdha/Ppcs/Scox/ScsbetaG/muc/pdgy/ras/sesB/sun/tn/veil	35
BP	GO:0098655	cation transmembrane transport	40/923	154/6714	3.36851e-05	0.000967724	0.000881185	ATP6AP2/ATPsynB/ATPsynCF6/ATPsynD/ATPsynF/ATPsynG/ATPsynO/ATPsyndelta/ATPsyngamma/Atpalpha/CD98hc/CG10413/CG31676/CG9338/Ctr1B/Fer1HCH/Letm1/ND-20/Ncc69/Ostgamma/PMCA/RyR/SERCA/Sec61alpha/Sfxn1-3/Sfxn2/Stim/Vha100-1/Vha100-2/Vha13/Vha16-1/VhaAC39-1/VhaM9.7-b/aralar1/atilla/nrv1/nrv2/pain/porin/sun	40
BP	GO:0016032	viral process	15/923	36/6714	3.49332e-05	0.000967724	0.000881185	AGO2/Ars2/Rab1/Rab10/Rab14/Rab2/Rab35/Rab7/Rab8/Sec61alpha/TSG101/Vps29/Vps60/sau/shrb	15
BP	GO:0044403	symbiont process	15/923	36/6714	3.49332e-05	0.000967724	0.000881185	AGO2/Ars2/Rab1/Rab10/Rab14/Rab2/Rab35/Rab7/Rab8/Sec61alpha/TSG101/Vps29/Vps60/sau/shrb	15
BP	GO:0045454	cell redox homeostasis	15/923	36/6714	3.49332e-05	0.000967724	0.000881185	CG3719/CG5554/CG7484/CG8993/CG9911/CaBP1/Grx1/Jafrac2/Prx3/Prx6005/Qsox1/SelT/Su(P)/l(2)01289/prtp	15
BP	GO:0065002	intracellular protein transmembrane transport	16/923	40/6714	3.52647e-05	0.000967724	0.000881185	AIF/CG11779/CG6878/CG7382/Roe1/Sec61alpha/Sec61beta/Sec63/Srp54k/Tim23/Tom20/Tom40/Tom70/blp/mge/ttm50	16
BP	GO:0071806	protein transmembrane transport	16/923	40/6714	3.52647e-05	0.000967724	0.000881185	AIF/CG11779/CG6878/CG7382/Roe1/Sec61alpha/Sec61beta/Sec63/Srp54k/Tim23/Tom20/Tom40/Tom70/blp/mge/ttm50	16
BP	GO:0035099	hemocyte migration	10/923	18/6714	3.52858e-05	0.000967724	0.000881185	Cdc42/Pvr/Rac1/Rac2/Rap1/Ras85D/Rho1/RhoL/chb/mys	10
BP	GO:1901568	fatty acid derivative metabolic process	10/923	18/6714	3.52858e-05	0.000967724	0.000881185	Acsl/CG17691/CG8199/CG8306/CG9547/CPT2/Fitm/Hmgcl/SCOT/pdgy	10
BP	GO:1901570	fatty acid derivative biosynthetic process	8/923	6714-12-01	3.67236e-05	0.00099571	0.000906668	Acsl/CG17691/CG8199/CG8306/CG9547/CPT2/Hmgcl/pdgy	8
BP	GO:0043604	amide biosynthetic process	91/923	446/6714	3.84104e-05	0.00102974	0.000937658	AGO1/Acsl/ArgRS/AspRS-m/Atx2/CG12848/CG17691/CG4679/CG6094/CG8199/CG8635/CG9547/CNBP/Dph5/Hrb98DE/Lrpprc2/MCTS1/MetRS/P32/Pdha/Rheb/RpL13A/RpL19/RpL26/RpL29/RpL32/RpL34b/RpL35/RpL35A/RpL36A/RpL37a/RpL38/RpS11/RpS27/RpS27A/RpS29/RpS9/Syp/TyrRS-m/bol/bonsai/bsf/eIF1/eIF1A/eIF2Balpha/eIF2Bbeta/eIF2Bdelta/eIF2Bgamma/eIF3k/eIF4E1/eIF5/eIF6/glo/iPLA2-VIA/lark/larp/mEFG1/mEFTs/mEFTu1/mRpL1/mRpL10/mRpL11…	91
BP	GO:0009117	nucleotide metabolic process	38/923	145/6714	4.26342e-05	0.00113028	0.0010292	ATPsynB/ATPsynCF6/ATPsynD/ATPsynF/ATPsynG/ATPsynO/ATPsyndelta/ATPsyngamma/Acsl/Adk2/Adk3/Apf/CG11811/CG1635/CG17691/CG2246/CG2846/CG6330/CG8199/CG8306/CG9547/Dg/Dhod/Fitm/Naprt/Pde1c/Pdha/Ppcs/Scox/ScsbetaG/dUTPase/muc/pdgy/ras/sesB/sun/tn/veil	38
BP	GO:0006886	intracellular protein transport	71/923	329/6714	4.49185e-05	0.00117775	0.00107243	AIF/AP-1gamma/AP-1mu/AP-2mu/Arf51F/Arl1/Arpc1/CG11779/CG13887/CG34132/CG3529/CG3776/CG5885/OXA1L/CG6878/CG7382/CG7639/CG8004/CG8149/CG8728/CHOp24/Clc/Cog7/Gdap1/Gp210/SrpRalpha/Mtor/Myo10A/Rab1/Rab14/Rab18/Rab35/Rab6/RanGAP/Rcc1/Roe1/Rop/Sec16/Sec61alpha/Sec61beta/Sec63/Slh/Spase22-23/Spase25/Srp14/Srp19/Srp54k/SrpRbeta/Tim23/Tim8/Tom20/Tom40/Tom70/UQCR-C1/Vps25/Vps29/alphaSnap/bai/blp/boca/crb/e…	71
BP	GO:0070972	protein localization to endoplasmic reticulum	13/923	29/6714	4.6246e-05	0.00119938	0.00109212	CG13887/CG5885/SrpRalpha/Sec16/Sec61alpha/Sec61beta/Sec63/Spase22-23/Spase25/Srp14/Srp19/Srp54k/SrpRbeta	13
BP	GO:0034613	cellular protein localization	95/923	474/6714	5.34353e-05	0.00137093	0.00124834	AIF/AP-1gamma/AP-1mu/AP-2mu/ATP6AP2/Arf51F/Arl1/Arpc1/Bsg/CG10939/CG11779/CG13887/CG34132/CG3529/CG3776/CG5110/CG5885/OXA1L/CG6878/CG7382/CG7639/CG8004/CG8149/CG8728/CHOp24/Cdc42/Clc/Cog7/Eb1/Flo1/Flo2/Gdap1/Gp210/SrpRalpha/His2Av/Lam/LamC/Lamp1/Lsd-1/Mtor/Myo10A/RIC-3/Rab1/Rab10/Rab14/Rab18/Rab2/Rab35/Rab6/Rab8/RanGAP/Rcc1/Rho1/Roe1/Rop/Sec16/Sec61alpha/Sec61beta/Sec63/Slh/Spase22-23/Spase25/Srp…	95
BP	GO:0006790	sulfur compound metabolic process	35/923	133/6714	7.7408e-05	0.00196484	0.00178914	Acsl/CG12173/CG14997/CG1635/CG17691/CG30022/CG3262/CG32857/CG4829/CG8199/CG8306/CG9547/CIAPIN1/Cbs/MsrA/Fitm/Ggt-1/GstD3/GstE11/GstE13/GstE3/GstE5/GstE7/GstO2/GstT1/GstT2/GstT4/GstZ1/Nfs1/Pdha/ScsbetaG/Tpst/bcn92/muc/pdgy	35
BP	GO:0033365	protein localization to organelle	49/923	209/6714	8.39268e-05	0.00210789	0.00191939	AIF/Arl1/CG11779/CG13887/CG34132/CG3776/CG5885/OXA1L/CG6878/CG7382/CG7639/CG8004/CG8728/Cog7/Eb1/Gdap1/Gp210/SrpRalpha/His2Av/Lam/Lamp1/Lsd-1/Mtor/Rab1/Rcc1/Roe1/Sec16/Sec61alpha/Sec61beta/Sec63/Spase22-23/Spase25/Srp14/Srp19/Srp54k/SrpRbeta/Tim23/Tim8/Tom20/Tom40/Tom70/UQCR-C1/Vps25/blp/mge/scrib/sgg/sw/ttm50	49
BP	GO:0035162	embryonic hemopoiesis	11/923	23/6714	8.68069e-05	0.00213527	0.00194432	Cdc42/Pvr/Rac1/Rac2/Rap1/Ras85D/Rho1/RhoL/asrij/chb/mys	11
BP	GO:0045047	protein targeting to ER	11/923	23/6714	8.68069e-05	0.00213527	0.00194432	CG5885/SrpRalpha/Sec61alpha/Sec61beta/Sec63/Spase22-23/Spase25/Srp14/Srp19/Srp54k/SrpRbeta	11
BP	GO:0072594	establishment of protein localization to organelle	39/923	158/6714	0.000139767	0.00338631	0.00308348	AIF/CG11779/CG34132/CG3776/CG5885/OXA1L/CG6878/CG7382/CG7639/CG8004/CG8728/Gdap1/Gp210/SrpRalpha/Lamp1/Mtor/Rcc1/Roe1/Sec61alpha/Sec61beta/Sec63/Spase22-23/Spase25/Srp14/Srp19/Srp54k/SrpRbeta/Tim23/Tim8/Tom20/Tom40/Tom70/UQCR-C1/Vps25/blp/mge/scrib/sgg/ttm50	39
BP	GO:0072599	establishment of protein localization to endoplasmic reticulum	11/923	24/6714	0.000140505	0.00338631	0.00308348	CG5885/SrpRalpha/Sec61alpha/Sec61beta/Sec63/Spase22-23/Spase25/Srp14/Srp19/Srp54k/SrpRbeta	11
BP	GO:0071453	cellular response to oxygen levels	13/923	32/6714	0.000158819	0.00378943	0.00345056	CG11779/CG2918/Srlp/CG9231/Letm1/Pmm2/SH3PX1/Tom40/VhaAC39-1/eIF1/eIF2Bbeta/eIF2Bgamma/l(2)37Cc	13
BP	GO:0008053	mitochondrial fusion	8/923	14/6714	0.000172381	0.00403235	0.00367176	CG6512/Chchd3/Gdap1/Gs1/Marf/Opa1/Spg7/dmGlut	8
BP	GO:1903578	regulation of ATP metabolic process	8/923	14/6714	0.000172381	0.00403235	0.00367176	COX7A/Dg/Lrpprc2/Scox/Tspo/bsf/sesB/tn	8
BP	GO:0061343	cell adhesion involved in heart morphogenesis	7/923	6714-11-01	0.000180781	0.00418779	0.0038133	Galphao/Gbeta13F/Ggamma1/Gli/Nrg/Nrx-IV/nrv2	7
BP	GO:0009062	fatty acid catabolic process	15/923	41/6714	0.000203573	0.00467044	0.00425278	Arc42/CG4592/CG4598/CG5009/CG8778/CG9547/CG9577/CPT2/CRAT/Egm/Hacl/Mfe2/Pepck2/SERCA/Mtpbeta	15
BP	GO:1901605	alpha-amino acid metabolic process	23/923	78/6714	0.000215812	0.00490407	0.00446552	CG10361/CG11236/CG12173/CG12338/CG3999/CG5599/CG6415/CG8132/CG9547/Cbs/Dhfr/Gdh/Gs1/GstZ1/Hn/LKRSDH/Oat/P5CDh1/P5cr/P5cr-2/arg/ppl/slgA	23
BP	GO:0006520	cellular amino acid metabolic process	34/923	135/6714	0.000244993	0.00551465	0.0050215	ArgRS/AspRS-m/CG10361/CG11236/CG12173/CG12338/CG15093/CG3999/CG5044/CG5599/CG6415/CG6638/CG8132/CG9547/Cbs/Dhfr/Gdh/Gs1/GstZ1/Hmgcl/Hn/LKRSDH/Mccc1/Mccc2/MetRS/Oat/P5CDh1/P5cr/P5cr-2/Ssadh/TyrRS-m/arg/ppl/slgA	34
BP	GO:0043043	peptide biosynthetic process	83/923	421/6714	0.000285586	0.00636831	0.00579882	AGO1/ArgRS/AspRS-m/Atx2/CG12848/CG4679/CG6094/CG8635/CNBP/Dph5/Hrb98DE/Lrpprc2/MCTS1/MetRS/P32/Rheb/RpL13A/RpL19/RpL26/RpL29/RpL32/RpL34b/RpL35/RpL35A/RpL36A/RpL37a/RpL38/RpS11/RpS27/RpS27A/RpS29/RpS9/Syp/TyrRS-m/bol/bonsai/bsf/eIF1/eIF1A/eIF2Balpha/eIF2Bbeta/eIF2Bdelta/eIF2Bgamma/eIF3k/eIF4E1/eIF5/eIF6/glo/lark/larp/mEFG1/mEFTs/mEFTu1/mRpL1/mRpL10/mRpL11/mRpL12/mRpL17/mRpL18/mRpL22/mRpL24/mRpL3/…	83
BP	GO:0044743	protein transmembrane import into intracellular organelle	12/923	30/6714	0.00033753	0.00745692	0.00679008	AIF/CG11779/CG6878/CG7382/Roe1/Tim23/Tom20/Tom40/Tom70/blp/mge/ttm50	12
BP	GO:0035384	thioester biosynthetic process	7/923	6714-12-01	0.000382461	0.00823788	0.0075012	Acsl/CG17691/CG8199/CG9547/Pdha/muc/pdgy	7
BP	GO:0071616	acyl-CoA biosynthetic process	7/923	6714-12-01	0.000382461	0.00823788	0.0075012	Acsl/CG17691/CG8199/CG9547/Pdha/muc/pdgy	7
BP	GO:0006575	cellular modified amino acid metabolic process	21/923	71/6714	0.000383237	0.00823788	0.0075012	CG14630/CG30022/CG4829/CG5321/CG9547/CRAT/Dhfr/Ggt-1/GstD3/GstE11/GstE13/GstE3/GstE5/GstE7/GstO2/GstT1/GstT2/GstT4/GstZ1/Nmdmc/whd	21
BP	GO:0072657	protein localization to membrane	33/923	133/6714	0.000403482	0.0085956	0.00782694	Arl1/Bsg/CG10939/CG34132/CG3776/CG5885/OXA1L/CG6878/CG7639/Cdc42/Cog7/Flo1/Flo2/SrpRalpha/Rab1/Rab10/Rab2/Rab35/Rab8/Sec61alpha/Sec61beta/Sec63/Srp14/Srp19/Srp54k/Tim8/Tom70/boca/dally/mge/sau/scrib/veli	33
BP	GO:0019395	fatty acid oxidation	13/923	35/6714	0.000453376	0.00957305	0.00871698	CG4592/CG4598/CG5009/CG8778/CG9547/CG9577/CPT2/CRAT/Egm/Hacl/Mfe2/SERCA/Mtpbeta	13
CC	GO:0098798	mitochondrial protein complex	116/947	210/6587	2.50132e-45	9.41133e-43	7.23263e-43	ATPsynB/ATPsynCF6/ATPsynD/ATPsynF/ATPsynG/ATPsynO/ATPsyndelta/ATPsyngamma/CG11752/CG11779/CG17691/CG34132/CG41128/CG5214/CG5903/CG6094/CG6878/CG7382/CG7639/CG8004/CG8199/COX4/COX5A/COX5B/COX6B/COX7A/Chchd3/Cyt-c1/Mitofilin/ND-13A/ND-13B/ND-15/ND-18/ND-19/ND-20/ND-23/ND-24/ND-30/ND-39/ND-42/ND-49/ND-51/ND-75/ND-ACP/ND-ASHI/ND-B12/ND-B14/ND-B14.5A/ND-B14.5B/ND-B15/ND-B16.6/ND-B17/ND-B17.2/ND-B18/ND…	116
CC	GO:0031966	mitochondrial membrane	116/947	211/6587	4.83873e-45	9.41133e-43	7.23263e-43	ATPsynB/ATPsynCF6/ATPsynD/ATPsynF/ATPsynG/ATPsynO/ATPsyndelta/ATPsyngamma/Baldspot/CG11752/CG11779/CG1544/CG1824/CG1907/CG3776/CG41128/CG5254/CG5569/CG5676/CG5903/OXA1L/CG6512/CG6878/CG7382/CG7506/CG7639/CG8004/CG9399/COX4/COX5A/COX5B/COX6B/COX7A/Chchd3/Cisd2/Coq8/Cyt-c-p/Cyt-c1/Dhod/FeCH/Fis1/GC1/Gdap1/Gpo1/Letm1/Marf/Mgstl/Mitofilin/Mpcp1/Mpcp2/ND-13A/ND-13B/ND-15/ND-18/ND-19/ND-20/ND-23/ND-24/…	116
CC	GO:0005740	mitochondrial envelope	121/947	229/6587	1.47733e-44	1.91561e-42	1.47215e-42	AIF/ATPsynB/ATPsynCF6/ATPsynD/ATPsynF/ATPsynG/ATPsynO/ATPsyndelta/ATPsyngamma/Adk2/Baldspot/CG11752/CG11779/CG1544/CG1824/CG1907/CG34132/CG3776/CG41128/CG5254/CG5569/CG5676/CG5903/OXA1L/CG6512/CG6878/CG7382/CG7506/CG7639/CG8004/CG9399/COX4/COX5A/COX5B/COX6B/COX7A/Chchd3/Cisd2/Coprox/Coq8/Cyt-c-p/Cyt-c1/Dhod/FeCH/Fis1/GC1/Gdap1/Gpo1/Letm1/Marf/Mgstl/Mitofilin/Mpcp1/Mpcp2/ND-13A/ND-13B/ND-15/ND-18/…	121
CC	GO:0098800	inner mitochondrial membrane protein complex	71/947	98/6587	3.3626e-39	3.27013e-37	2.5131e-37	ATPsynB/ATPsynCF6/ATPsynD/ATPsynF/ATPsynG/ATPsynO/ATPsyndelta/ATPsyngamma/CG11752/CG11779/CG41128/CG5903/CG6878/CG7382/COX4/COX5A/COX5B/COX6B/COX7A/Chchd3/Cyt-c1/Mitofilin/ND-13A/ND-13B/ND-15/ND-18/ND-19/ND-20/ND-23/ND-24/ND-30/ND-39/ND-42/ND-49/ND-51/ND-75/ND-ACP/ND-ASHI/ND-B12/ND-B14/ND-B14.5A/ND-B14.5B/ND-B15/ND-B16.6/ND-B17/ND-B17.2/ND-B18/ND-B22/ND-MLRQ/ND-PDSW/ND-SGDH/NP15.6/QIL1/RFeSP/Roe1…	71
CC	GO:0005743	mitochondrial inner membrane	96/947	172/6587	5.21992e-38	4.0611e-36	3.12097e-36	ATPsynB/ATPsynCF6/ATPsynD/ATPsynF/ATPsynG/ATPsynO/ATPsyndelta/ATPsyngamma/CG11752/CG11779/CG1824/CG1907/CG3776/CG41128/CG5254/CG5569/CG5903/OXA1L/CG6512/CG6878/CG7382/CG9399/COX4/COX5A/COX5B/COX6B/COX7A/Chchd3/Coq8/Cyt-c-p/Cyt-c1/Dhod/FeCH/GC1/Gpo1/Mitofilin/Mpcp1/Mpcp2/ND-13A/ND-13B/ND-15/ND-18/ND-19/ND-20/ND-23/ND-24/ND-30/ND-39/ND-42/ND-49/ND-51/ND-75/ND-ACP/ND-ASHI/ND-B12/ND-B14/ND-B14.5A/ND-…	96
CC	GO:0019866	organelle inner membrane	96/947	182/6587	3.0872e-35	2.00153e-33	1.53818e-33	ATPsynB/ATPsynCF6/ATPsynD/ATPsynF/ATPsynG/ATPsynO/ATPsyndelta/ATPsyngamma/CG11752/CG11779/CG1824/CG1907/CG3776/CG41128/CG5254/CG5569/CG5903/OXA1L/CG6512/CG6878/CG7382/CG9399/COX4/COX5A/COX5B/COX6B/COX7A/Chchd3/Coq8/Cyt-c-p/Cyt-c1/Dhod/FeCH/GC1/Gpo1/Mitofilin/Mpcp1/Mpcp2/ND-13A/ND-13B/ND-15/ND-18/ND-19/ND-20/ND-23/ND-24/ND-30/ND-39/ND-42/ND-49/ND-51/ND-75/ND-ACP/ND-ASHI/ND-B12/ND-B14/ND-B14.5A/ND-…	96
CC	GO:0031967	organelle envelope	136/947	330/6587	9.698e-35	4.71565e-33	3.62399e-33	AIF/ATPsynB/ATPsynCF6/ATPsynD/ATPsynF/ATPsynG/ATPsynO/ATPsyndelta/ATPsyngamma/Adk2/Baldspot/CG11752/CG11779/CG1544/CG1824/CG1907/CG34132/CG3776/CG41128/CG5254/CG5569/CG5676/CG5903/OXA1L/CG6512/CG6878/CG7382/CG7506/CG7639/CG8004/CG9399/COX4/COX5A/COX5B/COX6B/COX7A/Chchd3/Cisd2/Coprox/Coq8/Cyt-c-p/Cyt-c1/Dhod/Dlic/Fas3/FeCH/Fis1/GC1/Gdap1/Gp210/Gpo1/Lam/LamC/Letm1/Marf/Mgstl/Mitofilin/Mpcp1/Mpcp2/M…	136
CC	GO:0031975	envelope	136/947	330/6587	9.698e-35	4.71565e-33	3.62399e-33	AIF/ATPsynB/ATPsynCF6/ATPsynD/ATPsynF/ATPsynG/ATPsynO/ATPsyndelta/ATPsyngamma/Adk2/Baldspot/CG11752/CG11779/CG1544/CG1824/CG1907/CG34132/CG3776/CG41128/CG5254/CG5569/CG5676/CG5903/OXA1L/CG6512/CG6878/CG7382/CG7506/CG7639/CG8004/CG9399/COX4/COX5A/COX5B/COX6B/COX7A/Chchd3/Cisd2/Coprox/Coq8/Cyt-c-p/Cyt-c1/Dhod/Dlic/Fas3/FeCH/Fis1/GC1/Gdap1/Gp210/Gpo1/Lam/LamC/Letm1/Marf/Mgstl/Mitofilin/Mpcp1/Mpcp2/M…	136
CC	GO:0098796	membrane protein complex	152/947	398/6587	2.81878e-34	1.21834e-32	9.36297e-33	AP-1gamma/AP-1mu/AP-2mu/ATP6AP2/ATPsynB/ATPsynCF6/ATPsynD/ATPsynF/ATPsynG/ATPsynO/ATPsyndelta/ATPsyngamma/Atpalpha/EMC4/CG11752/CG11779/Sec20/EMC10/CG33303/EMC2B/CG41128/CG5110/CG5903/CG5946/CG6878/CG7382/CG7639/CG8004/EMC7/CG9132/CHMP2B/COX4/COX5A/COX5B/COX6B/COX7A/Chchd3/Clc/Cyt-c1/Dad1/Dg/Dyb/EMC1/EMC3/EMC8-9/Flo1/Flo2/Galphao/Galphaq/Galphas/Gbeta13F/Ggamma1/SrpRalpha/Mitofilin/ND-13A/ND-13B/…	152
CC	GO:0005746	mitochondrial respiratory chain	50/947	61/6587	2.10365e-32	7.43928e-31	5.7171e-31	CG11752/COX4/COX5A/COX5B/COX6B/COX7A/Cyt-c1/ND-13A/ND-13B/ND-15/ND-18/ND-19/ND-20/ND-23/ND-24/ND-30/ND-39/ND-42/ND-49/ND-51/ND-75/ND-ACP/ND-ASHI/ND-B12/ND-B14/ND-B14.5A/ND-B14.5B/ND-B15/ND-B16.6/ND-B17/ND-B17.2/ND-B18/ND-B22/ND-MLRQ/ND-PDSW/ND-SGDH/NP15.6/RFeSP/SdhA/SdhB/SdhC/UQCR-11/UQCR-14/UQCR-6.4/UQCR-C1/UQCR-C2/UQCR-Q/cype/levy/ox	50
CC	GO:0098803	respiratory chain complex	50/947	61/6587	2.10365e-32	7.43928e-31	5.7171e-31	CG11752/COX4/COX5A/COX5B/COX6B/COX7A/Cyt-c1/ND-13A/ND-13B/ND-15/ND-18/ND-19/ND-20/ND-23/ND-24/ND-30/ND-39/ND-42/ND-49/ND-51/ND-75/ND-ACP/ND-ASHI/ND-B12/ND-B14/ND-B14.5A/ND-B14.5B/ND-B15/ND-B16.6/ND-B17/ND-B17.2/ND-B18/ND-B22/ND-MLRQ/ND-PDSW/ND-SGDH/NP15.6/RFeSP/SdhA/SdhB/SdhC/UQCR-11/UQCR-14/UQCR-6.4/UQCR-C1/UQCR-C2/UQCR-Q/cype/levy/ox	50
CC	GO:0070469	respiratory chain	50/947	62/6587	9.40528e-32	3.04888e-30	2.34307e-30	CG11752/COX4/COX5A/COX5B/COX6B/COX7A/Cyt-c1/ND-13A/ND-13B/ND-15/ND-18/ND-19/ND-20/ND-23/ND-24/ND-30/ND-39/ND-42/ND-49/ND-51/ND-75/ND-ACP/ND-ASHI/ND-B12/ND-B14/ND-B14.5A/ND-B14.5B/ND-B15/ND-B16.6/ND-B17/ND-B17.2/ND-B18/ND-B22/ND-MLRQ/ND-PDSW/ND-SGDH/NP15.6/RFeSP/SdhA/SdhB/SdhC/UQCR-11/UQCR-14/UQCR-6.4/UQCR-C1/UQCR-C2/UQCR-Q/cype/levy/ox	50
CC	GO:1990204	oxidoreductase complex	53/947	71/6587	1.47017e-30	4.39919e-29	3.38079e-29	CG11752/CG17691/CG3999/CG5214/CG6415/CG8199/Cyt-c1/Gpo1/Marc/ND-13A/ND-13B/ND-15/ND-18/ND-19/ND-20/ND-23/ND-24/ND-30/ND-39/ND-42/ND-49/ND-51/ND-75/ND-ACP/ND-ASHI/ND-B12/ND-B14/ND-B14.5A/ND-B14.5B/ND-B15/ND-B16.6/ND-B17/ND-B17.2/ND-B18/ND-B22/ND-MLRQ/ND-PDSW/ND-SGDH/NP15.6/Pdha/RFeSP/SdhA/SdhB/SdhC/UQCR-11/UQCR-14/UQCR-6.4/UQCR-C1/UQCR-C2/UQCR-Q/muc/ox/ppl	53
CC	GO:0005747	mitochondrial respiratory chain complex I	31/947	38/6587	2.29939e-20	5.5904e-19	4.29623e-19	CG11752/ND-13A/ND-13B/ND-15/ND-18/ND-19/ND-20/ND-23/ND-24/ND-30/ND-39/ND-42/ND-49/ND-51/ND-75/ND-ACP/ND-ASHI/ND-B12/ND-B14/ND-B14.5A/ND-B14.5B/ND-B15/ND-B16.6/ND-B17/ND-B17.2/ND-B18/ND-B22/ND-MLRQ/ND-PDSW/ND-SGDH/NP15.6	31
CC	GO:0030964	NADH dehydrogenase complex	31/947	38/6587	2.29939e-20	5.5904e-19	4.29623e-19	CG11752/ND-13A/ND-13B/ND-15/ND-18/ND-19/ND-20/ND-23/ND-24/ND-30/ND-39/ND-42/ND-49/ND-51/ND-75/ND-ACP/ND-ASHI/ND-B12/ND-B14/ND-B14.5A/ND-B14.5B/ND-B15/ND-B16.6/ND-B17/ND-B17.2/ND-B18/ND-B22/ND-MLRQ/ND-PDSW/ND-SGDH/NP15.6	31
CC	GO:0045271	respiratory chain complex I	31/947	38/6587	2.29939e-20	5.5904e-19	4.29623e-19	CG11752/ND-13A/ND-13B/ND-15/ND-18/ND-19/ND-20/ND-23/ND-24/ND-30/ND-39/ND-42/ND-49/ND-51/ND-75/ND-ACP/ND-ASHI/ND-B12/ND-B14/ND-B14.5A/ND-B14.5B/ND-B15/ND-B16.6/ND-B17/ND-B17.2/ND-B18/ND-B22/ND-MLRQ/ND-PDSW/ND-SGDH/NP15.6	31
CC	GO:0005759	mitochondrial matrix	66/947	157/6587	1.17011e-17	2.67748e-16	2.05765e-16	Adk3/CG11267/CG12375/CG12848/CG17691/CG3107/CG5214/CG6094/CG6638/CG8199/CG9547/Fdx2/Gdh/Hmgcl/Idh3b/Lon/Mccc1/Mccc2/Oat/P32/P5CDh1/POLDIP2/Pdha/Pdk/Pdp/Roe1/SCOT/ScsbetaG/Sod2/Mtpbeta/Trap1/UQCR-C1/bonsai/dare/mEFTs/mRpL1/mRpL10/mRpL11/mRpL12/mRpL17/mRpL18/mRpL22/mRpL24/mRpL3/mRpL37/mRpL39/mRpL4/mRpL43/mRpL44/mRpL45/mRpL46/mRpL50/mRpL9/mRpS10/mRpS18B/mRpS18C/mRpS2/mRpS22/mRpS23/mRpS29/mRpS30/mRpS…	66
CC	GO:0070069	cytochrome complex	17/947	20/6587	3.13685e-12	6.77908e-11	5.20974e-11	COX4/COX5A/COX5B/COX6B/COX7A/Cyt-c1/ND-MLRQ/RFeSP/UQCR-11/UQCR-14/UQCR-6.4/UQCR-C1/UQCR-C2/UQCR-Q/cype/levy/ox	17
CC	GO:0005783	endoplasmic reticulum	103/947	382/6587	2.44224e-11	5.00016e-10	3.84263e-10	ATP6AP2/ATPsyndelta/ATPsyngamma/Acsl/Baldspot/CG10166/EMC4/CG11999/CG13284/CG1371/CG13887/CG17593/Sec20/CG2918/EMC10/CG33129/CG33303/EMC2B/CG4972/CG5510/CG5885/CG6230/CG7484/EMC7/CG8507/sturkopf/CG9416/CHOp24/CaBP1/Calr/Cnx99A/Dad1/Desat1/EMC1/EMC3/EMC8-9/Faf2/Fatp1/Fitm/Fkbp14/GCS1/GCS2beta/GM130/Gnpnat/Gp93/Grasp65/SrpRalpha/Hacd1/Jafrac2/Kr-h2/Ldsdh1/Lnpk/Manf/Mapmodulin/Mtp/Ost48/OstDelta/Ost…	103
CC	GO:0045169	fusome	18/947	31/6587	1.91124e-08	3.71736e-07	2.8568e-07	CG12163/Calr/Cp1/Fer1HCH/Sap-r/Sec61alpha/Sec63/Surf4/Tsp42Ee/Vha16-1/chb/l(1)G0320/mino/par-1/scrib/sgg/shrb/tral	18
CC	GO:0000313	organellar ribosome	31/947	79/6587	4.13134e-08	7.30496e-07	5.61388e-07	CG12848/CG6094/bonsai/mRpL1/mRpL10/mRpL11/mRpL12/mRpL17/mRpL18/mRpL22/mRpL24/mRpL3/mRpL37/mRpL39/mRpL4/mRpL43/mRpL44/mRpL45/mRpL46/mRpL50/mRpL9/mRpS10/mRpS18B/mRpS18C/mRpS2/mRpS22/mRpS23/mRpS29/mRpS30/mRpS34/mRpS9	31
CC	GO:0005761	mitochondrial ribosome	31/947	79/6587	4.13134e-08	7.30496e-07	5.61388e-07	CG12848/CG6094/bonsai/mRpL1/mRpL10/mRpL11/mRpL12/mRpL17/mRpL18/mRpL22/mRpL24/mRpL3/mRpL37/mRpL39/mRpL4/mRpL43/mRpL44/mRpL45/mRpL46/mRpL50/mRpL9/mRpS10/mRpS18B/mRpS18C/mRpS2/mRpS22/mRpS23/mRpS29/mRpS30/mRpS34/mRpS9	31
CC	GO:0098573	intrinsic component of mitochondrial membrane	20/947	40/6587	9.25708e-08	1.56565e-06	1.20321e-06	CG41128/CG5676/CG5903/OXA1L/CG7506/CG9399/Chchd3/Fis1/Gdap1/Marf/Mitofilin/Mpcp1/Mpcp2/Pmi/Ppox/QIL1/Sfxn1-3/Sfxn2/Tim23/Tom20	20
CC	GO:0005741	mitochondrial outer membrane	16/947	28/6587	1.63815e-07	2.65517e-06	2.04051e-06	Baldspot/CG5676/CG7639/CG8004/Cisd2/Fis1/Gdap1/Marf/Mgstl/Tom20/Tom40/Tom70/Tspo/mge/mino/porin	16
CC	GO:0140534	NA	27/947	68/6587	2.3345e-07	3.63249e-06	2.79157e-06	ATPsyndelta/ATPsyngamma/EMC4/CG2918/EMC10/CG33303/EMC2B/EMC7/Dad1/EMC1/EMC3/EMC8-9/GCS2beta/SrpRalpha/Ost48/OstDelta/Ostgamma/Sec61alpha/Sec61beta/Sec63/Spase22-23/Spase25/SrpRbeta/Stt3B/Zw10/sun/twr	27
CC	GO:0033177	proton-transporting two-sector ATPase complex	proton-transporting domain	11/947	15/6587	4.02922e-07	6.02833e-06	4.63278e-06	ATPsynB/ATPsynCF6/ATPsynD/ATPsynF/ATPsynG/ATPsynO/Vha100-1/Vha100-2/Vha16-1/VhaAC39-1/VhaM9.7-b	11
CC	GO:0032592	integral component of mitochondrial membrane	18/947	37/6587	6.94211e-07	1.00018e-05	7.68639e-06	CG41128/CG5676/CG5903/OXA1L/CG7506/CG9399/Chchd3/Fis1/Gdap1/Mitofilin/Mpcp1/Mpcp2/Pmi/QIL1/Sfxn1-3/Sfxn2/Tim23/Tom20	18
CC	GO:0019867	outer membrane	16/947	32/6587	1.83274e-06	2.4332e-05	1.86992e-05	Baldspot/CG5676/CG7639/CG8004/Cisd2/Fis1/Gdap1/Marf/Mgstl/Tom20/Tom40/Tom70/Tspo/mge/mino/porin	16
CC	GO:0031968	organelle outer membrane	16/947	32/6587	1.83274e-06	2.4332e-05	1.86992e-05	Baldspot/CG5676/CG7639/CG8004/Cisd2/Fis1/Gdap1/Marf/Mgstl/Tom20/Tom40/Tom70/Tspo/mge/mino/porin	16
CC	GO:0005840	ribosome	48/947	171/6587	1.8765e-06	2.4332e-05	1.86992e-05	CG11835/CG12848/CG6094/RpL13A/RpL19/RpL26/RpL29/RpL32/RpL34b/RpL35/RpL35A/RpL36A/RpL37a/RpL38/RpS11/RpS27/RpS27A/RpS29/RpS9/bonsai/mRpL1/mRpL10/mRpL11/mRpL12/mRpL17/mRpL18/mRpL22/mRpL24/mRpL3/mRpL37/mRpL39/mRpL4/mRpL43/mRpL44/mRpL45/mRpL46/mRpL50/mRpL9/mRpS10/mRpS18B/mRpS18C/mRpS2/mRpS22/mRpS23/mRpS29/mRpS30/mRpS34/mRpS9	48
CC	GO:0016469	proton-transporting two-sector ATPase complex	16/947	33/6587	3.08677e-06	3.8734e-05	2.97672e-05	ATP6AP2/ATPsynB/ATPsynCF6/ATPsynD/ATPsynF/ATPsynG/ATPsynO/ATPsyndelta/ATPsyngamma/Vha100-1/Vha100-2/Vha13/Vha16-1/VhaAC39-1/VhaM9.7-b/sun	16
CC	GO:0044391	ribosomal subunit	46/947	165/6587	3.77208e-06	4.58544e-05	3.52392e-05	CG6094/RpL13A/RpL19/RpL26/RpL29/RpL32/RpL34b/RpL35/RpL35A/RpL36A/RpL37a/RpL38/RpS11/RpS27/RpS27A/RpS29/RpS9/bonsai/mRpL1/mRpL10/mRpL11/mRpL12/mRpL17/mRpL18/mRpL22/mRpL24/mRpL3/mRpL37/mRpL39/mRpL4/mRpL43/mRpL44/mRpL45/mRpL46/mRpL50/mRpL9/mRpS10/mRpS18B/mRpS18C/mRpS2/mRpS22/mRpS23/mRpS29/mRpS30/mRpS34/mRpS9	46
CC	GO:0000315	organellar large ribosomal subunit	20/947	49/6587	5.22602e-06	5.97918e-05	4.59502e-05	CG6094/mRpL1/mRpL10/mRpL11/mRpL12/mRpL17/mRpL18/mRpL22/mRpL24/mRpL3/mRpL37/mRpL39/mRpL4/mRpL43/mRpL44/mRpL45/mRpL46/mRpL50/mRpL9/mRpS30	20
CC	GO:0005762	mitochondrial large ribosomal subunit	20/947	49/6587	5.22602e-06	5.97918e-05	4.59502e-05	CG6094/mRpL1/mRpL10/mRpL11/mRpL12/mRpL17/mRpL18/mRpL22/mRpL24/mRpL3/mRpL37/mRpL39/mRpL4/mRpL43/mRpL44/mRpL45/mRpL46/mRpL50/mRpL9/mRpS30	20
CC	GO:0045277	respiratory chain complex IV	8/947	6587-10-01	6.10588e-06	6.78625e-05	5.21525e-05	COX4/COX5A/COX5B/COX6B/COX7A/ND-MLRQ/cype/levy	8
CC	GO:0098588	bounding membrane of organelle	67/947	282/6587	1.22076e-05	0.00013191	0.000101373	AP-1gamma/AP-1mu/AP-2mu/ATP6AP2/Arl8/Baldspot/Bet3/CG5110/CG5510/CG5676/CG5946/CG7639/CG8004/CG9132/CHMP2B/Cisd2/Clc/Fis1/GM130/Gdap1/SrpRalpha/LManII/Lamp1/Marf/Mgstl/Qsox1/Rab2/Rab35/Rab39/Rab7/RagC-D/RyR/SERCA/Sec16/Sec22/Sec61alpha/Sec61beta/Sec63/Slh/Snap24/Snx3/SrpRbeta/TSG101/Tom20/Tom40/Tom70/Tspo/Vamp7/Vha100-1/Vha100-2/Vha13/VhaAC39-1/Vps25/Vps29/Vps60/Vta1/alphaSnap/epsilonCOP/ergic53/…	67
CC	GO:0031304	intrinsic component of mitochondrial inner membrane	14/947	29/6587	1.37816e-05	0.000141894	0.000109046	CG41128/CG5903/OXA1L/CG9399/Chchd3/Mitofilin/Mpcp1/Mpcp2/Pmi/Ppox/QIL1/Sfxn1-3/Sfxn2/Tim23	14
CC	GO:0098827	endoplasmic reticulum subcompartment	50/947	193/6587	1.38611e-05	0.000141894	0.000109046	ATP6AP2/Baldspot/CG10166/EMC4/CG11999/CG1371/CG13887/EMC10/CG33303/EMC2B/CG4972/CG5510/CG6230/EMC7/Calr/Cnx99A/Dad1/Desat1/EMC1/EMC3/EMC8-9/Fitm/GCS1/SrpRalpha/Hacd1/Lnpk/Ost48/OstDelta/Ostgamma/RyR/SERCA/Sec22/Sec61alpha/Sec61beta/Sec63/SelT/Spase22-23/Spase25/Spp/SrpRbeta/Stt3B/Ufl1/Use1/Vap33/alt/atl/ergic53/l(1)G0320/ste24a/twr	50
CC	GO:0005789	endoplasmic reticulum membrane	49/947	189/6587	1.65271e-05	0.000164847	0.000126686	ATP6AP2/Baldspot/CG10166/EMC4/CG11999/CG1371/CG13887/EMC10/CG33303/EMC2B/CG4972/CG5510/CG6230/EMC7/Calr/Cnx99A/Dad1/Desat1/EMC1/EMC3/EMC8-9/Fitm/GCS1/SrpRalpha/Hacd1/Ost48/OstDelta/Ostgamma/RyR/SERCA/Sec22/Sec61alpha/Sec61beta/Sec63/SelT/Spase22-23/Spase25/Spp/SrpRbeta/Stt3B/Ufl1/Use1/Vap33/alt/atl/ergic53/l(1)G0320/ste24a/twr	49
CC	GO:0015934	large ribosomal subunit	31/947	101/6587	1.86288e-05	0.000181165	0.000139226	CG6094/RpL13A/RpL19/RpL26/RpL29/RpL32/RpL34b/RpL35/RpL35A/RpL36A/RpL37a/RpL38/mRpL1/mRpL10/mRpL11/mRpL12/mRpL17/mRpL18/mRpL22/mRpL24/mRpL3/mRpL37/mRpL39/mRpL4/mRpL43/mRpL44/mRpL45/mRpL46/mRpL50/mRpL9/mRpS30	31
CC	GO:0005753	mitochondrial proton-transporting ATP synthase complex	9/947	14/6587	2.56371e-05	0.000237448	0.00018248	ATPsynB/ATPsynCF6/ATPsynD/ATPsynF/ATPsynG/ATPsynO/ATPsyndelta/ATPsyngamma/sun	9
CC	GO:0045259	proton-transporting ATP synthase complex	9/947	14/6587	2.56371e-05	0.000237448	0.00018248	ATPsynB/ATPsynCF6/ATPsynD/ATPsynF/ATPsynG/ATPsynO/ATPsyndelta/ATPsyngamma/sun	9
CC	GO:0031305	integral component of mitochondrial inner membrane	13/947	27/6587	2.91815e-05	0.000263991	0.000202878	CG41128/CG5903/OXA1L/CG9399/Chchd3/Mitofilin/Mpcp1/Mpcp2/Pmi/QIL1/Sfxn1-3/Sfxn2/Tim23	13
CC	GO:0042175	nuclear outer membrane-endoplasmic reticulum membrane network	49/947	195/6587	4.02466e-05	0.000355817	0.000273446	ATP6AP2/Baldspot/CG10166/EMC4/CG11999/CG1371/CG13887/EMC10/CG33303/EMC2B/CG4972/CG5510/CG6230/EMC7/Calr/Cnx99A/Dad1/Desat1/EMC1/EMC3/EMC8-9/Fitm/GCS1/SrpRalpha/Hacd1/Ost48/OstDelta/Ostgamma/RyR/SERCA/Sec22/Sec61alpha/Sec61beta/Sec63/SelT/Spase22-23/Spase25/Spp/SrpRbeta/Stt3B/Ufl1/Use1/Vap33/alt/atl/ergic53/l(1)G0320/ste24a/twr	49
CC	GO:0031300	intrinsic component of organelle membrane	38/947	139/6587	4.21362e-05	0.000364244	0.000279922	Baldspot/EMC4/EMC10/EMC2B/CG41128/CG5676/CG5903/OXA1L/CG7506/EMC7/CG9399/Chchd3/Dad1/EMC1/EMC3/EMC8-9/Fis1/Fitm/Gdap1/Hacd1/Marf/Mitofilin/Mpcp1/Mpcp2/Pmi/Ppox/QIL1/Qsox1/Sfxn1-3/Sfxn2/Spp/SrpRbeta/Tim23/Tom20/Use1/alt/atl/ste24a	38
CC	GO:0072546	ER membrane protein complex	7/947	6587-10-01	0.000100225	0.000847552	0.000651346	EMC4/EMC10/EMC2B/EMC7/EMC1/EMC3/EMC8-9	7
CC	GO:0031301	integral component of organelle membrane	35/947	133/6587	0.000191745	0.00158699	0.00121961	Baldspot/EMC4/EMC10/EMC2B/CG41128/CG5676/CG5903/OXA1L/CG7506/EMC7/CG9399/Chchd3/Dad1/EMC1/EMC3/EMC8-9/Fis1/Fitm/Gdap1/Hacd1/Mitofilin/Mpcp1/Mpcp2/Pmi/QIL1/Qsox1/Sfxn1-3/Sfxn2/Spp/SrpRbeta/Tim23/Tom20/Use1/alt/ste24a	35
CC	GO:0000314	organellar small ribosomal subunit	13/947	32/6587	0.000251415	0.00199593	0.00153388	bonsai/mRpL12/mRpL3/mRpS10/mRpS18B/mRpS18C/mRpS2/mRpS22/mRpS23/mRpS29/mRpS30/mRpS34/mRpS9	13
CC	GO:0005763	mitochondrial small ribosomal subunit	13/947	32/6587	0.000251415	0.00199593	0.00153388	bonsai/mRpL12/mRpL3/mRpS10/mRpS18B/mRpS18C/mRpS2/mRpS22/mRpS23/mRpS29/mRpS30/mRpS34/mRpS9	13
CC	GO:0005744	TIM23 mitochondrial import inner membrane translocase complex	7/947	6587-12-01	0.000507567	0.00394887	0.00303471	CG11779/CG6878/CG7382/Roe1/Tim23/blp/ttm50	7
CC	GO:0005793	endoplasmic reticulum-Golgi intermediate compartment	9/947	19/6587	0.000599765	0.00457468	0.00351565	CG5510/CHOp24/Gnpnat/NUCB1/Sec22/Trs31/bai/eca/ergic53	9
CC	GO:0008250	oligosaccharyltransferase complex	6/947	6587-10-01	0.0010869	0.00813082	0.00624856	CG33303/Dad1/Ost48/OstDelta/Ostgamma/Stt3B	6
CC	GO:0043025	neuronal cell body	21/947	74/6587	0.00127333	0.00934573	0.00718222	CG9784/CalpA/Imp/Myo10A/Nrg/RIC-3/Rab1/Rab10/Rab14/Rab18/Rab2/Rab35/Rab39/Rab4/Rab6/Rab7/Rab8/SH3PX1/bol/kcc/shrb	21
MF	GO:0016491	oxidoreductase activity	147/903	457/6475	2.10019e-25	9.21983e-23	7.58279e-23	AIF/Arc42/CG10672/CG10962/CG11236/CG12338/CG14630/CG14997/CG15093/CG1544/CG16935/CG17121/CG18003/CG2064/CG2065/CG30022/CG3566/CG3603/CG3719/CG3999/CG43346/CG5009/CG5028/CG5321/CG5554/CG5946/CG6638/CG7484/CG7601/CG7675/CG8199/CG8306/CG8888/CG8993/CG9547/COX4/COX5A/COX5B/COX6B/COX7A/CaBP1/Cbs/Coprox/Cpr/Cyp12a4/Cyp12a5/Cyp12b2/Cyp12c1/Cyp12d1-p/Cyp28d1/Cyp4e2/Cyp6d5/Cyp6g1/Cyp9b2/Cyp9f2/Cyt-b5/Cyt-…	147
MF	GO:0009055	electron transfer activity	43/903	61/6475	7.13416e-24	1.56595e-21	1.2879e-21	CG3566/CG43346/COX4/COX5A/COX5B/COX6B/COX7A/Cyt-b5/Cyt-c-p/Cyt-c1/Fdx2/Grx1/ND-13B/ND-18/ND-20/ND-30/ND-42/ND-49/ND-51/ND-75/ND-ASHI/ND-B14.5A/ND-B14.5B/ND-B15/ND-B16.6/ND-B17.2/ND-B18/ND-MLRQ/RFeSP/SdhA/SdhB/SdhC/Su(P)/UQCR-11/UQCR-14/UQCR-6.4/UQCR-C1/UQCR-C2/UQCR-Q/cype/dare/levy/ox	43
MF	GO:0003954	NADH dehydrogenase activity	27/903	29/6475	1.73679e-21	2.5415e-19	2.09024e-19	CG43346/ND-13B/ND-18/ND-19/ND-20/ND-23/ND-24/ND-30/ND-39/ND-42/ND-49/ND-51/ND-75/ND-ASHI/ND-B12/ND-B14/ND-B14.5A/ND-B14.5B/ND-B15/ND-B16.6/ND-B17/ND-B17.2/ND-B18/ND-B22/ND-MLRQ/ND-PDSW/ND-SGDH	27
MF	GO:0016651	oxidoreductase activity	acting on NAD(P)H	33/903	45/6475	1.86939e-19	2.05165e-17	1.68737e-17	AIF/CG10672/CG43346/CG5946/Cpr/Grx1/ND-13B/ND-18/ND-19/ND-20/ND-23/ND-24/ND-30/ND-39/ND-42/ND-49/ND-51/ND-75/ND-ASHI/ND-B12/ND-B14/ND-B14.5A/ND-B14.5B/ND-B15/ND-B16.6/ND-B17/ND-B17.2/ND-B18/ND-B22/ND-MLRQ/ND-PDSW/ND-SGDH/SelT	33
MF	GO:0003955	NAD(P)H dehydrogenase (quinone) activity	16/903	16/6475	1.82464e-14	1.14431e-12	9.41128e-13	CG43346/ND-13B/ND-18/ND-20/ND-30/ND-42/ND-49/ND-51/ND-75/ND-ASHI/ND-B14.5A/ND-B14.5B/ND-B15/ND-B16.6/ND-B17.2/ND-B18	16
MF	GO:0008137	NADH dehydrogenase (ubiquinone) activity	16/903	16/6475	1.82464e-14	1.14431e-12	9.41128e-13	CG43346/ND-13B/ND-18/ND-20/ND-30/ND-42/ND-49/ND-51/ND-75/ND-ASHI/ND-B14.5A/ND-B14.5B/ND-B15/ND-B16.6/ND-B17.2/ND-B18	16
MF	GO:0050136	NADH dehydrogenase (quinone) activity	16/903	16/6475	1.82464e-14	1.14431e-12	9.41128e-13	CG43346/ND-13B/ND-18/ND-20/ND-30/ND-42/ND-49/ND-51/ND-75/ND-ASHI/ND-B14.5A/ND-B14.5B/ND-B15/ND-B16.6/ND-B17.2/ND-B18	16
MF	GO:0016655	oxidoreductase activity	acting on NAD(P)H	quinone or similar compound as acceptor	17/903	18/6475	3.9259e-14	2.15434e-12	1.77182e-12	CG10672/CG43346/ND-13B/ND-18/ND-20/ND-30/ND-42/ND-49/ND-51/ND-75/ND-ASHI/ND-B14.5A/ND-B14.5B/ND-B15/ND-B16.6/ND-B17.2/ND-B18	17
MF	GO:0015078	proton transmembrane transporter activity	25/903	53/6475	5.47542e-09	2.67079e-07	2.19657e-07	ATPsynB/ATPsynCF6/ATPsynD/ATPsynF/ATPsynG/ATPsynO/ATPsyndelta/ATPsyngamma/COX4/COX5A/COX5B/COX6B/COX7A/Letm1/ND-MLRQ/SERCA/Vha100-1/Vha100-2/Vha13/Vha16-1/VhaAC39-1/VhaM9.7-b/cype/levy/sun	25
MF	GO:0005198	structural molecule activity	74/903	276/6475	6.4183e-09	2.81763e-07	2.31734e-07	Arp2/Arpc1/Arpc2/Arpc3A/Arpc4/Arpc5/CG1136/Clc/Col4a1/Cpr49Ae/Cpr56F/Cpr62Bb/Cpr67B/Dg/Dyb/Flo1/Flo2/Lam/LamC/Mtor/Nup44A/Pcp/RpL13A/RpL19/RpL26/RpL29/RpL32/RpL34b/RpL35/RpL35A/RpL36A/RpL37a/RpL38/RpS11/RpS27/RpS27A/RpS29/RpS9/Strn-Mlck/Tina-1/Vps25/alpha-Cat/bonsai/epsilonCOP/mRpL1/mRpL10/mRpL11/mRpL12/mRpL17/mRpL18/mRpL22/mRpL24/mRpL3/mRpL37/mRpL39/mRpL4/mRpL43/mRpL44/mRpL45/mRpL46/mRpL50/mRpL9…	74
MF	GO:0003924	GTPase activity	37/903	112/6475	1.77957e-07	7.10212e-06	5.84109e-06	Arf51F/Arl1/Cdc42/Galphao/Galphaq/Galphas/Ggamma1/SrpRalpha/Marf/Opa1/Rab1/Rab10/Rab14/Rab18/Rab2/Rab35/Rab39/Rab4/Rab6/Rab7/Rab8/Rac1/Rac2/RagC-D/Rala/Rap1/Rap2l/Ras64B/Ras85D/Rheb/Rho1/RhoL/Srp54k/SrpRbeta/atl/mEFG1/mEFTu1	37
MF	GO:0001883	purine nucleoside binding	37/903	120/6475	1.23292e-06	4.51042e-05	3.70957e-05	Arf51F/Arl1/Arl8/CG33054/Cdc42/Galphao/Galphas/SrpRalpha/Marf/Opa1/Pepck2/Rab1/Rab10/Rab14/Rab18/Rab2/Rab35/Rab39/Rab4/Rab6/Rab7/Rab8/Rac1/Rac2/RagC-D/Rala/Rap1/Rap2l/Ras64B/Ras85D/Rheb/Rho1/Srp54k/atl/chb/mEFG1/mEFTu1	37
MF	GO:0005525	GTP binding	36/903	118/6475	2.26795e-06	7.0032e-05	5.75974e-05	Arf51F/Arl1/Arl8/Cdc42/Galphao/Galphas/SrpRalpha/Marf/Opa1/Pepck2/Rab1/Rab10/Rab14/Rab18/Rab2/Rab35/Rab39/Rab4/Rab6/Rab7/Rab8/Rac1/Rac2/RagC-D/Rala/Rap1/Rap2l/Ras64B/Ras85D/Rheb/Rho1/Srp54k/atl/chb/mEFG1/mEFTu1	36
MF	GO:0032550	purine ribonucleoside binding	36/903	118/6475	2.26795e-06	7.0032e-05	5.75974e-05	Arf51F/Arl1/Arl8/Cdc42/Galphao/Galphas/SrpRalpha/Marf/Opa1/Pepck2/Rab1/Rab10/Rab14/Rab18/Rab2/Rab35/Rab39/Rab4/Rab6/Rab7/Rab8/Rac1/Rac2/RagC-D/Rala/Rap1/Rap2l/Ras64B/Ras85D/Rheb/Rho1/Srp54k/atl/chb/mEFG1/mEFTu1	36
MF	GO:0001882	nucleoside binding	37/903	123/6475	2.39289e-06	7.0032e-05	5.75974e-05	Arf51F/Arl1/Arl8/CG33054/Cdc42/Galphao/Galphas/SrpRalpha/Marf/Opa1/Pepck2/Rab1/Rab10/Rab14/Rab18/Rab2/Rab35/Rab39/Rab4/Rab6/Rab7/Rab8/Rac1/Rac2/RagC-D/Rala/Rap1/Rap2l/Ras64B/Ras85D/Rheb/Rho1/Srp54k/atl/chb/mEFG1/mEFTu1	37
MF	GO:0003735	structural constituent of ribosome	45/903	163/6475	2.7702e-06	7.60074e-05	6.25118e-05	RpL13A/RpL19/RpL26/RpL29/RpL32/RpL34b/RpL35/RpL35A/RpL36A/RpL37a/RpL38/RpS11/RpS27/RpS27A/RpS29/RpS9/bonsai/mRpL1/mRpL10/mRpL11/mRpL12/mRpL17/mRpL18/mRpL22/mRpL24/mRpL3/mRpL37/mRpL39/mRpL4/mRpL43/mRpL44/mRpL45/mRpL46/mRpL50/mRpL9/mRpS10/mRpS18B/mRpS18C/mRpS2/mRpS22/mRpS23/mRpS29/mRpS30/mRpS34/mRpS9	45
MF	GO:0019001	guanyl nucleotide binding	37/903	125/6475	3.65905e-06	9.44895e-05	7.77123e-05	Arf51F/Arl1/Arl8/Cdc42/Galphao/Galphaq/Galphas/SrpRalpha/Marf/Opa1/Pepck2/Rab1/Rab10/Rab14/Rab18/Rab2/Rab35/Rab39/Rab4/Rab6/Rab7/Rab8/Rac1/Rac2/RagC-D/Rala/Rap1/Rap2l/Ras64B/Ras85D/Rheb/Rho1/Srp54k/atl/chb/mEFG1/mEFTu1	37
MF	GO:0032549	ribonucleoside binding	36/903	121/6475	4.34116e-06	0.000100304	8.24941e-05	Arf51F/Arl1/Arl8/Cdc42/Galphao/Galphas/SrpRalpha/Marf/Opa1/Pepck2/Rab1/Rab10/Rab14/Rab18/Rab2/Rab35/Rab39/Rab4/Rab6/Rab7/Rab8/Rac1/Rac2/RagC-D/Rala/Rap1/Rap2l/Ras64B/Ras85D/Rheb/Rho1/Srp54k/atl/chb/mEFG1/mEFTu1	36
MF	GO:0032561	guanyl ribonucleotide binding	36/903	121/6475	4.34116e-06	0.000100304	8.24941e-05	Arf51F/Arl1/Arl8/Cdc42/Galphao/Galphas/SrpRalpha/Marf/Opa1/Pepck2/Rab1/Rab10/Rab14/Rab18/Rab2/Rab35/Rab39/Rab4/Rab6/Rab7/Rab8/Rac1/Rac2/RagC-D/Rala/Rap1/Rap2l/Ras64B/Ras85D/Rheb/Rho1/Srp54k/atl/chb/mEFG1/mEFTu1	36
MF	GO:0015252	proton channel activity	9/903	14/6475	1.98977e-05	0.000415957	0.000342101	ATPsynB/ATPsynCF6/ATPsynD/ATPsynF/ATPsynG/ATPsynO/ATPsyndelta/ATPsyngamma/sun	9
MF	GO:0046933	proton-transporting ATP synthase activity	rotational mechanism	9/903	14/6475	1.98977e-05	0.000415957	0.000342101	ATPsynB/ATPsynCF6/ATPsynD/ATPsynF/ATPsynG/ATPsynO/ATPsyndelta/ATPsyngamma/sun	9
MF	GO:0004129	cytochrome-c oxidase activity	8/903	6475-12-01	4.08439e-05	0.00071722	0.000589872	COX4/COX5A/COX5B/COX6B/COX7A/ND-MLRQ/cype/levy	8
MF	GO:0015002	heme-copper terminal oxidase activity	8/903	6475-12-01	4.08439e-05	0.00071722	0.000589872	COX4/COX5A/COX5B/COX6B/COX7A/ND-MLRQ/cype/levy	8
MF	GO:0016675	oxidoreductase activity	acting on a heme group of donors	8/903	6475-12-01	4.08439e-05	0.00071722	0.000589872	COX4/COX5A/COX5B/COX6B/COX7A/ND-MLRQ/cype/levy	8
MF	GO:0016676	oxidoreductase activity	acting on a heme group of donors	oxygen as acceptor	8/903	6475-12-01	4.08439e-05	0.00071722	0.000589872	COX4/COX5A/COX5B/COX6B/COX7A/ND-MLRQ/cype/levy	8
MF	GO:0016818	hydrolase activity	acting on acid anhydrides	in phosphorus-containing anhydrides	76/903	369/6475	0.000196041	0.00331007	0.00272235	Acsl/Apf/Arf51F/Arl1/Atpalpha/CG10077/CG12512/CG17646/CG1824/CG2091/CG3164/CG42813/ClpP/CG5789/CG6230/CG7483/CG8128/CG8891/CG9330/Cdc42/Dlic/Fatp1/Fitm/Galphao/Galphaq/Galphas/Ggamma1/SrpRalpha/Hsc70-5/Lon/MRP/Marf/Myo10A/Myo31DF/Myo61F/NTPase/Opa1/Rab1/Rab10/Rab14/Rab18/Rab2/Rab35/Rab39/Rab4/Rab6/Rab7/Rab8/Rac1/Rac2/RagC-D/Rala/Rap1/Rap2l/Ras64B/Ras85D/Rheb/Rho1/RhoL/SERCA/Spg7/Srp54k/SrpRbeta/T…	76
MF	GO:0044877	protein-containing complex binding	49/903	214/6475	0.000220444	0.00354478	0.00291538	Arp2/Arpc1/Arpc2/Arpc3A/Arpc5/CG3776/CG43346/CG4679/CG5989/Caf1-55/Cdc37/DCTN6-p27/Galphao/Galphaq/Galphas/SrpRalpha/His2Av/Lasp/Letm1/LpR2/Mtor/Myo10A/Myo31DF/Myo61F/ND-39/Ndf/P32/Rab1/Rab7/Rad23/Sec61alpha/Slh/SrpRbeta/Ubqn/Unc-115a/alpha-Cat/by/cpb/crb/eIF1/eIF3k/eIF6/iPLA2-VIA/lva/mys/poly/rngo/sals/twf	49
MF	GO:0016462	pyrophosphatase activity	75/903	365/6475	0.000233174	0.00354478	0.00291538	Acsl/Apf/Arf51F/Arl1/Atpalpha/CG10077/CG12512/CG17646/CG1824/CG2091/CG3164/CG42813/ClpP/CG5789/CG6230/CG7483/CG8128/CG8891/CG9330/Cdc42/Dlic/Fatp1/Galphao/Galphaq/Galphas/Ggamma1/SrpRalpha/Hsc70-5/Lon/MRP/Marf/Myo10A/Myo31DF/Myo61F/NTPase/Opa1/Rab1/Rab10/Rab14/Rab18/Rab2/Rab35/Rab39/Rab4/Rab6/Rab7/Rab8/Rac1/Rac2/RagC-D/Rala/Rap1/Rap2l/Ras64B/Ras85D/Rheb/Rho1/RhoL/SERCA/Spg7/Srp54k/SrpRbeta/Top2/T…	75
MF	GO:0016817	hydrolase activity	acting on acid anhydrides	76/903	371/6475	0.000234166	0.00354478	0.00291538	Acsl/Apf/Arf51F/Arl1/Atpalpha/CG10077/CG12512/CG17646/CG1824/CG2091/CG3164/CG42813/ClpP/CG5789/CG6230/CG7483/CG8128/CG8891/CG9330/Cdc42/Dlic/Fatp1/Fitm/Galphao/Galphaq/Galphas/Ggamma1/SrpRalpha/Hsc70-5/Lon/MRP/Marf/Myo10A/Myo31DF/Myo61F/NTPase/Opa1/Rab1/Rab10/Rab14/Rab18/Rab2/Rab35/Rab39/Rab4/Rab6/Rab7/Rab8/Rac1/Rac2/RagC-D/Rala/Rap1/Rap2l/Ras64B/Ras85D/Rheb/Rho1/RhoL/SERCA/Spg7/Srp54k/SrpRbeta/T…	76
MF	GO:0015075	ion transmembrane transporter activity	60/903	281/6475	0.000347509	0.00508521	0.0041823	ATPsynB/ATPsynCF6/ATPsynD/ATPsynF/ATPsynG/ATPsynO/ATPsyndelta/ATPsyngamma/Atpalpha/CG10413/CG10960/CG11779/CG1907/CG5254/CG6230/CG9399/CG9717/COX4/COX5A/COX5B/COX6B/COX7A/Calx/Ctr1B/Dic1/GC1/Letm1/MRP/Mpcp1/Mpcp2/ND-MLRQ/Ncc69/PMCA/RyR/SERCA/Sec61alpha/Sec63/Sfxn1-3/Sfxn2/Stim/Tim23/Tom20/Tom40/Tom70/Vha100-1/Vha100-2/Vha13/Vha16-1/VhaAC39-1/VhaM9.7-b/aralar1/colt/cype/dmGlut/kcc/levy/pain/porin/…	60
MF	GO:0004364	glutathione transferase activity	12/903	30/6475	0.000386181	0.00546882	0.0044978	GstD3/GstE11/GstE13/GstE3/GstE5/GstE7/GstO2/GstT1/GstT2/GstT4/GstZ1/Mgstl	12
MF	GO:0008324	cation transmembrane transporter activity	40/903	172/6475	0.000588057	0.00806741	0.00663499	ATPsynB/ATPsynCF6/ATPsynD/ATPsynF/ATPsynG/ATPsynO/ATPsyndelta/ATPsyngamma/Atpalpha/CG10413/COX4/COX5A/COX5B/COX6B/COX7A/Calx/Ctr1B/GC1/Letm1/ND-MLRQ/Ncc69/PMCA/RyR/SERCA/Sfxn1-3/Sfxn2/Stim/Vha100-1/Vha100-2/Vha13/Vha16-1/VhaAC39-1/VhaM9.7-b/colt/cype/dmGlut/kcc/levy/pain/sun	40
MF	GO:0022890	inorganic cation transmembrane transporter activity	37/903	156/6475	0.000628635	0.00836275	0.00687789	ATPsynB/ATPsynCF6/ATPsynD/ATPsynF/ATPsynG/ATPsynO/ATPsyndelta/ATPsyngamma/Atpalpha/CG10413/COX4/COX5A/COX5B/COX6B/COX7A/Calx/Ctr1B/GC1/Letm1/ND-MLRQ/Ncc69/PMCA/RyR/SERCA/Stim/Vha100-1/Vha100-2/Vha13/Vha16-1/VhaAC39-1/VhaM9.7-b/cype/dmGlut/kcc/levy/pain/sun	37

## Sheet: Fluid
ONTOLOGY	ID	Description	GeneRatio	BgRatio	pvalue	p.adjust	qvalue	geneID	Count
BP	GO:0002181	cytoplasmic translation	72/653	121/6714	8.75276e-43	1.90635e-39	1.65013e-39	128up/CG1578/CG6195/RpL10/RpL10Ab/RpL11/RpL12/RpL13/RpL14/RpL15/RpL17/RpL18/RpL18A/RpL21/RpL22/RpL23/RpL23A/RpL24/RpL27/RpL27A/RpL28/RpL3/RpL30/RpL31/RpL36/RpL37A/RpL4/RpL5/RpL6/RpL7/RpL7A/RpL8/RpL9/RpLP0/RpLP1/RpLP2/RpS10b/RpS12/RpS13/RpS14a/RpS15/RpS15Aa/RpS16/RpS17/RpS18/RpS19a/RpS2/RpS20/RpS21/RpS23/RpS24/RpS25/RpS26/RpS28b/RpS3/RpS3A/RpS4/RpS5a/RpS6/RpS7/RpS8/eIF2beta/eIF2gamma/eIF3a/eIF3i/e…	72
BP	GO:0006412	translation	119/653	381/6714	5.21015e-34	5.67385e-31	4.91125e-31	128up/AlaRS/AsnRS/AspRS/CG10602/CG1578/CG6195/CysRS/Dp1/Fmr1/GlnRS/GluProRS/GlyRS/HisRS/Hrb27C/IleRS/LeuRS/LysRS/Rack1/RpL10/RpL10Ab/RpL11/RpL12/RpL13/RpL14/RpL15/RpL17/RpL18/RpL18A/RpL21/RpL22/RpL23/RpL23A/RpL24/RpL27/RpL27A/RpL28/RpL3/RpL30/RpL31/RpL36/RpL37A/RpL4/RpL5/RpL6/RpL7/RpL7A/RpL8/RpL9/RpLP0/RpLP1/RpLP2/RpS10b/RpS12/RpS13/RpS14a/RpS15/RpS15Aa/RpS16/RpS17/RpS18/RpS19a/RpS2/RpS20/RpS21/R…	119
BP	GO:0006518	peptide metabolic process	136/653	492/6714	1.10354e-32	8.01174e-30	6.93491e-30	128up/AlaRS/AsnRS/AspRS/CG10602/CG1578/CG32473/CG4752/CG6195/CysRS/Dp1/Eip55E/Fmr1/Gclm/GlnRS/GluProRS/GlyRS/Gss1/GstD1/GstD9/GstE1/GstE12/GstE6/GstE9/GstO3/GstS1/HisRS/Hrb27C/IleRS/LeuRS/LysRS/Ntf-2/Psa/Rack1/RpL10/RpL10Ab/RpL11/RpL12/RpL13/RpL14/RpL15/RpL17/RpL18/RpL18A/RpL21/RpL22/RpL23/RpL23A/RpL24/RpL27/RpL27A/RpL28/RpL3/RpL30/RpL31/RpL36/RpL37A/RpL4/RpL5/RpL6/RpL7/RpL7A/RpL8/RpL9/RpLP0/RpLP…	136
BP	GO:0043043	peptide biosynthetic process	123/653	421/6714	5.53154e-32	3.01192e-29	2.6071e-29	128up/AlaRS/AsnRS/AspRS/CG10602/CG1578/CG6195/CysRS/Dp1/Eip55E/Fmr1/Gclm/GlnRS/GluProRS/GlyRS/Gss1/HisRS/Hrb27C/IleRS/LeuRS/LysRS/Ntf-2/Rack1/RpL10/RpL10Ab/RpL11/RpL12/RpL13/RpL14/RpL15/RpL17/RpL18/RpL18A/RpL21/RpL22/RpL23/RpL23A/RpL24/RpL27/RpL27A/RpL28/RpL3/RpL30/RpL31/RpL36/RpL37A/RpL4/RpL5/RpL6/RpL7/RpL7A/RpL8/RpL9/RpLP0/RpLP1/RpLP2/RpS10b/RpS12/RpS13/RpS14a/RpS15/RpS15Aa/RpS16/RpS17/RpS18/Rp…	123
BP	GO:0043604	amide biosynthetic process	126/653	446/6714	3.44812e-31	1.502e-28	1.30012e-28	128up/ATPCL/AcCoAS/AlaRS/AsnRS/AspRS/CG10602/CG1578/CG6195/CysRS/Dp1/Eip55E/Fmr1/Gclm/GlnRS/GluProRS/GlyRS/Gss1/HisRS/Hrb27C/IleRS/LeuRS/LysRS/Ntf-2/Pdhb/Rack1/RpL10/RpL10Ab/RpL11/RpL12/RpL13/RpL14/RpL15/RpL17/RpL18/RpL18A/RpL21/RpL22/RpL23/RpL23A/RpL24/RpL27/RpL27A/RpL28/RpL3/RpL30/RpL31/RpL36/RpL37A/RpL4/RpL5/RpL6/RpL7/RpL7A/RpL8/RpL9/RpLP0/RpLP1/RpLP2/RpS10b/RpS12/RpS13/RpS14a/RpS15/RpS15Aa/Rp…	126
BP	GO:0043436	oxoacid metabolic process	93/653	279/6714	6.92893e-29	2.5152e-26	2.17714e-26	ACC/ATPCL/AcCoAS/Adi1/Ahcy/AhcyL1/AlaRS/Ald1/Aldh/Argl/AsnRS/AspRS/CG10184/CG10623/CG10932/CG11134/CG11334/CG11899/CG1440/CG1486/CG17896/CG31075/CG3699/Kyat/CG7430/CG7470/CG8665/CG9149/CG9674/CysRS/Dhpr/Echs1/Eip55E/Eno/Gapdh1/Gapdh2/Gip/GlnRS/GluProRS/GlyRS/Got1/Got2/Gs2/Hex-A/Hex-C/HisRS/Idh/Idh3a/IleRS/Irp-1A/Irp-1B/Ldh/LeuRS/LysRS/Mcad/Mdh1/Mdh2/Men/Mtap/Mtpalpha/Oscillin/PCB/Papss/Pdhb/Pfk/P…	93
BP	GO:0006082	organic acid metabolic process	93/653	284/6714	3.2708e-28	1.01769e-25	8.80902e-26	ACC/ATPCL/AcCoAS/Adi1/Ahcy/AhcyL1/AlaRS/Ald1/Aldh/Argl/AsnRS/AspRS/CG10184/CG10623/CG10932/CG11134/CG11334/CG11899/CG1440/CG1486/CG17896/CG31075/CG3699/Kyat/CG7430/CG7470/CG8665/CG9149/CG9674/CysRS/Dhpr/Echs1/Eip55E/Eno/Gapdh1/Gapdh2/Gip/GlnRS/GluProRS/GlyRS/Got1/Got2/Gs2/Hex-A/Hex-C/HisRS/Idh/Idh3a/IleRS/Irp-1A/Irp-1B/Ldh/LeuRS/LysRS/Mcad/Mdh1/Mdh2/Men/Mtap/Mtpalpha/Oscillin/PCB/Papss/Pdhb/Pfk/P…	93
BP	GO:0019752	carboxylic acid metabolic process	91/653	275/6714	5.44393e-28	1.48211e-25	1.2829e-25	ACC/ATPCL/AcCoAS/Adi1/Ahcy/AhcyL1/AlaRS/Ald1/Aldh/Argl/AsnRS/AspRS/CG10184/CG10623/CG10932/CG11134/CG11334/CG11899/CG1440/CG1486/CG17896/CG31075/CG3699/Kyat/CG7430/CG7470/CG8665/CG9149/CG9674/CysRS/Dhpr/Echs1/Eip55E/Eno/Gapdh1/Gapdh2/Gip/GlnRS/GluProRS/GlyRS/Got1/Got2/Gs2/Hex-A/Hex-C/HisRS/Idh/Idh3a/IleRS/Irp-1A/Irp-1B/Ldh/LeuRS/LysRS/Mcad/Mdh1/Mdh2/Men/Mtap/Mtpalpha/Oscillin/PCB/Pdhb/Pfk/Pfrx/Pg…	91
BP	GO:0005975	carbohydrate metabolic process	62/653	187/6714	2.83873e-19	6.86972e-17	5.94639e-17	ACC/AGBE/Ald1/Atg3/CG10467/CG11594/CG13369/CG17333/CG32444/CG3534/CG5171/CG5177/CG6910/CG7322/CG9391/CG9485/Eno/FASN1/Gal/Gale/Galk/Galt/Gapdh1/Gapdh2/GlyP/GlyS/Gpdh1/Gyg/Hex-A/Hex-C/Idgf4/Idgf6/Inos/Ldh/Mal-B2/Mdh1/Mdh2/Oscillin/PCB/Pfk/Pfrx/Pgd/Pgi/Pgk/Pglym78/Pgm1/Pgm2a/PyK/Rack1/Rpi/Sodh-1/Sodh-2/Taldo/Tpi/Tps1/Treh/UGP/Zw/fbp/kdn/nst/regucalcin	62
BP	GO:0016052	carbohydrate catabolic process	26/653	45/6714	1.2434e-15	2.70813e-13	2.34414e-13	Ald1/Atg3/CG10467/CG32444/CG6910/CG9485/Eno/Gale/Galt/Gapdh1/Gapdh2/GlyP/GlyS/Hex-A/Hex-C/Pfk/Pfrx/Pgd/Pgi/Pgk/Pglym78/PyK/Sodh-1/Sodh-2/Tpi/Treh	26
BP	GO:0005996	monosaccharide metabolic process	25/653	43/6714	3.63303e-15	7.1934e-13	6.22657e-13	CG10467/CG13369/CG32444/CG3534/CG7322/Eno/Gal/Gale/Galk/Galt/Gapdh1/Gapdh2/GlyP/GlyS/PCB/Pfk/Pfrx/Pgi/Pgk/Rack1/Rpi/Tpi/Zw/fbp/regucalcin	25
BP	GO:0055086	nucleobase-containing small molecule metabolic process	56/653	189/6714	4.83223e-15	8.77049e-13	7.59168e-13	AMPdeam/ATPCL/ATPsynbeta/AcCoAS/AdSL/AdSS/AdenoK/Adk1/Ahcy/AhcyL1/Ald1/Aprt/CG11089/CG12065/CG17224/CG17896/HINT1/Prps/CG7920/CRMP/Dak1/DhpD/Eno/Gapdh1/Gapdh2/Gart/Hex-A/Hex-C/Hmgs/Mtap/Oscillin/Paics/Papss/Pdhb/Pfas/Pfk/Pfrx/Pgi/Pgk/Pglym78/Ppat-Dpck/Prat2/PyK/ScsbetaA/Shmt/Tpi/UGP/awd/blw/bur/dj-1beta/nst/pyd3/ry/scu/su(r)	56
BP	GO:0072521	purine-containing compound metabolic process	43/653	128/6714	6.48162e-14	1.08592e-11	9.39966e-12	AMPdeam/ATPCL/ATPsynbeta/AcCoAS/AdSL/AdSS/AdenoK/Ahcy/AhcyL1/Ald1/Aprt/CG11089/HINT1/Prps/CG7920/DhpD/Eno/Gapdh1/Gapdh2/Gart/Hex-A/Hex-C/Hmgs/Paics/Papss/Pdhb/Pfas/Pfk/Pfrx/Pgi/Pgk/Pglym78/Ppat-Dpck/Prat2/PyK/ScsbetaA/Shmt/Tpi/awd/blw/bur/ry/scu	43
BP	GO:0010499	proteasomal ubiquitin-independent protein catabolic process	14/653	15/6714	8.15822e-14	1.26919e-11	1.0986e-11	Prosalpha1/Prosalpha2/Prosalpha3/Prosalpha4/Prosalpha5/Prosalpha6/Prosalpha7/Prosbeta1/Prosbeta2/Prosbeta3/Prosbeta4/Prosbeta5/Prosbeta6/Prosbeta7	14
BP	GO:0006520	cellular amino acid metabolic process	44/653	135/6714	1.12031e-13	1.62669e-11	1.40805e-11	Adi1/Ahcy/AhcyL1/AlaRS/Argl/AsnRS/AspRS/CG10184/CG10623/CG11134/CG11334/CG11899/CG1440/CG17896/Kyat/CG7430/CG7470/CG9674/CysRS/Dhpr/Eip55E/GlnRS/GluProRS/GlyRS/Got1/Got2/Gs2/HisRS/IleRS/LeuRS/LysRS/Mtap/Sps1/SerRS/Shmt/Spat/ThrRS/TyrRS/ValRS/alpha-PheRS/beta-PheRS/pug/pyd3/ry	44
BP	GO:0006091	generation of precursor metabolites and energy	49/653	165/6714	2.44502e-13	3.32828e-11	2.88094e-11	ACC/AGBE/ATPsynbeta/Adh/Ald1/Atg3/CG17333/CG7430/CG7834/CG9485/Eno/FASN1/Fdh/Gapdh1/Gapdh2/GlyP/GlyS/Gyg/Hex-A/Hex-C/Idh3a/Irp-1A/Irp-1B/Mdh1/Mdh2/Men/Nc73EF/Oscillin/Pfk/Pfrx/Pgd/Pgi/Pgk/Pglym78/Pgm1/PyK/Rack1/Rpi/Scsalpha1/ScsbetaA/Taldo/Tpi/UGP/Zw/blw/dj-1beta/kdn/mAcon1/wal	49
BP	GO:0006090	pyruvate metabolic process	19/653	30/6714	9.00093e-13	1.15318e-10	9.98183e-11	Ald1/Aldh/CG10932/CG31075/Eno/Gapdh1/Gapdh2/Hex-A/Hex-C/Men/PCB/Pdhb/Pfk/Pfrx/Pgi/Pgk/Pglym78/PyK/Tpi	19
BP	GO:0019318	hexose metabolic process	21/653	37/6714	1.18247e-12	1.43079e-10	1.23848e-10	CG10467/CG32444/CG7322/Eno/Gal/Gale/Galk/Galt/Gapdh1/Gapdh2/GlyP/GlyS/PCB/Pfk/Pfrx/Pgi/Pgk/Rack1/Tpi/Zw/fbp	21
BP	GO:0006163	purine nucleotide metabolic process	38/653	114/6714	2.56359e-12	2.93868e-10	2.54371e-10	AMPdeam/ATPCL/ATPsynbeta/AcCoAS/AdSL/AdSS/AdenoK/Ald1/Aprt/CG11089/HINT1/Prps/CG7920/Eno/Gapdh1/Gapdh2/Gart/Hex-A/Hex-C/Hmgs/Paics/Papss/Pdhb/Pfas/Pfk/Pfrx/Pgi/Pgk/Pglym78/Ppat-Dpck/Prat2/PyK/ScsbetaA/Tpi/awd/blw/bur/scu	38
BP	GO:0009150	purine ribonucleotide metabolic process	36/653	107/6714	7.19085e-12	7.83083e-10	6.77832e-10	AMPdeam/ATPCL/ATPsynbeta/AcCoAS/AdSL/AdSS/AdenoK/Ald1/Aprt/CG11089/HINT1/CG7920/Eno/Gapdh1/Gapdh2/Gart/Hex-A/Hex-C/Hmgs/Paics/Papss/Pdhb/Pfas/Pfk/Pfrx/Pgi/Pgk/Pglym78/Ppat-Dpck/PyK/ScsbetaA/Tpi/awd/blw/bur/scu	36
BP	GO:0019693	ribose phosphate metabolic process	38/653	119/6714	1.13899e-11	1.1813e-09	1.02252e-09	AMPdeam/ATPCL/ATPsynbeta/AcCoAS/AdSL/AdSS/AdenoK/Ald1/Aprt/CG11089/HINT1/Prps/CG7920/Dak1/Eno/Gapdh1/Gapdh2/Gart/Hex-A/Hex-C/Hmgs/Paics/Papss/Pdhb/Pfas/Pfk/Pfrx/Pgi/Pgk/Pglym78/Ppat-Dpck/PyK/ScsbetaA/Tpi/awd/blw/bur/scu	38
BP	GO:0006165	nucleoside diphosphate phosphorylation	15/653	21/6714	1.76353e-11	1.7459e-09	1.51124e-09	Adk1/Ald1/Eno/Gapdh1/Gapdh2/Hex-A/Hex-C/Pfk/Pfrx/Pgi/Pgk/Pglym78/PyK/Tpi/awd	15
BP	GO:0009259	ribonucleotide metabolic process	37/653	116/6714	2.22503e-11	2.107e-09	1.82381e-09	AMPdeam/ATPCL/ATPsynbeta/AcCoAS/AdSL/AdSS/AdenoK/Ald1/Aprt/CG11089/HINT1/CG7920/Dak1/Eno/Gapdh1/Gapdh2/Gart/Hex-A/Hex-C/Hmgs/Paics/Papss/Pdhb/Pfas/Pfk/Pfrx/Pgi/Pgk/Pglym78/Ppat-Dpck/PyK/ScsbetaA/Tpi/awd/blw/bur/scu	37
BP	GO:0009117	nucleotide metabolic process	42/653	145/6714	3.27926e-11	2.97593e-09	2.57595e-09	AMPdeam/ATPCL/ATPsynbeta/AcCoAS/AdSL/AdSS/AdenoK/Adk1/Ald1/Aprt/CG11089/CG17224/HINT1/Prps/CG7920/Dak1/Eno/Gapdh1/Gapdh2/Gart/Hex-A/Hex-C/Hmgs/Paics/Papss/Pdhb/Pfas/Pfk/Pfrx/Pgi/Pgk/Pglym78/Ppat-Dpck/Prat2/PyK/ScsbetaA/Tpi/awd/blw/bur/dj-1beta/scu	42
BP	GO:0046939	nucleotide phosphorylation	15/653	22/6714	5.04842e-11	4.39818e-09	3.80704e-09	Adk1/Ald1/Eno/Gapdh1/Gapdh2/Hex-A/Hex-C/Pfk/Pfrx/Pgi/Pgk/Pglym78/PyK/Tpi/awd	15
BP	GO:0006753	nucleoside phosphate metabolic process	42/653	149/6714	8.58677e-11	7.19307e-09	6.22628e-09	AMPdeam/ATPCL/ATPsynbeta/AcCoAS/AdSL/AdSS/AdenoK/Adk1/Ald1/Aprt/CG11089/CG17224/HINT1/Prps/CG7920/Dak1/Eno/Gapdh1/Gapdh2/Gart/Hex-A/Hex-C/Hmgs/Paics/Papss/Pdhb/Pfas/Pfk/Pfrx/Pgi/Pgk/Pglym78/Ppat-Dpck/Prat2/PyK/ScsbetaA/Tpi/awd/blw/bur/dj-1beta/scu	42
BP	GO:0006096	glycolytic process	13/653	17/6714	1.02635e-10	7.98351e-09	6.91047e-09	Ald1/Eno/Gapdh1/Gapdh2/Hex-A/Hex-C/Pfk/Pfrx/Pgi/Pgk/Pglym78/PyK/Tpi	13
BP	GO:0006757	ATP generation from ADP	13/653	17/6714	1.02635e-10	7.98351e-09	6.91047e-09	Ald1/Eno/Gapdh1/Gapdh2/Hex-A/Hex-C/Pfk/Pfrx/Pgi/Pgk/Pglym78/PyK/Tpi	13
BP	GO:0006006	glucose metabolic process	16/653	27/6714	2.5233e-10	1.83192e-08	1.58569e-08	CG10467/CG32444/CG7322/Eno/Gapdh1/Gapdh2/GlyP/GlyS/PCB/Pfk/Pgi/Pgk/Rack1/Tpi/Zw/fbp	16
BP	GO:0009132	nucleoside diphosphate metabolic process	16/653	27/6714	2.5233e-10	1.83192e-08	1.58569e-08	Adk1/Ald1/Dak1/Eno/Gapdh1/Gapdh2/Hex-A/Hex-C/Pfk/Pfrx/Pgi/Pgk/Pglym78/PyK/Tpi/awd	16
BP	GO:0009185	ribonucleoside diphosphate metabolic process	14/653	21/6714	3.617e-10	2.54124e-08	2.19968e-08	Ald1/Dak1/Eno/Gapdh1/Gapdh2/Hex-A/Hex-C/Pfk/Pfrx/Pgi/Pgk/Pglym78/PyK/Tpi	14
BP	GO:0009127	purine nucleoside monophosphate biosynthetic process	10/653	6714-11-01	7.14377e-10	4.71489e-08	4.08118e-08	AMPdeam/AdSL/AdSS/AdenoK/Aprt/CG11089/Gart/Paics/Pfas/bur	10
BP	GO:0009168	purine ribonucleoside monophosphate biosynthetic process	10/653	6714-11-01	7.14377e-10	4.71489e-08	4.08118e-08	AMPdeam/AdSL/AdSS/AdenoK/Aprt/CG11089/Gart/Paics/Pfas/bur	10
BP	GO:0009135	purine nucleoside diphosphate metabolic process	13/653	19/6714	9.72022e-10	5.88073e-08	5.09032e-08	Ald1/Eno/Gapdh1/Gapdh2/Hex-A/Hex-C/Pfk/Pfrx/Pgi/Pgk/Pglym78/PyK/Tpi	13
BP	GO:0009179	purine ribonucleoside diphosphate metabolic process	13/653	19/6714	9.72022e-10	5.88073e-08	5.09032e-08	Ald1/Eno/Gapdh1/Gapdh2/Hex-A/Hex-C/Pfk/Pfrx/Pgi/Pgk/Pglym78/PyK/Tpi	13
BP	GO:0046031	ADP metabolic process	13/653	19/6714	9.72022e-10	5.88073e-08	5.09032e-08	Ald1/Eno/Gapdh1/Gapdh2/Hex-A/Hex-C/Pfk/Pfrx/Pgi/Pgk/Pglym78/PyK/Tpi	13
BP	GO:0032787	monocarboxylic acid metabolic process	36/653	125/6714	1.0355e-09	6.09547e-08	5.2762e-08	ACC/ATPCL/AcCoAS/Ald1/Aldh/CG10932/CG31075/CG3699/CG9149/Echs1/Eno/Gapdh1/Gapdh2/Gip/Hex-A/Hex-C/Mcad/Men/Mtpalpha/PCB/Pdhb/Pfk/Pfrx/Pgd/Pgi/Pgk/Pglym78/PyK/Spat/Tpi/bgm/dj-1beta/scu/tzn/wal/yip2	36
BP	GO:0008652	cellular amino acid biosynthetic process	18/653	38/6714	2.50966e-09	1.41372e-07	1.22371e-07	Adi1/Argl/CG10184/CG10623/CG11134/CG11334/CG11899/CG7470/CG9674/Eip55E/Got1/Got2/Gs2/Mtap/Shmt/Spat/pug/pyd3	18
BP	GO:0009112	nucleobase metabolic process	13/653	20/6714	2.53146e-09	1.41372e-07	1.22371e-07	Adk1/Aprt/CG17896/CRMP/Dak1/DhpD/Gart/Pfas/Prat2/Shmt/pyd3/ry/su(r)	13
BP	GO:0030239	myofibril assembly	19/653	43/6714	3.88325e-09	2.11443e-07	1.83024e-07	Actn/Mhc/Mlc2/Mlp84B/Prm/Tm2/Unc-89/Zasp52/Zasp66/bt/cher/flr/how/hts/if/l(2)efl/rhea/up/zip	19
BP	GO:0044282	small molecule catabolic process	36/653	131/6714	4.21972e-09	2.2416e-07	1.94031e-07	Adh/Ahcy/AhcyL1/CG10184/CG10467/CG10932/CG1440/CG17896/CG32444/CG3699/CG6910/CG7430/CG8665/CG9149/CG9391/Dhpr/Echs1/Eno/Fdh/Gale/Galt/Got2/Gs2/Mcad/Mtpalpha/Oscillin/Pfk/Pgd/Shmt/Sodh-1/Sodh-2/Spat/Tpi/tzn/wal/yip2	36
BP	GO:0009156	ribonucleoside monophosphate biosynthetic process	11/653	15/6714	6.45162e-09	3.34562e-07	2.89595e-07	AMPdeam/AdSL/AdSS/AdenoK/Aprt/CG11089/Prps/Gart/Paics/Pfas/bur	11
BP	GO:0031032	actomyosin structure organization	27/653	83/6714	7.35555e-09	3.72567e-07	3.22492e-07	Actn/CG5023/Mhc/Mlc2/Mlp84B/Prm/Rab11/Tm1/Tm2/Unc-89/Zasp52/Zasp66/bt/cher/chic/cora/flr/how/hts/if/l(2)efl/rhea/shi/tsr/up/vib/zip	27
BP	GO:0006418	tRNA aminoacylation for protein translation	17/653	37/6714	1.25669e-08	6.22062e-07	5.38453e-07	AlaRS/AsnRS/AspRS/CysRS/GlnRS/GluProRS/GlyRS/HisRS/IleRS/LeuRS/LysRS/SerRS/ThrRS/TyrRS/ValRS/alpha-PheRS/beta-PheRS	17
BP	GO:0044262	cellular carbohydrate metabolic process	26/653	80/6714	1.43173e-08	6.92958e-07	5.9982e-07	ACC/AGBE/Atg3/CG3534/CG5171/CG5177/CG6910/CG9391/CG9485/FASN1/Galk/GlyP/GlyS/Gyg/Inos/Pfrx/Pgd/Pgm1/Rack1/Sodh-1/Sodh-2/Tpi/Tps1/Treh/UGP/fbp	26
BP	GO:0006457	protein folding	30/653	102/6714	1.53515e-08	7.2686e-07	6.29166e-07	14-3-3zeta/CCT1/CCT2/CCT3/CCT4/CCT5/CCT6/CCT7/CCT8/CG1416/CG14207/CG2852/Cyp1/Droj2/ERp60/Fkbp12/Fkbp59/HIP/Hsc70-3/Hsc70-4/Hsp60A/Hsp68/Hsp83/Nrd1/Pfdn2/Sgt/UK114/l(2)efl/nudC/p23	30
BP	GO:0006413	translational initiation	21/653	56/6714	2.06372e-08	9.20471e-07	7.96754e-07	eIF2alpha/eIF2beta/eIF2gamma/eIF3a/eIF3b/eIF3c/eIF3d1/eIF3e/eIF3f1/eIF3g1/eIF3h/eIF3i/eIF3j/eIF3l/eIF3m/eIF4A/eIF4B/eIF4G1/eIF4H1/l(2)efl/pix	21
BP	GO:0043039	tRNA aminoacylation	17/653	38/6714	2.07085e-08	9.20471e-07	7.96754e-07	AlaRS/AsnRS/AspRS/CysRS/GlnRS/GluProRS/GlyRS/HisRS/IleRS/LeuRS/LysRS/SerRS/ThrRS/TyrRS/ValRS/alpha-PheRS/beta-PheRS	17
BP	GO:1901607	alpha-amino acid biosynthetic process	17/653	38/6714	2.07085e-08	9.20471e-07	7.96754e-07	Adi1/Argl/CG10184/CG10623/CG11134/CG11334/CG11899/CG7470/CG9674/Eip55E/Got1/Got2/Gs2/Mtap/Sps1/Shmt/Spat	17
BP	GO:0043038	amino acid activation	17/653	39/6714	3.34315e-08	1.45628e-06	1.26054e-06	AlaRS/AsnRS/AspRS/CysRS/GlnRS/GluProRS/GlyRS/HisRS/IleRS/LeuRS/LysRS/SerRS/ThrRS/TyrRS/ValRS/alpha-PheRS/beta-PheRS	17
BP	GO:0009124	nucleoside monophosphate biosynthetic process	11/653	17/6714	4.86976e-08	2.07967e-06	1.80015e-06	AMPdeam/AdSL/AdSS/AdenoK/Aprt/CG11089/Prps/Gart/Paics/Pfas/bur	11
BP	GO:0016053	organic acid biosynthetic process	26/653	85/6714	5.84896e-08	2.44981e-06	2.12054e-06	ACC/ATPCL/AcCoAS/Adi1/Argl/CG10184/CG10623/CG10932/CG11134/CG11334/CG11899/CG7470/CG9674/Eip55E/Got1/Got2/Gs2/Mtap/Sps1/Shmt/Spat/bgm/dj-1beta/pug/pyd3/regucalcin	26
BP	GO:0046394	carboxylic acid biosynthetic process	25/653	80/6714	6.57315e-08	2.70119e-06	2.33814e-06	ACC/ATPCL/AcCoAS/Adi1/Argl/CG10184/CG10623/CG10932/CG11134/CG11334/CG11899/CG7470/CG9674/Eip55E/Got1/Got2/Gs2/Mtap/Shmt/Spat/bgm/dj-1beta/pug/pyd3/regucalcin	25
BP	GO:0055001	muscle cell development	20/653	55/6714	8.21896e-08	3.31498e-06	2.86943e-06	Actn/LanB1/Mhc/Mlc2/Mlp84B/Prm/Tm2/Unc-89/Zasp52/Zasp66/bt/cher/flr/how/hts/if/l(2)efl/rhea/up/zip	20
BP	GO:0045214	sarcomere organization	15/653	33/6714	1.10126e-07	4.31413e-06	3.73429e-06	Actn/Mhc/Mlp84B/Tm2/Unc-89/bt/cher/flr/how/hts/if/l(2)efl/rhea/up/zip	15
BP	GO:0055002	striated muscle cell development	19/653	51/6714	1.10924e-07	4.31413e-06	3.73429e-06	Actn/Mhc/Mlc2/Mlp84B/Prm/Tm2/Unc-89/Zasp52/Zasp66/bt/cher/flr/how/hts/if/l(2)efl/rhea/up/zip	19
BP	GO:0006081	cellular aldehyde metabolic process	11/653	18/6714	1.14265e-07	4.36613e-06	3.7793e-06	AOX1/AOX3/Adh/Aldh/Fdh/Gip/Pdxk/Spat/Tpi/dj-1beta/tzn	11
BP	GO:0009126	purine nucleoside monophosphate metabolic process	10/653	15/6714	1.35483e-07	4.91802e-06	4.25701e-06	AMPdeam/AdSL/AdSS/AdenoK/Aprt/CG11089/Gart/Paics/Pfas/bur	10
BP	GO:0009167	purine ribonucleoside monophosphate metabolic process	10/653	15/6714	1.35483e-07	4.91802e-06	4.25701e-06	AMPdeam/AdSL/AdSS/AdenoK/Aprt/CG11089/Gart/Paics/Pfas/bur	10
BP	GO:0046112	nucleobase biosynthetic process	10/653	15/6714	1.35483e-07	4.91802e-06	4.25701e-06	Adk1/Aprt/CRMP/Dak1/Gart/Pfas/Prat2/Shmt/pyd3/su(r)	10
BP	GO:1901605	alpha-amino acid metabolic process	24/653	78/6714	1.67658e-07	5.98623e-06	5.18164e-06	Adi1/Ahcy/AhcyL1/Argl/CG10184/CG10623/CG11134/CG11334/CG11899/CG1440/Kyat/CG7430/CG7470/CG9674/Dhpr/Eip55E/Got1/Got2/Gs2/Mtap/Sps1/Shmt/Spat/ry	24
BP	GO:1901565	organonitrogen compound catabolic process	73/653	413/6714	1.75608e-07	6.16894e-06	5.3398e-06	ALiX/Ahcy/AhcyL1/CG10184/CG10602/CG1440/CG1486/CG17896/CG18815/HINT1/CG32473/CG7430/CG8665/CRMP/CSN4/DhpD/Dhpr/Got2/Gs2/Hsc70-3/Idgf4/Idgf6/Oscillin/Pka-C1/Plap/Prosalpha1/Prosalpha2/Prosalpha3/Prosalpha4/Prosalpha5/Prosalpha6/Prosalpha7/Prosbeta1/Prosbeta2/Prosbeta3/Prosbeta4/Prosbeta5/Prosbeta6/Prosbeta7/Psa/Rpn1/Rpn10/Rpn11/Rpn13/Rpn2/Rpn3/Rpn5/Rpn6/Rpn7/Rpn8/Rpn9/Rpt1/Rpt2/Rpt3/Rpt4/Rpt5/Rpt6…	73
BP	GO:0044283	small molecule biosynthetic process	40/653	177/6714	2.27496e-07	7.86487e-06	6.80779e-06	ACC/ATPCL/AcCoAS/AdenoK/Adi1/Argl/CG10184/CG10623/CG10932/CG11134/CG11334/CG11899/CG17224/HINT1/CG7470/CG9674/Dhpr/Eip55E/Got1/Got2/Gs2/Inos/Mtap/PCB/Pdxk/Pgi/Pgk/Sps1/Shmt/Spat/Sptr/Tpi/awd/bgm/bur/dj-1beta/fbp/pug/pyd3/regucalcin	40
BP	GO:0070925	organelle assembly	51/653	254/6714	2.78921e-07	9.49203e-06	8.21624e-06	Actn/Atg3/CCT6/Cam/DCTN1-p150/Dhc64C/Fmr1/Mhc/Mlc2/Mlp84B/Nap1/Nlp/Past1/Pp2A-29B/Prm/RpL10/RpL23A/RpL24/RpL3/RpL5/RpL6/RpLP0/RpS10b/RpS14a/RpS15/RpS19a/RpS28b/RpS5a/Snx6/Synd/Tm2/Unc-89/Zasp52/Zasp66/bt/cher/emb/flr/how/hts/if/l(2)efl/me31B/mts/p47/pont/rhea/shot/sta/up/zip	51
BP	GO:0051156	glucose 6-phosphate metabolic process	8/653	6714-10-01	2.89867e-07	9.68862e-06	8.38641e-06	CG17333/Hex-A/Hex-C/Pgd/Pgi/Rpi/Taldo/Zw	8
BP	GO:0019637	organophosphate metabolic process	58/653	305/6714	2.93594e-07	9.68862e-06	8.38641e-06	AMPdeam/ATPCL/ATPsynbeta/AcCoAS/AdSL/AdSS/AdenoK/Adk1/Ald1/Aprt/CG11089/CG17224/CG17333/CG18135/HINT1/Prps/CG7789/CG7920/CG9391/CG9394/Dak1/Eno/Gapdh1/Gapdh2/Gart/Gpdh1/Hex-A/Hex-C/Hmgs/Inos/Paics/Papss/Pdhb/Pdxk/Pect/Pfas/Pfk/Pfrx/Pgd/Pgi/Pgk/Pglym78/Ppat-Dpck/Prat2/PyK/Rpi/ScsbetaA/Taldo/Tpi/Zw/awd/blw/bur/dj-1beta/eas/fbp/ry/scu	58
BP	GO:0016051	carbohydrate biosynthetic process	16/653	40/6714	3.61299e-07	1.17449e-05	1.01663e-05	AGBE/CG5171/CG5177/CG9485/GlyS/Gyg/Inos/PCB/Pgi/Pgk/Pgm1/Rack1/Tpi/Tps1/fbp/regucalcin	16
BP	GO:0009161	ribonucleoside monophosphate metabolic process	11/653	20/6714	5.02231e-07	1.60862e-05	1.39241e-05	AMPdeam/AdSL/AdSS/AdenoK/Aprt/CG11089/Prps/Gart/Paics/Pfas/bur	11
BP	GO:0043161	proteasome-mediated ubiquitin-dependent protein catabolic process	41/653	191/6714	6.94921e-07	2.19353e-05	1.89871e-05	CSN4/Hsc70-3/Pka-C1/Plap/Prosalpha1/Prosalpha2/Prosalpha3/Prosalpha4/Prosalpha5/Prosalpha6/Prosalpha7/Prosbeta1/Prosbeta2/Prosbeta3/Prosbeta4/Prosbeta5/Prosbeta6/Prosbeta7/Rpn1/Rpn10/Rpn11/Rpn13/Rpn2/Rpn3/Rpn5/Rpn6/Rpn7/Rpn8/Rpn9/Rpt1/Rpt2/Rpt3/Rpt4/Rpt5/Rpt6/Sgt/Ubc4/Usp5/eIF3h/eIF4A/p47	41
BP	GO:0043094	cellular metabolic compound salvage	8/653	6714-11-01	9.72167e-07	3.02483e-05	2.61827e-05	AMPdeam/AdenoK/Adi1/Aprt/CG11134/CG11334/Mtap/Pdxk	8
BP	GO:0072522	purine-containing compound biosynthetic process	21/653	69/6714	1.21759e-06	3.73508e-05	3.23306e-05	AMPdeam/ATPCL/ATPsynbeta/AcCoAS/AdSL/AdSS/AdenoK/Aprt/CG11089/Prps/Gart/Paics/Papss/Pdhb/Pfas/Ppat-Dpck/Prat2/Shmt/awd/blw/bur	21
BP	GO:0006164	purine nucleotide biosynthetic process	20/653	64/6714	1.37158e-06	4.14904e-05	3.59138e-05	AMPdeam/ATPCL/ATPsynbeta/AcCoAS/AdSL/AdSS/AdenoK/Aprt/CG11089/Prps/Gart/Paics/Papss/Pdhb/Pfas/Ppat-Dpck/Prat2/awd/blw/bur	20
BP	GO:0051146	striated muscle cell differentiation	23/653	81/6714	1.48016e-06	4.41615e-05	3.82259e-05	Actn/Arp3/LanB1/Mhc/Mlc2/Mlp84B/Mp20/Pax/Prm/Tm2/Unc-89/Zasp52/Zasp66/bt/cher/flr/how/hts/if/l(2)efl/rhea/up/zip	23
BP	GO:0009123	nucleoside monophosphate metabolic process	11/653	22/6714	1.75709e-06	5.10258e-05	4.41676e-05	AMPdeam/AdSL/AdSS/AdenoK/Aprt/CG11089/Prps/Gart/Paics/Pfas/bur	11
BP	GO:0034637	cellular carbohydrate biosynthetic process	11/653	22/6714	1.75709e-06	5.10258e-05	4.41676e-05	AGBE/CG5171/CG5177/CG9485/GlyS/Gyg/Inos/Pgm1/Rack1/Tps1/fbp	11
BP	GO:0007010	cytoskeleton organization	76/653	465/6714	2.39697e-06	6.8692e-05	5.94594e-05	14-3-3epsilon/14-3-3zeta/ALiX/Actn/Akap200/Arp3/CCT6/CG1674/CG34417/CG5023/CLIP-190/Cam/Chc/DCTN1-p150/DCTN2-p50/Dhc64C/Fim/Fmr1/Gel/Hsp83/Khc/Map205/Mhc/Mlc2/Mlp60A/Mlp84B/Moe/Pka-C1/Pka-R1/Pp2A-29B/Prm/Prosbeta5/Prosbeta7/Rab11/Rack1/Ran/Synd/Tm1/Tm2/Unc-89/Vps4/Zasp52/Zasp66/alpha-Spec/alphaTub84B/beta-Spec/betaTub56D/betaTub97EF/bt/capt/cher/chic/cora/cpa/dlg1/emb/flr/how/hts/if/jar/l(2)efl/m…	76
BP	GO:0006790	sulfur compound metabolic process	31/653	133/6714	2.66384e-06	7.53485e-05	6.52212e-05	ATPCL/AcCoAS/Adi1/Ahcy/AhcyL1/CG10623/CG11134/CG11334/CG1440/CG4752/CG7430/CG7920/Eip55E/Gclm/Gss1/GstD1/GstD9/GstE1/GstE12/GstE6/GstE9/GstO3/GstS1/Hmgs/Mms19/Mtap/Papss/Pdhb/Sam-S/ScsbetaA/scu	31
BP	GO:0010498	proteasomal protein catabolic process	41/653	202/6714	3.19626e-06	8.92494e-05	7.72537e-05	CSN4/Hsc70-3/Pka-C1/Plap/Prosalpha1/Prosalpha2/Prosalpha3/Prosalpha4/Prosalpha5/Prosalpha6/Prosalpha7/Prosbeta1/Prosbeta2/Prosbeta3/Prosbeta4/Prosbeta5/Prosbeta6/Prosbeta7/Rpn1/Rpn10/Rpn11/Rpn13/Rpn2/Rpn3/Rpn5/Rpn6/Rpn7/Rpn8/Rpn9/Rpt1/Rpt2/Rpt3/Rpt4/Rpt5/Rpt6/Sgt/Ubc4/Usp5/eIF3h/eIF4A/p47	41
BP	GO:0006099	tricarboxylic acid cycle	11/653	24/6714	5.18029e-06	0.000142819	0.000123623	CG7430/Idh3a/Irp-1A/Irp-1B/Mdh1/Mdh2/Nc73EF/Scsalpha1/ScsbetaA/kdn/mAcon1	11
BP	GO:0046390	ribose phosphate biosynthetic process	20/653	70/6714	6.44853e-06	0.000175561	0.000151965	AMPdeam/ATPCL/ATPsynbeta/AcCoAS/AdSL/AdSS/AdenoK/Aprt/CG11089/Prps/Dak1/Gart/Paics/Papss/Pdhb/Pfas/Ppat-Dpck/awd/blw/bur	20
BP	GO:0009152	purine ribonucleotide biosynthetic process	18/653	59/6714	6.77768e-06	0.000182244	0.000157749	AMPdeam/ATPCL/ATPsynbeta/AcCoAS/AdSL/AdSS/AdenoK/Aprt/CG11089/Gart/Paics/Papss/Pdhb/Pfas/Ppat-Dpck/awd/blw/bur	18
BP	GO:0042692	muscle cell differentiation	23/653	90/6714	1.04858e-05	0.000278513	0.000241079	Actn/Arp3/LanB1/Mhc/Mlc2/Mlp84B/Mp20/Pax/Prm/Tm2/Unc-89/Zasp52/Zasp66/bt/cher/flr/how/hts/if/l(2)efl/rhea/up/zip	23
BP	GO:0097435	supramolecular fiber organization	43/653	228/6714	1.32224e-05	0.000346969	0.000300334	ALiX/Actn/Arp3/CG1674/CLIP-190/DCTN1-p150/Dhc64C/Fim/Gel/Khc/Mhc/Mlc2/Mlp84B/Moe/Pka-R1/Prm/Rack1/Tm1/Tm2/Unc-89/Zasp52/Zasp66/alpha-Spec/beta-Spec/bt/capt/cher/chic/cpa/flr/how/hts/if/jar/l(2)efl/rhea/ringer/shi/shot/tmod/tsr/up/zip	43
BP	GO:0044275	cellular carbohydrate catabolic process	10/653	22/6714	1.54625e-05	0.000400129	0.000346349	Atg3/CG6910/CG9485/GlyP/GlyS/Pgd/Sodh-1/Sodh-2/Tpi/Treh	10
BP	GO:0009260	ribonucleotide biosynthetic process	19/653	68/6714	1.56157e-05	0.000400129	0.000346349	AMPdeam/ATPCL/ATPsynbeta/AcCoAS/AdSL/AdSS/AdenoK/Aprt/CG11089/Dak1/Gart/Paics/Papss/Pdhb/Pfas/Ppat-Dpck/awd/blw/bur	19
BP	GO:0044272	sulfur compound biosynthetic process	13/653	36/6714	1.7235e-05	0.000436487	0.00037782	ATPCL/AcCoAS/Adi1/CG10623/CG11134/CG11334/Eip55E/Gclm/Gss1/Mtap/Papss/Pdhb/Sam-S	13
BP	GO:0005977	glycogen metabolic process	11/653	27/6714	2.05881e-05	0.000492757	0.000426527	ACC/AGBE/Atg3/CG9485/FASN1/GlyP/GlyS/Gyg/Pgm1/Rack1/UGP	11
BP	GO:0006073	cellular glucan metabolic process	11/653	27/6714	2.05881e-05	0.000492757	0.000426527	ACC/AGBE/Atg3/CG9485/FASN1/GlyP/GlyS/Gyg/Pgm1/Rack1/UGP	11
BP	GO:0006112	energy reserve metabolic process	11/653	27/6714	2.05881e-05	0.000492757	0.000426527	ACC/AGBE/Atg3/CG9485/FASN1/GlyP/GlyS/Gyg/Pgm1/Rack1/UGP	11
BP	GO:0031589	cell-substrate adhesion	11/653	27/6714	2.05881e-05	0.000492757	0.000426527	Fit1/Ilk/LanA/LanB1/LanB2/Ndg/Pax/Tig/Zasp52/if/parvin	11
BP	GO:0044042	glucan metabolic process	11/653	27/6714	2.05881e-05	0.000492757	0.000426527	ACC/AGBE/Atg3/CG9485/FASN1/GlyP/GlyS/Gyg/Pgm1/Rack1/UGP	11
BP	GO:0042255	ribosome assembly	14/653	42/6714	2.3494e-05	0.000556195	0.000481439	RpL10/RpL23A/RpL24/RpL3/RpL5/RpL6/RpLP0/RpS10b/RpS14a/RpS15/RpS19a/RpS28b/RpS5a/sta	14
BP	GO:0030036	actin cytoskeleton organization	47/653	264/6714	2.54435e-05	0.00059587	0.000515781	ALiX/Actn/Akap200/Arp3/CG1674/CG34417/CG5023/Fim/Gel/Khc/Mhc/Mlc2/Mlp60A/Mlp84B/Moe/Pka-C1/Pka-R1/Prm/Rab11/Rack1/Tm1/Tm2/Unc-89/Vps4/Zasp52/Zasp66/bt/capt/cher/chic/cora/cpa/flr/how/hts/if/jar/l(2)efl/parvin/rhea/shi/shot/tmod/tsr/up/vib/zip	47
BP	GO:0043248	proteasome assembly	8/653	15/6714	2.65663e-05	0.000615547	0.000532813	CG8858/CG9588/Hsp83/Rpn10/Rpn13/Rpn6/Rpn9/Usp5	8
BP	GO:0046395	carboxylic acid catabolic process	22/653	89/6714	2.86325e-05	0.000649599	0.000562289	Ahcy/AhcyL1/CG10184/CG10932/CG1440/CG17896/CG3699/CG7430/CG8665/CG9149/Dhpr/Echs1/Got2/Gs2/Mcad/Mtpalpha/Oscillin/Pgd/Shmt/Spat/wal/yip2	22
BP	GO:1901293	nucleoside phosphate biosynthetic process	22/653	89/6714	2.86325e-05	0.000649599	0.000562289	AMPdeam/ATPCL/ATPsynbeta/AcCoAS/AdSL/AdSS/AdenoK/Adk1/Aprt/CG11089/Prps/Dak1/Gart/Paics/Papss/Pdhb/Pfas/Ppat-Dpck/Prat2/awd/blw/bur	22
BP	GO:0030029	actin filament-based process	48/653	273/6714	2.91908e-05	0.00065544	0.000567344	ALiX/Actn/Akap200/Arp3/CG1674/CG34417/CG5023/Cam/Fim/Gel/Khc/Mhc/Mlc2/Mlp60A/Mlp84B/Moe/Pka-C1/Pka-R1/Prm/Rab11/Rack1/Tm1/Tm2/Unc-89/Vps4/Zasp52/Zasp66/bt/capt/cher/chic/cora/cpa/flr/how/hts/if/jar/l(2)efl/parvin/rhea/shi/shot/tmod/tsr/up/vib/zip	48
BP	GO:0006575	cellular modified amino acid metabolic process	19/653	71/6714	3.05158e-05	0.000678198	0.000587044	Ahcy/AhcyL1/CG10623/CG4752/CG8665/Eip55E/Gclm/Gss1/GstD1/GstD9/GstE1/GstE12/GstE6/GstE9/GstO3/GstS1/Mthfs/Shmt/pug	19
BP	GO:0045471	response to ethanol	17/653	60/6714	3.57821e-05	0.000787207	0.000681401	AcCoAS/Adh/Akap200/Aldh/Bacc/Tat/Cam/Gclm/Gss1/Pka-C1/Pka-R1/Pka-R2/Shmt/Spn27A/cher/dlg1/kra	17
BP	GO:0006511	ubiquitin-dependent protein catabolic process	46/653	261/6714	4.03229e-05	0.00087179	0.000754616	ALiX/CSN4/Hsc70-3/Pka-C1/Plap/Prosalpha1/Prosalpha2/Prosalpha3/Prosalpha4/Prosalpha5/Prosalpha6/Prosalpha7/Prosbeta1/Prosbeta2/Prosbeta3/Prosbeta4/Prosbeta5/Prosbeta6/Prosbeta7/Rpn1/Rpn10/Rpn11/Rpn13/Rpn2/Rpn3/Rpn5/Rpn6/Rpn7/Rpn8/Rpn9/Rpt1/Rpt2/Rpt3/Rpt4/Rpt5/Rpt6/Sgt/Uba1/Ubc4/Usp14/Usp5/Usp7/Vps4/eIF3h/eIF4A/p47	46
BP	GO:0006206	pyrimidine nucleobase metabolic process	7/653	6714-12-01	4.08276e-05	0.00087179	0.000754616	Adk1/CG17896/CRMP/Dak1/pyd3/ry/su(r)	7
BP	GO:0034446	substrate adhesion-dependent cell spreading	7/653	6714-12-01	4.08276e-05	0.00087179	0.000754616	Ilk/LanA/LanB1/LanB2/Tig/if/parvin	7
BP	GO:0016054	organic acid catabolic process	22/653	91/6714	4.14318e-05	0.000876101	0.000758347	Ahcy/AhcyL1/CG10184/CG10932/CG1440/CG17896/CG3699/CG7430/CG8665/CG9149/Dhpr/Echs1/Got2/Gs2/Mcad/Mtpalpha/Oscillin/Pgd/Shmt/Spat/wal/yip2	22
BP	GO:0043624	cellular protein complex disassembly	14/653	44/6714	4.249e-05	0.000889839	0.000770239	Gel/Nsf2/Usp5/alpha-Spec/beta-Spec/cpa/eEF5/eRF1/eRF3/flr/pix/shot/tmod/tsr	14
BP	GO:0010927	cellular component assembly involved in morphogenesis	25/653	111/6714	4.56934e-05	0.000947812	0.00082042	Actn/Khc/Klc/Mhc/Mlc2/Mlp84B/Ndg/Pax/Prm/Tm2/Unc-89/Zasp52/Zasp66/bt/cher/flr/how/hts/if/l(2)efl/rhea/shi/smt3/up/zip	25
BP	GO:0019941	modification-dependent protein catabolic process	46/653	264/6714	5.40265e-05	0.00111009	0.000960889	ALiX/CSN4/Hsc70-3/Pka-C1/Plap/Prosalpha1/Prosalpha2/Prosalpha3/Prosalpha4/Prosalpha5/Prosalpha6/Prosalpha7/Prosbeta1/Prosbeta2/Prosbeta3/Prosbeta4/Prosbeta5/Prosbeta6/Prosbeta7/Rpn1/Rpn10/Rpn11/Rpn13/Rpn2/Rpn3/Rpn5/Rpn6/Rpn7/Rpn8/Rpn9/Rpt1/Rpt2/Rpt3/Rpt4/Rpt5/Rpt6/Sgt/Uba1/Ubc4/Usp14/Usp5/Usp7/Vps4/eIF3h/eIF4A/p47	46
BP	GO:0003012	muscle system process	11/653	30/6714	6.5675e-05	0.00132445	0.00114643	Amph/CG6972/Chd64/Mhc/Mlc2/Neurochondrin/Tm1/Tm2/Unc-89/up/zip	11
BP	GO:0006414	translational elongation	11/653	30/6714	6.5675e-05	0.00132445	0.00114643	CG1578/Rack1/RpLP1/RpLP2/eEF1alpha1/eEF1alpha2/eEF1beta/eEF1delta/eEF1gamma/eEF2/eEF5	11
BP	GO:0007028	cytoplasm organization	16/653	57/6714	6.85663e-05	0.00137007	0.00118592	Chc/DCTN2-p50/Hrb27C/Hsp83/Khc/Moe/Pka-C1/Rab11/Rab5/Tm1/bic/chic/dlg1/lost/shi/sqd	16
BP	GO:0009165	nucleotide biosynthetic process	21/653	88/6714	7.56542e-05	0.00149795	0.00129662	AMPdeam/ATPCL/ATPsynbeta/AcCoAS/AdSL/AdSS/AdenoK/Aprt/CG11089/Prps/Dak1/Gart/Paics/Papss/Pdhb/Pfas/Ppat-Dpck/Prat2/awd/blw/bur	21
BP	GO:0006739	NADP metabolic process	7/653	13/6714	8.1056e-05	0.00159045	0.00137668	CG17333/Idh/Men/Pgd/Rpi/Taldo/Zw	7
BP	GO:0071826	ribonucleoprotein complex subunit organization	25/653	115/6714	8.48779e-05	0.00165057	0.00142872	Dcr-2/Hsc70-4/Hsp83/Khc/RpL10/RpL23A/RpL24/RpL3/RpL5/RpL6/RpLP0/RpS10b/RpS14a/RpS15/RpS19a/RpS28b/RpS5a/eIF2beta/eIF2gamma/eIF3a/eIF4H1/me31B/p23/pont/sta	25
BP	GO:0042593	glucose homeostasis	12/653	36/6714	9.01895e-05	0.00173834	0.0015047	ATPCL/Ald1/Eno/Gapdh2/Hex-A/Hex-C/Pfk/Pgd/Pgi/PyK/Tpi/Uba1	12
BP	GO:0043632	modification-dependent macromolecule catabolic process	46/653	270/6714	9.4942e-05	0.00181389	0.00157009	ALiX/CSN4/Hsc70-3/Pka-C1/Plap/Prosalpha1/Prosalpha2/Prosalpha3/Prosalpha4/Prosalpha5/Prosalpha6/Prosalpha7/Prosbeta1/Prosbeta2/Prosbeta3/Prosbeta4/Prosbeta5/Prosbeta6/Prosbeta7/Rpn1/Rpn10/Rpn11/Rpn13/Rpn2/Rpn3/Rpn5/Rpn6/Rpn7/Rpn8/Rpn9/Rpt1/Rpt2/Rpt3/Rpt4/Rpt5/Rpt6/Sgt/Uba1/Ubc4/Usp14/Usp5/Usp7/Vps4/eIF3h/eIF4A/p47	46
BP	GO:0065003	protein-containing complex assembly	64/653	418/6714	0.000123151	0.0023168	0.00200541	ALiX/Arp3/CG8858/CG9588/Cand1/Chc/Dcr-2/Drp1/Gel/HIP/Hsc70-4/Hsp83/Khc/Mhc/Nap1/Nsf2/Nup358/Rack1/Ran/RpL10/RpL23A/RpL24/RpL3/RpL5/RpL6/RpLP0/RpS10b/RpS14a/RpS15/RpS19a/RpS28b/RpS5a/Rpn10/Rpn13/Rpn6/Rpn9/Rpt1/Rpt3/Rpt4/Rpt5/Rpt6/Sar1/Sec23/Shmt/Usp5/VhaAC45/chic/cpa/eIF2beta/eIF2gamma/eIF3a/eIF4B/eIF4H1/emb/flr/me31B/p23/pont/ringer/shi/sta/tmod/tsr/zip	64
BP	GO:0009070	serine family amino acid biosynthetic process	6/653	6714-10-01	0.000123393	0.0023168	0.00200541	CG10184/CG11899/Eip55E/Sps1/Shmt/Spat	6
BP	GO:0009116	nucleoside metabolic process	11/653	32/6714	0.00012938	0.00240845	0.00208474	AdenoK/Ahcy/AhcyL1/Aprt/CG12065/CG17224/Prps/Mtap/Prat2/awd/bur	11
BP	GO:0061061	muscle structure development	33/653	175/6714	0.00013426	0.00247812	0.00214504	Actn/Arp3/Dys/Ilk/Khc/LanB1/Mhc/Mlc2/Mlp84B/Mp20/Pax/Prm/Sec23/Sec24CD/Stat92E/Tm2/Unc-89/Zasp52/Zasp66/bt/cher/cora/coro/flr/how/hts/if/l(2)efl/msk/parvin/rhea/up/zip	33
BP	GO:0008103	oocyte microtubule cytoskeleton polarization	8/653	18/6714	0.000138507	0.00253502	0.0021943	14-3-3epsilon/14-3-3zeta/Chc/Khc/Pka-C1/Pka-R1/Rab11/capt	8
BP	GO:0033500	carbohydrate homeostasis	13/653	43/6714	0.000143534	0.00260514	0.002255	ATPCL/Ald1/Eno/Galt/Gapdh2/Hex-A/Hex-C/Pfk/Pgd/Pgi/PyK/Tpi/Uba1	13
BP	GO:0022618	ribonucleoprotein complex assembly	24/653	112/6714	0.000148442	0.00265223	0.00229575	Dcr-2/Hsc70-4/Hsp83/RpL10/RpL23A/RpL24/RpL3/RpL5/RpL6/RpLP0/RpS10b/RpS14a/RpS15/RpS19a/RpS28b/RpS5a/eIF2beta/eIF2gamma/eIF3a/eIF4H1/me31B/p23/pont/sta	24
BP	GO:0002183	cytoplasmic translational initiation	7/653	14/6714	0.000148564	0.00265223	0.00229575	eIF2beta/eIF2gamma/eIF3a/eIF3i/eIF3m/eIF4A/eIF4H1	7
BP	GO:0000226	microtubule cytoskeleton organization	40/653	230/6714	0.000172575	0.00305585	0.00264512	14-3-3epsilon/14-3-3zeta/CCT6/CLIP-190/Cam/Chc/DCTN1-p150/DCTN2-p50/Dhc64C/Fmr1/Hsp83/Khc/Map205/Moe/Pka-C1/Pka-R1/Pp2A-29B/Prosbeta5/Prosbeta7/Rab11/Ran/Synd/alpha-Spec/alphaTub84B/beta-Spec/betaTub56D/betaTub97EF/capt/dlg1/emb/hts/jar/mts/pont/ringer/shot/smt3/sqd/tsr/vib	40
BP	GO:0048646	anatomical structure formation involved in morphogenesis	59/653	383/6714	0.000193013	0.00339018	0.00293451	14-3-3epsilon/14-3-3zeta/Actn/Arp3/CCT3/CLIP-190/Chc/CtBP/DCTN1-p150/Dhc64C/Drp1/Fmr1/Fs(2)Ket/Irp-1A/Khc/Klc/Mhc/Mlc2/Mlp84B/Moe/Mp20/Ndg/Past1/Pax/Prm/Prosalpha6/Rab11/Rab5/ScsbetaA/Sec23/Sec24CD/Stat92E/Tm2/Unc-89/Vha68-2/Zasp52/Zasp66/alpha-Spec/bt/cher/cpa/eIF3m/eIF4A/flr/gammaCOP/how/hts/if/jar/l(2)efl/me31B/nst/rhea/shi/shot/smt3/sqd/up/zip	59
BP	GO:0007315	pole plasm assembly	14/653	50/6714	0.000199602	0.00347786	0.00301041	Chc/DCTN2-p50/Hrb27C/Hsp83/Khc/Moe/Pka-C1/Rab11/Tm1/bic/chic/dlg1/lost/sqd	14
BP	GO:0007316	pole plasm RNA localization	12/653	39/6714	0.000214385	0.00367662	0.00318246	Chc/DCTN2-p50/Hrb27C/Hsp83/Khc/Pka-C1/Rab11/Tm1/bic/chic/lost/sqd	12
BP	GO:0019094	pole plasm mRNA localization	12/653	39/6714	0.000214385	0.00367662	0.00318246	Chc/DCTN2-p50/Hrb27C/Hsp83/Khc/Pka-C1/Rab11/Tm1/bic/chic/lost/sqd	12
BP	GO:0042558	pteridine-containing compound metabolic process	8/653	19/6714	0.000219014	0.00372666	0.00322578	CG8665/DhpD/Dhpr/Mthfs/Shmt/Sptr/pn/pug	8
BP	GO:0005976	polysaccharide metabolic process	11/653	34/6714	0.000239352	0.00401006	0.00347108	ACC/AGBE/Atg3/CG9485/FASN1/GlyP/GlyS/Gyg/Pgm1/Rack1/UGP	11
BP	GO:0044264	cellular polysaccharide metabolic process	11/653	34/6714	0.000239352	0.00401006	0.00347108	ACC/AGBE/Atg3/CG9485/FASN1/GlyP/GlyS/Gyg/Pgm1/Rack1/UGP	11
BP	GO:0035152	regulation of tube architecture	open tracheal system	19/653	82/6714	0.000248881	0.00408059	0.00353213	CCT3/Chc/DCTN1-p150/Dhc64C/Lac/Mcr/Moe/Sec23/Sec24CD/Vha68-2/awd/cora/deltaCOP/gammaCOP/if/rhea/shi/shot/zip	19
BP	GO:0051603	proteolysis involved in cellular protein catabolic process	46/653	281/6714	0.00024889	0.00408059	0.00353213	ALiX/CSN4/Hsc70-3/Pka-C1/Plap/Prosalpha1/Prosalpha2/Prosalpha3/Prosalpha4/Prosalpha5/Prosalpha6/Prosalpha7/Prosbeta1/Prosbeta2/Prosbeta3/Prosbeta4/Prosbeta5/Prosbeta6/Prosbeta7/Rpn1/Rpn10/Rpn11/Rpn13/Rpn2/Rpn3/Rpn5/Rpn6/Rpn7/Rpn8/Rpn9/Rpt1/Rpt2/Rpt3/Rpt4/Rpt5/Rpt6/Sgt/Uba1/Ubc4/Usp14/Usp5/Usp7/Vps4/eIF3h/eIF4A/p47	46
BP	GO:0000097	sulfur amino acid biosynthetic process	6/653	6714-11-01	0.000249182	0.00408059	0.00353213	Adi1/CG10623/CG11134/CG11334/Eip55E/Mtap	6
BP	GO:1901135	carbohydrate derivative metabolic process	56/653	362/6714	0.000251915	0.00408873	0.00353918	AMPdeam/ATPCL/ATPsynbeta/AcCoAS/AdSL/AdSS/AdenoK/Ahcy/AhcyL1/Ald1/Aprt/CG11089/CG12065/CG17224/CG17333/HINT1/Prps/CG7920/Dak1/Eno/Gapdh1/Gapdh2/Gart/Gpdh1/Hex-A/Hex-C/Hmgs/Idgf4/Idgf6/Mtap/Oscillin/Paics/Papss/Pdhb/Pfas/Pfk/Pfrx/Pgd/Pgi/Pgk/Pglym78/Ppat-Dpck/Prat2/PyK/Rpi/ScsbetaA/Taldo/Tpi/UGP/Zw/awd/blw/bur/fbp/nst/scu	56
BP	GO:0035149	lumen formation	open tracheal system	10/653	29/6714	0.000254794	0.00408873	0.00353918	CCT3/DCTN1-p150/Dhc64C/Moe/Sec23/Sec24CD/Vha68-2/gammaCOP/rhea/shot	10
BP	GO:0000096	sulfur amino acid metabolic process	7/653	15/6714	0.000255311	0.00408873	0.00353918	Adi1/CG10623/CG11134/CG11334/CG1440/Eip55E/Mtap	7
BP	GO:0034622	cellular protein-containing complex assembly	59/653	390/6714	0.000316479	0.00496173	0.00429485	ALiX/Arp3/CG8858/CG9588/Chc/Dcr-2/Drp1/Gel/Hsc70-4/Hsp83/Khc/Mhc/Nap1/Nsf2/Nup358/Rack1/Ran/RpL10/RpL23A/RpL24/RpL3/RpL5/RpL6/RpLP0/RpS10b/RpS14a/RpS15/RpS19a/RpS28b/RpS5a/Rpn10/Rpn13/Rpn6/Rpn9/Rpt1/Rpt3/Rpt4/Rpt5/Rpt6/Usp5/VhaAC45/chic/cpa/eIF2beta/eIF2gamma/eIF3a/eIF4B/eIF4H1/emb/flr/me31B/p23/pont/ringer/shi/sta/tmod/tsr/zip	59
BP	GO:1901700	response to oxygen-containing compound	44/653	268/6714	0.000316968	0.00496173	0.00429485	ACC/AcCoAS/Adh/Akap200/Aldh/Bacc/Tat/Cam/Cat/Clic/FASN1/Fdh/Fmr1/Gclm/Glo1/GlyP/GlyS/Gss1/Hsp83/Jafrac1/Nurf-38/PHGPx/Pdxk/Pfk/Pka-C1/Pka-R1/Pka-R2/Pp2A-29B/PyK/Rpi/Sec13/Shmt/Sod1/Spn27A/Stat92E/Vps35/bel/cher/dj-1beta/dlg1/drk/for/kra/mts	44
BP	GO:0007017	microtubule-based process	46/653	284/6714	0.000318936	0.00496173	0.00429485	14-3-3epsilon/14-3-3zeta/Arp1/CCT6/CG8031/CLIP-190/Cam/Chc/DCTN1-p150/DCTN2-p50/Dhc64C/Fmr1/Hsp83/Khc/Klc/Lsd-2/Map205/Moe/Pka-C1/Pka-R1/Pp2A-29B/Prosbeta5/Prosbeta7/Rab11/Ran/Synd/alpha-Spec/alphaTub84B/awd/beta-Spec/betaTub56D/betaTub97EF/capt/dlg1/emb/gammaCOP/hts/jar/mts/pont/ringer/shot/smt3/sqd/tsr/vib	46
BP	GO:0044257	cellular protein catabolic process	46/653	284/6714	0.000318936	0.00496173	0.00429485	ALiX/CSN4/Hsc70-3/Pka-C1/Plap/Prosalpha1/Prosalpha2/Prosalpha3/Prosalpha4/Prosalpha5/Prosalpha6/Prosalpha7/Prosbeta1/Prosbeta2/Prosbeta3/Prosbeta4/Prosbeta5/Prosbeta6/Prosbeta7/Rpn1/Rpn10/Rpn11/Rpn13/Rpn2/Rpn3/Rpn5/Rpn6/Rpn7/Rpn8/Rpn9/Rpt1/Rpt2/Rpt3/Rpt4/Rpt5/Rpt6/Sgt/Uba1/Ubc4/Usp14/Usp5/Usp7/Vps4/eIF3h/eIF4A/p47	46
BP	GO:0016325	oocyte microtubule cytoskeleton organization	10/653	30/6714	0.000349353	0.00539639	0.00467108	14-3-3epsilon/14-3-3zeta/Chc/DCTN2-p50/Khc/Pka-C1/Pka-R1/Rab11/capt/sqd	10
BP	GO:0006749	glutathione metabolic process	12/653	41/6714	0.000360966	0.00553651	0.00479237	CG4752/Eip55E/Gclm/Gss1/GstD1/GstD9/GstE1/GstE12/GstE6/GstE9/GstO3/GstS1	12
BP	GO:0043254	regulation of protein complex assembly	21/653	98/6714	0.000379458	0.00577943	0.00500264	Arp3/Gel/Hsc70-4/Hsp83/Mhc/Rack1/Rpt1/Rpt3/Rpt4/Rpt5/Rpt6/Sar1/Sec23/Usp5/chic/cpa/flr/p23/ringer/shi/tmod	21
BP	GO:0009069	serine family amino acid metabolic process	7/653	16/6714	0.000416067	0.00629302	0.0054472	CG10184/CG11899/CG7430/Eip55E/Sps1/Shmt/Spat	7
BP	GO:0045451	pole plasm oskar mRNA localization	11/653	36/6714	0.00041948	0.00630088	0.005454	Chc/DCTN2-p50/Hrb27C/Khc/Pka-C1/Rab11/Tm1/bic/chic/lost/sqd	11
BP	GO:0009084	glutamine family amino acid biosynthetic process	6/653	6714-12-01	0.000457537	0.00682544	0.00590806	Argl/CG7470/CG9674/Got1/Got2/Gs2	6
BP	GO:0030163	protein catabolic process	47/653	297/6714	0.0004727	0.00700368	0.00606234	ALiX/CG18815/CSN4/Hsc70-3/Pka-C1/Plap/Prosalpha1/Prosalpha2/Prosalpha3/Prosalpha4/Prosalpha5/Prosalpha6/Prosalpha7/Prosbeta1/Prosbeta2/Prosbeta3/Prosbeta4/Prosbeta5/Prosbeta6/Prosbeta7/Rpn1/Rpn10/Rpn11/Rpn13/Rpn2/Rpn3/Rpn5/Rpn6/Rpn7/Rpn8/Rpn9/Rpt1/Rpt2/Rpt3/Rpt4/Rpt5/Rpt6/Sgt/Uba1/Ubc4/Usp14/Usp5/Usp7/Vps4/eIF3h/eIF4A/p47	47
BP	GO:0006900	vesicle budding from membrane	8/653	21/6714	0.000494343	0.00722603	0.00625481	Drp1/Fmr1/Sar1/Sec13/Sec23/Sec24CD/Sec31/shi	8
BP	GO:0006936	muscle contraction	8/653	21/6714	0.000494343	0.00722603	0.00625481	Amph/Chd64/Mhc/Tm1/Tm2/Unc-89/up/zip	8
BP	GO:1901657	glycosyl compound metabolic process	11/653	37/6714	0.000545402	0.00791924	0.00685484	AdenoK/Ahcy/AhcyL1/Aprt/CG12065/CG17224/Prps/Mtap/Prat2/awd/bur	11
BP	GO:0046034	ATP metabolic process	22/653	108/6714	0.000584324	0.00842819	0.00729539	ATPsynbeta/Adk1/Ald1/CG7834/Eno/Gapdh1/Gapdh2/Hex-A/Hex-C/Pfk/Pfrx/Pgi/Pgk/Pglym78/PyK/Tpi/Vha55/Vha68-1/Vha68-2/blw/dj-1beta/wal	22
BP	GO:0031334	positive regulation of protein complex assembly	13/653	49/6714	0.000595551	0.00853361	0.00738664	Arp3/Hsc70-4/Hsp83/Rack1/Rpt1/Rpt3/Rpt4/Rpt5/Rpt6/flr/p23/ringer/shi	13
BP	GO:0000028	ribosomal small subunit assembly	7/653	17/6714	0.00064847	0.00923117	0.00799044	RpS10b/RpS14a/RpS15/RpS19a/RpS28b/RpS5a/sta	7
BP	GO:0015980	energy derivation by oxidation of organic compounds	23/653	116/6714	0.00065974	0.00933061	0.00807652	ACC/AGBE/Atg3/CG7430/CG9485/FASN1/GlyP/GlyS/Gyg/Idh3a/Irp-1A/Irp-1B/Mdh1/Mdh2/Nc73EF/Pgm1/Rack1/Scsalpha1/ScsbetaA/UGP/dj-1beta/kdn/mAcon1	23
BP	GO:0032984	protein-containing complex disassembly	17/653	75/6714	0.000682617	0.00959187	0.00830267	Gel/Khc/Nsf2/Pp1alpha-96A/Usp5/Vps4/alpha-Spec/beta-Spec/cpa/eEF5/eRF1/eRF3/flr/pix/shot/tmod/tsr	17
BP	GO:0009066	aspartate family amino acid metabolic process	8/653	22/6714	0.000711403	0.00982395	0.00850355	Adi1/CG10184/CG10623/CG11134/CG11334/Got1/Got2/Mtap	8
BP	GO:0043648	dicarboxylic acid metabolic process	8/653	22/6714	0.000711403	0.00982395	0.00850355	CG8665/CG9674/Got1/Got2/Gs2/Mdh1/Men/Shmt	8
BP	GO:0007098	centrosome cycle	14/653	56/6714	0.000712665	0.00982395	0.00850355	CCT6/Cam/DCTN1-p150/Dhc64C/Hsp83/Khc/Map205/Pp2A-29B/Prosbeta5/Prosbeta7/emb/hts/mts/tsr	14
CC	GO:0022626	cytosolic ribosome	59/632	90/6587	5.4491e-39	1.64018e-36	1.22175e-36	RpL10/RpL10Ab/RpL11/RpL12/RpL13/RpL14/RpL15/RpL17/RpL18/RpL18A/RpL21/RpL22/RpL23/RpL23A/RpL24/RpL27/RpL27A/RpL28/RpL3/RpL30/RpL31/RpL36/RpL37A/RpL4/RpL5/RpL6/RpL7/RpL7A/RpL8/RpL9/RpLP0/RpLP1/RpLP2/RpS10b/RpS12/RpS13/RpS14a/RpS15/RpS15Aa/RpS16/RpS17/RpS18/RpS19a/RpS2/RpS20/RpS21/RpS23/RpS24/RpS25/RpS26/RpS28b/RpS3/RpS3A/RpS4/RpS5a/RpS6/RpS7/RpS8/sta	59
CC	GO:0000502	proteasome complex	32/632	39/6587	1.03613e-26	1.55937e-24	1.16155e-24	CG8858/Prosalpha1/Prosalpha2/Prosalpha3/Prosalpha4/Prosalpha5/Prosalpha6/Prosalpha7/Prosbeta1/Prosbeta2/Prosbeta3/Prosbeta4/Prosbeta5/Prosbeta6/Prosbeta7/Rpn1/Rpn10/Rpn11/Rpn13/Rpn2/Rpn3/Rpn5/Rpn6/Rpn7/Rpn8/Rpn9/Rpt1/Rpt2/Rpt3/Rpt4/Rpt5/Rpt6	32
CC	GO:1905369	endopeptidase complex	32/632	44/6587	8.9244e-24	8.95414e-22	6.66981e-22	CG8858/Prosalpha1/Prosalpha2/Prosalpha3/Prosalpha4/Prosalpha5/Prosalpha6/Prosalpha7/Prosbeta1/Prosbeta2/Prosbeta3/Prosbeta4/Prosbeta5/Prosbeta6/Prosbeta7/Rpn1/Rpn10/Rpn11/Rpn13/Rpn2/Rpn3/Rpn5/Rpn6/Rpn7/Rpn8/Rpn9/Rpt1/Rpt2/Rpt3/Rpt4/Rpt5/Rpt6	32
CC	GO:0005840	ribosome	62/632	171/6587	6.5785e-22	4.95032e-20	3.68742e-20	CG10602/RpL10/RpL10Ab/RpL11/RpL12/RpL13/RpL14/RpL15/RpL17/RpL18/RpL18A/RpL21/RpL22/RpL23/RpL23A/RpL24/RpL27/RpL27A/RpL28/RpL3/RpL30/RpL31/RpL36/RpL37A/RpL4/RpL5/RpL6/RpL7/RpL7A/RpL8/RpL9/RpLP0/RpLP1/RpLP2/RpS10b/RpS12/RpS13/RpS14a/RpS15/RpS15Aa/RpS16/RpS17/RpS18/RpS19a/RpS2/RpS20/RpS21/RpS23/RpS24/RpS25/RpS26/RpS28b/RpS3/RpS3A/RpS4/RpS5a/RpS6/RpS7/RpS8/bic/eIF3h/sta	62
CC	GO:0022625	cytosolic large ribosomal subunit	33/632	53/6587	3.72752e-21	2.24397e-19	1.6715e-19	RpL10/RpL10Ab/RpL11/RpL12/RpL13/RpL14/RpL15/RpL17/RpL18/RpL18A/RpL21/RpL22/RpL23/RpL23A/RpL24/RpL27/RpL27A/RpL28/RpL3/RpL30/RpL31/RpL36/RpL37A/RpL4/RpL5/RpL6/RpL7/RpL7A/RpL8/RpL9/RpLP0/RpLP1/RpLP2	33
CC	GO:0044391	ribosomal subunit	59/632	165/6587	1.54458e-20	7.74866e-19	5.77186e-19	RpL10/RpL10Ab/RpL11/RpL12/RpL13/RpL14/RpL15/RpL17/RpL18/RpL18A/RpL21/RpL22/RpL23/RpL23A/RpL24/RpL27/RpL27A/RpL28/RpL3/RpL30/RpL31/RpL36/RpL37A/RpL4/RpL5/RpL6/RpL7/RpL7A/RpL8/RpL9/RpLP0/RpLP1/RpLP2/RpS10b/RpS12/RpS13/RpS14a/RpS15/RpS15Aa/RpS16/RpS17/RpS18/RpS19a/RpS2/RpS20/RpS21/RpS23/RpS24/RpS25/RpS26/RpS28b/RpS3/RpS3A/RpS4/RpS5a/RpS6/RpS7/RpS8/sta	59
CC	GO:0022627	cytosolic small ribosomal subunit	26/632	38/6587	1.88325e-18	8.09797e-17	6.03206e-17	RpS10b/RpS12/RpS13/RpS14a/RpS15/RpS15Aa/RpS16/RpS17/RpS18/RpS19a/RpS2/RpS20/RpS21/RpS23/RpS24/RpS25/RpS26/RpS28b/RpS3/RpS3A/RpS4/RpS5a/RpS6/RpS7/RpS8/sta	26
CC	GO:0099512	supramolecular fiber	48/632	141/6587	6.6281e-16	2.49382e-14	1.85761e-14	Actn/Ald1/CG14207/CG1674/CG34417/Tat/CLIP-190/Chd64/DCTN1-p150/Dhc64C/Fim/Gapdh1/Gel/Gpdh1/Hsc70-4/Khc/Mhc/Mlc2/Mlp60A/Mlp84B/Moe/Pgk/Pglym78/Prm/Ran/Rtnl1/Tctp/Tm1/Tm2/Tpi/Unc-89/Zasp52/Zasp66/alphaTub84B/awd/betaTub56D/betaTub97EF/bt/cher/hts/l(2)efl/rhea/ringer/shi/shot/up/zip/zormin	48
CC	GO:0099081	supramolecular polymer	48/632	143/6587	1.25271e-15	4.18961e-14	3.12078e-14	Actn/Ald1/CG14207/CG1674/CG34417/Tat/CLIP-190/Chd64/DCTN1-p150/Dhc64C/Fim/Gapdh1/Gel/Gpdh1/Hsc70-4/Khc/Mhc/Mlc2/Mlp60A/Mlp84B/Moe/Pgk/Pglym78/Prm/Ran/Rtnl1/Tctp/Tm1/Tm2/Tpi/Unc-89/Zasp52/Zasp66/alphaTub84B/awd/betaTub56D/betaTub97EF/bt/cher/hts/l(2)efl/rhea/ringer/shi/shot/up/zip/zormin	48
CC	GO:0005838	proteasome regulatory particle	17/632	20/6587	3.51174e-15	1.05703e-13	7.87369e-14	Rpn1/Rpn10/Rpn11/Rpn13/Rpn2/Rpn3/Rpn5/Rpn6/Rpn7/Rpn8/Rpn9/Rpt1/Rpt2/Rpt3/Rpt4/Rpt5/Rpt6	17
CC	GO:1905368	peptidase complex	32/632	71/6587	5.43301e-15	1.48667e-13	1.1074e-13	CG8858/Prosalpha1/Prosalpha2/Prosalpha3/Prosalpha4/Prosalpha5/Prosalpha6/Prosalpha7/Prosbeta1/Prosbeta2/Prosbeta3/Prosbeta4/Prosbeta5/Prosbeta6/Prosbeta7/Rpn1/Rpn10/Rpn11/Rpn13/Rpn2/Rpn3/Rpn5/Rpn6/Rpn7/Rpn8/Rpn9/Rpt1/Rpt2/Rpt3/Rpt4/Rpt5/Rpt6	32
CC	GO:0022624	proteasome accessory complex	17/632	21/6587	1.68075e-14	4.21588e-13	3.14035e-13	Rpn1/Rpn10/Rpn11/Rpn13/Rpn2/Rpn3/Rpn5/Rpn6/Rpn7/Rpn8/Rpn9/Rpt1/Rpt2/Rpt3/Rpt4/Rpt5/Rpt6	17
CC	GO:0005839	proteasome core complex	14/632	15/6587	6.72414e-14	1.5569e-12	1.15971e-12	Prosalpha1/Prosalpha2/Prosalpha3/Prosalpha4/Prosalpha5/Prosalpha6/Prosalpha7/Prosbeta1/Prosbeta2/Prosbeta3/Prosbeta4/Prosbeta5/Prosbeta6/Prosbeta7	14
CC	GO:0099080	supramolecular complex	59/632	228/6587	3.46778e-13	7.45573e-12	5.55366e-12	Actn/Ald1/CG14207/CG1674/CG34417/Tat/CLIP-190/Chd64/DCTN1-p150/Dhc64C/Fim/Fmr1/Fs(2)Ket/Gapdh1/Gel/Gpdh1/Hrb27C/Hsc70-4/Khc/Mhc/Mlc2/Mlp60A/Mlp84B/Moe/Pgk/Pglym78/Prm/PyK/Ran/Rtnl1/Tctp/Tm1/Tm2/Tpi/Unc-89/Yp3/Zasp52/Zasp66/alphaTub84B/awd/bel/betaTub56D/betaTub97EF/bt/cher/eIF4A/hts/l(2)efl/me31B/pAbp/rhea/ringer/shi/shot/smt3/up/yps/zip/zormin	59
CC	GO:0030016	myofibril	27/632	59/6587	4.8256e-13	9.56215e-12	7.12271e-12	Actn/Ald1/CG14207/CG1674/Chd64/Gapdh1/Gpdh1/Hsc70-4/Mhc/Mlc2/Mlp60A/Mlp84B/Pgk/Pglym78/Prm/Tm1/Tpi/Unc-89/Zasp52/Zasp66/bt/cher/l(2)efl/rhea/up/zip/zormin	27
CC	GO:0030017	sarcomere	26/632	55/6587	5.08287e-13	9.56215e-12	7.12271e-12	Actn/Ald1/CG14207/CG1674/Chd64/Gapdh1/Gpdh1/Hsc70-4/Mhc/Mlp60A/Mlp84B/Pgk/Pglym78/Prm/Tm1/Tpi/Unc-89/Zasp52/Zasp66/bt/cher/l(2)efl/rhea/up/zip/zormin	26
CC	GO:0005852	eukaryotic translation initiation factor 3 complex	13/632	14/6587	6.66752e-13	1.18054e-11	8.7937e-12	eIF3a/eIF3b/eIF3c/eIF3d1/eIF3e/eIF3f1/eIF3g1/eIF3h/eIF3i/eIF3j/eIF3l/eIF3m/pix	13
CC	GO:0043292	contractile fiber	27/632	63/6587	3.36176e-12	5.62161e-11	4.18746e-11	Actn/Ald1/CG14207/CG1674/Chd64/Gapdh1/Gpdh1/Hsc70-4/Mhc/Mlc2/Mlp60A/Mlp84B/Pgk/Pglym78/Prm/Tm1/Tpi/Unc-89/Zasp52/Zasp66/bt/cher/l(2)efl/rhea/up/zip/zormin	27
CC	GO:0030018	Z disc	20/632	40/6587	7.14511e-11	1.13194e-09	8.43163e-10	Actn/Ald1/CG14207/CG1674/Gapdh1/Gpdh1/Hsc70-4/Mlp60A/Mlp84B/Pgk/Pglym78/Tpi/Zasp52/Zasp66/bt/cher/l(2)efl/rhea/zip/zormin	20
CC	GO:0015934	large ribosomal subunit	33/632	101/6587	9.23888e-11	1.39045e-09	1.03573e-09	RpL10/RpL10Ab/RpL11/RpL12/RpL13/RpL14/RpL15/RpL17/RpL18/RpL18A/RpL21/RpL22/RpL23/RpL23A/RpL24/RpL27/RpL27A/RpL28/RpL3/RpL30/RpL31/RpL36/RpL37A/RpL4/RpL5/RpL6/RpL7/RpL7A/RpL8/RpL9/RpLP0/RpLP1/RpLP2	33
CC	GO:0031674	I band	20/632	41/6587	1.27142e-10	1.82237e-09	1.35746e-09	Actn/Ald1/CG14207/CG1674/Gapdh1/Gpdh1/Hsc70-4/Mlp60A/Mlp84B/Pgk/Pglym78/Tpi/Zasp52/Zasp66/bt/cher/l(2)efl/rhea/zip/zormin	20
CC	GO:0015935	small ribosomal subunit	26/632	69/6587	2.72205e-10	3.72426e-09	2.77414e-09	RpS10b/RpS12/RpS13/RpS14a/RpS15/RpS15Aa/RpS16/RpS17/RpS18/RpS19a/RpS2/RpS20/RpS21/RpS23/RpS24/RpS25/RpS26/RpS28b/RpS3/RpS3A/RpS4/RpS5a/RpS6/RpS7/RpS8/sta	26
CC	GO:0015629	actin cytoskeleton	31/632	97/6587	6.48467e-10	8.48646e-09	6.32144e-09	Arp3/CG1674/CG34417/Cam/Chd64/DCTN2-p50/Fim/Gel/Ilk/Khc/Mhc/Mlp60A/Mlp84B/Moe/Prm/Tm1/Tm2/Vinc/Zasp52/Zasp66/beta-Spec/cher/cpa/flr/hts/jar/kst/parvin/tsr/up/zip	31
CC	GO:0033178	proton-transporting two-sector ATPase complex	catalytic domain	11/632	15/6587	5.57084e-09	6.98676e-08	5.20433e-08	ATPsynbeta/Vha14-1/Vha26/Vha36-1/Vha44/Vha55/Vha68-1/Vha68-2/VhaAC45/VhaSFD/blw	11
CC	GO:0101031	chaperone complex	9/632	6587-10-01	5.98545e-09	7.20649e-08	5.36801e-08	CCT1/CCT2/CCT3/CCT4/CCT5/CCT6/CCT7/CCT8/Nrd1	9
CC	GO:0005856	cytoskeleton	61/632	307/6587	1.55993e-08	1.80592e-07	1.3452e-07	14-3-3epsilon/ALiX/Akap200/Arp3/CG1674/CG34417/Tat/CLIP-190/Cam/Chd64/DCTN1-p150/DCTN2-p50/Dhc64C/Drp1/Dys/Fim/Gel/Hsp83/Ilk/Khc/Klc/Map205/Mhc/Mlp60A/Mlp84B/Moe/Pax/Pp2A-29B/Prm/Rab11/Ran/Rtnl1/Tctp/Tm1/Tm2/Vinc/Zasp52/Zasp66/alphaTub84B/awd/beta-Spec/betaTub56D/betaTub97EF/cher/clu/cora/cpa/eIF3m/flr/hts/jar/kst/mts/parvin/rhea/ringer/shi/shot/tsr/up/zip	61
CC	GO:0031430	M band	9/632	6587-12-01	1.10213e-07	1.22867e-06	9.15221e-07	Ald1/Gapdh1/Gpdh1/Pgk/Pglym78/Prm/Tpi/Unc-89/zormin	9
CC	GO:0099513	polymeric cytoskeletal fiber	25/632	86/6587	2.41998e-07	2.60148e-06	1.9378e-06	CG34417/Tat/CLIP-190/DCTN1-p150/Dhc64C/Fim/Gel/Khc/Moe/Ran/Rtnl1/Tctp/Tm1/Tm2/Zasp52/Zasp66/alphaTub84B/awd/betaTub56D/betaTub97EF/cher/hts/ringer/shi/shot	25
CC	GO:0008541	proteasome regulatory particle	lid subcomplex	8/632	6587-10-01	2.60325e-07	2.70199e-06	2.01268e-06	Rpn11/Rpn13/Rpn3/Rpn5/Rpn6/Rpn7/Rpn8/Rpn9	8
CC	GO:0030120	vesicle coat	13/632	27/6587	2.91735e-07	2.92708e-06	2.18034e-06	AP-1-2beta/AP-2alpha/Chc/Sar1/Sec13/Sec23/Sec24CD/Sec31/alphaCOP/beta'COP/betaCOP/deltaCOP/gammaCOP	13
CC	GO:0016471	vacuolar proton-transporting V-type ATPase complex	9/632	14/6587	8.39699e-07	8.1532e-06	6.0732e-06	Vha14-1/Vha26/Vha36-1/Vha44/Vha55/Vha68-1/Vha68-2/VhaAC45/VhaSFD	9
CC	GO:0030662	coated vesicle membrane	14/632	34/6587	1.09608e-06	1.031e-05	7.67974e-06	AP-1-2beta/AP-2alpha/Chc/Sar1/Sec13/Sec23/Sec24CD/Sec31/alphaCOP/beta'COP/betaCOP/deltaCOP/gammaCOP/p115	14
CC	GO:0031672	A band	10/632	18/6587	1.32334e-06	1.20704e-05	8.9911e-06	Ald1/Gapdh1/Gpdh1/Mhc/Pgk/Pglym78/Prm/Tpi/Unc-89/zormin	10
CC	GO:0030117	membrane coat	13/632	32/6587	3.20728e-06	2.75826e-05	2.05459e-05	AP-1-2beta/AP-2alpha/Chc/Sar1/Sec13/Sec23/Sec24CD/Sec31/alphaCOP/beta'COP/betaCOP/deltaCOP/gammaCOP	13
CC	GO:0048475	coated membrane	13/632	32/6587	3.20728e-06	2.75826e-05	2.05459e-05	AP-1-2beta/AP-2alpha/Chc/Sar1/Sec13/Sec23/Sec24CD/Sec31/alphaCOP/beta'COP/betaCOP/deltaCOP/gammaCOP	13
CC	GO:0033176	proton-transporting V-type ATPase complex	9/632	19/6587	2.48867e-05	0.000208081	0.000154996	Vha14-1/Vha26/Vha36-1/Vha44/Vha55/Vha68-1/Vha68-2/VhaAC45/VhaSFD	9
CC	GO:0030659	cytoplasmic vesicle membrane	15/632	52/6587	6.97719e-05	0.000567604	0.0004228	AP-1-2beta/AP-2alpha/Chc/Rab11/Sar1/Sec13/Sec23/Sec24CD/Sec31/alphaCOP/beta'COP/betaCOP/deltaCOP/gammaCOP/p115	15
CC	GO:0005604	basement membrane	8/632	17/6587	7.61752e-05	0.000603387	0.000449455	Glt/LanA/LanB1/LanB2/Ndg/Ppn/Tig/trol	8
CC	GO:0033181	plasma membrane proton-transporting V-type ATPase complex	7/632	14/6587	0.000136139	0.00105072	0.000782664	Vha14-1/Vha26/Vha36-1/Vha55/Vha68-2/VhaAC45/VhaSFD	7
CC	GO:0043186	P granule	9/632	23/6587	0.000154736	0.0011507	0.000857143	Fmr1/Fs(2)Ket/Hrb27C/PyK/Tm1/Yp3/bel/eIF4A/me31B	9
CC	GO:0016469	proton-transporting two-sector ATPase complex	11/632	33/6587	0.00015674	0.0011507	0.000857143	ATPsynbeta/Vha14-1/Vha26/Vha36-1/Vha44/Vha55/Vha68-1/Vha68-2/VhaAC45/VhaSFD/blw	11
CC	GO:0012506	vesicle membrane	15/632	57/6587	0.000217997	0.00156231	0.00116374	AP-1-2beta/AP-2alpha/Chc/Rab11/Sar1/Sec13/Sec23/Sec24CD/Sec31/alphaCOP/beta'COP/betaCOP/deltaCOP/gammaCOP/p115	15
CC	GO:0005884	actin filament	10/632	29/6587	0.000227527	0.00156688	0.00116714	CG34417/Fim/Gel/Moe/Tm1/Tm2/Zasp52/Zasp66/cher/hts	10
CC	GO:0032432	actin filament bundle	6/632	6587-11-01	0.00023092	0.00156688	0.00116714	Fim/Ilk/Tm1/Zasp52/Zasp66/kst	6
CC	GO:0120111	neuron projection cytoplasm	7/632	15/6587	0.000234251	0.00156688	0.00116714	DCTN1-p150/DCTN2-p50/Dhc64C/Fmr1/Khc/me31B/yps	7
CC	GO:0005874	microtubule	15/632	58/6587	0.000268528	0.0017571	0.00130884	Tat/CLIP-190/DCTN1-p150/Dhc64C/Khc/Ran/Rtnl1/Tctp/alphaTub84B/awd/betaTub56D/betaTub97EF/ringer/shi/shot	15
CC	GO:0030135	coated vesicle	16/632	65/6587	0.000313235	0.00200604	0.00149427	AP-1-2beta/AP-2alpha/Chc/PAPLA1/Rab11/Sar1/Sec13/Sec23/Sec24CD/Sec31/alphaCOP/beta'COP/betaCOP/deltaCOP/gammaCOP/p115	16
CC	GO:0060293	germ plasm	9/632	25/6587	0.000324493	0.00203484	0.00151572	Fmr1/Fs(2)Ket/Hrb27C/PyK/Tm1/Yp3/bel/eIF4A/me31B	9
CC	GO:0012507	ER to Golgi transport vesicle membrane	6/632	6587-12-01	0.00042452	0.00260776	0.00194249	Sar1/Sec13/Sec23/Sec24CD/Sec31/p115	6
CC	GO:0005925	focal adhesion	8/632	23/6587	0.000912161	0.00549121	0.00409032	Actn/Ilk/Pax/Vinc/Zasp52/if/parvin/rhea	8
CC	GO:0005844	polysome	6/632	14/6587	0.00116631	0.0068835	0.00512742	Dp1/Fmr1/RpS23/RpS26/bic/eIF3h	6
CC	GO:0030055	cell-substrate junction	10/632	36/6587	0.0015562	0.00900801	0.00670993	Actn/Fit1/Ilk/Pax/Vinc/Zasp52/if/parvin/rhea/shot	10
MF	GO:0005198	structural molecule activity	86/674	276/6475	2.38258e-22	8.50581e-20	6.39534e-20	Arp3/CG10602/Chc/Dys/Mcr/Mhc/Mlp84B/Ndg/Ppn/RpL10/RpL10Ab/RpL11/RpL12/RpL13/RpL14/RpL15/RpL17/RpL18/RpL18A/RpL21/RpL22/RpL23/RpL23A/RpL24/RpL27/RpL27A/RpL28/RpL3/RpL30/RpL31/RpL36/RpL37A/RpL4/RpL5/RpL6/RpL7/RpL7A/RpL8/RpL9/RpLP0/RpLP1/RpLP2/RpS10b/RpS12/RpS13/RpS14a/RpS15/RpS15Aa/RpS16/RpS17/RpS18/RpS19a/RpS2/RpS20/RpS21/RpS23/RpS24/RpS25/RpS26/RpS28b/RpS3/RpS3A/RpS4/RpS5a/RpS6/RpS7/RpS8/Rpn6/Rpn…	86
MF	GO:0003735	structural constituent of ribosome	60/674	163/6475	8.37152e-20	1.49432e-17	1.12355e-17	CG10602/RpL10/RpL10Ab/RpL11/RpL12/RpL13/RpL14/RpL15/RpL17/RpL18/RpL18A/RpL21/RpL22/RpL23/RpL23A/RpL24/RpL27/RpL27A/RpL28/RpL3/RpL30/RpL31/RpL36/RpL37A/RpL4/RpL5/RpL6/RpL7/RpL7A/RpL8/RpL9/RpLP0/RpLP1/RpLP2/RpS10b/RpS12/RpS13/RpS14a/RpS15/RpS15Aa/RpS16/RpS17/RpS18/RpS19a/RpS2/RpS20/RpS21/RpS23/RpS24/RpS25/RpS26/RpS28b/RpS3/RpS3A/RpS4/RpS5a/RpS6/RpS7/RpS8/sta	60
MF	GO:0016616	oxidoreductase activity	acting on the CH-OH group of donors	NAD or NADP as acceptor	34/674	77/6475	1.88384e-14	2.24177e-12	1.68554e-12	Adh/CG10638/CG10863/CG12171/CG1236/CG2767/CG31548/CG31549/CG31673/CG3699/CG40486/Akr1B/CG6287/CG7322/CG9331/CG9360/CG9436/CtBP/Fdh/Gpdh1/Idh/Idh3a/Ldh/Mdh1/Mdh2/Men/Mtpalpha/Pgd/Sodh-1/Sodh-2/Sptr/Zw/scu/sni	34
MF	GO:0016614	oxidoreductase activity	acting on CH-OH group of donors	35/674	86/6475	1.54392e-13	1.37795e-11	1.03605e-11	Adh/CG10638/CG10863/CG12171/CG1236/CG2767/CG31548/CG31549/CG31673/CG3699/CG40486/Akr1B/CG6287/CG7322/CG9331/CG9360/CG9436/CtBP/D2hgdh/Fdh/Gpdh1/Idh/Idh3a/Ldh/Mdh1/Mdh2/Men/Mtpalpha/Pgd/Sodh-1/Sodh-2/Sptr/Zw/scu/sni	35
MF	GO:0008135	translation factor activity	RNA binding	28/674	61/6475	1.23117e-12	8.79057e-11	6.60945e-11	eEF1alpha1/eEF1alpha2/eEF1beta/eEF1delta/eEF1gamma/eEF2/eEF5/eIF2alpha/eIF2beta/eIF2gamma/eIF3a/eIF3b/eIF3c/eIF3d1/eIF3e/eIF3f1/eIF3g1/eIF3h/eIF3i/eIF3j/eIF3l/eIF3m/eIF4A/eIF4B/eIF4G1/eIF4H1/eRF1/eRF3	28
MF	GO:0004298	threonine-type endopeptidase activity	14/674	16/6475	1.52449e-12	9.0707e-11	6.82007e-11	Prosalpha1/Prosalpha2/Prosalpha3/Prosalpha4/Prosalpha5/Prosalpha6/Prosalpha7/Prosbeta1/Prosbeta2/Prosbeta3/Prosbeta4/Prosbeta5/Prosbeta6/Prosbeta7	14
MF	GO:0016874	ligase activity	39/674	112/6475	2.30236e-12	1.1742e-10	8.8286e-11	ACC/ATPsynbeta/AcCoAS/AdSS/AlaRS/AsnRS/AspRS/CG1578/CysRS/Gart/GlnRS/GluProRS/GlyRS/Gs2/Gss1/HisRS/IleRS/LeuRS/LysRS/Mthfs/PCB/Paics/Pfas/Scsalpha1/ScsbetaA/SerRS/ThrRS/TyrRS/Uba1/Uba2/Uba5/ValRS/VhaAC45/alpha-PheRS/beta-PheRS/bgm/blw/bur/pug	39
MF	GO:0045182	translation regulator activity	31/674	82/6475	3.84359e-11	1.7152e-09	1.28963e-09	Fmr1/Hrb27C/Shmt/eEF1alpha1/eEF1alpha2/eEF1beta/eEF1delta/eEF1gamma/eEF2/eEF5/eIF2alpha/eIF2beta/eIF2gamma/eIF3a/eIF3b/eIF3c/eIF3d1/eIF3e/eIF3f1/eIF3g1/eIF3h/eIF3i/eIF3j/eIF3l/eIF3m/eIF4A/eIF4B/eIF4G1/eIF4H1/eRF1/eRF3	31
MF	GO:0090079	translation regulator activity	nucleic acid binding	29/674	74/6475	5.93409e-11	2.35385e-09	1.76982e-09	Shmt/eEF1alpha1/eEF1alpha2/eEF1beta/eEF1delta/eEF1gamma/eEF2/eEF5/eIF2alpha/eIF2beta/eIF2gamma/eIF3a/eIF3b/eIF3c/eIF3d1/eIF3e/eIF3f1/eIF3g1/eIF3h/eIF3i/eIF3j/eIF3l/eIF3m/eIF4A/eIF4B/eIF4G1/eIF4H1/eRF1/eRF3	29
MF	GO:0016491	oxidoreductase activity	91/674	457/6475	2.39987e-10	8.56752e-09	6.44174e-09	AOX1/AOX3/Adh/Adi1/Aldh/CG10512/CG10638/CG10863/CG12171/CG12224/CG1236/CG15717/CG17896/CG18547/CG2767/CG31075/CG31548/CG31549/CG31673/CG3397/CG3597/CG3609/CG3699/CG3902/CG40486/CG4199/Akr1B/CG6287/CG6523/CG6910/CG7322/CG7430/CG7461/CG7470/CG7834/CG8665/CG9331/CG9360/CG9436/CG9471/Aldh7A1/CG9674/Cat/Clic/CtBP/D2hgdh/Dhpr/ERp60/FASN1/Fdh/Fmo-2/GILT1/Gapdh1/Gapdh2/Gpdh1/GstO3/GstS1/Idh/Idh3a/Jafrac1…	91
MF	GO:0070003	threonine-type peptidase activity	14/674	20/6475	3.29974e-10	1.07092e-08	8.052e-09	Prosalpha1/Prosalpha2/Prosalpha3/Prosalpha4/Prosalpha5/Prosalpha6/Prosalpha7/Prosbeta1/Prosbeta2/Prosbeta3/Prosbeta4/Prosbeta5/Prosbeta6/Prosbeta7	14
MF	GO:0032559	adenyl ribonucleotide binding	95/674	497/6475	9.34065e-10	2.77884e-08	2.08936e-08	ACC/ATPCL/ATPsynbeta/AcCoAS/Acbp2/Adk1/AlaRS/Aprt/Arp3/AsnRS/AspRS/CCT1/CCT2/CCT3/CCT4/CCT5/CCT6/CCT7/CCT8/CG1598/CG1703/CG17896/Prps/CG7461/CG9281/CaMKI/CysRS/Dak1/Dcr-2/Dhc64C/Droj2/Galk/Gart/GlnRS/GluProRS/GlyRS/Gss1/Hel25E/Hex-A/Hex-C/HisRS/Hsc70-3/Hsc70-4/Hsp60A/Hsp68/Hsp83/IleRS/Ilk/Khc/LeuRS/LysRS/MAPk-Ak2/Mhc/Nsf2/PCB/Papss/Pfk/Pfrx/Pgk/Pka-C1/Ppat-Dpck/Rm62/Rpt1/Rpt2/Rpt3/Rpt4/Rpt5/Rpt6/…	95
MF	GO:0003779	actin binding	34/674	107/6475	1.01515e-09	2.78775e-08	2.09605e-08	Actn/Akap200/Arp3/CG1674/CG5023/CLIP-190/Fim/Gel/Mhc/Moe/Tm1/Tm2/Unc-89/Vinc/Zasp52/Zasp66/alpha-Spec/beta-Spec/capt/cher/chic/cora/cpa/flr/hts/jar/kst/parvin/rhea/shi/shot/tsr/zip/zormin	34
MF	GO:0003743	translation initiation factor activity	19/674	42/6475	7.42384e-09	1.89308e-07	1.42337e-07	eIF2alpha/eIF2beta/eIF2gamma/eIF3a/eIF3b/eIF3c/eIF3d1/eIF3e/eIF3f1/eIF3g1/eIF3h/eIF3i/eIF3j/eIF3l/eIF3m/eIF4A/eIF4B/eIF4G1/eIF4H1	19
MF	GO:0005524	ATP binding	90/674	484/6475	1.15327e-08	2.74479e-07	2.06375e-07	ACC/ATPCL/ATPsynbeta/Adk1/AlaRS/Arp3/AsnRS/AspRS/CCT1/CCT2/CCT3/CCT4/CCT5/CCT6/CCT7/CCT8/CG1598/CG1703/Prps/CG9281/CaMKI/CysRS/Dak1/Dcr-2/Dhc64C/Droj2/Galk/Gart/GlnRS/GluProRS/GlyRS/Gss1/Hel25E/Hex-A/Hex-C/HisRS/Hsc70-3/Hsc70-4/Hsp60A/Hsp68/Hsp83/IleRS/Ilk/Khc/LeuRS/LysRS/MAPk-Ak2/Mhc/Nsf2/PCB/Papss/Pfk/Pfrx/Pgk/Pka-C1/Ppat-Dpck/Rm62/Rpt1/Rpt2/Rpt3/Rpt4/Rpt5/Rpt6/Sam-S/ScsbetaA/Sps1/SerRS/ThrRS/T…	90
MF	GO:0004812	aminoacyl-tRNA ligase activity	17/674	36/6475	2.08617e-08	4.38095e-07	3.29395e-07	AlaRS/AsnRS/AspRS/CysRS/GlnRS/GluProRS/GlyRS/HisRS/IleRS/LeuRS/LysRS/SerRS/ThrRS/TyrRS/ValRS/alpha-PheRS/beta-PheRS	17
MF	GO:0016875	ligase activity	forming carbon-oxygen bonds	17/674	36/6475	2.08617e-08	4.38095e-07	3.29395e-07	AlaRS/AsnRS/AspRS/CysRS/GlnRS/GluProRS/GlyRS/HisRS/IleRS/LeuRS/LysRS/SerRS/ThrRS/TyrRS/ValRS/alpha-PheRS/beta-PheRS	17
MF	GO:0016903	oxidoreductase activity	acting on the aldehyde or oxo group of donors	14/674	29/6475	2.68877e-07	5.33273e-06	4.00957e-06	AOX1/AOX3/Adh/Aldh/CG17896/CG31075/CG7470/CG8665/Aldh7A1/Fdh/Gapdh1/Gapdh2/Nc73EF/Pdhb	14
MF	GO:0019200	carbohydrate kinase activity	8/674	6475-10-01	4.93176e-07	9.26652e-06	6.96731e-06	CG11594/CG13369/CG3534/Galk/Hex-A/Hex-C/Pfk/Pfrx	8
MF	GO:0004177	aminopeptidase activity	10/674	17/6475	1.37933e-06	2.4621e-05	1.85121e-05	ApepP/CG10602/CG13630/CG32473/Dip-B/Dip-C/Psa/SP1029/grsm/und	10
MF	GO:0008238	exopeptidase activity	15/674	38/6475	2.45006e-06	4.16511e-05	3.13166e-05	ApepP/CG10098/CG10602/CG13630/CG2915/CG32473/CG5355/Dip-B/Dip-C/DppIII/Psa/SP1029/TppII/grsm/und	15
MF	GO:0008092	cytoskeletal protein binding	47/674	230/6475	3.35719e-06	5.44781e-05	4.0961e-05	Actn/Akap200/Ank/AnxB9/Arp3/CG1674/CG18135/CG5023/CLIP-190/Cam/DCTN1-p150/Drp1/Fim/Gel/Kap-alpha3/Khc/Mhc/Moe/RpL23/Tm1/Tm2/Unc-89/Vinc/Zasp52/Zasp66/alpha-Spec/apolpp/awd/beta-Spec/capt/cher/chic/cora/cpa/flr/hts/jar/kst/parvin/rhea/ringer/shi/shot/tsr/up/zip/zormin	47
MF	GO:0044769	ATPase activity	coupled to transmembrane movement of ions	rotational mechanism	10/674	19/6475	5.39178e-06	8.02028e-05	6.03028e-05	ATPsynbeta/Vha14-1/Vha26/Vha36-1/Vha44/Vha55/Vha68-1/Vha68-2/VhaAC45/VhaSFD	10
MF	GO:0046961	proton-transporting ATPase activity	rotational mechanism	10/674	19/6475	5.39178e-06	8.02028e-05	6.03028e-05	ATPsynbeta/Vha14-1/Vha26/Vha36-1/Vha44/Vha55/Vha68-1/Vha68-2/VhaAC45/VhaSFD	10
MF	GO:0051287	NAD binding	12/674	27/6475	5.83814e-06	8.33686e-05	6.26832e-05	CG1236/CG31673/CG6287/CG9331/CtBP/Dhpr/Gapdh1/Gapdh2/Gpdh1/Idh/Idh3a/Men	12
MF	GO:0016853	isomerase activity	21/674	75/6475	1.55562e-05	0.000213599	0.000160601	CG10467/CG11334/CG2852/CG32444/Cyp1/ERp60/Fkbp12/Fkbp59/Gale/Gip/GstS1/Inos/Oscillin/Pgi/Pglym78/Pgm1/Pgm2a/Rpi/Tpi/nst/p23	21
MF	GO:0016620	oxidoreductase activity	acting on the aldehyde or oxo group of donors	NAD or NADP as acceptor	10/674	21/6475	1.69476e-05	0.000224085	0.000168485	Adh/Aldh/CG17896/CG31075/CG7470/CG8665/Aldh7A1/Fdh/Gapdh1/Gapdh2	10
MF	GO:0019829	cation-transporting ATPase activity	10/674	22/6475	2.81945e-05	0.000358638	0.000269653	ATPsynbeta/Vha14-1/Vha26/Vha36-1/Vha44/Vha55/Vha68-1/Vha68-2/VhaAC45/VhaSFD	10
MF	GO:0050661	NADP binding	7/674	6475-11-01	2.91331e-05	0.000358638	0.000269653	Dhpr/Fmo-2/Gapdh1/Gapdh2/Pgd/Zw/su(r)	7
MF	GO:0004303	estradiol 17-beta-dehydrogenase activity	7/674	6475-12-01	6.36478e-05	0.000757408	0.00056948	CG12171/CG31548/CG31549/CG3699/CG40486/CG9360/scu	7
MF	GO:0042625	ATPase coupled ion transmembrane transporter activity	10/674	24/6475	7.0434e-05	0.000811127	0.00060987	ATPsynbeta/Vha14-1/Vha26/Vha36-1/Vha44/Vha55/Vha68-1/Vha68-2/VhaAC45/VhaSFD	10
MF	GO:0051082	unfolded protein binding	19/674	71/6475	7.77972e-05	0.000835152	0.000627933	CCT1/CCT2/CCT3/CCT4/CCT5/CCT6/CCT7/CCT8/CG14207/Droj2/Hsc70-3/Hsc70-4/Hsp60A/Hsp68/Hsp83/Nacalpha/Pfdn2/l(2)efl/nudC	19
MF	GO:0008235	metalloexopeptidase activity	9/674	20/6475	7.93218e-05	0.000835152	0.000627933	ApepP/CG13630/CG2915/CG32473/Dip-B/Psa/SP1029/grsm/und	9
MF	GO:0016769	transferase activity	transferring nitrogenous groups	8/674	16/6475	7.95382e-05	0.000835152	0.000627933	CG11899/CG1640/Kyat/Gapdh1/Gapdh2/Got1/Got2/Spat	8
MF	GO:0000287	magnesium ion binding	12/674	34/6475	9.25606e-05	0.000944118	0.000709863	Prps/Eno/Idh/Idh3a/Nurf-38/Pgm1/Pgm2a/PyK/alph/awd/beta-PheRS/nst	12
MF	GO:0033764	steroid dehydrogenase activity	acting on the CH-OH group of donors	NAD or NADP as acceptor	7/674	13/6475	0.000125553	0.00124507	0.000936141	CG12171/CG31548/CG31549/CG3699/CG40486/CG9360/scu	7
MF	GO:0044877	protein-containing complex binding	40/674	214/6475	0.000148717	0.00143492	0.00107889	Actn/Akap200/Ank/AnxB9/Arp3/DCTN1-p150/Fim/Fit1/Gel/Hsp83/Mhc/Rab11/Rack1/RpLP1/RpS21/Rpn11/Rpn13/Srp68/Srp72/Tig/Tm1/Tm2/Ubc4/Unc-89/Vinc/clu/cpa/eEF2/eEF5/eIF2alpha/eIF4H1/flr/hts/jar/kra/pix/rhea/sta/tsr/zip	40
MF	GO:0043022	ribosome binding	9/674	22/6475	0.000193885	0.00180924	0.00136033	Rack1/RpS21/Srp72/clu/eEF2/eEF5/eIF2alpha/kra/sta	9
MF	GO:0019842	vitamin binding	14/674	47/6475	0.000198622	0.00180924	0.00136033	CG11899/CG1486/CG1640/Kyat/CG8036/Eip55E/FASN1/GlyP/Got1/Got2/Nc73EF/PCB/Shmt/apolpp	14
MF	GO:0051015	actin filament binding	17/674	64/6475	0.000202716	0.00180924	0.00136033	Actn/Akap200/Arp3/Fim/Gel/Mhc/Tm1/Tm2/Unc-89/Vinc/cpa/flr/hts/jar/rhea/tsr/zip	17
MF	GO:0003746	translation elongation factor activity	7/674	14/6475	0.000228653	0.00199096	0.00149696	eEF1alpha1/eEF1alpha2/eEF1beta/eEF1delta/eEF1gamma/eEF2/eEF5	7
MF	GO:0016829	lyase activity	21/674	89/6475	0.000235672	0.00200321	0.00150617	AdSL/Ald1/Argl/CAH1/CG10184/CG11134/CG1486/CG6028/Kyat/Echs1/Eip55E/Eno/Glo1/GstD1/Irp-1A/Irp-1B/Mtpalpha/Paics/RpS3/dj-1beta/mAcon1	21
MF	GO:0016879	ligase activity	forming carbon-nitrogen bonds	10/674	28/6475	0.000320091	0.0026575	0.00199812	AdSS/CG1578/Gart/Gs2/Gss1/Mthfs/Paics/Pfas/bur/pug	10
MF	GO:0031369	translation initiation factor binding	8/674	19/6475	0.000351366	0.00285086	0.0021435	eIF2beta/eIF3b/eIF3c/eIF3f1/eIF3m/eIF4G1/kra/pix	8
MF	GO:0002161	aminoacyl-tRNA editing activity	6/674	6475-11-01	0.000363119	0.00288075	0.00216598	AlaRS/IleRS/LeuRS/ThrRS/ValRS/beta-PheRS	6
MF	GO:0008233	peptidase activity	46/674	268/6475	0.000383192	0.00296578	0.00222991	ApepP/CG10098/CG10602/CG13630/CG1440/CG17234/Cndp2/CG2200/CG2915/CG32473/CG5355/Dip-B/Dip-C/DppIII/Nep2/Nepl15/Nepl19/Nrd1/Ppn/Prosalpha1/Prosalpha2/Prosalpha3/Prosalpha4/Prosalpha5/Prosalpha6/Prosalpha7/Prosbeta1/Prosbeta2/Prosbeta3/Prosbeta4/Prosbeta5/Prosbeta6/Prosbeta7/Psa/Rpn1/Rpn11/Rpn2/SP1029/Send2/TppII/Usp14/Usp5/Usp7/eIF3h/grsm/und	46
MF	GO:0016229	steroid dehydrogenase activity	7/674	15/6475	0.000390453	0.00296578	0.00222991	CG12171/CG31548/CG31549/CG3699/CG40486/CG9360/scu	7
MF	GO:0140101	catalytic activity	acting on a tRNA	20/674	86/6475	0.000404497	0.00300844	0.00226199	AlaRS/AsnRS/AspRS/CysRS/GlnRS/GluProRS/GlyRS/HisRS/IleRS/LeuRS/LysRS/Nsun2/SerRS/ThrRS/TyrRS/ValRS/alpha-PheRS/beta-PheRS/scu/wuho	20
MF	GO:0016860	intramolecular oxidoreductase activity	9/674	25/6475	0.00059759	0.00435387	0.00327359	CG11334/ERp60/Gip/GstS1/Oscillin/Pgi/Rpi/Tpi/p23	9
MF	GO:0016817	hydrolase activity	acting on acid anhydrides	58/674	371/6475	0.000846983	0.00604746	0.00454696	ATPsynbeta/AcCoAS/Arf102F/Arf79F/CCT3/CG1354/CG1598/CG1703/CG9281/Dcr-2/Dhc64C/Drp1/EndoGI/Hel25E/Hsc70-3/Hsc70-4/Hsp60A/Hsp68/Hsp83/Khc/Klc/Mhc/Nsf2/Nurf-38/Prm/Rab11/Rab5/Ran/Rm62/Rpt1/Rpt2/Rpt3/Rpt4/Rpt5/Rpt6/Sar1/Vha68-1/Vha68-2/Vps4/alphaTub84B/bel/betaTub56D/betaTub97EF/bgm/blw/bur/eEF1alpha1/eEF1alpha2/eEF2/eIF2gamma/eIF4A/eRF3/jar/pix/pn/pont/shi/zip	58
MF	GO:0043021	ribonucleoprotein complex binding	13/674	48/6475	0.000917345	0.00642142	0.00482813	Rack1/RpLP1/RpS21/Srp68/Srp72/clu/eEF2/eEF5/eIF2alpha/eIF4H1/kra/pix/sta	13
MF	GO:0016462	pyrophosphatase activity	57/674	365/6475	0.000963533	0.00661503	0.0049737	ATPsynbeta/AcCoAS/Arf102F/Arf79F/CCT3/CG1354/CG1598/CG1703/CG9281/Dcr-2/Dhc64C/Drp1/Hel25E/Hsc70-3/Hsc70-4/Hsp60A/Hsp68/Hsp83/Khc/Klc/Mhc/Nsf2/Nurf-38/Prm/Rab11/Rab5/Ran/Rm62/Rpt1/Rpt2/Rpt3/Rpt4/Rpt5/Rpt6/Sar1/Vha68-1/Vha68-2/Vps4/alphaTub84B/bel/betaTub56D/betaTub97EF/bgm/blw/bur/eEF1alpha1/eEF1alpha2/eEF2/eIF2gamma/eIF4A/eRF3/jar/pix/pn/pont/shi/zip	57
MF	GO:0016836	hydro-lyase activity	10/674	32/6475	0.00107043	0.00721028	0.00542126	CAH1/CG11134/CG6028/Echs1/Eno/Irp-1A/Irp-1B/Mtpalpha/dj-1beta/mAcon1	10
MF	GO:0033218	amide binding	16/674	67/6475	0.00110881	0.00733049	0.00551165	Acbp2/CG17896/CG2852/CG32473/CG7461/Cyp1/FASN1/Fkbp59/Fs(2)Ket/Gss1/Kap-alpha3/Karybeta3/PCB/Psa/SP1029/Srp68	16
MF	GO:0050660	flavin adenine dinucleotide binding	13/674	49/6475	0.00113223	0.00734921	0.00552572	AOX1/AOX3/CG3902/CG4199/CG7430/CG7461/CG9674/D2hgdh/Fmo-2/Mcad/Trxr-1/ry/wal	13
MF	GO:0017111	nucleoside-triphosphatase activity	54/674	345/6475	0.00123808	0.00774057	0.00581998	ATPsynbeta/AcCoAS/Arf102F/Arf79F/CCT3/CG1354/CG1598/CG1703/CG9281/Dcr-2/Dhc64C/Drp1/Hel25E/Hsc70-3/Hsc70-4/Hsp60A/Hsp68/Hsp83/Khc/Klc/Mhc/Nsf2/Prm/Rab11/Rab5/Ran/Rm62/Rpt1/Rpt2/Rpt3/Rpt4/Rpt5/Rpt6/Sar1/Vha68-1/Vha68-2/Vps4/alphaTub84B/bel/betaTub56D/betaTub97EF/bgm/blw/eEF1alpha1/eEF1alpha2/eEF2/eIF2gamma/eIF4A/eRF3/jar/pix/pont/shi/zip	54
MF	GO:0016209	antioxidant activity	11/674	38/6475	0.00123878	0.00774057	0.00581998	Cat/Clic/GstO3/GstS1/Jafrac1/PHGPx/Prx2540-2/Prx5/Sod1/Trxr-1/glob1	11
MF	GO:0016818	hydrolase activity	acting on acid anhydrides	in phosphorus-containing anhydrides	57/674	369/6475	0.00125757	0.00774057	0.00581998	ATPsynbeta/AcCoAS/Arf102F/Arf79F/CCT3/CG1354/CG1598/CG1703/CG9281/Dcr-2/Dhc64C/Drp1/Hel25E/Hsc70-3/Hsc70-4/Hsp60A/Hsp68/Hsp83/Khc/Klc/Mhc/Nsf2/Nurf-38/Prm/Rab11/Rab5/Ran/Rm62/Rpt1/Rpt2/Rpt3/Rpt4/Rpt5/Rpt6/Sar1/Vha68-1/Vha68-2/Vps4/alphaTub84B/bel/betaTub56D/betaTub97EF/bgm/blw/bur/eEF1alpha1/eEF1alpha2/eEF2/eIF2gamma/eIF4A/eRF3/jar/pix/pn/pont/shi/zip	57
MF	GO:0016835	carbon-oxygen lyase activity	11/674	39/6475	0.00156645	0.00947836	0.00712658	CAH1/CG11134/CG6028/Echs1/Eno/Irp-1A/Irp-1B/Mtpalpha/RpS3/dj-1beta/mAcon1	11

## Sheet: Fluid.only
ONTOLOGY	ID	Description	GeneRatio	BgRatio	pvalue	p.adjust	qvalue	geneID	Count
BP	GO:0010951	negative regulation of endopeptidase activity	2021-04-27	23/6714	1.74373e-06	0.000509164	0.000432724	Spn28Dc/Spn31A/Spn42Dd/Spn77Ba	4
BP	GO:0010466	negative regulation of peptidase activity	2021-04-27	24/6714	2.08674e-06	0.000509164	0.000432724	Spn28Dc/Spn31A/Spn42Dd/Spn77Ba	4
BP	GO:0045861	negative regulation of proteolysis	2021-04-27	37/6714	1.2515e-05	0.00170178	0.00144629	Spn28Dc/Spn31A/Spn42Dd/Spn77Ba	4
BP	GO:0051346	negative regulation of hydrolase activity	2021-04-27	38/6714	1.3949e-05	0.00170178	0.00144629	Spn28Dc/Spn31A/Spn42Dd/Spn77Ba	4
BP	GO:0052548	regulation of endopeptidase activity	2021-04-27	43/6714	2.3003e-05	0.0022451	0.00190804	Spn28Dc/Spn31A/Spn42Dd/Spn77Ba	4
BP	GO:0052547	regulation of peptidase activity	2021-04-27	48/6714	3.57741e-05	0.00290962	0.0024728	Spn28Dc/Spn31A/Spn42Dd/Spn77Ba	4
BP	GO:0043086	negative regulation of catalytic activity	2021-04-27	64/6714	0.000111793	0.00767256	0.00652068	Spn28Dc/Spn31A/Spn42Dd/Spn77Ba	4
BP	GO:0045824	negative regulation of innate immune response	2021-03-27	25/6714	0.00012578	0.00767256	0.00652068	Spn28Dc/Spn42Dd/Spn77Ba	3
CC	GO:0005576	extracellular region	2021-09-23	450/6587	1.03141e-05	0.000216595	0.000184568	CG14661/CG4757/Nepl21/Obp56a/Spn28Dc/Spn31A/Spn42Dd/Spn77Ba/Tep2	9
CC	GO:0005615	extracellular space	2021-07-23	294/6587	4.34386e-05	0.000456105	0.000388661	CG14661/CG4757/Spn28Dc/Spn31A/Spn42Dd/Spn77Ba/Tep2	7
MF	GO:0004866	endopeptidase inhibitor activity	2021-05-29	49/6475	2.08648e-06	7.23748e-05	6.36361e-05	Spn28Dc/Spn31A/Spn42Dd/Spn77Ba/Tep2	5
MF	GO:0061135	endopeptidase regulator activity	2021-05-29	50/6475	2.31113e-06	7.23748e-05	6.36361e-05	Spn28Dc/Spn31A/Spn42Dd/Spn77Ba/Tep2	5
MF	GO:0030414	peptidase inhibitor activity	2021-05-29	51/6475	2.55441e-06	7.23748e-05	6.36361e-05	Spn28Dc/Spn31A/Spn42Dd/Spn77Ba/Tep2	5
MF	GO:0061134	peptidase regulator activity	2021-05-29	57/6475	4.46916e-06	9.49696e-05	8.35027e-05	Spn28Dc/Spn31A/Spn42Dd/Spn77Ba/Tep2	5
MF	GO:0004867	serine-type endopeptidase inhibitor activity	2021-04-29	35/6475	1.54405e-05	0.000262489	0.000230795	Spn28Dc/Spn31A/Spn42Dd/Spn77Ba	4
MF	GO:0004857	enzyme inhibitor activity	2021-05-29	77/6475	1.98194e-05	0.000280775	0.000246874	Spn28Dc/Spn31A/Spn42Dd/Spn77Ba/Tep2	5

## Sheet: Fluid.PM.Up
ONTOLOGY	ID	Description	GeneRatio	BgRatio	pvalue	p.adjust	qvalue	geneID	Count
BP	GO:0002181	cytoplasmic translation	50/220	96/1603	1.14661e-20	1.35071e-17	1.35071e-17	128up/CG6195/RpL10Ab/RpL12/RpL13/RpL14/RpL18A/RpL21/RpL22/RpL23/RpL23A/RpL24/RpL27/RpL27A/RpL28/RpL30/RpL31/RpL36/RpL37A/RpL6/RpLP0/RpLP1/RpLP2/RpS10b/RpS12/RpS13/RpS14a/RpS15/RpS15Aa/RpS16/RpS17/RpS18/RpS19a/RpS20/RpS21/RpS23/RpS24/RpS25/RpS26/RpS28b/RpS3A/RpS4/RpS5a/RpS6/RpS8/eIF2gamma/eIF4H1/eRF1/me31B/sta	50
BP	GO:0043043	peptide biosynthetic process	59/220	208/1603	1.47761e-09	8.70312e-07	8.70312e-07	128up/CG6195/Eip55E/Fmr1/Ntf-2/RpL10Ab/RpL12/RpL13/RpL14/RpL18A/RpL21/RpL22/RpL23/RpL23A/RpL24/RpL27/RpL27A/RpL28/RpL30/RpL31/RpL36/RpL37A/RpL6/RpLP0/RpLP1/RpLP2/RpS10b/RpS12/RpS13/RpS14a/RpS15/RpS15Aa/RpS16/RpS17/RpS18/RpS19a/RpS20/RpS21/RpS23/RpS24/RpS25/RpS26/RpS28b/RpS3A/RpS4/RpS5a/RpS6/RpS8/eEF1delta/eEF5/eIF2gamma/eIF3e/eIF3j/eIF4H1/eRF1/hoip/kra/me31B/sta	59
BP	GO:0043604	amide biosynthetic process	61/220	221/1603	2.4121e-09	9.47152e-07	9.47152e-07	128up/CG11407/CG6195/Eip55E/Fmr1/Ntf-2/Pdhb/RpL10Ab/RpL12/RpL13/RpL14/RpL18A/RpL21/RpL22/RpL23/RpL23A/RpL24/RpL27/RpL27A/RpL28/RpL30/RpL31/RpL36/RpL37A/RpL6/RpLP0/RpLP1/RpLP2/RpS10b/RpS12/RpS13/RpS14a/RpS15/RpS15Aa/RpS16/RpS17/RpS18/RpS19a/RpS20/RpS21/RpS23/RpS24/RpS25/RpS26/RpS28b/RpS3A/RpS4/RpS5a/RpS6/RpS8/eEF1delta/eEF5/eIF2gamma/eIF3e/eIF3j/eIF4H1/eRF1/hoip/kra/me31B/sta	61
BP	GO:0006412	translation	57/220	204/1603	5.88784e-09	1.69052e-06	1.69052e-06	128up/CG6195/Fmr1/RpL10Ab/RpL12/RpL13/RpL14/RpL18A/RpL21/RpL22/RpL23/RpL23A/RpL24/RpL27/RpL27A/RpL28/RpL30/RpL31/RpL36/RpL37A/RpL6/RpLP0/RpLP1/RpLP2/RpS10b/RpS12/RpS13/RpS14a/RpS15/RpS15Aa/RpS16/RpS17/RpS18/RpS19a/RpS20/RpS21/RpS23/RpS24/RpS25/RpS26/RpS28b/RpS3A/RpS4/RpS5a/RpS6/RpS8/eEF1delta/eEF5/eIF2gamma/eIF3e/eIF3j/eIF4H1/eRF1/hoip/kra/me31B/sta	57
BP	GO:1901566	organonitrogen compound biosynthetic process	79/220	329/1603	7.17536e-09	1.69052e-06	1.69052e-06	128up/ATPsynbeta/AdSL/Adi1/Aprt/CG10184/CG10623/CG11407/CG6195/Dak1/Eip55E/Fmr1/Got2/Mtap/Ntf-2/Pdhb/Pdxk/Prat2/RpL10Ab/RpL12/RpL13/RpL14/RpL18A/RpL21/RpL22/RpL23/RpL23A/RpL24/RpL27/RpL27A/RpL28/RpL30/RpL31/RpL36/RpL37A/RpL6/RpLP0/RpLP1/RpLP2/RpS10b/RpS12/RpS13/RpS14a/RpS15/RpS15Aa/RpS16/RpS17/RpS18/RpS19a/RpS20/RpS21/RpS23/RpS24/RpS25/RpS26/RpS28b/RpS3A/RpS4/RpS5a/RpS6/RpS8/Sps1/Sms/Spat/SpdS/Sp…	79
BP	GO:0043603	cellular amide metabolic process	67/220	269/1603	3.62433e-08	7.11577e-06	7.11577e-06	128up/CG11407/CG6195/CG7430/CG7920/Eip55E/Fmr1/GstS1/Hmgs/Ntf-2/Oscillin/Pdhb/RpL10Ab/RpL12/RpL13/RpL14/RpL18A/RpL21/RpL22/RpL23/RpL23A/RpL24/RpL27/RpL27A/RpL28/RpL30/RpL31/RpL36/RpL37A/RpL6/RpLP0/RpLP1/RpLP2/RpS10b/RpS12/RpS13/RpS14a/RpS15/RpS15Aa/RpS16/RpS17/RpS18/RpS19a/RpS20/RpS21/RpS23/RpS24/RpS25/RpS26/RpS28b/RpS3A/RpS4/RpS5a/RpS6/RpS8/ScsbetaA/eEF1delta/eEF5/eIF2gamma/eIF3e/eIF3j/eIF4H1/eR…	67
BP	GO:0044271	cellular nitrogen compound biosynthetic process	82/220	363/1603	7.79867e-08	1.3124e-05	1.3124e-05	128up/14-3-3epsilon/ATPsynbeta/AdSL/Aprt/CG11407/CG17224/HINT1/CG6195/Dak1/Eip55E/Fmr1/Nap1/Ntf-2/Nurf-38/Oscillin/Pdhb/Pdxk/Prat2/RpL10Ab/RpL12/RpL13/RpL14/RpL18A/RpL21/RpL22/RpL23/RpL23A/RpL24/RpL27/RpL27A/RpL28/RpL30/RpL31/RpL36/RpL37A/RpL6/RpLP0/RpLP1/RpLP2/RpS10b/RpS12/RpS13/RpS14a/RpS15/RpS15Aa/RpS16/RpS17/RpS18/RpS19a/RpS20/RpS21/RpS23/RpS24/RpS25/RpS26/RpS28b/RpS3A/RpS4/RpS5a/RpS6/RpS8/Rp…	82
BP	GO:0044249	cellular biosynthetic process	95/220	452/1603	1.98976e-07	2.92993e-05	2.92993e-05	128up/14-3-3epsilon/ATPsynbeta/AdSL/Adi1/Aprt/CG10184/CG10623/CG11407/CG17224/HINT1/CG5171/CG6195/Dak1/Eip55E/Fmr1/Got2/Hmgs/Mtap/Nap1/Ntf-2/Nurf-38/Oscillin/Pdhb/Pdxk/Pepck1/Prat2/RpL10Ab/RpL12/RpL13/RpL14/RpL18A/RpL21/RpL22/RpL23/RpL23A/RpL24/RpL27/RpL27A/RpL28/RpL30/RpL31/RpL36/RpL37A/RpL6/RpLP0/RpLP1/RpLP2/RpS10b/RpS12/RpS13/RpS14a/RpS15/RpS15Aa/RpS16/RpS17/RpS18/RpS19a/RpS20/RpS21/RpS23/RpS2…	95
BP	GO:0044267	cellular protein metabolic process	89/220	416/1603	2.69595e-07	3.5287e-05	3.5287e-05	128up/Arf102F/CG2852/CG5567/CG6195/CG9886/Cam/Cyp1/Fkbp12/Fkbp59/Fmr1/Ilk/Pka-R1/Pp1alpha-96A/Prosalpha1/Prosalpha3/Prosalpha4/Prosalpha7/RpL10Ab/RpL12/RpL13/RpL14/RpL18A/RpL21/RpL22/RpL23/RpL23A/RpL24/RpL27/RpL27A/RpL28/RpL30/RpL31/RpL36/RpL37A/RpL6/RpLP0/RpLP1/RpLP2/RpS10b/RpS12/RpS13/RpS14a/RpS15/RpS15Aa/RpS16/RpS17/RpS18/RpS19a/RpS20/RpS21/RpS23/RpS24/RpS25/RpS26/RpS28b/RpS3A/RpS4/RpS5a/RpS6/…	89
BP	GO:0006518	peptide metabolic process	60/220	243/1603	3.59827e-07	3.79386e-05	3.79386e-05	128up/CG6195/Eip55E/Fmr1/GstS1/Ntf-2/RpL10Ab/RpL12/RpL13/RpL14/RpL18A/RpL21/RpL22/RpL23/RpL23A/RpL24/RpL27/RpL27A/RpL28/RpL30/RpL31/RpL36/RpL37A/RpL6/RpLP0/RpLP1/RpLP2/RpS10b/RpS12/RpS13/RpS14a/RpS15/RpS15Aa/RpS16/RpS17/RpS18/RpS19a/RpS20/RpS21/RpS23/RpS24/RpS25/RpS26/RpS28b/RpS3A/RpS4/RpS5a/RpS6/RpS8/eEF1delta/eEF5/eIF2gamma/eIF3e/eIF3j/eIF4H1/eRF1/hoip/kra/me31B/sta	60
BP	GO:1901576	organic substance biosynthetic process	95/220	457/1603	3.66202e-07	3.79386e-05	3.79386e-05	128up/14-3-3epsilon/ATPsynbeta/AdSL/Adi1/Aprt/CG10184/CG10623/CG11407/CG17224/HINT1/CG5171/CG6195/Dak1/Eip55E/Fmr1/Got2/Hmgs/Mtap/Nap1/Ntf-2/Nurf-38/Oscillin/Pdhb/Pdxk/Pepck1/Prat2/RpL10Ab/RpL12/RpL13/RpL14/RpL18A/RpL21/RpL22/RpL23/RpL23A/RpL24/RpL27/RpL27A/RpL28/RpL30/RpL31/RpL36/RpL37A/RpL6/RpLP0/RpLP1/RpLP2/RpS10b/RpS12/RpS13/RpS14a/RpS15/RpS15Aa/RpS16/RpS17/RpS18/RpS19a/RpS20/RpS21/RpS23/RpS2…	95
BP	GO:0042274	ribosomal small subunit biogenesis	10/220	13/1603	3.86471e-07	3.79386e-05	3.79386e-05	RpS10b/RpS14a/RpS15/RpS16/RpS19a/RpS21/RpS28b/RpS5a/RpS8/sta	10
BP	GO:0009058	biosynthetic process	96/220	467/1603	5.54579e-07	5.02534e-05	5.02534e-05	128up/14-3-3epsilon/ATPsynbeta/AdSL/Adi1/Aprt/CG10184/CG10623/CG11407/CG17224/HINT1/CG5171/CG6195/Kyat/Dak1/Eip55E/Fmr1/Got2/Hmgs/Mtap/Nap1/Ntf-2/Nurf-38/Oscillin/Pdhb/Pdxk/Pepck1/Prat2/RpL10Ab/RpL12/RpL13/RpL14/RpL18A/RpL21/RpL22/RpL23/RpL23A/RpL24/RpL27/RpL27A/RpL28/RpL30/RpL31/RpL36/RpL37A/RpL6/RpLP0/RpLP1/RpLP2/RpS10b/RpS12/RpS13/RpS14a/RpS15/RpS15Aa/RpS16/RpS17/RpS18/RpS19a/RpS20/RpS21/RpS23…	96
BP	GO:0019538	protein metabolic process	96/220	472/1603	9.89305e-07	8.3243e-05	8.3243e-05	128up/Arf102F/CG10098/CG13630/CG1440/Cndp2/CG2852/CG5567/CG6195/CG9886/Cam/Cyp1/Dip-C/DppIII/Fkbp12/Fkbp59/Fmr1/Ilk/Pka-R1/Pp1alpha-96A/Prosalpha1/Prosalpha3/Prosalpha4/Prosalpha7/RpL10Ab/RpL12/RpL13/RpL14/RpL18A/RpL21/RpL22/RpL23/RpL23A/RpL24/RpL27/RpL27A/RpL28/RpL30/RpL31/RpL36/RpL37A/RpL6/RpLP0/RpLP1/RpLP2/RpS10b/RpS12/RpS13/RpS14a/RpS15/RpS15Aa/RpS16/RpS17/RpS18/RpS19a/RpS20/RpS21/RpS23/RpS24…	96
BP	GO:0042255	ribosome assembly	11/220	17/1603	1.499e-06	0.000117722	0.000117722	RpL23A/RpL24/RpL6/RpLP0/RpS10b/RpS14a/RpS15/RpS19a/RpS28b/RpS5a/sta	11
BP	GO:0034645	cellular macromolecule biosynthetic process	65/220	289/1603	4.18784e-06	0.00030833	0.00030833	128up/14-3-3epsilon/CG6195/Fmr1/Nap1/Nurf-38/RpL10Ab/RpL12/RpL13/RpL14/RpL18A/RpL21/RpL22/RpL23/RpL23A/RpL24/RpL27/RpL27A/RpL28/RpL30/RpL31/RpL36/RpL37A/RpL6/RpLP0/RpLP1/RpLP2/RpS10b/RpS12/RpS13/RpS14a/RpS15/RpS15Aa/RpS16/RpS17/RpS18/RpS19a/RpS20/RpS21/RpS23/RpS24/RpS25/RpS26/RpS28b/RpS3A/RpS4/RpS5a/RpS6/RpS8/Rpt4/Sec13/eEF1delta/eEF5/eIF2gamma/eIF3e/eIF3j/eIF4H1/eRF1/hoip/kra/me31B/pn/pont/smt3/…	65
BP	GO:0009059	macromolecule biosynthetic process	65/220	294/1603	8.033e-06	0.00055664	0.00055664	128up/14-3-3epsilon/CG6195/Fmr1/Nap1/Nurf-38/RpL10Ab/RpL12/RpL13/RpL14/RpL18A/RpL21/RpL22/RpL23/RpL23A/RpL24/RpL27/RpL27A/RpL28/RpL30/RpL31/RpL36/RpL37A/RpL6/RpLP0/RpLP1/RpLP2/RpS10b/RpS12/RpS13/RpS14a/RpS15/RpS15Aa/RpS16/RpS17/RpS18/RpS19a/RpS20/RpS21/RpS23/RpS24/RpS25/RpS26/RpS28b/RpS3A/RpS4/RpS5a/RpS6/RpS8/Rpt4/Sec13/eEF1delta/eEF5/eIF2gamma/eIF3e/eIF3j/eIF4H1/eRF1/hoip/kra/me31B/pn/pont/smt3/…	65
BP	GO:0044260	cellular macromolecule metabolic process	97/220	499/1603	8.86995e-06	0.000580489	0.000580489	128up/14-3-3epsilon/Arf102F/Atg3/CG2852/CG5567/CG6195/CG9886/Cam/Cyp1/Fkbp12/Fkbp59/Fmr1/Got2/Ilk/Nap1/Nurf-38/Pka-R1/Pp1alpha-96A/Prosalpha1/Prosalpha3/Prosalpha4/Prosalpha7/RpL10Ab/RpL12/RpL13/RpL14/RpL18A/RpL21/RpL22/RpL23/RpL23A/RpL24/RpL27/RpL27A/RpL28/RpL30/RpL31/RpL36/RpL37A/RpL6/RpLP0/RpLP1/RpLP2/RpS10b/RpS12/RpS13/RpS14a/RpS15/RpS15Aa/RpS16/RpS17/RpS18/RpS19a/RpS20/RpS21/RpS23/RpS24/RpS2…	97
BP	GO:0042254	ribosome biogenesis	17/220	45/1603	3.73582e-05	0.00231621	0.00231621	RpL10Ab/RpL14/RpL23A/RpL24/RpL6/RpLP0/RpS10b/RpS14a/RpS15/RpS16/RpS19a/RpS21/RpS28b/RpS5a/RpS8/hoip/sta	17
BP	GO:0022618	ribonucleoprotein complex assembly	15/220	37/1603	4.15046e-05	0.00244462	0.00244462	RpL23A/RpL24/RpL6/RpLP0/RpS10b/RpS14a/RpS15/RpS19a/RpS28b/RpS5a/eIF2gamma/eIF4H1/me31B/pont/sta	15
BP	GO:0071826	ribonucleoprotein complex subunit organization	15/220	38/1603	6.0285e-05	0.0033817	0.0033817	RpL23A/RpL24/RpL6/RpLP0/RpS10b/RpS14a/RpS15/RpS19a/RpS28b/RpS5a/eIF2gamma/eIF4H1/me31B/pont/sta	15
BP	GO:0022613	ribonucleoprotein complex biogenesis	21/220	66/1603	8.93421e-05	0.00478386	0.00478386	RpL10Ab/RpL14/RpL23A/RpL24/RpL6/RpLP0/RpS10b/RpS14a/RpS15/RpS16/RpS19a/RpS21/RpS28b/RpS5a/RpS8/eIF2gamma/eIF4H1/hoip/me31B/pont/sta	21
CC	GO:0022626	cytosolic ribosome	44/217	76/1602	6.95246e-21	1.09849e-18	1.03189e-18	RpL10Ab/RpL12/RpL13/RpL14/RpL18A/RpL21/RpL22/RpL23/RpL23A/RpL24/RpL27/RpL27A/RpL28/RpL30/RpL31/RpL36/RpL37A/RpL6/RpLP0/RpLP1/RpLP2/RpS10b/RpS12/RpS13/RpS14a/RpS15/RpS15Aa/RpS16/RpS17/RpS18/RpS19a/RpS20/RpS21/RpS23/RpS24/RpS25/RpS26/RpS28b/RpS3A/RpS4/RpS5a/RpS6/RpS8/sta	44
CC	GO:0022627	cytosolic small ribosomal subunit	23/217	31/1602	1.08794e-14	8.59473e-13	8.07366e-13	RpS10b/RpS12/RpS13/RpS14a/RpS15/RpS15Aa/RpS16/RpS17/RpS18/RpS19a/RpS20/RpS21/RpS23/RpS24/RpS25/RpS26/RpS28b/RpS3A/RpS4/RpS5a/RpS6/RpS8/sta	23
CC	GO:0005829	cytosol	95/217	358/1602	1.91895e-14	1.01065e-12	9.49378e-13	AdSL/Atg3/CG10184/CG10638/CG11444/CG1416/CG1440/CG18547/CG2767/CG31674/CG7920/CG8031/CG9436/Cam/Cyp1/DhpD/DppIII/Fkbp12/Fmo-2/Gale/Gapdh1/Gapdh2/Gpdh1/HIP/Idh/Lsd-2/Mcad/Mtap/Nurf-38/Pax/Pdxk/Pepck1/Prx5/RpL10Ab/RpL12/RpL13/RpL14/RpL18A/RpL21/RpL22/RpL23/RpL23A/RpL24/RpL27/RpL27A/RpL28/RpL30/RpL31/RpL36/RpL37A/RpL6/RpLP0/RpLP1/RpLP2/RpS10b/RpS12/RpS13/RpS14a/RpS15/RpS15Aa/RpS16/RpS17/RpS18/RpS19a…	95
CC	GO:0044391	ribosomal subunit	44/217	106/1602	1.02028e-13	4.03013e-12	3.78579e-12	RpL10Ab/RpL12/RpL13/RpL14/RpL18A/RpL21/RpL22/RpL23/RpL23A/RpL24/RpL27/RpL27A/RpL28/RpL30/RpL31/RpL36/RpL37A/RpL6/RpLP0/RpLP1/RpLP2/RpS10b/RpS12/RpS13/RpS14a/RpS15/RpS15Aa/RpS16/RpS17/RpS18/RpS19a/RpS20/RpS21/RpS23/RpS24/RpS25/RpS26/RpS28b/RpS3A/RpS4/RpS5a/RpS6/RpS8/sta	44
CC	GO:0005840	ribosome	45/217	111/1602	1.44103e-13	4.55366e-12	4.27759e-12	RpL10Ab/RpL12/RpL13/RpL14/RpL18A/RpL21/RpL22/RpL23/RpL23A/RpL24/RpL27/RpL27A/RpL28/RpL30/RpL31/RpL36/RpL37A/RpL6/RpLP0/RpLP1/RpLP2/RpS10b/RpS12/RpS13/RpS14a/RpS15/RpS15Aa/RpS16/RpS17/RpS18/RpS19a/RpS20/RpS21/RpS23/RpS24/RpS25/RpS26/RpS28b/RpS3A/RpS4/RpS5a/RpS6/RpS8/bic/sta	45
CC	GO:0015935	small ribosomal subunit	23/217	44/1602	5.39955e-10	1.42188e-08	1.33568e-08	RpS10b/RpS12/RpS13/RpS14a/RpS15/RpS15Aa/RpS16/RpS17/RpS18/RpS19a/RpS20/RpS21/RpS23/RpS24/RpS25/RpS26/RpS28b/RpS3A/RpS4/RpS5a/RpS6/RpS8/sta	23
CC	GO:1990904	ribonucleoprotein complex	52/217	185/1602	1.65115e-08	3.72689e-07	3.50094e-07	Fmr1/Hel25E/La/RpL10Ab/RpL12/RpL13/RpL14/RpL18A/RpL21/RpL22/RpL23/RpL23A/RpL24/RpL27/RpL27A/RpL28/RpL30/RpL31/RpL36/RpL37A/RpL6/RpLP0/RpLP1/RpLP2/RpS10b/RpS12/RpS13/RpS14a/RpS15/RpS15Aa/RpS16/RpS17/RpS18/RpS19a/RpS20/RpS21/RpS23/RpS24/RpS25/RpS26/RpS28b/RpS3A/RpS4/RpS5a/RpS6/RpS8/bic/eIF2gamma/hoip/me31B/sta/yps	52
CC	GO:0022625	cytosolic large ribosomal subunit	21/217	45/1602	4.46663e-08	8.8216e-07	8.28678e-07	RpL10Ab/RpL12/RpL13/RpL14/RpL18A/RpL21/RpL22/RpL23/RpL23A/RpL24/RpL27/RpL27A/RpL28/RpL30/RpL31/RpL36/RpL37A/RpL6/RpLP0/RpLP1/RpLP2	21
CC	GO:0043228	non-membrane-bounded organelle	75/217	342/1602	8.24569e-07	1.30282e-05	1.22383e-05	14-3-3epsilon/Cam/Chd64/Fmr1/Gapdh1/Gpdh1/Hel25E/Ilk/La/Lsd-2/Mlc2/Mlp60A/Mlp84B/Nap1/Nurf-38/Pax/Pglym78/RpL10Ab/RpL12/RpL13/RpL14/RpL18A/RpL21/RpL22/RpL23/RpL23A/RpL24/RpL27/RpL27A/RpL28/RpL30/RpL31/RpL36/RpL37A/RpL6/RpLP0/RpLP1/RpLP2/RpS10b/RpS12/RpS13/RpS14a/RpS15/RpS15Aa/RpS16/RpS17/RpS18/RpS19a/RpS20/RpS21/RpS23/RpS24/RpS25/RpS26/RpS28b/RpS3A/RpS4/RpS5a/RpS6/RpS8/Sec13/Tctp/Yp3/Zasp66/awd/b…	75
CC	GO:0043232	intracellular non-membrane-bounded organelle	75/217	342/1602	8.24569e-07	1.30282e-05	1.22383e-05	14-3-3epsilon/Cam/Chd64/Fmr1/Gapdh1/Gpdh1/Hel25E/Ilk/La/Lsd-2/Mlc2/Mlp60A/Mlp84B/Nap1/Nurf-38/Pax/Pglym78/RpL10Ab/RpL12/RpL13/RpL14/RpL18A/RpL21/RpL22/RpL23/RpL23A/RpL24/RpL27/RpL27A/RpL28/RpL30/RpL31/RpL36/RpL37A/RpL6/RpLP0/RpLP1/RpLP2/RpS10b/RpS12/RpS13/RpS14a/RpS15/RpS15Aa/RpS16/RpS17/RpS18/RpS19a/RpS20/RpS21/RpS23/RpS24/RpS25/RpS26/RpS28b/RpS3A/RpS4/RpS5a/RpS6/RpS8/Sec13/Tctp/Yp3/Zasp66/awd/b…	75
CC	GO:0015934	large ribosomal subunit	21/217	65/1602	5.65882e-05	0.000812813	0.000763535	RpL10Ab/RpL12/RpL13/RpL14/RpL18A/RpL21/RpL22/RpL23/RpL23A/RpL24/RpL27/RpL27A/RpL28/RpL30/RpL31/RpL36/RpL37A/RpL6/RpLP0/RpLP1/RpLP2	21
MF	GO:0003735	structural constituent of ribosome	44/229	106/1606	7.59431e-13	1.42773e-10	1.42773e-10	RpL10Ab/RpL12/RpL13/RpL14/RpL18A/RpL21/RpL22/RpL23/RpL23A/RpL24/RpL27/RpL27A/RpL28/RpL30/RpL31/RpL36/RpL37A/RpL6/RpLP0/RpLP1/RpLP2/RpS10b/RpS12/RpS13/RpS14a/RpS15/RpS15Aa/RpS16/RpS17/RpS18/RpS19a/RpS20/RpS21/RpS23/RpS24/RpS25/RpS26/RpS28b/RpS3A/RpS4/RpS5a/RpS6/RpS8/sta	44
MF	GO:0005198	structural molecule activity	47/229	173/1606	1.64034e-06	0.000154192	0.000154192	Mlp84B/RpL10Ab/RpL12/RpL13/RpL14/RpL18A/RpL21/RpL22/RpL23/RpL23A/RpL24/RpL27/RpL27A/RpL28/RpL30/RpL31/RpL36/RpL37A/RpL6/RpLP0/RpLP1/RpLP2/RpS10b/RpS12/RpS13/RpS14a/RpS15/RpS15Aa/RpS16/RpS17/RpS18/RpS19a/RpS20/RpS21/RpS23/RpS24/RpS25/RpS26/RpS28b/RpS3A/RpS4/RpS5a/RpS6/RpS8/Sec13/betaTub97EF/sta	47
