# Supplementary material for: Pronounced Postmating Response in the Drosophila Female Reproductive Tract Fluid Proteome
Source: Mol Cell Proteomics. 2021 Sep 29;20:100156. doi: 10.1016/j.mcpro.2021.100156 (PMC9357439; doi:10.1016/j.mcpro.2021.100156)
Supplement: Supplemental Table S4 — Functional enrichments for tissue-biased and fluid-biased proteins identified in the protein-interaction networks. [file mmc4.xlsx]

## Sheet: TissueBiased
GO: Biological Process
#term ID	term description	observed gene count	background gene count	strength	false discovery rate	matching proteins in your network (IDs)	matching proteins in your network (labels)
GO:0002181	cytoplasmic translation	40	84	0.56	3.95e-07	7227.FBpp0070766,7227.FBpp0070940,7227.FBpp0071050,7227.FBpp0071518,7227.FBpp0071808,7227.FBpp0071846,7227.FBpp0072083,7227.FBpp0072801,7227.FBpp0072957,7227.FBpp0073623,7227.FBpp0073844,7227.FBpp0074086,7227.FBpp0074180,7227.FBpp0074500,7227.FBpp0076152,7227.FBpp0076207,7227.FBpp0076602,7227.FBpp0077142,7227.FBpp0078584,7227.FBpp0079500,7227.FBpp0079536,7227.FBpp0079752,7227.FBpp0080641,7227.FBp…	RpL35,RpL17,RpS14a,RpL29,RpL23,RpS24,RpL12,RpL8,RpL28,RpS15Aa,RpL37a,RpS19a,RpS5a,RpS10b,RpS9,RpS17,RpL18,RpL27A,eIF3-S10,RpS2,RpL7,RpL9,RpS26,RpL34b,RpS29,RpS25,RpS20,RpS27,RpL32,RpL6,RpS18,RpL11,RpL31,RpS7,RpLP2,RpS8,RpL15,RpL21,RpLP1,RpL26
GO:0006412	translation	50	176	0.33	0.0013	7227.FBpp0070766,7227.FBpp0070940,7227.FBpp0071050,7227.FBpp0071302,7227.FBpp0071518,7227.FBpp0071587,7227.FBpp0071808,7227.FBpp0071846,7227.FBpp0071969,7227.FBpp0072083,7227.FBpp0072801,7227.FBpp0072957,7227.FBpp0073623,7227.FBpp0073844,7227.FBpp0074086,7227.FBpp0074180,7227.FBpp0074500,7227.FBpp0076152,7227.FBpp0076207,7227.FBpp0076602,7227.FBpp0077142,7227.FBpp0078150,7227.FBpp0078532,7227.FBp…	RpL35,RpL17,RpS14a,Aats-lys,RpL29,CG10306,RpL23,RpS24,CG30185,RpL12,RpL8,RpL28,RpS15Aa,RpL37a,RpS19a,RpS5a,RpS10b,RpS9,RpS17,RpL18,RpL27A,Aats-ile,CG9769,eIF3-S10,RpS2,RpL7,RpL9,RpS26,RpL34b,RpS29,RpS25,eIF-1A,RpS20,CG5706,RpS27,RpL32,RpL6,RpS18,RpL11,CG15100,RpL31,CG8235,RpS7,RpLP2,RpS8,eIF4G,RpL15,RpL21,RpLP1,RpL26
GO:0010467	gene expression	63	254	0.27	0.0013	7227.FBpp0070766,7227.FBpp0070940,7227.FBpp0071050,7227.FBpp0071302,7227.FBpp0071518,7227.FBpp0071587,7227.FBpp0071808,7227.FBpp0071846,7227.FBpp0071969,7227.FBpp0072083,7227.FBpp0072801,7227.FBpp0072957,7227.FBpp0073623,7227.FBpp0073844,7227.FBpp0074086,7227.FBpp0074180,7227.FBpp0074285,7227.FBpp0074500,7227.FBpp0074963,7227.FBpp0075069,7227.FBpp0076152,7227.FBpp0076207,7227.FBpp0076602,7227.FBp…	RpL35,RpL17,RpS14a,Aats-lys,RpL29,CG10306,RpL23,RpS24,CG30185,RpL12,RpL8,RpL28,RpS15Aa,RpL37a,RpS19a,RpS5a,scu,RpS10b,Pep,UQCR-C2,RpS9,RpS17,RpL18,RpL27A,Aats-ile,Rm62,CG9769,lost,eIF3-S10,nop5,RpS2,RpL7,RpL9,RpS26,RpL34b,RpS29,RpS25,eIF-1A,Arc42,Syp,RpS20,CG5706,RpS27,RpL32,RpL6,RpS18,wbl,RpL11,CG15100,pAbp,RpL31,CG8235,RpS7,RpLP2,FBpp0091150,RpS8,eIF4G,SmB,Imp,RpL15,RpL21,RpLP1,RpL26
GO:0034645	cellular macromolecule biosynthetic process	54	203	0.3	0.0013	7227.FBpp0070766,7227.FBpp0070940,7227.FBpp0071050,7227.FBpp0071302,7227.FBpp0071518,7227.FBpp0071526,7227.FBpp0071587,7227.FBpp0071808,7227.FBpp0071846,7227.FBpp0071969,7227.FBpp0072083,7227.FBpp0072801,7227.FBpp0072957,7227.FBpp0073623,7227.FBpp0073844,7227.FBpp0074086,7227.FBpp0074180,7227.FBpp0074500,7227.FBpp0076152,7227.FBpp0076207,7227.FBpp0076602,7227.FBpp0077142,7227.FBpp0078150,7227.FBp…	RpL35,RpL17,RpS14a,Aats-lys,RpL29,CG9485,CG10306,RpL23,RpS24,CG30185,RpL12,RpL8,RpL28,RpS15Aa,RpL37a,RpS19a,RpS5a,RpS10b,RpS9,RpS17,RpL18,RpL27A,Aats-ile,CG9769,eIF3-S10,RpS2,RpL7,RpL9,RpS26,RpL34b,RpS29,RpS25,eIF-1A,Arc42,RpS20,CG5706,RpS27,RpL32,RpL6,RpS18,RpL11,CG15100,RpL31,CG8235,RpS7,OstDelta,RpLP2,FBpp0091150,RpS8,eIF4G,RpL15,RpL21,RpLP1,RpL26
GO:0043604	amide biosynthetic process	53	192	0.32	0.0013	7227.FBpp0070679,7227.FBpp0070766,7227.FBpp0070940,7227.FBpp0071050,7227.FBpp0071302,7227.FBpp0071518,7227.FBpp0071587,7227.FBpp0071808,7227.FBpp0071846,7227.FBpp0071969,7227.FBpp0072083,7227.FBpp0072801,7227.FBpp0072957,7227.FBpp0073623,7227.FBpp0073844,7227.FBpp0074086,7227.FBpp0074180,7227.FBpp0074500,7227.FBpp0076152,7227.FBpp0076207,7227.FBpp0076602,7227.FBpp0077142,7227.FBpp0078150,7227.FBp…	l(1)G0334,RpL35,RpL17,RpS14a,Aats-lys,RpL29,CG10306,RpL23,RpS24,CG30185,RpL12,RpL8,RpL28,RpS15Aa,RpL37a,RpS19a,RpS5a,RpS10b,RpS9,RpS17,RpL18,RpL27A,Aats-ile,CG9769,eIF3-S10,RpS2,RpL7,RpL9,RpS26,RpL34b,RpS29,RpS25,eIF-1A,RpS20,CG5706,RpS27,CG11876,RpL32,RpL6,RpS18,RpL11,CG15100,RpL31,CG8235,RpS7,RpLP2,RpS8,Dhfr,eIF4G,RpL15,RpL21,RpLP1,RpL26
GO:0043603	cellular amide metabolic process	56	234	0.26	0.0066	7227.FBpp0070679,7227.FBpp0070766,7227.FBpp0070940,7227.FBpp0071050,7227.FBpp0071302,7227.FBpp0071518,7227.FBpp0071587,7227.FBpp0071808,7227.FBpp0071846,7227.FBpp0071969,7227.FBpp0072083,7227.FBpp0072801,7227.FBpp0072957,7227.FBpp0073623,7227.FBpp0073844,7227.FBpp0074086,7227.FBpp0074180,7227.FBpp0074285,7227.FBpp0074500,7227.FBpp0076152,7227.FBpp0076207,7227.FBpp0076602,7227.FBpp0077142,7227.FBp…	l(1)G0334,RpL35,RpL17,RpS14a,Aats-lys,RpL29,CG10306,RpL23,RpS24,CG30185,RpL12,RpL8,RpL28,RpS15Aa,RpL37a,RpS19a,RpS5a,scu,RpS10b,RpS9,RpS17,RpL18,RpL27A,Aats-ile,CG9769,eIF3-S10,RpS2,RpL7,RpL9,RpS26,RpL34b,RpS29,RpS25,eIF-1A,RpS20,CG5706,RpS27,CG11876,RpL32,CG7920,RpL6,RpS18,RpL11,CG15100,GstT1,RpL31,CG8235,RpS7,RpLP2,RpS8,Dhfr,eIF4G,RpL15,RpL21,RpLP1,RpL26
GO:0006518	peptide metabolic process	51	211	0.26	0.0118	7227.FBpp0070766,7227.FBpp0070940,7227.FBpp0071050,7227.FBpp0071302,7227.FBpp0071518,7227.FBpp0071587,7227.FBpp0071808,7227.FBpp0071846,7227.FBpp0071969,7227.FBpp0072083,7227.FBpp0072801,7227.FBpp0072957,7227.FBpp0073623,7227.FBpp0073844,7227.FBpp0074086,7227.FBpp0074180,7227.FBpp0074500,7227.FBpp0076152,7227.FBpp0076207,7227.FBpp0076602,7227.FBpp0077142,7227.FBpp0078150,7227.FBpp0078532,7227.FBp…	RpL35,RpL17,RpS14a,Aats-lys,RpL29,CG10306,RpL23,RpS24,CG30185,RpL12,RpL8,RpL28,RpS15Aa,RpL37a,RpS19a,RpS5a,RpS10b,RpS9,RpS17,RpL18,RpL27A,Aats-ile,CG9769,eIF3-S10,RpS2,RpL7,RpL9,RpS26,RpL34b,RpS29,RpS25,eIF-1A,RpS20,CG5706,RpS27,RpL32,RpL6,RpS18,RpL11,CG15100,GstT1,RpL31,CG8235,RpS7,RpLP2,RpS8,eIF4G,RpL15,RpL21,RpLP1,RpL26
GO:0044271	cellular nitrogen compound biosynthetic process	62	285	0.22	0.0206	7227.FBpp0070679,7227.FBpp0070766,7227.FBpp0070940,7227.FBpp0071050,7227.FBpp0071302,7227.FBpp0071518,7227.FBpp0071587,7227.FBpp0071794,7227.FBpp0071808,7227.FBpp0071846,7227.FBpp0071969,7227.FBpp0072072,7227.FBpp0072083,7227.FBpp0072801,7227.FBpp0072957,7227.FBpp0073010,7227.FBpp0073623,7227.FBpp0073844,7227.FBpp0074086,7227.FBpp0074180,7227.FBpp0074500,7227.FBpp0076152,7227.FBpp0076207,7227.FBp…	l(1)G0334,RpL35,RpL17,RpS14a,Aats-lys,RpL29,CG10306,blw,RpL23,RpS24,CG30185,Adk2,RpL12,RpL8,RpL28,Scsalpha,RpS15Aa,RpL37a,RpS19a,RpS5a,RpS10b,RpS9,RpS17,RpL18,RpL27A,Aats-ile,CG9769,eIF3-S10,ade2,RpS2,RpL7,RpL9,RpS26,sgll,RpL34b,RpS29,RpS25,ATPsynO,eIF-1A,Arc42,RpS20,CG5706,RpS27,CG11876,RpL32,RpL6,RpS18,RpL11,CG15100,RpL31,CG8235,RpS7,RpLP2,FBpp0091150,RpS8,Dhfr,eIF4G,RpL15,RpL21,RpLP1,ATPsynbet…
GO:1901566	organonitrogen compound biosynthetic process	65	303	0.21	0.0206	7227.FBpp0070679,7227.FBpp0070766,7227.FBpp0070940,7227.FBpp0071050,7227.FBpp0071302,7227.FBpp0071518,7227.FBpp0071587,7227.FBpp0071794,7227.FBpp0071808,7227.FBpp0071846,7227.FBpp0071969,7227.FBpp0072072,7227.FBpp0072083,7227.FBpp0072801,7227.FBpp0072957,7227.FBpp0073010,7227.FBpp0073623,7227.FBpp0073844,7227.FBpp0074086,7227.FBpp0074180,7227.FBpp0074500,7227.FBpp0076152,7227.FBpp0076207,7227.FBp…	l(1)G0334,RpL35,RpL17,RpS14a,Aats-lys,RpL29,CG10306,blw,RpL23,RpS24,CG30185,Adk2,RpL12,RpL8,RpL28,Scsalpha,RpS15Aa,RpL37a,RpS19a,RpS5a,RpS10b,RpS9,RpS17,RpL18,RpL27A,Got2,Aats-ile,CG9769,eIF3-S10,ade2,RpS2,RpL7,RpL9,RpS26,sgll,RpL34b,RpS29,RpS25,ATPsynO,eIF-1A,P5cr,RpS20,CG5706,RpS27,CG11876,RpL32,RpL6,RpS18,RpL11,CG15100,RpL31,CG8235,RpS7,OstDelta,RpLP2,RpS8,Dhfr,eIF4G,CG9674,RpL15,CG7470,RpL21,…
GO:1901576	organic substance biosynthetic process	74	370	0.18	0.0368	7227.FBpp0070679,7227.FBpp0070766,7227.FBpp0070940,7227.FBpp0071050,7227.FBpp0071095,7227.FBpp0071302,7227.FBpp0071518,7227.FBpp0071526,7227.FBpp0071587,7227.FBpp0071794,7227.FBpp0071808,7227.FBpp0071846,7227.FBpp0071969,7227.FBpp0072072,7227.FBpp0072083,7227.FBpp0072125,7227.FBpp0072801,7227.FBpp0072957,7227.FBpp0073010,7227.FBpp0073623,7227.FBpp0073844,7227.FBpp0074086,7227.FBpp0074180,7227.FBp…	l(1)G0334,RpL35,RpL17,RpS14a,CG10932,Aats-lys,RpL29,CG9485,CG10306,blw,RpL23,RpS24,CG30185,Adk2,RpL12,Ca-P60A,RpL8,RpL28,Scsalpha,RpS15Aa,RpL37a,RpS19a,RpS5a,RpS10b,RpS9,RpS17,RpL18,RpL27A,Got2,Aats-ile,CG9769,eIF3-S10,CG12512,ade2,RpS2,RpL7,RpL9,RpS26,sgll,RpL34b,RpS29,RpS25,ATPsynO,eIF-1A,P5cr,Arc42,RpS20,CG5706,RpS27,CG11876,RpL32,RpL6,RpS18,RpL11,CG15100,CG10924,PCB,RpL31,CG8235,RpS7,OstDelta…
GO: Cellular Compartment
#term ID	term description	observed gene count	background gene count	strength	false discovery rate	matching proteins in your network (IDs)	matching proteins in your network (labels)
GO:0003735	structural constituent of ribosome	39	105	0.45	3.93e-05	7227.FBpp0070766,7227.FBpp0070940,7227.FBpp0071050,7227.FBpp0071518,7227.FBpp0071808,7227.FBpp0071846,7227.FBpp0072083,7227.FBpp0072801,7227.FBpp0072957,7227.FBpp0073623,7227.FBpp0073844,7227.FBpp0074086,7227.FBpp0074180,7227.FBpp0074500,7227.FBpp0076152,7227.FBpp0076207,7227.FBpp0076602,7227.FBpp0077142,7227.FBpp0079500,7227.FBpp0079536,7227.FBpp0079752,7227.FBpp0080641,7227.FBpp0081527,7227.FBp…	RpL35,RpL17,RpS14a,RpL29,RpL23,RpS24,RpL12,RpL8,RpL28,RpS15Aa,RpL37a,RpS19a,RpS5a,RpS10b,RpS9,RpS17,RpL18,RpL27A,RpS2,RpL7,RpL9,RpS26,RpL34b,RpS29,RpS25,RpS20,RpS27,RpL32,RpL6,RpS18,RpL11,RpL31,RpS7,RpLP2,RpS8,RpL15,RpL21,RpLP1,RpL26
GO:0005198	structural molecule activity	52	178	0.34	7.65e-05	7227.FBpp0070766,7227.FBpp0070940,7227.FBpp0071050,7227.FBpp0071518,7227.FBpp0071808,7227.FBpp0071846,7227.FBpp0072083,7227.FBpp0072801,7227.FBpp0072957,7227.FBpp0073623,7227.FBpp0073844,7227.FBpp0073966,7227.FBpp0074086,7227.FBpp0074180,7227.FBpp0074228,7227.FBpp0074500,7227.FBpp0076152,7227.FBpp0076207,7227.FBpp0076602,7227.FBpp0076729,7227.FBpp0077142,7227.FBpp0078823,7227.FBpp0078891,7227.FBp…	RpL35,RpL17,RpS14a,RpL29,RpL23,RpS24,RpL12,RpL8,RpL28,RpS15Aa,RpL37a,Chc,RpS19a,RpS5a,beta-Spec,RpS10b,RpS9,RpS17,RpL18,Acp65Aa,RpL27A,Kr-h2,epsilonCOP,RpS2,RpL7,RpL9,RpS26,RpL34b,RpS29,RpS25,Tm2,RpS20,RpS27,RpL32,RpL6,RpS18,cora,RpL11,Cpr49Ae,RpL31,RpS7,Tm1,RpLP2,RpS8,CG10625,Clc,Ppn,RpL15,RpL21,RpLP1,LamC,RpL26
GO: Molecular Function
#term ID	term description	observed gene count	background gene count	strength	false discovery rate	matching proteins in your network (IDs)	matching proteins in your network (labels)
GO:0022626	cytosolic ribosome	39	78	0.58	4.14e-08	7227.FBpp0070766,7227.FBpp0070940,7227.FBpp0071050,7227.FBpp0071518,7227.FBpp0071808,7227.FBpp0071846,7227.FBpp0072083,7227.FBpp0072801,7227.FBpp0072957,7227.FBpp0073623,7227.FBpp0073844,7227.FBpp0074086,7227.FBpp0074180,7227.FBpp0074500,7227.FBpp0076152,7227.FBpp0076207,7227.FBpp0076602,7227.FBpp0077142,7227.FBpp0079500,7227.FBpp0079536,7227.FBpp0079752,7227.FBpp0080641,7227.FBpp0081527,7227.FBp…	RpL35,RpL17,RpS14a,RpL29,RpL23,RpS24,RpL12,RpL8,RpL28,RpS15Aa,RpL37a,RpS19a,RpS5a,RpS10b,RpS9,RpS17,RpL18,RpL27A,RpS2,RpL7,RpL9,RpS26,RpL34b,RpS29,RpS25,RpS20,RpS27,RpL32,RpL6,RpS18,RpL11,RpL31,RpS7,RpLP2,RpS8,RpL15,RpL21,RpLP1,RpL26
GO:0044391	ribosomal subunit	39	106	0.45	2.13e-05	7227.FBpp0070766,7227.FBpp0070940,7227.FBpp0071050,7227.FBpp0071518,7227.FBpp0071808,7227.FBpp0071846,7227.FBpp0072083,7227.FBpp0072801,7227.FBpp0072957,7227.FBpp0073623,7227.FBpp0073844,7227.FBpp0074086,7227.FBpp0074180,7227.FBpp0074500,7227.FBpp0076152,7227.FBpp0076207,7227.FBpp0076602,7227.FBpp0077142,7227.FBpp0079500,7227.FBpp0079536,7227.FBpp0079752,7227.FBpp0080641,7227.FBpp0081527,7227.FBp…	RpL35,RpL17,RpS14a,RpL29,RpL23,RpS24,RpL12,RpL8,RpL28,RpS15Aa,RpL37a,RpS19a,RpS5a,RpS10b,RpS9,RpS17,RpL18,RpL27A,RpS2,RpL7,RpL9,RpS26,RpL34b,RpS29,RpS25,RpS20,RpS27,RpL32,RpL6,RpS18,RpL11,RpL31,RpS7,RpLP2,RpS8,RpL15,RpL21,RpLP1,RpL26
GO:1990904	ribonucleoprotein complex	50	175	0.34	0.00011	7227.FBpp0070766,7227.FBpp0070940,7227.FBpp0071050,7227.FBpp0071518,7227.FBpp0071808,7227.FBpp0071846,7227.FBpp0072083,7227.FBpp0072801,7227.FBpp0072957,7227.FBpp0073623,7227.FBpp0073844,7227.FBpp0074086,7227.FBpp0074180,7227.FBpp0074285,7227.FBpp0074500,7227.FBpp0076152,7227.FBpp0076207,7227.FBpp0076602,7227.FBpp0077142,7227.FBpp0078561,7227.FBpp0078584,7227.FBpp0078997,7227.FBpp0079500,7227.FBp…	RpL35,RpL17,RpS14a,RpL29,RpL23,RpS24,RpL12,RpL8,RpL28,RpS15Aa,RpL37a,RpS19a,RpS5a,scu,RpS10b,RpS9,RpS17,RpL18,RpL27A,lost,eIF3-S10,nop5,RpS2,RpL7,RpL9,RpS26,RpL34b,RpS29,RpS25,mgr,eIF-1A,Syp,RpS20,RpS27,RpL32,RpL6,RpS18,RpL11,Dp1,pAbp,RpL31,RpS7,Tm1,RpLP2,RpS8,SmB,RpL15,RpL21,RpLP1,RpL26
GO:0022625	cytosolic large ribosomal subunit	22	44	0.58	0.00013	7227.FBpp0070766,7227.FBpp0070940,7227.FBpp0071518,7227.FBpp0071808,7227.FBpp0072083,7227.FBpp0072801,7227.FBpp0072957,7227.FBpp0073844,7227.FBpp0076602,7227.FBpp0077142,7227.FBpp0079536,7227.FBpp0079752,7227.FBpp0081527,7227.FBpp0084959,7227.FBpp0085166,7227.FBpp0085717,7227.FBpp0087608,7227.FBpp0089424,7227.FBpp0300652,7227.FBpp0303728,7227.FBpp0304265,7227.FBpp0305858	RpL35,RpL17,RpL29,RpL23,RpL12,RpL8,RpL28,RpL37a,RpL18,RpL27A,RpL7,RpL9,RpL34b,RpL32,RpL6,RpL11,RpL31,RpLP2,RpL15,RpL21,RpLP1,RpL26
GO:0043232	intracellular non-membrane-bounded organelle	72	318	0.23	0.00042	7227.FBpp0070331,7227.FBpp0070672,7227.FBpp0070766,7227.FBpp0070842,7227.FBpp0070940,7227.FBpp0071050,7227.FBpp0071461,7227.FBpp0071518,7227.FBpp0071808,7227.FBpp0071846,7227.FBpp0072009,7227.FBpp0072083,7227.FBpp0072801,7227.FBpp0072957,7227.FBpp0073623,7227.FBpp0073682,7227.FBpp0073844,7227.FBpp0074086,7227.FBpp0074180,7227.FBpp0074228,7227.FBpp0074298,7227.FBpp0074500,7227.FBpp0076152,7227.FBp…	Actn,ctp,RpL35,sqh,RpL17,RpS14a,cpa,RpL29,RpL23,RpS24,l(2)efl,RpL12,RpL8,RpL28,RpS15Aa,up,RpL37a,RpS19a,RpS5a,beta-Spec,wupA,RpS10b,RpS9,RpS17,Prm,RpL18,RpL27A,Rm62,nop5,RpS2,RpL7,RpL9,RpS26,D1,RpL34b,RpS29,RpS25,Mf,Tm2,FK506-bp1,Syp,RpS20,RpS27,Mlc1,RpL32,RpL6,Map205,His1,RpS18,cora,RpL11,Dp1,RpL31,Ank,sw,RpS7,Zasp66,Mlc2,Tm1,RpLP2,FBpp0091150,RpS8,Zasp52,Clc,RpL15,Mlc-c,hts,RpL21,RpLP1,alpha-Sp…
GO:0022627	cytosolic small ribosomal subunit	17	32	0.6	0.00073	7227.FBpp0071050,7227.FBpp0071846,7227.FBpp0073623,7227.FBpp0074086,7227.FBpp0074180,7227.FBpp0074500,7227.FBpp0076152,7227.FBpp0076207,7227.FBpp0079500,7227.FBpp0080641,7227.FBpp0081614,7227.FBpp0081845,7227.FBpp0083371,7227.FBpp0084242,7227.FBpp0085585,7227.FBpp0088441,7227.FBpp0099686	RpS14a,RpS24,RpS15Aa,RpS19a,RpS5a,RpS10b,RpS9,RpS17,RpS2,RpS26,RpS29,RpS25,RpS20,RpS27,RpS18,RpS7,RpS8
GO:0043229	intracellular organelle	150	893	0.1	0.0024	7227.FBpp0070331,7227.FBpp0070672,7227.FBpp0070679,7227.FBpp0070766,7227.FBpp0070842,7227.FBpp0070940,7227.FBpp0071050,7227.FBpp0071095,7227.FBpp0071302,7227.FBpp0071461,7227.FBpp0071518,7227.FBpp0071794,7227.FBpp0071808,7227.FBpp0071846,7227.FBpp0071969,7227.FBpp0072009,7227.FBpp0072072,7227.FBpp0072083,7227.FBpp0072096,7227.FBpp0072125,7227.FBpp0072767,7227.FBpp0072801,7227.FBpp0072957,7227.FBp…	Actn,ctp,l(1)G0334,RpL35,sqh,RpL17,RpS14a,CG10932,Aats-lys,cpa,RpL29,blw,RpL23,RpS24,CG30185,l(2)efl,Adk2,RpL12,gammaSnap1,Ca-P60A,CG8993,RpL8,RpL28,Scsalpha,sesB,Hsp60,Gtp-bp,CG2025,Hsc70-3,RpS15Aa,up,RpL37a,Chc,Mfe2,CG9911,RpS19a,RpS5a,beta-Spec,scu,wupA,RpS10b,NUCB1,UQCR-C2,Mpcp,CG11267,CG5946,RpS9,RpS17,Prm,CG12262,RpL18,RpL27A,Rab5,Got2,Rm62,Vha26,CG12512,Kr-h2,epsilonCOP,nop5,Trx-2,Mtpalpha…
GO:0032991	protein-containing complex	105	587	0.13	0.0099	7227.FBpp0070672,7227.FBpp0070679,7227.FBpp0070766,7227.FBpp0070842,7227.FBpp0070940,7227.FBpp0071050,7227.FBpp0071302,7227.FBpp0071461,7227.FBpp0071518,7227.FBpp0071587,7227.FBpp0071794,7227.FBpp0071808,7227.FBpp0071846,7227.FBpp0072083,7227.FBpp0072801,7227.FBpp0072957,7227.FBpp0073010,7227.FBpp0073336,7227.FBpp0073438,7227.FBpp0073623,7227.FBpp0073682,7227.FBpp0073844,7227.FBpp0073966,7227.FBp…	ctp,l(1)G0334,RpL35,sqh,RpL17,RpS14a,Aats-lys,cpa,RpL29,CG10306,blw,RpL23,RpS24,RpL12,RpL8,RpL28,Scsalpha,Gtp-bp,CG2025,RpS15Aa,up,RpL37a,Chc,RpS19a,RpS5a,scu,wupA,RpS10b,UQCR-C2,CG5946,RpS9,RpS17,Prm,RpL18,RpL27A,Aats-ile,Vha26,CG9769,lost,eIF3-S10,Kr-h2,epsilonCOP,nop5,nrv2,Mtpalpha,RpS2,RpL7,RpL9,RpS26,D1,Prosbeta3,RpL34b,RpS29,RpS25,mgr,ATPsynO,eIF-1A,Arc42,Syp,RpS20,Sar1,CG5706,RpS27,Mlc1,CG…
GO:0005829	cytosol	49	218	0.23	0.01	7227.FBpp0070766,7227.FBpp0070940,7227.FBpp0071050,7227.FBpp0071518,7227.FBpp0071808,7227.FBpp0071846,7227.FBpp0072083,7227.FBpp0072801,7227.FBpp0072957,7227.FBpp0073290,7227.FBpp0073623,7227.FBpp0073844,7227.FBpp0074086,7227.FBpp0074180,7227.FBpp0074285,7227.FBpp0074500,7227.FBpp0076152,7227.FBpp0076207,7227.FBpp0076602,7227.FBpp0077142,7227.FBpp0078584,7227.FBpp0079500,7227.FBpp0079536,7227.FBp…	RpL35,RpL17,RpS14a,RpL29,RpL23,RpS24,RpL12,RpL8,RpL28,Hsp60,RpS15Aa,RpL37a,RpS19a,RpS5a,scu,RpS10b,RpS9,RpS17,RpL18,RpL27A,eIF3-S10,RpS2,RpL7,RpL9,Cyt-c-p,RpS26,RpL34b,RpS29,RpS25,AOX1,eIF-1A,RpS20,RpS27,CG7834,RpL32,RpL6,RpS18,RpL11,CG15100,Arf51F,RpL31,RpS7,RpLP2,RpS8,eIF4G,RpL15,RpL21,RpLP1,RpL26
Kegg Pathway
#term ID	term description	observed gene count	background gene count	strength	false discovery rate	matching proteins in your network (IDs)	matching proteins in your network (labels)
map03010	Ribosome	38	89	0.51	5.36e-07	7227.FBpp0070766,7227.FBpp0070940,7227.FBpp0071518,7227.FBpp0071808,7227.FBpp0071846,7227.FBpp0072083,7227.FBpp0072801,7227.FBpp0072957,7227.FBpp0073623,7227.FBpp0073844,7227.FBpp0074086,7227.FBpp0074180,7227.FBpp0074500,7227.FBpp0076152,7227.FBpp0076207,7227.FBpp0076602,7227.FBpp0077142,7227.FBpp0079500,7227.FBpp0079536,7227.FBpp0079752,7227.FBpp0080641,7227.FBpp0081527,7227.FBpp0081614,7227.FBp…	RpL35,RpL17,RpL29,RpL23,RpS24,RpL12,RpL8,RpL28,RpS15Aa,RpL37a,RpS19a,RpS5a,RpS10b,RpS9,RpS17,RpL18,RpL27A,RpS2,RpL7,RpL9,RpS26,RpL34b,RpS29,RpS25,RpS20,RpS27,RpL32,RpL6,RpS18,RpL11,RpL31,RpS7,RpLP2,RpS8,RpL15,RpL21,RpLP1,RpL26
Uniprot Keyword
#term ID	term description	observed gene count	background gene count	strength	false discovery rate	matching proteins in your network (IDs)	matching proteins in your network (labels)
KW-0689	Ribosomal protein	38	105	0.44	4.33e-05	7227.FBpp0070766,7227.FBpp0070940,7227.FBpp0071518,7227.FBpp0071808,7227.FBpp0071846,7227.FBpp0072083,7227.FBpp0072801,7227.FBpp0072957,7227.FBpp0073623,7227.FBpp0073844,7227.FBpp0074086,7227.FBpp0074180,7227.FBpp0074500,7227.FBpp0076152,7227.FBpp0076207,7227.FBpp0076602,7227.FBpp0077142,7227.FBpp0079500,7227.FBpp0079536,7227.FBpp0079752,7227.FBpp0080641,7227.FBpp0081527,7227.FBpp0081614,7227.FBp…	RpL35,RpL17,RpL29,RpL23,RpS24,RpL12,RpL8,RpL28,RpS15Aa,RpL37a,RpS19a,RpS5a,RpS10b,RpS9,RpS17,RpL18,RpL27A,RpS2,RpL7,RpL9,RpS26,RpL34b,RpS29,RpS25,RpS20,RpS27,RpL32,RpL6,RpS18,RpL11,RpL31,RpS7,RpLP2,RpS8,RpL15,RpL21,RpLP1,RpL26
KW-0687	Ribonucleoprotein	39	124	0.38	0.00028	7227.FBpp0070766,7227.FBpp0070940,7227.FBpp0071518,7227.FBpp0071808,7227.FBpp0071846,7227.FBpp0072083,7227.FBpp0072801,7227.FBpp0072957,7227.FBpp0073623,7227.FBpp0073844,7227.FBpp0074086,7227.FBpp0074180,7227.FBpp0074500,7227.FBpp0076152,7227.FBpp0076207,7227.FBpp0076602,7227.FBpp0077142,7227.FBpp0079500,7227.FBpp0079536,7227.FBpp0079752,7227.FBpp0080641,7227.FBpp0081527,7227.FBpp0081614,7227.FBp…	RpL35,RpL17,RpL29,RpL23,RpS24,RpL12,RpL8,RpL28,RpS15Aa,RpL37a,RpS19a,RpS5a,RpS10b,RpS9,RpS17,RpL18,RpL27A,RpS2,RpL7,RpL9,RpS26,RpL34b,RpS29,RpS25,RpS20,RpS27,RpL32,RpL6,RpS18,RpL11,RpL31,RpS7,RpLP2,RpS8,SmB,RpL15,RpL21,RpLP1,RpL26
KW-0514	Muscle protein	9	13	0.72	0.0251	7227.FBpp0073682,7227.FBpp0074298,7227.FBpp0076320,7227.FBpp0082535,7227.FBpp0084565,7227.FBpp0087280,7227.FBpp0088546,7227.FBpp0088688,7227.FBpp0088904	up,wupA,Prm,Tm2,Mlc1,TpnC47D,TpnC73F,Mlc2,Tm1
Local Network Cluster
#term ID	term description	observed gene count	background gene count	strength	false discovery rate	matching proteins in your network (IDs)	matching proteins in your network (labels)
7227_CL:472	SRP-dependent cotranslational protein targeting to membrane	39	75	0.6	1.18e-08	7227.FBpp0070766,7227.FBpp0070940,7227.FBpp0071050,7227.FBpp0071518,7227.FBpp0071808,7227.FBpp0071846,7227.FBpp0072083,7227.FBpp0072801,7227.FBpp0072957,7227.FBpp0073623,7227.FBpp0073844,7227.FBpp0074086,7227.FBpp0074180,7227.FBpp0074500,7227.FBpp0076152,7227.FBpp0076207,7227.FBpp0076602,7227.FBpp0077142,7227.FBpp0079500,7227.FBpp0079536,7227.FBpp0079752,7227.FBpp0080641,7227.FBpp0081527,7227.FBp…	RpL35,RpL17,RpS14a,RpL29,RpL23,RpS24,RpL12,RpL8,RpL28,RpS15Aa,RpL37a,RpS19a,RpS5a,RpS10b,RpS9,RpS17,RpL18,RpL27A,RpS2,RpL7,RpL9,RpS26,RpL34b,RpS29,RpS25,RpS20,RpS27,RpL32,RpL6,RpS18,RpL11,RpL31,RpS7,RpLP2,RpS8,RpL15,RpL21,RpLP1,RpL26
7227_CL:473	SRP-dependent cotranslational protein targeting to membrane	38	69	0.62	1.18e-08	7227.FBpp0070766,7227.FBpp0070940,7227.FBpp0071050,7227.FBpp0071518,7227.FBpp0071808,7227.FBpp0071846,7227.FBpp0072083,7227.FBpp0072801,7227.FBpp0072957,7227.FBpp0073623,7227.FBpp0073844,7227.FBpp0074086,7227.FBpp0074180,7227.FBpp0074500,7227.FBpp0076152,7227.FBpp0076207,7227.FBpp0076602,7227.FBpp0077142,7227.FBpp0079500,7227.FBpp0079536,7227.FBpp0079752,7227.FBpp0080641,7227.FBpp0081527,7227.FBp…	RpL35,RpL17,RpS14a,RpL29,RpL23,RpS24,RpL12,RpL8,RpL28,RpS15Aa,RpL37a,RpS19a,RpS5a,RpS10b,RpS9,RpS17,RpL18,RpL27A,RpS2,RpL7,RpL9,RpS26,RpL34b,RpS29,RpS25,RpS20,RpS27,RpL32,RpL6,RpS18,RpL11,RpL31,RpLP2,RpS8,RpL15,RpL21,RpLP1,RpL26
7227_CL:475	SRP-dependent cotranslational protein targeting to membrane	37	65	0.63	1.18e-08	7227.FBpp0070766,7227.FBpp0070940,7227.FBpp0071050,7227.FBpp0071518,7227.FBpp0071808,7227.FBpp0071846,7227.FBpp0072083,7227.FBpp0072801,7227.FBpp0072957,7227.FBpp0073844,7227.FBpp0074086,7227.FBpp0074180,7227.FBpp0074500,7227.FBpp0076152,7227.FBpp0076207,7227.FBpp0076602,7227.FBpp0077142,7227.FBpp0079500,7227.FBpp0079536,7227.FBpp0079752,7227.FBpp0080641,7227.FBpp0081527,7227.FBpp0081614,7227.FBp…	RpL35,RpL17,RpS14a,RpL29,RpL23,RpS24,RpL12,RpL8,RpL28,RpL37a,RpS19a,RpS5a,RpS10b,RpS9,RpS17,RpL18,RpL27A,RpS2,RpL7,RpL9,RpS26,RpL34b,RpS29,RpS25,RpS20,RpS27,RpL32,RpL6,RpS18,RpL11,RpL31,RpLP2,RpS8,RpL15,RpL21,RpLP1,RpL26
7227_CL:465	GTP hydrolysis and joining of the 60S ribosomal subunit	44	101	0.52	2.41e-08	7227.FBpp0070766,7227.FBpp0070940,7227.FBpp0071050,7227.FBpp0071518,7227.FBpp0071587,7227.FBpp0071808,7227.FBpp0071846,7227.FBpp0072083,7227.FBpp0072801,7227.FBpp0072957,7227.FBpp0073623,7227.FBpp0073844,7227.FBpp0074086,7227.FBpp0074180,7227.FBpp0074500,7227.FBpp0076152,7227.FBpp0076207,7227.FBpp0076602,7227.FBpp0077142,7227.FBpp0078532,7227.FBpp0078584,7227.FBpp0079500,7227.FBpp0079536,7227.FBp…	RpL35,RpL17,RpS14a,RpL29,CG10306,RpL23,RpS24,RpL12,RpL8,RpL28,RpS15Aa,RpL37a,RpS19a,RpS5a,RpS10b,RpS9,RpS17,RpL18,RpL27A,CG9769,eIF3-S10,RpS2,RpL7,RpL9,RpS26,RpL34b,RpS29,RpS25,eIF-1A,RpS20,RpS27,RpL32,RpL6,RpS18,RpL11,RpL31,RpS7,RpLP2,RpS8,eIF4G,RpL15,RpL21,RpLP1,RpL26
7227_CL:476	SRP-dependent cotranslational protein targeting to membrane	23	45	0.59	3.72e-05	7227.FBpp0070766,7227.FBpp0070940,7227.FBpp0071808,7227.FBpp0071846,7227.FBpp0072083,7227.FBpp0072957,7227.FBpp0073844,7227.FBpp0074086,7227.FBpp0076152,7227.FBpp0076602,7227.FBpp0077142,7227.FBpp0079536,7227.FBpp0079752,7227.FBpp0080641,7227.FBpp0081527,7227.FBpp0081614,7227.FBpp0081845,7227.FBpp0084959,7227.FBpp0085166,7227.FBpp0099686,7227.FBpp0303728,7227.FBpp0304265,7227.FBpp0305858	RpL35,RpL17,RpL23,RpS24,RpL12,RpL28,RpL37a,RpS19a,RpS9,RpL18,RpL27A,RpL7,RpL9,RpS26,RpL34b,RpS29,RpS25,RpL32,RpL6,RpS8,RpL21,RpLP1,RpL26
7227_CL:578	cytosolic small ribosomal subunit, and cytosolic large ribosomal subunit	13	19	0.71	0.001	7227.FBpp0071050,7227.FBpp0071518,7227.FBpp0072801,7227.FBpp0074500,7227.FBpp0076207,7227.FBpp0079500,7227.FBpp0083371,7227.FBpp0084242,7227.FBpp0085585,7227.FBpp0085717,7227.FBpp0087608,7227.FBpp0089424,7227.FBpp0300652	RpS14a,RpL29,RpL8,RpS10b,RpS17,RpS2,RpS20,RpS27,RpS18,RpL11,RpL31,RpLP2,RpL15
7227_CL:9988	Muscle protein, and muscle alpha-actinin binding	12	18	0.7	0.0024	7227.FBpp0070331,7227.FBpp0073682,7227.FBpp0074298,7227.FBpp0076320,7227.FBpp0082490,7227.FBpp0082535,7227.FBpp0084565,7227.FBpp0087280,7227.FBpp0088529,7227.FBpp0088546,7227.FBpp0088688,7227.FBpp0099801	Actn,up,wupA,Prm,Mf,Tm2,Mlc1,TpnC47D,Zasp66,TpnC73F,Mlc2,Zasp52
7227_CL:477	SRP-dependent cotranslational protein targeting to membrane	15	32	0.55	0.0058	7227.FBpp0070940,7227.FBpp0071808,7227.FBpp0071846,7227.FBpp0072083,7227.FBpp0072957,7227.FBpp0074086,7227.FBpp0076152,7227.FBpp0076602,7227.FBpp0077142,7227.FBpp0079536,7227.FBpp0080641,7227.FBpp0081614,7227.FBpp0084959,7227.FBpp0099686,7227.FBpp0303728	RpL17,RpL23,RpS24,RpL12,RpL28,RpS19a,RpS9,RpL18,RpL27A,RpL7,RpS26,RpS29,RpL32,RpS8,RpL21
7227_CL:579	cytosolic small ribosomal subunit, and Ribosomal L15	10	14	0.73	0.006	7227.FBpp0071050,7227.FBpp0071518,7227.FBpp0074500,7227.FBpp0076207,7227.FBpp0079500,7227.FBpp0083371,7227.FBpp0084242,7227.FBpp0085717,7227.FBpp0089424,7227.FBpp0300652	RpS14a,RpL29,RpS10b,RpS17,RpS2,RpS20,RpS27,RpL11,RpLP2,RpL15
7227_CL:478	SRP-dependent cotranslational protein targeting to membrane	11	20	0.62	0.0143	7227.FBpp0071808,7227.FBpp0071846,7227.FBpp0072083,7227.FBpp0072957,7227.FBpp0074086,7227.FBpp0076152,7227.FBpp0076602,7227.FBpp0080641,7227.FBpp0081614,7227.FBpp0084959,7227.FBpp0303728	RpL23,RpS24,RpL12,RpL28,RpS19a,RpS9,RpL18,RpS26,RpS29,RpL32,RpL21
7227_CL:9975	mixed, incl. Neuronal System, and EF-hand domain	18	50	0.44	0.0143	7227.FBpp0070331,7227.FBpp0072009,7227.FBpp0072125,7227.FBpp0073682,7227.FBpp0074298,7227.FBpp0076320,7227.FBpp0078699,7227.FBpp0082490,7227.FBpp0082535,7227.FBpp0084565,7227.FBpp0087280,7227.FBpp0088529,7227.FBpp0088546,7227.FBpp0088688,7227.FBpp0088904,7227.FBpp0099801,7227.FBpp0289061,7227.FBpp0289608	Actn,l(2)efl,Ca-P60A,up,wupA,Prm,TpnC25D,Mf,Tm2,Mlc1,TpnC47D,Zasp66,TpnC73F,Mlc2,Tm1,Zasp52,Pde1c,CaMKII
7227_CL:9979	mixed, incl. Muscle protein, and EF-hand domain	17	45	0.46	0.0143	7227.FBpp0070331,7227.FBpp0072009,7227.FBpp0072125,7227.FBpp0073682,7227.FBpp0074298,7227.FBpp0076320,7227.FBpp0078699,7227.FBpp0082490,7227.FBpp0082535,7227.FBpp0084565,7227.FBpp0087280,7227.FBpp0088529,7227.FBpp0088546,7227.FBpp0088688,7227.FBpp0088904,7227.FBpp0099801,7227.FBpp0289061	Actn,l(2)efl,Ca-P60A,up,wupA,Prm,TpnC25D,Mf,Tm2,Mlc1,TpnC47D,Zasp66,TpnC73F,Mlc2,Tm1,Zasp52,Pde1c
7227_CL:9981	Muscle protein, and Z disc	14	32	0.52	0.0143	7227.FBpp0070331,7227.FBpp0072009,7227.FBpp0073682,7227.FBpp0074298,7227.FBpp0076320,7227.FBpp0082490,7227.FBpp0082535,7227.FBpp0084565,7227.FBpp0087280,7227.FBpp0088529,7227.FBpp0088546,7227.FBpp0088688,7227.FBpp0088904,7227.FBpp0099801	Actn,l(2)efl,up,wupA,Prm,Mf,Tm2,Mlc1,TpnC47D,Zasp66,TpnC73F,Mlc2,Tm1,Zasp52
7227_CL:9985	mixed, incl. Muscle protein, and Actin, conserved site	13	28	0.55	0.0143	7227.FBpp0070331,7227.FBpp0073682,7227.FBpp0074298,7227.FBpp0076320,7227.FBpp0082490,7227.FBpp0082535,7227.FBpp0084565,7227.FBpp0087280,7227.FBpp0088529,7227.FBpp0088546,7227.FBpp0088688,7227.FBpp0088904,7227.FBpp0099801	Actn,up,wupA,Prm,Mf,Tm2,Mlc1,TpnC47D,Zasp66,TpnC73F,Mlc2,Tm1,Zasp52
7227_CL:9991	Muscle protein	8	11	0.74	0.0164	7227.FBpp0073682,7227.FBpp0074298,7227.FBpp0076320,7227.FBpp0082490,7227.FBpp0082535,7227.FBpp0084565,7227.FBpp0087280,7227.FBpp0088688	up,wupA,Prm,Mf,Tm2,Mlc1,TpnC47D,Mlc2
7227_CL:6645	2-Oxocarboxylic acid metabolism, and L-malate dehydrogenase activity	9	17	0.6	0.0386	7227.FBpp0077537,7227.FBpp0082985,7227.FBpp0083588,7227.FBpp0085878,7227.FBpp0087539,7227.FBpp0088988,7227.FBpp0112201,7227.FBpp0289654,7227.FBpp0300338	Got2,Mdh2,CG6439,CG10924,PCB,Gdh,CG5028,Acon,l(1)G0156

## Sheet: FluidBiased
GO Biological Process
#term ID	term description	observed gene count	background gene count	strength	false discovery rate	matching proteins in your network (IDs)	matching proteins in your network (labels)
GO:0005975	carbohydrate metabolic process	30	83	0.45	0.0061	7227.FBpp0070871,7227.FBpp0072455,7227.FBpp0073139,7227.FBpp0073922,7227.FBpp0074486,7227.FBpp0074517,7227.FBpp0074822,7227.FBpp0075247,7227.FBpp0075699,7227.FBpp0076280,7227.FBpp0077121,7227.FBpp0078078,7227.FBpp0078861,7227.FBpp0078951,7227.FBpp0079640,7227.FBpp0079860,7227.FBpp0082813,7227.FBpp0083611,7227.FBpp0085880,7227.FBpp0086845,7227.FBpp0087506,7227.FBpp0087711,7227.FBpp0087760,7227.FBp…	kdn,Gale,CG11594,Gapdh2,Pfrx,Zw,Atg3,Pgm,nst,Galk,Tps1,CG32444,Gal,Galt,Mdh1,Mal-B2,CG3534,PyK,Pepck,AGBE,Pfk,Pmm45A,Pgi,Gapdh1,UGP,CG5171,Ald,Pgk,CG5177,Gpdh
GO Molecular Function
#term ID	term description	observed gene count	background gene count	strength	false discovery rate	matching proteins in your network (IDs)	matching proteins in your network (labels)
GO:0003824	catalytic activity	142	850	0.12	0.0112	7227.FBpp0070087,7227.FBpp0070368,7227.FBpp0070871,7227.FBpp0071116,7227.FBpp0071270,7227.FBpp0071272,7227.FBpp0071354,7227.FBpp0071359,7227.FBpp0071495,7227.FBpp0072250,7227.FBpp0072455,7227.FBpp0072560,7227.FBpp0072583,7227.FBpp0072976,7227.FBpp0073139,7227.FBpp0073242,7227.FBpp0073444,7227.FBpp0073538,7227.FBpp0073600,7227.FBpp0073652,7227.FBpp0073922,7227.FBpp0073990,7227.FBpp0074113,7227.FBp…	CG17896,Pgd,kdn,Trxr-1,t,su(r),Yp1,Yp2,CG9394,Nurf-38,Gale,CG9149,Psa,Usp5,CG11594,v,CG1578,ade5,CG1640,Yp3,Gapdh2,eas,CG4872,CG7322,Pfrx,Zw,Oat,CG18135,Atg3,Aats-tyr,Pgm,nst,CG4300,Adk1,Ubc4,Argk,Galk,pix,Prat2,Ppat-Dpck,Cbs,Tps1,CG17259,CG17224,Drp1,CG3609,CG17239,Ser12,CG32444,CG9780,DhpD,Gal,Galt,SamDC,Mdh1,Mal-B2,p38b,ApepP,CG10623,CG9331,CG8665,Sodh-1,tubA84B,pyd3,CG8036,SpdS,Irp-1B,pug,Fdh…
Kegg Pathway
#term ID	term description	observed gene count	background gene count	strength	false discovery rate	matching proteins in your network (IDs)	matching proteins in your network (labels)
map01100	Metabolic pathways	81	363	0.24	5.57e-05	7227.FBpp0070087,7227.FBpp0070368,7227.FBpp0070871,7227.FBpp0071272,7227.FBpp0072455,7227.FBpp0072560,7227.FBpp0073242,7227.FBpp0073538,7227.FBpp0073600,7227.FBpp0073922,7227.FBpp0073990,7227.FBpp0074425,7227.FBpp0074517,7227.FBpp0074729,7227.FBpp0075247,7227.FBpp0075699,7227.FBpp0075741,7227.FBpp0075750,7227.FBpp0076654,7227.FBpp0076826,7227.FBpp0076937,7227.FBpp0077121,7227.FBpp0077355,7227.FBp…	CG17896,Pgd,kdn,su(r),Gale,CG9149,v,ade5,CG1640,Gapdh2,eas,CG7322,Zw,Oat,Pgm,nst,CG4300,Adk1,Prat2,Ppat-Dpck,Cbs,Tps1,CG17224,CG32444,DhpD,Gal,Galt,SamDC,Mdh1,Mal-B2,CG10623,Sodh-1,pyd3,CG8036,SpdS,Irp-1B,pug,Fdh,CG6950,Men,CG3534,AdSL,Ppcs,PyK,Irp-1A,CG10184,Aats-gln,CG11899,SP1029,CG11334,Pepck,Eip55E,Got1,SelD,AGBE,Prx2540-2,Pfk,Pmm45A,Pgi,Gapdh1,CG10638,Sam-S,UGP,primo-1,Adh,CG32068,CRMP,Updo…
map01230	Biosynthesis of amino acids	18	44	0.5	0.0042	7227.FBpp0070871,7227.FBpp0073600,7227.FBpp0073922,7227.FBpp0076937,7227.FBpp0081370,7227.FBpp0081736,7227.FBpp0083611,7227.FBpp0083720,7227.FBpp0083872,7227.FBpp0084759,7227.FBpp0085889,7227.FBpp0086370,7227.FBpp0087506,7227.FBpp0087977,7227.FBpp0088926,7227.FBpp0302781,7227.FBpp0303562,7227.FBpp0305272	kdn,CG1640,Gapdh2,Cbs,CG8036,Irp-1B,PyK,Irp-1A,CG10184,CG11899,Eip55E,Got1,Pfk,Gapdh1,Sam-S,Ald,Pgk,Idh
map00010	Glycolysis / Gluconeogenesis	14	33	0.52	0.0127	7227.FBpp0073922,7227.FBpp0075247,7227.FBpp0078078,7227.FBpp0081767,7227.FBpp0083611,7227.FBpp0085880,7227.FBpp0087506,7227.FBpp0087711,7227.FBpp0087760,7227.FBpp0087977,7227.FBpp0100048,7227.FBpp0300161,7227.FBpp0302781,7227.FBpp0303562	Gapdh2,Pgm,CG32444,Fdh,PyK,Pepck,Pfk,Pmm45A,Pgi,Gapdh1,Adh,CG31075,Ald,Pgk
map00052	Galactose metabolism	10	17	0.66	0.0127	7227.FBpp0072455,7227.FBpp0075247,7227.FBpp0078078,7227.FBpp0078861,7227.FBpp0078951,7227.FBpp0079860,7227.FBpp0087506,7227.FBpp0087711,7227.FBpp0088362,7227.FBpp0099884	Gale,Pgm,CG32444,Gal,Galt,Mal-B2,Pfk,Pmm45A,CG10638,UGP
map00270	Cysteine and methionine metabolism	11	21	0.61	0.0127	7227.FBpp0075741,7227.FBpp0076937,7227.FBpp0079584,7227.FBpp0079640,7227.FBpp0080731,7227.FBpp0081556,7227.FBpp0085169,7227.FBpp0085889,7227.FBpp0086370,7227.FBpp0088926,7227.FBpp0112333	CG4300,Cbs,SamDC,Mdh1,CG10623,SpdS,CG11334,Eip55E,Got1,Sam-S,CG32068
map01200	Carbon metabolism	22	73	0.37	0.0127	7227.FBpp0070087,7227.FBpp0070368,7227.FBpp0070871,7227.FBpp0072560,7227.FBpp0073600,7227.FBpp0073922,7227.FBpp0074517,7227.FBpp0079640,7227.FBpp0081370,7227.FBpp0081736,7227.FBpp0081767,7227.FBpp0082129,7227.FBpp0083611,7227.FBpp0083720,7227.FBpp0084759,7227.FBpp0086370,7227.FBpp0087506,7227.FBpp0087760,7227.FBpp0087977,7227.FBpp0302781,7227.FBpp0303562,7227.FBpp0305272	CG17896,Pgd,kdn,CG9149,CG1640,Gapdh2,Zw,Mdh1,CG8036,Irp-1B,Fdh,Men,PyK,Irp-1A,CG11899,Got1,Pfk,Pgi,Gapdh1,Ald,Pgk,Idh
map00500	Starch and sucrose metabolism	9	17	0.62	0.0186	7227.FBpp0075247,7227.FBpp0077121,7227.FBpp0079860,7227.FBpp0086845,7227.FBpp0087711,7227.FBpp0087760,7227.FBpp0099884,7227.FBpp0291743,7227.FBpp0304792	Pgm,Tps1,Mal-B2,AGBE,Pmm45A,Pgi,UGP,CG5171,CG5177
map00770	Pantothenate and CoA biosynthesis	5	5	0.89	0.0311	7227.FBpp0071272,7227.FBpp0076826,7227.FBpp0081276,7227.FBpp0083166,7227.FBpp0112945	su(r),Ppat-Dpck,pyd3,Ppcs,CRMP
map00030	Pentose phosphate pathway	8	16	0.59	0.0349	7227.FBpp0070368,7227.FBpp0074517,7227.FBpp0075247,7227.FBpp0081370,7227.FBpp0087506,7227.FBpp0087711,7227.FBpp0087760,7227.FBpp0302781	Pgd,Zw,Pgm,CG8036,Pfk,Pmm45A,Pgi,Ald
Uniprot Keyword
#term ID	term description	observed gene count	background gene count	strength	false discovery rate	matching proteins in your network (IDs)	matching proteins in your network (labels)
KW-0621	Polymorphism	10	15	0.72	0.0348	7227.FBpp0073922,7227.FBpp0074517,7227.FBpp0075247,7227.FBpp0084816,7227.FBpp0085672,7227.FBpp0087760,7227.FBpp0087977,7227.FBpp0100048,7227.FBpp0305431,7227.FBpp0305575	Gapdh2,Zw,Pgm,Obp99a,Obp56a,Pgi,Gapdh1,Adh,Gpdh,Est-6
KW-0808	Transferase	41	175	0.26	0.0348	7227.FBpp0070871,7227.FBpp0072560,7227.FBpp0073139,7227.FBpp0073990,7227.FBpp0074480,7227.FBpp0074486,7227.FBpp0074729,7227.FBpp0075741,7227.FBpp0075750,7227.FBpp0076124,7227.FBpp0076270,7227.FBpp0076280,7227.FBpp0076654,7227.FBpp0076826,7227.FBpp0077355,7227.FBpp0078951,7227.FBpp0080111,7227.FBpp0080731,7227.FBpp0081045,7227.FBpp0081556,7227.FBpp0081993,7227.FBpp0082477,7227.FBpp0082813,7227.FBp…	kdn,CG9149,CG11594,eas,Nat1,Pfrx,Oat,CG4300,Adk1,Ubc4,Argk,Galk,Prat2,Ppat-Dpck,CG17224,Galt,p38b,CG10623,CG8665,SpdS,CG6950,eff,CG3534,PyK,CG14544,CG11899,Eip55E,Got1,SelD,AGBE,Pfk,CaMKI,for,Sam-S,UGP,CG11089,Nup358,CG2201,Pgk,sgg,GstS1
Local Network Cluster
#term ID	term description	observed gene count	background gene count	strength	false discovery rate	matching proteins in your network (IDs)	matching proteins in your network (labels)
7227_CL:6297	mixed, incl. nucleobase-containing small molecule biosynthetic process, and Amino sugar and nucleotide sugar metabolism	26	72	0.45	0.0086	7227.FBpp0070368,7227.FBpp0072455,7227.FBpp0073922,7227.FBpp0074486,7227.FBpp0074517,7227.FBpp0075247,7227.FBpp0075699,7227.FBpp0075750,7227.FBpp0076280,7227.FBpp0077355,7227.FBpp0078607,7227.FBpp0078861,7227.FBpp0078951,7227.FBpp0081370,7227.FBpp0082816,7227.FBpp0083611,7227.FBpp0086845,7227.FBpp0087506,7227.FBpp0087711,7227.FBpp0087760,7227.FBpp0087977,7227.FBpp0099884,7227.FBpp0292384,7227.FBp…	Pgd,Gale,Gapdh2,Pfrx,Zw,Pgm,nst,Adk1,Galk,CG17224,Gel,Gal,Galt,CG8036,AdSL,PyK,AGBE,Pfk,Pmm45A,Pgi,Gapdh1,UGP,AMPdeam,CG17273,Ald,Pgk
7227_CL:6298	Metabolism of carbohydrates, and Amino sugar and nucleotide sugar metabolism	21	52	0.5	0.0086	7227.FBpp0070368,7227.FBpp0072455,7227.FBpp0073922,7227.FBpp0074486,7227.FBpp0074517,7227.FBpp0075247,7227.FBpp0075699,7227.FBpp0076280,7227.FBpp0078607,7227.FBpp0078861,7227.FBpp0078951,7227.FBpp0081370,7227.FBpp0083611,7227.FBpp0086845,7227.FBpp0087506,7227.FBpp0087711,7227.FBpp0087760,7227.FBpp0087977,7227.FBpp0099884,7227.FBpp0302781,7227.FBpp0303562	Pgd,Gale,Gapdh2,Pfrx,Zw,Pgm,nst,Galk,Gel,Gal,Galt,CG8036,PyK,AGBE,Pfk,Pmm45A,Pgi,Gapdh1,UGP,Ald,Pgk
7227_CL:6299	Metabolism of carbohydrates, and Peroxidase	17	43	0.49	0.0393	7227.FBpp0070368,7227.FBpp0073922,7227.FBpp0074486,7227.FBpp0074517,7227.FBpp0075247,7227.FBpp0078607,7227.FBpp0078861,7227.FBpp0081370,7227.FBpp0083611,7227.FBpp0086845,7227.FBpp0087506,7227.FBpp0087711,7227.FBpp0087760,7227.FBpp0087977,7227.FBpp0099884,7227.FBpp0302781,7227.FBpp0303562	Pgd,Gapdh2,Pfrx,Zw,Pgm,Gel,Gal,CG8036,PyK,AGBE,Pfk,Pmm45A,Pgi,Gapdh1,UGP,Ald,Pgk
7227_CL:6419	Pentose phosphate pathway, and Glycolysis	12	23	0.61	0.0393	7227.FBpp0070368,7227.FBpp0073922,7227.FBpp0074486,7227.FBpp0074517,7227.FBpp0081370,7227.FBpp0083611,7227.FBpp0087506,7227.FBpp0087711,7227.FBpp0087760,7227.FBpp0087977,7227.FBpp0302781,7227.FBpp0303562	Pgd,Gapdh2,Pfrx,Zw,CG8036,PyK,Pfk,Pmm45A,Pgi,Gapdh1,Ald,Pgk
